# Supplementary material for: Dissecting the Cell‐Type‐Specific Response to an Emerging Tobamovirus in Tomato Reveals Cultivar‐Dependent Involvement of Brassinosteroid Signalling
Source: Plant Biotechnol J. 2026 Jan 21;24(5):3106–24. doi: 10.1111/pbi.70559 (PMC13110166; doi:10.1111/pbi.70559)
Supplement: Supplementary file 3 — Table S1: Detailed information of scRNA‐seq data of each group. [file PBI-24-3106-s007.xlsx]

## Sheet: Sheet1
Table S1. Detailed information of scRNA-seq data of each group.
Gorups	Estimated Number of Cells	Fraction Reads in Cells	Mean Reads per Cell	Median Numbers of Genes per Cell	Total Genes Detected	Median UMI Counts per Cell	Reads Mapped Confidently to Genome	Reads Mapped Confidently to Intergenic Regions	Reads Mapped Confidently to Intronic Regions	Reads Mapped Confidently to Exonic Regions	Reads Mapped Confidently to Transcriptome
RG-Mock	7052	0.834	47005	2524	29648	6523	0.523	0.025	0.016	0.482	0.482
RG-ToB	6043	0.736	58190	2553	29782	6570	0.594	0.026	0.014	0.553	0.553
JP-Mock	6487	0.886	48042	3238	30257	10555	0.694	0.029	0.02	0.645	0.646
JP-ToB	8522	0.782	36666	2604	30667	7434	0.61	0.026	0.018	0.566	0.564
