# Supplementary material for: Dissecting the Cell‐Type‐Specific Response to an Emerging Tobamovirus in Tomato Reveals Cultivar‐Dependent Involvement of Brassinosteroid Signalling
Source: Plant Biotechnol J. 2026 Jan 21;24(5):3106–24. doi: 10.1111/pbi.70559 (PMC13110166; doi:10.1111/pbi.70559)
Supplement: Supplementary file 4 — Table S2: Cell counts for each cluster in each group. [file PBI-24-3106-s005.xlsx]

## Sheet: Sheet1
Table S2. Cell counts for each cluster in each group.
Cluster	RG-Mock	RG-ToB	JP-Mock	JP-ToB
Total	5625 (100%)	4893 (100%)	5751 (100%)	7529 (100%)
0	749 (13.32%)	809 (16.53%)	1612 (28.03%)	996 (13.23%)
1	560 (9.96%)	1290 (26.36%)	464 (8.07%)	1404 (18.65%)
2	613 (10.9%)	362 (7.4%)	879 (15.28%)	1435 (19.06%)
3	1451 (25.8%)	125 (2.55%)	1157 (20.12%)	136 (1.81%)
4	671 (11.93%)	512 (10.46%)	221 (3.84%)	683 (9.07%)
5	354 (6.29%)	292 (5.97%)	398 (6.92%)	618 (8.21%)
6	381 (6.77%)	336 (6.87%)	259 (4.5%)	637 (8.46%)
7	262 (4.66%)	233 (4.76%)	108 (1.88%)	351 (4.66%)
8	162 (2.88%)	363 (7.42%)	106 (1.84%)	316 (4.2%)
9	148 (2.63%)	113 (2.31%)	130 (2.26%)	380 (5.05%)
10	113 (2.01%)	117 (2.39%)	106 (1.84%)	268 (3.56%)
11	91 (1.62%)	95 (1.94%)	173 (3.01%)	98 (1.3%)
12	61 (1.08%)	125 (2.55%)	66 (1.15%)	135 (1.79%)
13	9 (0.16%)	121 (2.47%)	72 (1.25%)	72 (0.96%)
