# Supplementary material for: Dissecting the Cell‐Type‐Specific Response to an Emerging Tobamovirus in Tomato Reveals Cultivar‐Dependent Involvement of Brassinosteroid Signalling
Source: Plant Biotechnol J. 2026 Jan 21;24(5):3106–24. doi: 10.1111/pbi.70559 (PMC13110166; doi:10.1111/pbi.70559)
Supplement: Supplementary file 5 — Table S3: Expression of maker genes. [file PBI-24-3106-s002.xlsx]

## Sheet: Sheet1
Table S3. Expression of maker gene.
cell types	Gene ID	Gene Name	Target_Cluster_pct	Other_Cluster_pct	Target_Cluster_mean	Other_Cluster_mean	Log2FC	Pvalue	Qvalue	Description
Epidermal cells	Solyc12g056250.2	GSTT1	0.693	0.376	5.14149	3.02296	0.766224	0	0	PREDICTED: glutathione S-transferase T1 [Solanum lycopersicum]
	Solyc08g080900.3	GSTT1	0.579	0.458	1.20132	0.907796	0.404174	3.3308e-50	1.33485e-45	PREDICTED: glutathione S-transferase T1 [Solanum lycopersicum]
Mesopgyll cells	Solyc02g063150.3	RBCS-1	0.994	0.991	84.8378	49.98	0.763358	0	0	ribulose bisphosphate carboxylase small chain 1, chloroplastic [Solanum lycopersicum]
	Solyc02g063150.3	RBCS-1	0.986	0.992	79.739	54.4183	0.551195	1.81733e-59	7.28315e-55	ribulose bisphosphate carboxylase small chain 1, chloroplastic [Solanum lycopersicum]
	Solyc03g005760.1	CAB3C	0.997	0.989	98.1546	64.733	0.600554	1.51156e-220	6.05774e-216	PREDICTED: chlorophyll a-b binding protein 3A, chloroplastic-like [Solanum lycopersicum]
	Solyc03g005760.1	CAB3C	0.999	0.989	96.2698	66.6969	0.529464	4.27913e-112	1.7149e-107	PREDICTED: chlorophyll a-b binding protein 3A, chloroplastic-like [Solanum lycopersicum]
	Solyc03g005780.3	CAB3C	0.995	0.951	64.0475	31.4109	1.02788	0	0	chlorophyll a-b binding protein 3C, chloroplastic [Solanum lycopersicum]
	Solyc03g005780.3	CAB3C	0.991	0.954	45.3038	34.5978	0.388954	9.7532e-64	3.90869e-59	chlorophyll a-b binding protein 3C, chloroplastic [Solanum lycopersicum]
	Solyc03g005760.1	CAB3C	0.999	0.988	101.826	63.4597	0.682199	2.61378e-293	1.0475e-288	PREDICTED: chlorophyll a-b binding protein 3A, chloroplastic-like [Solanum lycopersicum]
	Solyc03g005770.3	CAB3C	0.962	0.806	16.4931	8.73827	0.916444	5.06326e-303	2.02915e-298	chlorophyll a/b-binding protein [Solanum lycopersicum]
	Solyc03g005780.3	CAB3C	0.992	0.951	48.0789	33.3034	0.529736	1.38773e-159	5.56145e-155	chlorophyll a-b binding protein 3C, chloroplastic [Solanum lycopersicum]
	Solyc03g005760.1	CAB3C	0.985	0.991	85.7416	65.6183	0.385896	1.6179e-141	6.48389e-137	PREDICTED: chlorophyll a-b binding protein 3A, chloroplastic-like [Solanum lycopersicum]
	Solyc03g005780.3	CAB3C	0.957	0.956	46.756	33.2327	0.492549	2.11846e-191	8.48995e-187	chlorophyll a-b binding protein 3C, chloroplastic [Solanum lycopersicum]
	Solyc03g005770.3	CAB3C	0.925	0.809	11.9632	9.30591	0.362381	1.79681e-64	7.20091e-60	chlorophyll a/b-binding protein [Solanum lycopersicum]
	Solyc03g005770.3	CAB3C	0.821	0.826	13.6993	8.92768	0.61775	2.72787e-99	1.09322e-94	chlorophyll a/b-binding protein [Solanum lycopersicum]
	Solyc03g005780.3	CAB3C	0.949	0.957	58.6982	34.3777	0.771845	1.08795e-91	4.36005e-87	chlorophyll a-b binding protein 3C, chloroplastic [Solanum lycopersicum]
	Solyc03g005770.3	CAB3C	0.885	0.822	14.1822	9.4863	0.580166	2.29203e-45	9.18553e-41	chlorophyll a/b-binding protein [Solanum lycopersicum]
	Solyc03g005760.1	CAB3C	0.987	0.99	99.72	67.4792	0.56344	2.91307e-74	1.16744e-69	PREDICTED: chlorophyll a-b binding protein 3A, chloroplastic-like [Solanum lycopersicum]
	Solyc12g009200.2	LHCA6	0.816	0.656	4.50629	2.69637	0.740921	3.47239e-79	1.3916e-74	PREDICTED: photosystem I chlorophyll a/b-binding protein 6, chloroplastic [Solanum lycopersicum]
	Solyc12g009200.2	LHCA6	0.87	0.629	3.64963	2.62707	0.474294	1.17055e-165	4.6911e-161	PREDICTED: photosystem I chlorophyll a/b-binding protein 6, chloroplastic [Solanum lycopersicum]
	Solyc12g009200.2	LHCA6	0.622	0.669	4.05166	2.53078	0.678928	2.59125e-35	1.03847e-30	PREDICTED: photosystem I chlorophyll a/b-binding protein 6, chloroplastic [Solanum lycopersicum]
Xylem	Solyc12g056580.2	CESA2	0.677	0.483	2.92186	1.16551	1.32592	3.15311e-184	1.26364e-179	PREDICTED: cellulose synthase A catalytic subunit 2 [UDP-forming]-like [Solanum lycopersicum]
	Solyc04g071650.4	CESA2	0.425	0.238	1.24824	0.424339	1.55661	5.62397e-117	2.25386e-112	PREDICTED: cellulose synthase A catalytic subunit 2 [UDP-forming]-like [Solanum lycopersicum]
	Solyc01g107800.4	IRX15	0.418	0.251	1.13124	0.423169	1.41861	1.99667e-94	8.00186e-90	PREDICTED: protein IRX15-LIKE-like [Solanum lycopersicum]
	Solyc07g066220.3	WRKY2	0.252	0.235	0.527865	0.324713	0.701001	0.000107644	1	WRKY transcription factor 2 [Solanum lycopersicum]
Phloem	Solyc11g017010.2	SUC2	0.734	0.477	3.63729	1.4026	1.37475	3.61239e-191	1.4477e-186	sucrose transport protein [Solanum lycopersicum]
	Solyc03g096390.3	PROT1	0.516	0.167	1.33404	0.307025	2.11937	2.69254e-305	1.07906e-300	proline transporter 1 [Solanum lycopersicum]
	Solyc12g056410.2	PP2A13	0.546	0.357	1.70488	0.828355	1.04135	2.13097e-83	8.54006e-79	PREDICTED: F-box protein PP2-A13-like [Solanum lycopersicum]
Meristem cells	Solyc01g086820.4	HTR2	0.836	0.109	19.6139	0.354051	5.79177	0	0	Histone H3.2, partial [Noccaea caerulescens]
	Solyc01g086800.4	HTR2	0.828	0.13	21.1433	0.410302	5.68737	0	0	PREDICTED: histone H3.2-like, partial [Solanum tuberosum]
	Solyc10g008910.1	HTR2	0.949	0.298	55.4166	1.18561	5.54662	0	0	PREDICTED: histone H3.2 [Musa acuminata subsp. malaccensis] [Musa acuminata]
	Solyc01g080600.4	HTR2	0.665	0.055	7.37733	0.187737	5.29632	0	0	PREDICTED: histone H3.2-like [Brassica oleracea var. oleracea] [Brassica oleracea]
	Solyc12g056540.1	HTR2	0.812	0.094	11.6452	0.308948	5.23623	0	0	PREDICTED: histone H3.2-like [Solanum lycopersicum]
	Solyc01g073970.3	HTR2	0.515	0.122	12.9283	0.351378	5.20137	0	0	PREDICTED: histone H3.2 [Musa acuminata subsp. malaccensis] [Musa acuminata]
	Solyc01g074000.3	HTR2	0.785	0.112	17.6613	0.483171	5.19191	0	0	PREDICTED: histone H3.2-like [Zea mays]
	Solyc02g077480.1	HTR2	0.953	0.406	51.4994	1.46254	5.138	0	0	PREDICTED: histone H3.2 [Musa acuminata subsp. malaccensis] [Musa acuminata]
	Solyc01g079110.4	HTR2	0.646	0.094	10.2374	0.359065	4.83347	0	0	PREDICTED: histone H3.2-like [Brassica oleracea var. oleracea] [Brassica oleracea]
	Solyc01g079110.4	HTR2	0.517	0.109	7.19333	0.648634	3.47118	1.70095e-151	6.81674e-147	PREDICTED: histone H3.2-like [Brassica oleracea var. oleracea] [Brassica oleracea]
	Solyc01g074000.3	HTR2	0.53	0.133	9.8698	1.02801	3.26316	3.16863e-125	1.26986e-120	PREDICTED: histone H3.2-like [Zea mays]
	Solyc01g080600.4	HTR2	0.32	0.076	3.59874	0.424327	3.08424	4.31356e-73	1.7287e-68	PREDICTED: histone H3.2-like [Brassica oleracea var. oleracea] [Brassica oleracea]
	Solyc12g056540.1	HTR2	0.702	0.103	3.67147	0.66602	2.46272	0	0	PREDICTED: histone H3.2-like [Solanum lycopersicum]
	Solyc01g086820.4	HTR2	0.393	0.134	3.84742	1.08114	1.83134	3.1729e-51	1.27157e-46	Histone H3.2, partial [Noccaea caerulescens]
	Solyc02g077480.1	HTR2	0.721	0.423	10.7136	3.34863	1.6778	3.69064e-49	1.47906e-44	PREDICTED: histone H3.2 [Musa acuminata subsp. malaccensis] [Musa acuminata]
	Solyc01g086800.4	HTR2	0.313	0.155	3.26238	1.20803	1.43327	5.57418e-18	2.23391e-13	PREDICTED: histone H3.2-like, partial [Solanum tuberosum]
	Solyc10g008910.1	HTR2	0.54	0.32	8.62665	3.27252	1.3984	4.49446e-26	1.8012e-21	PREDICTED: histone H3.2 [Musa acuminata subsp. malaccensis] [Musa acuminata]
	Solyc10g008910.1	HTR2	0.54	0.317	5.2171	3.2974	0.66192	6.1971e-41	2.48355e-36	PREDICTED: histone H3.2 [Musa acuminata subsp. malaccensis] [Musa acuminata]
	Solyc01g073970.3	HTR2	0.289	0.133	1.31018	0.840333	0.640726	1.14283e-34	4.57999e-30	PREDICTED: histone H3.2 [Musa acuminata subsp. malaccensis] [Musa acuminata]
	Solyc08g080400.2	SCL28	0.252	0.007	0.93276	0.0200426	5.54036	0	0	PREDICTED: scarecrow-like protein 28 [Solanum lycopersicum]
	Solyc06g053760.3	KN	0.297	0.007	1.69843	0.0146555	6.85662	0	0	PREDICTED: syntaxin-related protein KNOLLE [Solanum lycopersicum]
Guard cells	Solyc06g068870.3	SCRM	0.679	0.319	3.09365	0.557127	2.47323	1.51479e-149	6.07066e-145	transcription factor ICE1-like [Solanum lycopersicum]
	Solyc09g091760.3	FAMA	0.424	0.014	1.60996	0.0232026	6.11659	0	0	PREDICTED: transcription factor FAMA isoform X1 [Solanum lycopersicum]
	Solyc05g053660.3	FAMA	0.374	0.007	0.932155	0.0130066	6.16325	0	0	PREDICTED: transcription factor FAMA-like [Solanum lycopersicum]
Trichome cells	Solyc05g009180.1	GIS1	0.376	0.218	2.24935	1.18162	0.92874	3.6182e-17	1.45003e-12	PREDICTED: zinc finger protein 6-like [Solanum lycopersicum]
