# Supplementary material for: Dissecting the Cell‐Type‐Specific Response to an Emerging Tobamovirus in Tomato Reveals Cultivar‐Dependent Involvement of Brassinosteroid Signalling
Source: Plant Biotechnol J. 2026 Jan 21;24(5):3106–24. doi: 10.1111/pbi.70559 (PMC13110166; doi:10.1111/pbi.70559)
Supplement: Supplementary file 6 — Table S4: Cell numbers of each cell type in each group. [file PBI-24-3106-s004.xlsx]

## Sheet: Sheet1
Table S4. Cell numbers of each cell type in each group.
Cluster	RG-Mock	RG-ToB	JP-Mock	JP-ToB	Total
Epidermal cells	749 (13.32%)	809 (16.53%)	1612 (28.03%)	996 (13.23%)	4166
Mesophyll cells	3149 (55.98%)	2553 (52.18%)	3076 (53.49%)	3981 (52.88%)	12759
Xylem	671 (11.93%)	512 (10.46%)	221 (3.84%)	683 (9.07%)	2087
Phloem	381 (6.77%)	336 (6.87%)	259 (4.5%)	637 (8.46%)	1613
Meristem cells	471 (8.37%)	471 (9.63%)	304 (5.29%)	866 (11.5%)	2112
Guard cells	113 (2.01%)	117 (2.39%)	106 (1.84%)	268 (3.56%)	604
Trichome cells	91 (1.62%)	95 (1.94%)	173 (3.01%)	98 (1.3%)	457
Total	5625(100%)	4893(100%)	5751(100%)	7529(100%)	23798
