# Supplementary material for: Dissecting the Cell‐Type‐Specific Response to an Emerging Tobamovirus in Tomato Reveals Cultivar‐Dependent Involvement of Brassinosteroid Signalling
Source: Plant Biotechnol J. 2026 Jan 21;24(5):3106–24. doi: 10.1111/pbi.70559 (PMC13110166; doi:10.1111/pbi.70559)
Supplement: Supplementary file 7 — Table S5: Total and viral RNA read counts and infected cell percentages. [file PBI-24-3106-s010.xlsx]

## Sheet: Sheet1
Table S5. Total and viral RNA read counts and infected cell percentages.
	Groups	Meristem cells	Trichome cells	Epidermal cells	Mesophyll cells	Guard cells	Xylem	Phloem	Total
Total RNA reads	JP-ToB	9481422	776570	9585324	34697658	1611026	4859134	4680221	65691355
	RG-ToB	6078766	878168	8106455	26987379	1114200	4037317	3274684	50476969
Viral RNA reads	JP-ToB	6566	2535	27914	54864	1425	5468	6632	105404
	RG-ToB	6514	2104	13211	35417	3366	14602	16446	91660
Total cells number	JP-ToB	866	98	996	3981	268	683	637	7529
	RG-ToB	471	95	809	2553	117	512	336	4893
Infected cell number	JP-ToB	820	92	949	3817	260	650	619	7207
	RG-ToB	447	94	768	2406	116	500	333	4664
Infected cell percentage	JP-ToB	0.946882	0.938776	0.952811	0.958804	0.970149	0.951684	0.971743	NA
	RG-ToB	0.949045	0.989474	0.94932	0.942421	0.991453	0.976562	0.991071	NA
