# Supplementary material for: Dissecting the Cell‐Type‐Specific Response to an Emerging Tobamovirus in Tomato Reveals Cultivar‐Dependent Involvement of Brassinosteroid Signalling
Source: Plant Biotechnol J. 2026 Jan 21;24(5):3106–24. doi: 10.1111/pbi.70559 (PMC13110166; doi:10.1111/pbi.70559)
Supplement: Supplementary file 8 — Table S6: GO annotation of DEGs and rich factors of GO pathways in each cell type: comparison between RG‐Mock and JP‐Mock groups. [file PBI-24-3106-s012.xlsx]

## Sheet: RG-Mock vs JP-Mock
Table S6. GO annotation of DEGs in each cell type: comparation between RG-Mock and JP-Mock groups.
Cluster	Gene ID	Gene Name	group_1	group_2	pct_1	pct_2	log2FC	p_value	FDR	significance	Symbol	Description	GO Component	GO Function	GO Process	TF_family	Gene_type
Epidermal_cell	Solyc02g068680.1	Solyc02g068680.1	0.924573	7.23119	0.275	0.899	2.96724	1.61499e-242	6.47223e-238	up	Solyc02g068680.1	PREDICTED: uncharacterized protein LOC104646058, partial [Solanum lycopersicum]	-	-	GO:0006811//ion transport;GO:0050896//response to stimulus;GO:0071705//nitrogen compound transport	-	protein_coding
Epidermal_cell	Solyc12g009220.2	TIFY10A	1.94131	11.66	0.499	0.942	2.5864	2.02317e-236	8.10805e-232	up	TIFY10A	jasmonate ZIM-domain protein 1 [Solanum lycopersicum]	-	-	GO:0001101//response to acid chemical;GO:0006950//response to stress;GO:0007165//signal transduction;GO:0009725//response to hormone;GO:0044237//cellular metabolic process;GO:0071310//cellular response to organic substance;GO:0071704//organic substance metabolic process	Tify	protein_coding
Epidermal_cell	Solyc07g049530.3	ACO1	2.6219	16.8185	0.537	0.944	2.68132	2.02108e-232	8.09967e-228	up	ACO1	1-aminocyclopropane-1-carboxylate oxidase 1 [Solanum lycopersicum]	-	GO:0016641//oxidoreductase activity, acting on the CH-NH2 group of donors, oxygen as acceptor;GO:0016705//oxidoreductase activity, acting on paired donors, with incorporation or reduction of molecular oxygen;GO:0019842//vitamin binding;GO:0043169//cation binding	GO:0006950//response to stress;GO:0007275//multicellular organism development;GO:0009692//ethylene metabolic process;GO:0044710//single-organism metabolic process	-	protein_coding
Epidermal_cell	Solyc03g006490.3	Solyc03g006490.3	19.138	3.1677	0.919	0.684	-2.5949	1.93585e-227	7.7581e-223	down	Solyc03g006490.3	glutaminase domain-containing protein [Solanum lycopersicum]	GO:0005911//cell-cell junction;GO:0009536//plastid;GO:0016020//membrane	GO:0005488//binding	GO:0006950//response to stress;GO:0009746//response to hexose;GO:0009863//salicylic acid mediated signaling pathway;GO:0034285//response to disaccharide;GO:0042743//hydrogen peroxide metabolic process	-	protein_coding
Epidermal_cell	Solyc11g017470.2	NAC002	3.95931	15.8107	0.72	0.958	1.99755	1.22255e-213	4.89947e-209	up	NAC002	NAC domain-containing protein 2-like [Solanum lycopersicum]	GO:0043231//intracellular membrane-bounded organelle	GO:0001071//nucleic acid binding transcription factor activity	GO:0006972//hyperosmotic response;GO:0009694//jasmonic acid metabolic process;GO:0009787//regulation of abscisic acid-activated signaling pathway;GO:0010243//response to organonitrogen compound;GO:0010468//regulation of gene expression;GO:0034645//cellular macromolecule biosynthetic process;GO:0044707//single-multicellular organism process;GO:0051707//response to other organism	NAC	protein_coding
Epidermal_cell	Solyc11g073075.1	ZAT11	8.93544	33.4627	0.61	0.963	1.90493	2.29172e-191	9.1843e-187	up	ZAT11	PREDICTED: zinc finger protein ZAT11-like [Solanum lycopersicum]	-	-	-	-	protein_coding
Epidermal_cell	Solyc02g070950.1	CAB1B	32.108	8.15006	0.957	0.868	-1.97804	1.23979e-187	4.96859e-183	down	CAB1B	chlorophyll a/b-binding protein Cab-1B [Solanum lycopersicum]	GO:0009521//photosystem;GO:0031224//intrinsic component of membrane;GO:0044434//chloroplast part	GO:0043169//cation binding;GO:0046906//tetrapyrrole binding	GO:0006091//generation of precursor metabolites and energy;GO:0006464//cellular protein modification process	-	protein_coding
Epidermal_cell	Solyc04g007580.1	Solyc04g007580.1	0.655465	4.22429	0.302	0.849	2.68793	1.06474e-184	4.26707e-180	up	Solyc04g007580.1	DUF4228 domain-containing protein, partial [Cephalotus follicularis]	-	-	-	-	protein_coding
Epidermal_cell	Solyc04g079760.4	Solyc04g079760.4	2.66396	11.595	0.554	0.939	2.12182	8.27061e-178	3.31453e-173	up	Solyc04g079760.4	PREDICTED: uncharacterized protein LOC101245158 isoform X1 [Solanum lycopersicum]	GO:0009528//plastid inner membrane	-	-	-	protein_coding
Epidermal_cell	Solyc04g009440.3	NAC081	14.0211	36.2064	0.854	0.991	1.36864	2.4156e-177	9.68075e-173	up	NAC081	NAC domain protein [Solanum lycopersicum]	GO:0043231//intracellular membrane-bounded organelle	GO:0001071//nucleic acid binding transcription factor activity;GO:0019901//protein kinase binding	GO:0006972//hyperosmotic response;GO:0009314//response to radiation;GO:0009694//jasmonic acid metabolic process;GO:0009787//regulation of abscisic acid-activated signaling pathway;GO:0010243//response to organonitrogen compound;GO:0010468//regulation of gene expression;GO:0014070//response to organic cyclic compound;GO:0032535//regulation of cellular component size;GO:0034285//response to disacch…	NAC	protein_coding
Epidermal_cell	Solyc03g083680.1	Solyc03g083680.1	3.07518	14.5543	0.574	0.929	2.24267	1.58788e-176	6.3636e-172	up	Solyc03g083680.1	PREDICTED: sericin-1-like [Solanum tuberosum]	-	-	-	-	protein_coding
Epidermal_cell	Solyc11g018774.1	PER5	1.37996	5.42392	0.363	0.891	1.97463	2.8115e-172	1.12674e-167	up	PER5	PREDICTED: lignin-forming anionic peroxidase [Solanum pennellii]	-	GO:0003824//catalytic activity;GO:0016209//antioxidant activity;GO:0043169//cation binding;GO:0046906//tetrapyrrole binding	GO:0001666//response to hypoxia;GO:0044710//single-organism metabolic process	-	protein_coding
Epidermal_cell	Solyc10g081980.2	NHL3	2.16782	10.5956	0.419	0.896	2.28909	3.17065e-168	1.27067e-163	up	NHL3	PREDICTED: NDR1/HIN1-Like protein 3-like isoform X2 [Solanum lycopersicum]	GO:0005911//cell-cell junction;GO:0009536//plastid;GO:0031090//organelle membrane	-	GO:0002252//immune effector process;GO:0006605//protein targeting;GO:0006952//defense response;GO:0009617//response to bacterium;GO:0009620//response to fungus;GO:0009755//hormone-mediated signaling pathway;GO:0009863//salicylic acid mediated signaling pathway;GO:0010243//response to organonitrogen compound;GO:0010260//organ senescence;GO:0035556//intracellular signal transduction;GO:0042743//hyd…	-	protein_coding
Epidermal_cell	Solyc11g062130.2	ANT	16.9393	9.77065	0.9	0.97	-0.793844	3.52857e-164	1.41411e-159	down	ANT	ADP/ATP translocator [Solanum lycopersicum]	GO:0009526//plastid envelope;GO:0019866//organelle inner membrane;GO:0030312//external encapsulating structure;GO:0031224//intrinsic component of membrane;GO:0043232//intracellular non-membrane-bounded organelle	GO:0005347//ATP transmembrane transporter activity;GO:0046914//transition metal ion binding	GO:0006006//glucose metabolic process;GO:0006605//protein targeting;GO:0006862//nucleotide transport;GO:0006865//amino acid transport;GO:0006996//organelle organization;GO:0009814//defense response, incompatible interaction;GO:0015672//monovalent inorganic cation transport;GO:0016482//cytoplasmic transport;GO:0019941//modification-dependent protein catabolic process;GO:0033554//cellular response …	-	protein_coding
Epidermal_cell	Solyc02g071010.1	CAB1B	49.8286	16.2887	0.98	0.97	-1.6131	3.05812e-163	1.22557e-158	down	CAB1B	chlorophyll a/b-binding protein Cab-1B [Solanum lycopersicum]	GO:0009521//photosystem;GO:0031224//intrinsic component of membrane;GO:0044434//chloroplast part	GO:0043169//cation binding;GO:0046906//tetrapyrrole binding	GO:0006091//generation of precursor metabolites and energy;GO:0006464//cellular protein modification process	-	protein_coding
Epidermal_cell	Solyc01g005160.4	PUB21	0.113154	1.40601	0.067	0.618	3.63407	1.82002e-161	7.29391e-157	up	PUB21	Avr9/Cf-9 rapidly elicited protein [Solanum lycopersicum]	-	GO:0003824//catalytic activity	GO:0002238//response to molecule of fungal origin;GO:0032446//protein modification by small protein conjugation	-	protein_coding
Epidermal_cell	Solyc06g074140.1	PUB24	0.362516	2.60682	0.168	0.732	2.84584	5.69608e-159	2.28276e-154	up	PUB24	PREDICTED: E3 ubiquitin-protein ligase PUB24-like [Solanum lycopersicum]	-	-	-	-	protein_coding
Epidermal_cell	Solyc03g117860.3	Solyc03g117860.3	5.34489	18.8654	0.55	0.944	1.81949	1.39062e-158	5.57303e-154	up	Solyc03g117860.3	PREDICTED: probable E3 ubiquitin-protein ligase RNF217 [Solanum lycopersicum]	-	-	-	-	protein_coding
Epidermal_cell	Solyc07g040960.1	At3g55350	2.57882	8.1939	0.449	0.921	1.6678	8.06746e-157	3.23312e-152	up	At3g55350	salt responsive protein 2 [Solanum lycopersicum]	GO:0009536//plastid;GO:0031090//organelle membrane	-	GO:0006812//cation transport	-	protein_coding
Epidermal_cell	Solyc04g077980.1	ZAT6	4.66316	16.3508	0.597	0.937	1.80996	1.30006e-153	5.21011e-149	up	ZAT6	C2H2-type zinc finger protein [Solanum lycopersicum]	GO:0043231//intracellular membrane-bounded organelle	GO:0000975//regulatory region DNA binding	GO:0001101//response to acid chemical;GO:0006355//regulation of transcription, DNA-templated;GO:0006970//response to osmotic stress;GO:0009605//response to external stimulus;GO:0009642//response to light intensity;GO:0009755//hormone-mediated signaling pathway;GO:0010243//response to organonitrogen compound;GO:0035556//intracellular signal transduction;GO:0040007//growth;GO:0044710//single-organi…	-	protein_coding
Epidermal_cell	Solyc02g083835.1	ATJ11	5.53665	0.736556	0.738	0.308	-2.90998	3.01463e-153	1.20814e-148	down	ATJ11	PREDICTED: chaperone protein dnaJ 11, chloroplastic [Solanum lycopersicum]	-	-	-	-	protein_coding
Epidermal_cell	Solyc03g005780.3	CAB3C	39.7677	12.0145	0.961	0.926	-1.72681	2.71527e-151	1.08817e-146	down	CAB3C	chlorophyll a-b binding protein 3C, chloroplastic [Solanum lycopersicum]	GO:0009521//photosystem;GO:0031224//intrinsic component of membrane;GO:0044434//chloroplast part	GO:0043169//cation binding;GO:0046906//tetrapyrrole binding	GO:0006091//generation of precursor metabolites and energy;GO:0006464//cellular protein modification process	-	protein_coding
Epidermal_cell	Solyc03g005770.3	CAB3C	10.688	2.51368	0.829	0.659	-2.08807	3.02417e-151	1.21197e-146	down	CAB3C	chlorophyll a/b-binding protein [Solanum lycopersicum]	GO:0009521//photosystem;GO:0031224//intrinsic component of membrane;GO:0044434//chloroplast part	GO:0043169//cation binding;GO:0046906//tetrapyrrole binding	GO:0006091//generation of precursor metabolites and energy;GO:0006464//cellular protein modification process	-	protein_coding
Epidermal_cell	Solyc11g073060.3	ZAT18	4.02969	14.1838	0.401	0.886	1.81548	1.88866e-145	7.56899e-141	up	ZAT18	PREDICTED: zinc finger protein ZAT11-like [Solanum lycopersicum]	-	-	-	-	protein_coding
Epidermal_cell	Solyc07g052480.3	Solyc07g052480.3	4.02566	0.107167	0.506	0.063	-5.22998	3.7454e-145	1.50101e-140	down	Solyc07g052480.3	-	-	-	-	-	protein_coding
Epidermal_cell	Solyc04g011710.1	Solyc04g011710.1	0.00137244	0.894997	0.001	0.44	9.24769	1.97715e-144	7.92361e-140	up	Solyc04g011710.1	-	-	-	-	-	protein_coding
Epidermal_cell	Solyc01g006400.4	Solyc01g006400.4	8.665	32.7686	0.765	0.967	1.91903	5.55684e-143	2.22696e-138	up	Solyc01g006400.4	Hop-interacting protein THI101 precursor [Solanum lycopersicum]	-	-	-	-	protein_coding
Epidermal_cell	Solyc01g099680.3	SRP	28.8528	57.2985	0.887	0.996	0.989781	8.64832e-142	3.4659e-137	up	SRP	PREDICTED: REF/SRPP-like protein At3g05500 isoform X1 [Solanum lycopersicum]	GO:0043231//intracellular membrane-bounded organelle;GO:0043232//intracellular non-membrane-bounded organelle	-	GO:0006631//fatty acid metabolic process;GO:0010243//response to organonitrogen compound;GO:0034645//cellular macromolecule biosynthetic process;GO:0046942//carboxylic acid transport;GO:0051235//maintenance of location	-	protein_coding
Epidermal_cell	Solyc02g091250.1	Solyc02g091250.1	1.0075	8.82725	0.299	0.77	3.13105	1.61816e-140	6.48496e-136	up	Solyc02g091250.1	PREDICTED: uncharacterized protein LOC104645999 [Solanum lycopersicum]	GO:0009536//plastid	-	GO:0009620//response to fungus	-	protein_coding
Epidermal_cell	Solyc01g086670.3	Solyc01g086670.3	0.782546	4.34679	0.262	0.764	2.47355	1.71164e-140	6.85958e-136	up	Solyc01g086670.3	BnaA03g53430D [Brassica napus]	-	-	-	-	protein_coding
Epidermal_cell	Solyc04g076730.1	Solyc04g076730.1	0.326198	4.73466	0.093	0.604	3.85903	7.98056e-139	3.19829e-134	up	Solyc04g076730.1	hypothetical protein A4A49_41009 [Nicotiana attenuata]	-	-	-	-	protein_coding
Epidermal_cell	Solyc02g070940.1	CAB1B	45.6434	17.4722	0.964	0.975	-1.38534	6.9433e-137	2.7826e-132	down	CAB1B	chlorophyll a/b-binding protein Cab-1B [Solanum lycopersicum]	GO:0009521//photosystem;GO:0031224//intrinsic component of membrane;GO:0044434//chloroplast part	GO:0043169//cation binding;GO:0046906//tetrapyrrole binding	GO:0006091//generation of precursor metabolites and energy;GO:0006464//cellular protein modification process	-	protein_coding
Epidermal_cell	Solyc04g082500.4	PIX13	0.573036	2.22561	0.216	0.744	1.95732	1.97004e-136	7.89513e-132	up	PIX13	PREDICTED: probable serine/threonine-protein kinase NAK isoform X2 [Solanum lycopersicum]	-	GO:0004702//receptor signaling protein serine/threonine kinase activity;GO:0032550//purine ribonucleoside binding	GO:0007165//signal transduction;GO:0009058//biosynthetic process;GO:0010033//response to organic substance;GO:0032147//activation of protein kinase activity;GO:0033554//cellular response to stress;GO:0044710//single-organism metabolic process;GO:0045087//innate immune response;GO:0098542//defense response to other organism	-	protein_coding
Epidermal_cell	Solyc11g018772.1	PER5	0.0978783	1.07885	0.065	0.56	3.46102	2.26967e-134	9.09593e-130	up	PER5	PREDICTED: lignin-forming anionic peroxidase [Solanum pennellii]	-	GO:0003824//catalytic activity;GO:0016209//antioxidant activity;GO:0043169//cation binding;GO:0046906//tetrapyrrole binding	GO:0001666//response to hypoxia;GO:0044710//single-organism metabolic process	-	protein_coding
Epidermal_cell	Solyc09g059020.4	CEQORH	0.126232	0.824169	0.077	0.579	2.7059	1.75248e-133	7.02325e-129	up	CEQORH	ripening regulated protein-like [Solanum tuberosum]	GO:0009528//plastid inner membrane;GO:0044434//chloroplast part	GO:0003824//catalytic activity;GO:0046914//transition metal ion binding	GO:0044710//single-organism metabolic process	-	protein_coding
Epidermal_cell	Solyc07g056600.1	VQ10	0.986393	5.9173	0.195	0.712	2.58458	6.10127e-133	2.44515e-128	up	VQ10	PREDICTED: VQ motif-containing protein 10-like [Solanum lycopersicum]	-	-	-	-	protein_coding
Epidermal_cell	Solyc11g062190.2	ANT	3.53971	7.27279	0.73	0.962	1.03886	1.79188e-132	7.18112e-128	up	ANT	ADP, ATP carrier protein, mitochondrial-like [Solanum lycopersicum]	GO:0009526//plastid envelope;GO:0019866//organelle inner membrane;GO:0030312//external encapsulating structure;GO:0031224//intrinsic component of membrane;GO:0043232//intracellular non-membrane-bounded organelle	GO:0005347//ATP transmembrane transporter activity;GO:0046914//transition metal ion binding	GO:0006006//glucose metabolic process;GO:0006605//protein targeting;GO:0006862//nucleotide transport;GO:0006865//amino acid transport;GO:0006996//organelle organization;GO:0009814//defense response, incompatible interaction;GO:0015672//monovalent inorganic cation transport;GO:0016482//cytoplasmic transport;GO:0019941//modification-dependent protein catabolic process;GO:0033554//cellular response …	-	protein_coding
Epidermal_cell	Solyc02g070990.1	CAB1B	17.7772	5.17928	0.865	0.808	-1.77918	1.01043e-131	4.0494e-127	down	CAB1B	PREDICTED: chlorophyll a-b binding protein 1B, chloroplastic-like [Solanum lycopersicum]	GO:0009521//photosystem;GO:0031224//intrinsic component of membrane;GO:0044434//chloroplast part	GO:0043169//cation binding;GO:0046906//tetrapyrrole binding	GO:0006091//generation of precursor metabolites and energy;GO:0006464//cellular protein modification process	-	protein_coding
Epidermal_cell	Solyc12g013700.2	TSJT1	5.34663	0.450327	0.634	0.188	-3.56929	3.08319e-131	1.23562e-126	down	TSJT1	PREDICTED: stem-specific protein TSJT1 [Solanum lycopersicum]	GO:0005911//cell-cell junction;GO:0009536//plastid;GO:0016020//membrane	GO:0005488//binding	GO:0006950//response to stress;GO:0009746//response to hexose;GO:0009863//salicylic acid mediated signaling pathway;GO:0034285//response to disaccharide;GO:0042743//hydrogen peroxide metabolic process	-	protein_coding
Epidermal_cell	Solyc10g078360.3	fabG	1.00685	6.36662	0.26	0.745	2.66056	4.73194e-130	1.89637e-125	up	fabG	PREDICTED: 3-oxoacyl-[acyl-carrier-protein] reductase FabG-like [Solanum pennellii]	-	GO:0003824//catalytic activity	GO:0010038//response to metal ion;GO:0044710//single-organism metabolic process	-	protein_coding
Epidermal_cell	Solyc12g009000.1	Solyc12g009000.1	2.22038	6.19276	0.557	0.922	1.47974	2.57296e-129	1.03114e-124	up	Solyc12g009000.1	salt responsive protein 2 [Solanum lycopersicum]	GO:0009536//plastid;GO:0031090//organelle membrane	-	GO:0006812//cation transport	-	protein_coding
Epidermal_cell	Solyc08g008280.3	WRKY53	0.673182	2.77416	0.251	0.759	2.04282	2.4636e-128	9.87313e-124	up	WRKY53	PREDICTED: probable WRKY transcription factor 53 [Solanum lycopersicum]	-	-	GO:0001101//response to acid chemical	WRKY	protein_coding
Epidermal_cell	Solyc02g091700.3	At5g65660	8.21944	1.6582	0.75	0.409	-2.30936	8.34436e-128	3.34409e-123	down	At5g65660	PREDICTED: uncharacterized protein At5g65660 [Solanum lycopersicum]	GO:0016020//membrane;GO:0043231//intracellular membrane-bounded organelle	-	-	-	protein_coding
Epidermal_cell	Solyc11g018800.3	PER5	0.818866	4.2106	0.267	0.761	2.36219	1.17983e-127	4.72827e-123	up	PER5	PREDICTED: lignin-forming anionic peroxidase [Solanum lycopersicum]	-	GO:0003824//catalytic activity;GO:0016209//antioxidant activity;GO:0043169//cation binding;GO:0046906//tetrapyrrole binding	GO:0001666//response to hypoxia;GO:0044710//single-organism metabolic process	-	protein_coding
Epidermal_cell	Solyc04g025650.3	MO1	0.271739	1.65617	0.152	0.649	2.60711	3.73476e-126	1.49674e-121	up	MO1	PREDICTED: FAD-dependent urate hydroxylase-like [Solanum pennellii]	GO:0043231//intracellular membrane-bounded organelle	GO:0004497//monooxygenase activity	GO:0008152//metabolic process;GO:0051707//response to other organism	-	protein_coding
Epidermal_cell	Solyc02g036480.1	NHL6	1.5707	5.94876	0.378	0.834	1.92111	3.66552e-123	1.46899e-118	up	NHL6	PREDICTED: NDR1/HIN1-Like protein 3 [Solanum lycopersicum]	GO:0016020//membrane	-	GO:0007165//signal transduction;GO:0009814//defense response, incompatible interaction;GO:0033554//cellular response to stress;GO:0046942//carboxylic acid transport	-	protein_coding
Epidermal_cell	Solyc02g077940.1	Solyc02g077940.1	0.560918	0.00110277	0.307	0.001	-8.86554	6.77908e-123	2.71679e-118	down	Solyc02g077940.1	-	-	-	-	-	protein_coding
Epidermal_cell	Solyc04g048900.3	CRT3	0.289289	1.78013	0.116	0.605	2.62099	8.37497e-121	3.35635e-116	up	CRT3	PREDICTED: calreticulin-3-like [Solanum lycopersicum]	GO:0009536//plastid;GO:0031090//organelle membrane;GO:0044432//endoplasmic reticulum part	GO:0005515//protein binding;GO:0046872//metal ion binding	GO:0002218//activation of innate immune response;GO:0009267//cellular response to starvation;GO:0009617//response to bacterium;GO:0009696//salicylic acid metabolic process;GO:0009812//flavonoid metabolic process;GO:0009814//defense response, incompatible interaction;GO:0044267//cellular protein metabolic process;GO:0055065//metal ion homeostasis	-	protein_coding
Epidermal_cell	Solyc04g082960.1	Solyc04g082960.1	1.19069	4.2028	0.413	0.844	1.81947	9.48308e-121	3.80044e-116	up	Solyc04g082960.1	DUF4228 domain-containing protein [Cephalotus follicularis]	GO:0043231//intracellular membrane-bounded organelle;GO:0043232//intracellular non-membrane-bounded organelle	-	GO:0009719//response to endogenous stimulus;GO:0010033//response to organic substance;GO:0035556//intracellular signal transduction	-	protein_coding
Epidermal_cell	Solyc09g011870.3	TYRAAT2	0.66967	3.26795	0.252	0.733	2.28669	3.51899e-119	1.41027e-114	up	TYRAAT2	PREDICTED: arogenate dehydrogenase 2, chloroplastic-like [Solanum lycopersicum]	GO:0009536//plastid	GO:0016628//oxidoreductase activity, acting on the CH-CH group of donors, NAD or NADP as acceptor	GO:0006566//threonine metabolic process;GO:0006570//tyrosine metabolic process;GO:0008652//cellular amino acid biosynthetic process	-	protein_coding
Epidermal_cell	Solyc07g053740.1	ERF4	11.5956	28.4238	0.812	0.974	1.29351	4.06805e-119	1.63031e-114	up	ERF4	PREDICTED: ethylene-responsive transcription factor 4 [Solanum lycopersicum]	GO:0044451//nucleoplasm part	GO:0001071//nucleic acid binding transcription factor activity;GO:0003676//nucleic acid binding	GO:0001101//response to acid chemical;GO:0002218//activation of innate immune response;GO:0002252//immune effector process;GO:0006355//regulation of transcription, DNA-templated;GO:0010104//regulation of ethylene-activated signaling pathway;GO:0010243//response to organonitrogen compound	AP2-EREBP	protein_coding
Epidermal_cell	Solyc06g074030.1	CAF1-9	3.72202	10.9438	0.47	0.882	1.55593	2.91198e-118	1.167e-113	up	CAF1-9	PREDICTED: probable CCR4-associated factor 1 homolog 9 [Solanum lycopersicum]	GO:0043231//intracellular membrane-bounded organelle	GO:0000175//3'-5'-exoribonuclease activity	GO:0090501//RNA phosphodiester bond hydrolysis	-	protein_coding
Epidermal_cell	Solyc11g073055.1	Solyc11g073055.1	2.43316	6.67827	0.414	0.86	1.45661	2.49951e-117	1.0017e-112	up	Solyc11g073055.1	PREDICTED: zinc finger protein ZAT11-like [Solanum pennellii]	-	-	-	-	protein_coding
Epidermal_cell	Solyc09g061840.4	PED1	3.43333	8.33986	0.664	0.934	1.28039	3.77781e-115	1.514e-110	up	PED1	PREDICTED: 3-ketoacyl-CoA thiolase 2, peroxisomal [Solanum lycopersicum]	GO:0009536//plastid;GO:0031090//organelle membrane;GO:0042579//microbody;GO:0043232//intracellular non-membrane-bounded organelle	GO:0016408//C-acyltransferase activity	GO:0006511//ubiquitin-dependent protein catabolic process;GO:0006633//fatty acid biosynthetic process;GO:0007031//peroxisome organization;GO:0009062//fatty acid catabolic process;GO:0009404//toxin metabolic process;GO:0009411//response to UV;GO:0009694//jasmonic acid metabolic process;GO:0009787//regulation of abscisic acid-activated signaling pathway;GO:0009813//flavonoid biosynthetic process;GO…	-	protein_coding
Epidermal_cell	Solyc02g081560.1	Solyc02g081560.1	0.218129	1.37856	0.103	0.574	2.65936	5.60533e-115	2.24639e-110	up	Solyc02g081560.1	PREDICTED: uncharacterized protein LOC101260892 [Solanum lycopersicum]	GO:0043231//intracellular membrane-bounded organelle	-	GO:0006605//protein targeting;GO:0007165//signal transduction;GO:0009408//response to heat;GO:0043067//regulation of programmed cell death;GO:0061024//membrane organization	-	protein_coding
Epidermal_cell	Solyc04g079250.3	PLP2	0.748207	3.89301	0.242	0.715	2.37922	1.26241e-114	5.05922e-110	up	PLP2	PREDICTED: patatin-like protein 2 [Solanum lycopersicum]	-	GO:0003824//catalytic activity	GO:0006629//lipid metabolic process	-	protein_coding
Epidermal_cell	Solyc09g007900.4	PAL5	3.03552	7.7183	0.64	0.929	1.34631	1.41144e-113	5.65649e-109	up	PAL5	PREDICTED: phenylalanine ammonia-lyase-like [Solanum lycopersicum]	GO:0044424//intracellular part	GO:0005488//binding;GO:0016841//ammonia-lyase activity	GO:0006558//L-phenylalanine metabolic process;GO:0006575//cellular modified amino acid metabolic process;GO:0006595//polyamine metabolic process;GO:0009411//response to UV;GO:0009414//response to water deprivation;GO:0009696//salicylic acid metabolic process;GO:0009699//phenylpropanoid biosynthetic process;GO:0009808//lignin metabolic process;GO:0009891//positive regulation of biosynthetic proces…	-	protein_coding
Epidermal_cell	Solyc11g066390.2	SODCP.2	2.18378	0.248542	0.554	0.196	-3.13475	1.91076e-113	7.65755e-109	down	SODCP.2	superoxide dismutase [Cu-Zn], chloroplastic [Solanum lycopersicum]	-	-	-	-	protein_coding
Epidermal_cell	Solyc03g122190.3	TIFY10B	5.82317	11.223	0.782	0.968	0.946567	3.38822e-113	1.35786e-108	up	TIFY10B	salt responsive protein 1 [Solanum lycopersicum]	-	-	GO:0001101//response to acid chemical;GO:0006950//response to stress;GO:0007165//signal transduction;GO:0009725//response to hormone	Tify	protein_coding
Epidermal_cell	Solyc01g079200.4	GA2OX2	0.227512	2.88574	0.099	0.55	3.66434	3.40682e-113	1.36532e-108	up	GA2OX2	gibberellin 2-oxidase [Solanum lycopersicum]	-	GO:0043169//cation binding;GO:0045543//gibberellin 2-beta-dioxygenase activity	GO:0009408//response to heat;GO:0009416//response to light stimulus;GO:0009685//gibberellin metabolic process	-	protein_coding
Epidermal_cell	Solyc10g081970.2	NHL10	0.792416	4.65368	0.166	0.641	2.55389	3.90452e-113	1.56477e-108	up	NHL10	PREDICTED: NDR1/HIN1-Like protein 3-like, partial [Solanum lycopersicum]	GO:0005911//cell-cell junction;GO:0009536//plastid;GO:0031090//organelle membrane	-	GO:0002252//immune effector process;GO:0006605//protein targeting;GO:0006952//defense response;GO:0009617//response to bacterium;GO:0009620//response to fungus;GO:0009755//hormone-mediated signaling pathway;GO:0009863//salicylic acid mediated signaling pathway;GO:0010243//response to organonitrogen compound;GO:0010260//organ senescence;GO:0035556//intracellular signal transduction;GO:0042743//hyd…	-	protein_coding
Epidermal_cell	Solyc08g082110.4	WRKY53	1.50556	4.71691	0.312	0.782	1.64747	4.38104e-113	1.75574e-108	up	WRKY53	PREDICTED: probable WRKY transcription factor 53 [Solanum lycopersicum]	-	-	GO:0001101//response to acid chemical	WRKY	protein_coding
Epidermal_cell	Solyc07g053550.3	GRXC9	13.9749	31.3221	0.813	0.975	1.16433	8.78851e-113	3.52208e-108	up	GRXC9	PREDICTED: glutaredoxin-C9-like [Solanum lycopersicum]	GO:0044424//intracellular part	GO:0005488//binding	GO:0006605//protein targeting;GO:0006972//hyperosmotic response;GO:0009617//response to bacterium;GO:0009620//response to fungus;GO:0009692//ethylene metabolic process;GO:0009694//jasmonic acid metabolic process;GO:0009755//hormone-mediated signaling pathway;GO:0009863//salicylic acid mediated signaling pathway;GO:0010468//regulation of gene expression;GO:0031399//regulation of protein modificati…	-	protein_coding
Epidermal_cell	Solyc04g005480.1	NRP1	5.37209	13.5614	0.714	0.955	1.33594	9.5846e-112	3.84112e-107	up	NRP1	PREDICTED: nodulin-related protein 1-like [Solanum lycopersicum]	GO:0009526//plastid envelope;GO:0009532//plastid stroma;GO:0016020//membrane	GO:0005515//protein binding	GO:0006006//glucose metabolic process;GO:0006090//pyruvate metabolic process;GO:0006310//DNA recombination;GO:0006325//chromatin organization;GO:0006970//response to osmotic stress;GO:0009699//phenylpropanoid biosynthetic process;GO:0009755//hormone-mediated signaling pathway;GO:0009791//post-embryonic development;GO:0009891//positive regulation of biosynthetic process;GO:0010038//response to met…	-	protein_coding
Epidermal_cell	Solyc05g006390.1	Solyc05g006390.1	1.34024	4.97552	0.433	0.829	1.89228	1.6799e-110	6.73237e-106	up	Solyc05g006390.1	PREDICTED: uncharacterized protein LOC104233217 [Nicotiana sylvestris]	-	-	GO:0006952//defense response;GO:0007165//signal transduction;GO:0051707//response to other organism;GO:0071310//cellular response to organic substance;GO:1901700//response to oxygen-containing compound	-	protein_coding
Epidermal_cell	Solyc03g118450.1	Solyc03g118450.1	1.91561	4.93433	0.497	0.882	1.36501	1.90673e-110	7.64142e-106	up	Solyc03g118450.1	hypothetical protein A4A49_08704 [Nicotiana attenuata]	-	-	-	-	protein_coding
Epidermal_cell	Solyc12g007045.1	Solyc12g007045.1	0.349025	2.30098	0.192	0.65	2.72049	2.94324e-110	1.17953e-105	up	Solyc12g007045.1	-	-	-	-	-	protein_coding
Epidermal_cell	Solyc02g070970.1	CAB1B	29.7828	11.2514	0.949	0.931	-1.40437	4.02021e-109	1.61114e-104	down	CAB1B	chlorophyll a/b-binding protein Cab-1B [Solanum lycopersicum]	GO:0009521//photosystem;GO:0031224//intrinsic component of membrane;GO:0044434//chloroplast part	GO:0043169//cation binding;GO:0046906//tetrapyrrole binding	GO:0006091//generation of precursor metabolites and energy;GO:0006464//cellular protein modification process	-	protein_coding
Epidermal_cell	Solyc08g078510.3	At5g13200	2.96394	9.64604	0.558	0.901	1.70239	4.35862e-109	1.74676e-104	up	At5g13200	PREDICTED: GEM-like protein 5 [Solanum lycopersicum]	-	-	GO:0009408//response to heat	-	protein_coding
Epidermal_cell	Solyc07g042170.3	TIFY10B	12.0973	21.418	0.888	0.981	0.824128	6.30289e-109	2.52595e-104	up	TIFY10B	PREDICTED: protein TIFY 10b-like [Solanum lycopersicum]	-	-	GO:0001101//response to acid chemical;GO:0006950//response to stress;GO:0007165//signal transduction;GO:0009725//response to hormone;GO:0044237//cellular metabolic process;GO:0071310//cellular response to organic substance;GO:0071704//organic substance metabolic process	Tify	protein_coding
Epidermal_cell	Solyc07g056190.3	Solyc07g056190.3	0.35784	2.44518	0.171	0.633	2.77221	6.56921e-109	2.63268e-104	up	Solyc07g056190.3	PREDICTED: heavy metal-associated isoprenylated plant protein 39-like [Nicotiana attenuata]	-	-	-	-	protein_coding
Epidermal_cell	Solyc02g064980.1	MAPKKK20	0.328723	1.88831	0.115	0.574	2.52179	3.02668e-108	1.21297e-103	up	MAPKKK20	PREDICTED: mitogen-activated protein kinase kinase kinase 1-like [Solanum lycopersicum]	-	-	-	-	protein_coding
Epidermal_cell	Solyc11g016930.1	Solyc11g016930.1	0.214454	0.996666	0.101	0.557	2.21592	3.28796e-108	1.31768e-103	up	Solyc11g016930.1	PREDICTED: F-box protein At3g07870-like [Solanum lycopersicum]	-	-	-	-	protein_coding
Epidermal_cell	Solyc03g081320.3	Solyc03g081320.3	3.49718	0.859797	0.681	0.46	-2.024	5.72978e-108	2.29627e-103	down	Solyc03g081320.3	PREDICTED: stAR-related lipid transfer protein 7, mitochondrial-like isoform X1 [Nicotiana tabacum]	GO:0043231//intracellular membrane-bounded organelle	-	-	-	protein_coding
Epidermal_cell	Solyc09g089540.4	Solyc09g089540.4	0.570619	4.25626	0.143	0.591	2.89877	4.63353e-106	1.85693e-101	up	Solyc09g089540.4	-	-	-	-	-	protein_coding
Epidermal_cell	Solyc04g072032.1	At2g39960	0.145028	0.623799	0.079	0.516	2.10398	6.82806e-106	2.73641e-101	up	At2g39960	PREDICTED: probable signal peptidase complex subunit 2 [Solanum lycopersicum]	GO:0031224//intrinsic component of membrane	GO:0016787//hydrolase activity	GO:0016485//protein processing	-	protein_coding
Epidermal_cell	Solyc10g005320.3	TSB	0.583725	3.61173	0.178	0.624	2.62912	3.64583e-105	1.4611e-100	up	TSB	PREDICTED: tryptophan synthase beta chain 1-like [Solanum lycopersicum]	-	-	-	-	protein_coding
Epidermal_cell	Solyc08g006320.4	WRKY11	5.71109	17.5176	0.756	0.945	1.61695	2.8756e-104	1.15242e-99	up	WRKY11	WRKY transcription factor IId-1 [Solanum lycopersicum]	GO:0043231//intracellular membrane-bounded organelle	GO:0005515//protein binding	GO:0002252//immune effector process;GO:0007165//signal transduction;GO:0009617//response to bacterium;GO:0010243//response to organonitrogen compound;GO:0010468//regulation of gene expression;GO:0046942//carboxylic acid transport	WRKY	protein_coding
Epidermal_cell	Solyc01g067740.3	SODCC.5	12.8262	7.89601	0.849	0.959	-0.699891	5.28947e-104	2.11981e-99	down	SODCC.5	superoxide dismutase [Cu-Zn] 2 [Solanum lycopersicum]	-	-	-	-	protein_coding
Epidermal_cell	Solyc06r029630.1	Solyc06r029630.1	0.326725	0	0.252	0	-11.6743	6.29865e-104	2.52425e-99	down	Solyc06r029630.1	-	-	-	-	-	lincRNA
Epidermal_cell	Solyc12g009240.1	ERF017	0.288021	1.85589	0.116	0.563	2.68744	8.87032e-104	3.55487e-99	up	ERF017	PREDICTED: ethylene-responsive transcription factor ERF017 [Solanum lycopersicum]	GO:0043231//intracellular membrane-bounded organelle	GO:0001071//nucleic acid binding transcription factor activity;GO:0003676//nucleic acid binding	GO:0006950//response to stress;GO:0009625//response to insect;GO:0010468//regulation of gene expression;GO:0034645//cellular macromolecule biosynthetic process;GO:0044763//single-organism cellular process;GO:0048731//system development	AP2-EREBP	protein_coding
Epidermal_cell	Solyc01g109090.2	Solyc01g109090.2	1.74751	5.21456	0.517	0.865	1.57719	1.28067e-102	5.1324e-98	up	Solyc01g109090.2	stress-induced protein 8 [Capsicum annuum]	-	-	-	-	protein_coding
Epidermal_cell	Solyc10g085010.3	Solyc10g085010.3	0.991492	4.81522	0.247	0.704	2.27981	1.85724e-102	7.44307e-98	up	Solyc10g085010.3	PREDICTED: uncharacterized protein LOC101267755 [Solanum lycopersicum]	GO:0009536//plastid	-	GO:0030001//metal ion transport	-	protein_coding
Epidermal_cell	Solyc03g117680.4	Solyc03g117680.4	3.17435	1.3868	0.71	0.73	-1.19464	8.82281e-102	3.53583e-97	down	Solyc03g117680.4	PREDICTED: uncharacterized protein LOC101254582 isoform X2 [Solanum lycopersicum]	-	-	-	-	protein_coding
Epidermal_cell	Solyc08g036640.3	TIFY5A	1.45306	4.72517	0.37	0.795	1.7012	5.597e-101	2.24305e-96	up	TIFY5A	PREDICTED: protein TIFY 5A-like [Solanum lycopersicum]	-	GO:0005488//binding	GO:0001101//response to acid chemical;GO:0006950//response to stress;GO:0009628//response to abiotic stimulus;GO:0009694//jasmonic acid metabolic process;GO:0009755//hormone-mediated signaling pathway;GO:0010243//response to organonitrogen compound;GO:0035556//intracellular signal transduction;GO:0044249//cellular biosynthetic process;GO:1901576//organic substance biosynthetic process	Tify	protein_coding
Epidermal_cell	Solyc05g052550.1	At2g40140	0.831556	2.34265	0.314	0.76	1.49415	7.13251e-101	2.85843e-96	up	At2g40140	PREDICTED: zinc finger CCCH domain-containing protein 29-like [Solanum lycopersicum]	-	-	GO:0002376//immune system process;GO:0006952//defense response;GO:0009620//response to fungus;GO:0009628//response to abiotic stimulus;GO:0010243//response to organonitrogen compound;GO:0035556//intracellular signal transduction;GO:0044237//cellular metabolic process;GO:0044765//single-organism transport;GO:0071704//organic substance metabolic process	-	protein_coding
Epidermal_cell	Solyc06g062920.3	RIPK	0.471236	1.64241	0.199	0.656	1.80108	7.84163e-101	3.14261e-96	up	RIPK	auxin-regulated dual specificity cytosolic kinase [Solanum lycopersicum]	-	GO:0004672//protein kinase activity;GO:0032550//purine ribonucleoside binding	GO:0006468//protein phosphorylation	-	protein_coding
Epidermal_cell	Solyc06g007190.4	At2g30020	2.02039	6.42703	0.482	0.853	1.66947	1.01391e-100	4.06334e-96	up	At2g30020	PREDICTED: probable protein phosphatase 2C 2 [Solanum pennellii]	GO:0009536//plastid	GO:0004721//phosphoprotein phosphatase activity	GO:0003006//developmental process involved in reproduction;GO:0006950//response to stress;GO:0009620//response to fungus;GO:0009755//hormone-mediated signaling pathway;GO:0010374//stomatal complex development	-	protein_coding
Epidermal_cell	Solyc01g108030.4	MCCB	2.9524	0.353289	0.583	0.245	-3.06261	3.62955e-100	1.45458e-95	down	MCCB	PREDICTED: methylcrotonoyl-CoA carboxylase beta chain, mitochondrial [Solanum lycopersicum]	GO:0044429//mitochondrial part	GO:0016421//CoA carboxylase activity;GO:0032550//purine ribonucleoside binding;GO:0046914//transition metal ion binding	GO:0006551//leucine metabolic process;GO:0009791//post-embryonic development;GO:0045087//innate immune response	-	protein_coding
Epidermal_cell	Solyc08g078190.2	ERF5	0.503412	3.24911	0.159	0.599	2.68999	1.35291e-99	5.42193e-95	up	ERF5	ethylene-responsive transcription factor [Solanum lycopersicum]	-	-	GO:0006355//regulation of transcription, DNA-templated;GO:0006950//response to stress;GO:0010243//response to organonitrogen compound;GO:0035556//intracellular signal transduction	AP2-EREBP	protein_coding
Epidermal_cell	Solyc10g006130.1	ERF3	1.05035	2.95564	0.438	0.834	1.49251	1.71457e-98	6.87132e-94	up	ERF3	PREDICTED: ethylene-responsive transcription factor 3-like [Solanum lycopersicum]	GO:0043231//intracellular membrane-bounded organelle	GO:0000975//regulatory region DNA binding;GO:0001071//nucleic acid binding transcription factor activity	GO:0001101//response to acid chemical;GO:0006355//regulation of transcription, DNA-templated;GO:0006972//hyperosmotic response;GO:0010104//regulation of ethylene-activated signaling pathway	AP2-EREBP	protein_coding
Epidermal_cell	Solyc06g075690.3	UFC	2.43445	5.25383	0.618	0.929	1.10974	3.13853e-98	1.2578e-93	up	UFC	auxin-regulated protein [Solanum lycopersicum]	GO:0016020//membrane;GO:0044464//cell part	-	-	-	protein_coding
Epidermal_cell	Solyc10g077120.3	Solyc10g077120.3	4.12315	1.81623	0.729	0.71	-1.18276	1.24746e-97	4.99934e-93	down	Solyc10g077120.3	PREDICTED: photosystem II core complex proteins psbY, chloroplastic [Solanum pennellii]	GO:0009521//photosystem;GO:0009534//chloroplast thylakoid;GO:0031224//intrinsic component of membrane	GO:0046914//transition metal ion binding	GO:0000097//sulfur amino acid biosynthetic process;GO:0006091//generation of precursor metabolites and energy;GO:0006996//organelle organization;GO:0031399//regulation of protein modification process;GO:0043623//cellular protein complex assembly	-	protein_coding
Epidermal_cell	Solyc09g074350.1	Solyc09g074350.1	0.448075	2.27457	0.128	0.566	2.34352	1.65157e-97	6.61881e-93	up	Solyc09g074350.1	PREDICTED: transcription initiation factor TFIID subunit 11 [Solanum tuberosum]	-	-	-	-	protein_coding
Epidermal_cell	Solyc12g005340.3	CIGR1	2.45245	5.20881	0.628	0.93	1.0867	1.68516e-97	6.75343e-93	up	CIGR1	Hop-interacting protein THI039 [Solanum lycopersicum]	-	-	GO:0010468//regulation of gene expression	GRAS	protein_coding
Epidermal_cell	Solyc04g072900.1	RAP2-4	3.06989	7.69485	0.583	0.9	1.32568	4.36868e-97	1.75079e-92	up	RAP2-4	dehydration-responsive element binding protein 3 [Solanum lycopersicum]	GO:0043231//intracellular membrane-bounded organelle	GO:0001071//nucleic acid binding transcription factor activity;GO:0003677//DNA binding	GO:0000160//phosphorelay signal transduction system;GO:0009314//response to radiation;GO:0009651//response to salt stress;GO:0009755//hormone-mediated signaling pathway;GO:0010468//regulation of gene expression;GO:0030154//cell differentiation;GO:0034645//cellular macromolecule biosynthetic process	AP2-EREBP	protein_coding
Epidermal_cell	Solyc02g083460.3	APF1	2.53448	5.71491	0.632	0.929	1.17301	2.80576e-96	1.12444e-91	up	APF1	aspartyl protease family protein precursor [Solanum lycopersicum]	GO:0031224//intrinsic component of membrane	GO:0008233//peptidase activity	GO:0019538//protein metabolic process;GO:0046942//carboxylic acid transport	-	protein_coding
Epidermal_cell	Solyc11g010250.1	Solyc11g010250.1	5.53513	12.5747	0.716	0.952	1.18381	2.19628e-95	8.8018e-91	up	Solyc11g010250.1	DUF740 domain-containing protein [Cephalotus follicularis]	-	-	GO:0050896//response to stimulus	-	protein_coding
Epidermal_cell	Solyc11g071430.1	RPPL1	0	0.319779	0	0.303	11.6433	6.17362e-95	2.47414e-90	up	RPPL1	disease resistance protein, partial [Solanum lycopersicum]	-	-	-	-	protein_coding
Epidermal_cell	Solyc02g071130.4	WRKY71	0.96945	2.77304	0.387	0.798	1.51613	2.16754e-94	8.68662e-90	up	WRKY71	PREDICTED: probable WRKY transcription factor 71 [Solanum lycopersicum]	-	-	GO:0010467//gene expression;GO:0044237//cellular metabolic process	WRKY	protein_coding
Epidermal_cell	Solyc11g011030.2	JAZ7	2.11171	4.4395	0.619	0.92	1.07195	2.20026e-94	8.81774e-90	up	JAZ7	Pto-responsive gene 1 protein [Solanum lycopersicum]	-	-	GO:0006952//defense response;GO:0009755//hormone-mediated signaling pathway;GO:0044237//cellular metabolic process;GO:0051707//response to other organism;GO:0071229//cellular response to acid chemical;GO:1901701//cellular response to oxygen-containing compound	Tify	protein_coding
Epidermal_cell	Solyc05g055080.2	Solyc05g055080.2	0.322996	2.17489	0.138	0.558	2.75097	7.23842e-93	2.90087e-88	up	Solyc05g055080.2	hypothetical protein A4A49_29869 [Nicotiana attenuata]	-	-	-	-	protein_coding
Epidermal_cell	Solyc06g060710.4	PGSIP8	0.000747502	0.477534	0.001	0.306	9.13847	1.26471e-92	5.06844e-88	up	PGSIP8	PREDICTED: putative glucuronosyltransferase PGSIP8 isoform X1 [Solanum lycopersicum]	-	GO:0016740//transferase activity;GO:0052689//carboxylic ester hydrolase activity	GO:0071555//cell wall organization	-	protein_coding
Epidermal_cell	Solyc07g053230.3	MYB4	0.146024	1.44658	0.077	0.472	3.30749	1.96956e-92	7.8932e-88	up	MYB4	PREDICTED: transcription factor WER-like [Solanum pennellii]	-	GO:0005488//binding	-	ARR-B	protein_coding
Epidermal_cell	Solyc09g065850.4	AUX22D	2.36554	8.17258	0.437	0.823	1.78858	4.455e-92	1.78539e-87	up	AUX22D	IAA3 protein [Solanum lycopersicum]	GO:0043231//intracellular membrane-bounded organelle	GO:0000975//regulatory region DNA binding;GO:0001071//nucleic acid binding transcription factor activity;GO:0005515//protein binding	GO:0000226//microtubule cytoskeleton organization;GO:0009755//hormone-mediated signaling pathway;GO:0010608//posttranscriptional regulation of gene expression;GO:0014070//response to organic cyclic compound;GO:0034645//cellular macromolecule biosynthetic process;GO:0048528//post-embryonic root development	-	protein_coding
Epidermal_cell	Solyc07g008280.4	Solyc07g008280.4	1.61066	3.96829	0.482	0.858	1.30081	5.64843e-92	2.26366e-87	up	Solyc07g008280.4	PREDICTED: uncharacterized protein LOC101249561 [Solanum lycopersicum]	-	-	-	-	protein_coding
Epidermal_cell	Solyc04g078550.3	WRKY7	0.534609	1.51291	0.284	0.717	1.50059	2.22464e-91	8.91547e-87	up	WRKY7	PREDICTED: probable WRKY transcription factor 7 [Solanum lycopersicum]	-	GO:0005515//protein binding	GO:0006950//response to stress;GO:0009628//response to abiotic stimulus;GO:0010467//gene expression;GO:0034645//cellular macromolecule biosynthetic process;GO:0044238//primary metabolic process	WRKY	protein_coding
Epidermal_cell	Solyc08g081230.1	At5g41330	1.12175	3.50653	0.368	0.777	1.64421	2.99625e-91	1.20078e-86	up	At5g41330	PREDICTED: BTB/POZ domain-containing protein At5g41330-like [Solanum lycopersicum]	-	-	GO:0051259//protein oligomerization	-	protein_coding
Epidermal_cell	Solyc01g087980.4	Solyc01g087980.4	1.15468	3.77882	0.343	0.759	1.71036	6.22266e-91	2.49379e-86	up	Solyc01g087980.4	PREDICTED: protein BPS1, chloroplastic-like [Nicotiana sylvestris]	-	-	-	-	protein_coding
Epidermal_cell	Solyc02g080890.3	WRKY6	1.64572	3.95854	0.522	0.879	1.2662	1.07438e-90	4.30569e-86	up	WRKY6	PREDICTED: probable WRKY transcription factor 31 isoform X1 [Solanum lycopersicum]	-	GO:0000975//regulatory region DNA binding;GO:0001071//nucleic acid binding transcription factor activity	GO:0002252//immune effector process;GO:0006355//regulation of transcription, DNA-templated;GO:0006865//amino acid transport;GO:0007165//signal transduction;GO:0009267//cellular response to starvation;GO:0009404//toxin metabolic process;GO:0010243//response to organonitrogen compound;GO:0014070//response to organic cyclic compound	WRKY	protein_coding
Epidermal_cell	Solyc11g022590.1	KTI5	0.278872	1.7415	0.146	0.561	2.64222	1.5126e-90	6.06191e-86	up	KTI5	PREDICTED: miraculin-like [Solanum tuberosum]	GO:0005576//extracellular region;GO:0044464//cell part	-	GO:0001101//response to acid chemical;GO:0006950//response to stress;GO:0009628//response to abiotic stimulus;GO:0010466//negative regulation of peptidase activity;GO:0044699//single-organism process;GO:1901700//response to oxygen-containing compound	-	protein_coding
Epidermal_cell	Solyc04g082980.2	SKI3	17.5751	3.65493	0.896	0.78	-2.26559	3.98245e-90	1.59601e-85	down	SKI3	PREDICTED: tetratricopeptide repeat protein SKI3 [Solanum lycopersicum]	-	-	GO:0006342//chromatin silencing;GO:0035194//posttranscriptional gene silencing by RNA	-	protein_coding
Epidermal_cell	Solyc06g075780.3	ZAT11	2.07507	7.26644	0.29	0.721	1.80804	5.67221e-90	2.2732e-85	up	ZAT11	PREDICTED: zinc finger protein ZAT1-like [Solanum lycopersicum]	-	-	-	-	protein_coding
Epidermal_cell	Solyc06g076080.3	Solyc06g076080.3	3.79463	10.1534	0.561	0.877	1.41991	3.2637e-89	1.30796e-84	up	Solyc06g076080.3	-	-	-	-	-	protein_coding
Epidermal_cell	Solyc01g098910.3	PNC1	1.59664	3.55857	0.545	0.878	1.1562	3.37874e-89	1.35406e-84	up	PNC1	PREDICTED: peroxisomal adenine nucleotide carrier 1 [Solanum lycopersicum]	GO:0019866//organelle inner membrane;GO:0031224//intrinsic component of membrane;GO:0044439//peroxisomal part	GO:0000295//adenine nucleotide transmembrane transporter activity;GO:0015291//secondary active transmembrane transporter activity	GO:0001101//response to acid chemical;GO:0006511//ubiquitin-dependent protein catabolic process;GO:0006605//protein targeting;GO:0006862//nucleotide transport;GO:0006972//hyperosmotic response;GO:0006996//organelle organization;GO:0009062//fatty acid catabolic process;GO:0009404//toxin metabolic process;GO:0009408//response to heat;GO:0009694//jasmonic acid metabolic process;GO:0009755//hormone-m…	-	protein_coding
Epidermal_cell	Solyc06g005170.3	MPK3	1.08731	2.71089	0.397	0.803	1.31792	3.98501e-89	1.59703e-84	up	MPK3	mitogen-activated protein kinase 3 [Solanum lycopersicum]	GO:0043231//intracellular membrane-bounded organelle	GO:0004702//receptor signaling protein serine/threonine kinase activity;GO:0032550//purine ribonucleoside binding	GO:0000187//activation of MAPK activity;GO:0000280//nuclear division;GO:0006091//generation of precursor metabolites and energy;GO:0006605//protein targeting;GO:0009411//response to UV;GO:0009617//response to bacterium;GO:0009620//response to fungus;GO:0009696//salicylic acid metabolic process;GO:0009700//indole phytoalexin biosynthetic process;GO:0009755//hormone-mediated signaling pathway;GO:00…	-	protein_coding
Epidermal_cell	Solyc03g083730.1	PMEI11	12.0384	4.8462	0.845	0.717	-1.3127	9.72436e-89	3.89713e-84	down	PMEI11	PREDICTED: 21 kDa protein-like [Solanum lycopersicum]	-	-	GO:0008152//metabolic process	-	protein_coding
Epidermal_cell	Solyc03g112340.1	ATL31	0.567379	1.9041	0.247	0.673	1.74655	3.82344e-88	1.53228e-83	up	ATL31	PREDICTED: E3 ubiquitin-protein ligase ATL31 [Solanum lycopersicum]	GO:0016020//membrane	GO:0019787//ubiquitin-like protein transferase activity	GO:0001101//response to acid chemical;GO:0007165//signal transduction;GO:0009725//response to hormone;GO:0010243//response to organonitrogen compound;GO:0031669//cellular response to nutrient levels;GO:0032446//protein modification by small protein conjugation;GO:0042742//defense response to bacterium;GO:0045087//innate immune response	-	protein_coding
Epidermal_cell	Solyc01g107170.2	ZAT10	1.23974	3.69368	0.358	0.768	1.57494	4.76665e-88	1.91028e-83	up	ZAT10	ZF2 protein [Solanum lycopersicum]	-	GO:0005488//binding	GO:0001101//response to acid chemical;GO:0006950//response to stress;GO:0007165//signal transduction;GO:0009628//response to abiotic stimulus;GO:0009725//response to hormone;GO:0044249//cellular biosynthetic process;GO:1901576//organic substance biosynthetic process	-	protein_coding
Epidermal_cell	Solyc04g071030.1	PUB28	0.921254	2.36522	0.351	0.767	1.36021	1.80251e-87	7.22375e-83	up	PUB28	PREDICTED: U-box domain-containing protein 28-like [Solanum lycopersicum]	GO:0005911//cell-cell junction	GO:0019787//ubiquitin-like protein transferase activity;GO:0033612//receptor serine/threonine kinase binding	GO:0010243//response to organonitrogen compound;GO:0032446//protein modification by small protein conjugation;GO:0044699//single-organism process	-	protein_coding
Epidermal_cell	Solyc01g007030.3	PUB22	1.60662	3.41759	0.419	0.824	1.0889	2.45037e-87	9.8201e-83	up	PUB22	PREDICTED: LOW QUALITY PROTEIN: E3 ubiquitin-protein ligase PUB22-like [Solanum lycopersicum]	GO:0044444//cytoplasmic part	GO:0019787//ubiquitin-like protein transferase activity	GO:0002252//immune effector process;GO:0006812//cation transport;GO:0006950//response to stress;GO:0010243//response to organonitrogen compound;GO:0016567//protein ubiquitination;GO:0046942//carboxylic acid transport	-	protein_coding
Epidermal_cell	Solyc02g071030.2	CAB1B	25.3741	11.6124	0.921	0.935	-1.12768	3.18389e-87	1.27598e-82	down	CAB1B	chlorophyll a/b-binding protein Cab-1B [Solanum lycopersicum]	GO:0009521//photosystem;GO:0031224//intrinsic component of membrane;GO:0044434//chloroplast part	GO:0043169//cation binding;GO:0046906//tetrapyrrole binding	GO:0006091//generation of precursor metabolites and energy;GO:0006464//cellular protein modification process	-	protein_coding
Epidermal_cell	Solyc01g091170.3	ARGAH1	1.35003	5.27997	0.302	0.708	1.96746	8.08447e-87	3.23993e-82	up	ARGAH1	arginase 2 [Solanum lycopersicum]	GO:0043231//intracellular membrane-bounded organelle	GO:0016813//hydrolase activity, acting on carbon-nitrogen (but not peptide) bonds, in linear amidines;GO:0046914//transition metal ion binding	GO:0006525//arginine metabolic process;GO:0006595//polyamine metabolic process;GO:0019627//urea metabolic process	-	protein_coding
Epidermal_cell	Solyc11g020213.1	Solyc11g020213.1	0.253427	0.000232096	0.22	0.001	-9.57632	1.14552e-86	4.59077e-82	down	Solyc11g020213.1	Zinc finger, CCHC-type [Corchorus capsularis]	-	-	-	-	protein_coding
Epidermal_cell	Solyc06g068460.3	WRKY40	2.62195	5.54683	0.531	0.88	1.081	2.63481e-86	1.05593e-81	up	WRKY40	WRKY transcription factor 1 [Solanum lycopersicum]	GO:0043231//intracellular membrane-bounded organelle	GO:0001071//nucleic acid binding transcription factor activity;GO:0003677//DNA binding	GO:0006725//cellular aromatic compound metabolic process;GO:0009617//response to bacterium;GO:0009620//response to fungus;GO:0009628//response to abiotic stimulus;GO:0009755//hormone-mediated signaling pathway;GO:0009863//salicylic acid mediated signaling pathway;GO:0010243//response to organonitrogen compound;GO:0010467//gene expression;GO:0019222//regulation of metabolic process;GO:0032787//mon…	WRKY	protein_coding
Epidermal_cell	Solyc09g084490.4	PIIF	2.63553	7.63117	0.545	0.861	1.53378	4.63963e-86	1.85938e-81	up	PIIF	PREDICTED: wound-induced proteinase inhibitor 1-like [Solanum lycopersicum]	GO:0030312//external encapsulating structure	GO:0004866//endopeptidase inhibitor activity;GO:0016787//hydrolase activity	GO:0006812//cation transport;GO:0006950//response to stress;GO:0009620//response to fungus;GO:0010466//negative regulation of peptidase activity	-	protein_coding
Epidermal_cell	Solyc07g007250.4	Solyc07g007250.4	0.662403	5.50969	0.152	0.558	3.056	5.21654e-86	2.09058e-81	up	Solyc07g007250.4	metallocarboxypeptidase inhibitor precursor [Solanum lycopersicum]	-	GO:0030234//enzyme regulator activity	GO:0043086//negative regulation of catalytic activity	-	protein_coding
Epidermal_cell	Solyc09g014990.4	WRKY24	1.09336	2.85265	0.426	0.808	1.38346	7.65002e-86	3.06582e-81	up	WRKY24	PREDICTED: probable WRKY transcription factor 26 [Solanum lycopersicum]	-	-	-	WRKY	protein_coding
Epidermal_cell	Solyc01g006950.3	SYP121	0.224234	0.903344	0.127	0.533	2.00979	8.9243e-86	3.5765e-81	up	SYP121	PREDICTED: syntaxin-121-like [Solanum lycopersicum]	-	-	-	-	protein_coding
Epidermal_cell	Solyc11g030380.2	Solyc11g030380.2	0.353417	0	0.21	0	-11.7876	2.38878e-85	9.57327e-81	down	Solyc11g030380.2	PREDICTED: uncharacterized protein LOC101251245 isoform X1 [Solanum lycopersicum]	-	-	GO:0006996//organelle organization	-	protein_coding
Epidermal_cell	Solyc10g011910.4	WRKY22	2.09376	5.32211	0.537	0.872	1.34586	3.7237e-85	1.49231e-80	up	WRKY22	PREDICTED: WRKY transcription factor 22-like [Solanum lycopersicum]	-	GO:0001071//nucleic acid binding transcription factor activity;GO:0003677//DNA binding	GO:0010243//response to organonitrogen compound;GO:0010260//organ senescence;GO:0010468//regulation of gene expression;GO:0050794//regulation of cellular process	WRKY	protein_coding
Epidermal_cell	Solyc02g087350.3	GATL10	0.60583	2.02917	0.252	0.673	1.74374	4.03302e-85	1.61627e-80	up	GATL10	PREDICTED: probable galacturonosyltransferase-like 10 [Solanum lycopersicum]	GO:0031224//intrinsic component of membrane;GO:0043231//intracellular membrane-bounded organelle	GO:0008194//UDP-glycosyltransferase activity	GO:0000271//polysaccharide biosynthetic process;GO:0006694//steroid biosynthetic process;GO:0009755//hormone-mediated signaling pathway	-	protein_coding
Epidermal_cell	Solyc02g032950.3	WRKY6	0.760661	2.08694	0.315	0.726	1.45595	9.3597e-85	3.75099e-80	up	WRKY6	PREDICTED: WRKY transcription factor 6 [Solanum lycopersicum]	-	GO:0000975//regulatory region DNA binding;GO:0001071//nucleic acid binding transcription factor activity	GO:0002252//immune effector process;GO:0006355//regulation of transcription, DNA-templated;GO:0006865//amino acid transport;GO:0007165//signal transduction;GO:0009267//cellular response to starvation;GO:0009404//toxin metabolic process;GO:0010243//response to organonitrogen compound;GO:0014070//response to organic cyclic compound	WRKY	protein_coding
Epidermal_cell	Solyc03g098730.1	ASP	10.9597	23.2562	0.829	0.969	1.0854	1.44011e-84	5.7714e-80	up	ASP	PREDICTED: miraculin-like [Solanum lycopersicum]	GO:0005576//extracellular region;GO:0030312//external encapsulating structure	-	GO:0006950//response to stress;GO:0009628//response to abiotic stimulus;GO:0044267//cellular protein metabolic process;GO:1901700//response to oxygen-containing compound	-	protein_coding
Epidermal_cell	Solyc01g111880.4	STY46	1.7039	0.248189	0.499	0.172	-2.77883	2.41059e-84	9.66068e-80	down	STY46	PREDICTED: serine/threonine-protein kinase STY46 isoform X2 [Solanum lycopersicum]	-	GO:0004713//protein tyrosine kinase activity;GO:0036094//small molecule binding;GO:0043168//anion binding	GO:0006468//protein phosphorylation;GO:0006996//organelle organization	-	protein_coding
Epidermal_cell	Solyc03g114100.1	Solyc03g114100.1	4.92852	1.69367	0.721	0.62	-1.54095	8.31598e-84	3.33271e-79	down	Solyc03g114100.1	PREDICTED: uncharacterized protein LOC101251567 [Solanum lycopersicum]	GO:0009536//plastid	-	GO:0009743//response to carbohydrate	-	protein_coding
Epidermal_cell	Solyc00r000490.1	Solyc00r000490.1	30.7272	9.5157	0.975	0.862	-1.69112	8.33343e-84	3.33971e-79	down	Solyc00r000490.1	-	-	-	-	-	lincRNA
Epidermal_cell	Solyc02g078030.3	VQ4	1.31139	3.27522	0.499	0.838	1.32043	1.78552e-83	7.15564e-79	up	VQ4	PREDICTED: VQ motif-containing protein 4 [Solanum lycopersicum]	-	-	-	-	protein_coding
Epidermal_cell	Solyc12g100060.1	SAP5	6.39074	4.23097	0.812	0.924	-0.594983	1.9793e-83	7.93226e-79	down	SAP5	stress-associated protein 10 [Solanum lycopersicum]	-	GO:0043169//cation binding	-	-	protein_coding
Epidermal_cell	Solyc03g098050.3	CALM1	1.58876	3.69798	0.535	0.873	1.21878	6.22189e-83	2.49349e-78	up	CALM1	calmodulin [Solanum lycopersicum]	GO:0031090//organelle membrane;GO:0043231//intracellular membrane-bounded organelle;GO:0044444//cytoplasmic part	GO:0046872//metal ion binding;GO:0060089//molecular transducer activity	GO:0006928//movement of cell or subcellular component;GO:0009057//macromolecule catabolic process;GO:0009605//response to external stimulus;GO:0016192//vesicle-mediated transport;GO:0019932//second-messenger-mediated signaling;GO:0044707//single-multicellular organism process;GO:0051640//organelle localization	-	protein_coding
Epidermal_cell	Solyc06g060230.3	NAC048	4.712	9.95237	0.745	0.947	1.07868	7.59277e-83	3.04288e-78	up	NAC048	Nam-like protein 1 [Solanum lycopersicum]	GO:0043231//intracellular membrane-bounded organelle	GO:0001071//nucleic acid binding transcription factor activity	GO:0006972//hyperosmotic response;GO:0009694//jasmonic acid metabolic process;GO:0009787//regulation of abscisic acid-activated signaling pathway;GO:0010243//response to organonitrogen compound;GO:0010468//regulation of gene expression;GO:0034645//cellular macromolecule biosynthetic process;GO:0044707//single-multicellular organism process;GO:0051707//response to other organism	NAC	protein_coding
Epidermal_cell	Solyc10g006660.3	KRP1	2.02601	4.70888	0.414	0.81	1.2167	8.61396e-83	3.45213e-78	up	KRP1	PREDICTED: calcium-binding protein PBP1-like [Solanum lycopersicum]	GO:0005911//cell-cell junction;GO:0016020//membrane;GO:0043231//intracellular membrane-bounded organelle;GO:0044444//cytoplasmic part	GO:0046914//transition metal ion binding	GO:0001101//response to acid chemical;GO:0006972//hyperosmotic response;GO:0009605//response to external stimulus;GO:0009692//ethylene metabolic process;GO:0009755//hormone-mediated signaling pathway;GO:0010243//response to organonitrogen compound;GO:0014070//response to organic cyclic compound;GO:0044267//cellular protein metabolic process;GO:0050790//regulation of catalytic activity	-	protein_coding
Epidermal_cell	Solyc08g036660.4	Solyc08g036660.4	0.493193	1.8826	0.187	0.597	1.93229	2.225e-82	8.91691e-78	up	Solyc08g036660.4	PREDICTED: protein TIFY 5A-like [Solanum lycopersicum]	-	GO:0005515//protein binding	GO:0006950//response to stress;GO:0009694//jasmonic acid metabolic process;GO:0009867//jasmonic acid mediated signaling pathway;GO:0010243//response to organonitrogen compound;GO:0044249//cellular biosynthetic process;GO:0048583//regulation of response to stimulus;GO:0051707//response to other organism;GO:1901576//organic substance biosynthetic process	Tify	protein_coding
Epidermal_cell	Solyc05g052520.3	At2g30020	1.00201	2.94151	0.35	0.741	1.55357	5.09762e-82	2.04292e-77	up	At2g30020	PREDICTED: probable protein phosphatase 2C 2 [Capsicum annuum]	GO:0009536//plastid	GO:0004721//phosphoprotein phosphatase activity;GO:0043169//cation binding	GO:0003006//developmental process involved in reproduction;GO:0006464//cellular protein modification process;GO:0006950//response to stress;GO:0009620//response to fungus;GO:0009755//hormone-mediated signaling pathway;GO:0010374//stomatal complex development	-	protein_coding
Epidermal_cell	Solyc12g087830.2	AGL70	0.0480083	0.437498	0.053	0.404	3.18525	1.67191e-81	6.70036e-77	up	AGL70	PREDICTED: protein MADS AFFECTING FLOWERING 5 [Solanum lycopersicum]	GO:0016020//membrane;GO:0043231//intracellular membrane-bounded organelle	GO:0001071//nucleic acid binding transcription factor activity	GO:0009909//regulation of flower development;GO:0009987//cellular process;GO:0010219//regulation of vernalization response;GO:0010468//regulation of gene expression	MADS	protein_coding
Epidermal_cell	Solyc02g064830.4	GH3.1	0.996714	4.09874	0.272	0.672	2.03982	1.82873e-81	7.32883e-77	up	GH3.1	PREDICTED: probable indole-3-acetic acid-amido synthetase GH3.1 [Solanum lycopersicum]	-	GO:0016881//acid-amino acid ligase activity	GO:0009725//response to hormone;GO:0014070//response to organic cyclic compound;GO:0048878//chemical homeostasis	-	protein_coding
Epidermal_cell	Solyc05g009490.3	Solyc05g009490.3	0.297685	1.64805	0.132	0.524	2.4685	4.09221e-81	1.64e-76	up	Solyc05g009490.3	-	-	-	-	-	protein_coding
Epidermal_cell	Solyc02g094400.4	GDPD1	3.78153	0.832856	0.606	0.366	-2.1827	4.64692e-81	1.8623e-76	down	GDPD1	PREDICTED: glycerophosphodiester phosphodiesterase GDPD1, chloroplastic [Solanum lycopersicum]	GO:0009536//plastid	GO:0008081//phosphoric diester hydrolase activity;GO:0046872//metal ion binding	GO:0010038//response to metal ion;GO:0019400//alditol metabolic process;GO:0072501//cellular divalent inorganic anion homeostasis	-	protein_coding
Epidermal_cell	Solyc08g016150.1	Solyc08g016150.1	0.63478	3.1687	0.228	0.616	2.31938	1.17077e-80	4.69198e-76	up	Solyc08g016150.1	Avr9/Cf-9 rapidly elicited protein 180 [Nicotiana tabacum]	-	-	-	-	protein_coding
Epidermal_cell	Solyc10g074740.2	CML43	6.18785	12.3072	0.742	0.951	0.99198	1.35042e-80	5.41196e-76	up	CML43	PREDICTED: calcium-binding protein CAST [Solanum pennellii]	GO:0016020//membrane	GO:0046872//metal ion binding	GO:0000904//cell morphogenesis involved in differentiation;GO:0010038//response to metal ion	-	protein_coding
Epidermal_cell	Solyc00g500363.1	RPS14	22.9403	4.07439	0.745	0.465	-2.4932	1.88741e-80	7.564e-76	down	RPS14	ribosomal protein S14 [Carica papaya]	GO:0000314//organellar small ribosomal subunit;GO:0009526//plastid envelope;GO:0009532//plastid stroma	GO:0003723//RNA binding;GO:0005198//structural molecule activity;GO:0051536//iron-sulfur cluster binding	GO:0006089//lactate metabolic process;GO:0010467//gene expression;GO:0015980//energy derivation by oxidation of organic compounds;GO:0032774//RNA biosynthetic process;GO:0043094//cellular metabolic compound salvage	-	protein_coding
Epidermal_cell	Solyc05g009650.4	Solyc05g009650.4	0.600353	2.1785	0.215	0.622	1.85928	2.30413e-80	9.23403e-76	up	Solyc05g009650.4	PREDICTED: uncharacterized protein LOC101261228 [Solanum lycopersicum]	-	-	-	-	protein_coding
Epidermal_cell	Solyc01g005440.4	TIFY6B	3.1917	5.84031	0.728	0.932	0.871698	3.93542e-80	1.57716e-75	up	TIFY6B	jasmonate ZIM-domain protein 3 [Solanum lycopersicum]	-	-	-	Tify	protein_coding
Epidermal_cell	Solyc02g090970.1	MAPKKK20	3.40361	6.83314	0.514	0.87	1.00546	3.93635e-80	1.57753e-75	up	MAPKKK20	PREDICTED: mitogen-activated protein kinase kinase kinase NPK1-like [Solanum lycopersicum]	-	-	-	-	protein_coding
Epidermal_cell	Solyc09g097770.3	GRP	45.481	20.6543	0.951	0.901	-1.13882	1.1217e-79	4.49534e-75	down	GRP	tyrosine- and lysine-rich protein precursor [Solanum lycopersicum]	-	-	-	-	protein_coding
Epidermal_cell	Solyc00g019750.1	Solyc00g019750.1	56.3326	9.99093	0.856	0.624	-2.49527	4.32441e-79	1.73305e-74	down	Solyc00g019750.1	-	-	-	-	-	protein_coding
Epidermal_cell	Solyc01g073890.3	Solyc01g073890.3	0.705336	1.97763	0.322	0.723	1.48726	1.21352e-78	4.86329e-74	up	Solyc01g073890.3	uncharacterized LOC107803974 [Nicotiana tabacum]	-	-	GO:0006820//anion transport;GO:0050896//response to stimulus	-	protein_coding
Epidermal_cell	Solyc05r024800.1	Solyc05r024800.1	0.622535	0.0055919	0.23	0.006	-6.77333	2.04651e-78	8.20161e-74	down	Solyc05r024800.1	-	-	-	-	-	lincRNA
Epidermal_cell	Solyc06g071810.1	SOBIR1	1.27195	2.51129	0.467	0.838	0.981333	3.17229e-78	1.27133e-73	up	SOBIR1	leucine-rich repeat receptor-like serine/threonine/tyrosine-protein kinase SOBIR1 precursor [Solanum lycopersicum]	GO:0031224//intrinsic component of membrane	GO:0004674//protein serine/threonine kinase activity;GO:0004713//protein tyrosine kinase activity;GO:0032550//purine ribonucleoside binding	GO:0006468//protein phosphorylation;GO:0007167//enzyme linked receptor protein signaling pathway;GO:0008219//cell death;GO:0009910//negative regulation of flower development;GO:0031347//regulation of defense response	-	protein_coding
Epidermal_cell	Solyc01g097520.4	Solyc01g097520.4	2.39309	5.5031	0.51	0.856	1.20133	4.09645e-78	1.64169e-73	up	Solyc01g097520.4	-	-	-	-	-	protein_coding
Epidermal_cell	Solyc12g062200.1	Solyc12g062200.1	0	0.267604	0	0.254	11.3864	4.61866e-78	1.85098e-73	up	Solyc12g062200.1	-	-	-	-	-	protein_coding
Epidermal_cell	Solyc07g056480.3	PARC	11.9448	22.3968	0.792	0.973	0.906912	1.22864e-77	4.92389e-73	up	PARC	glutathione S-transferase/peroxidase [Solanum lycopersicum]	GO:0009532//plastid stroma;GO:0031090//organelle membrane	GO:0016209//antioxidant activity;GO:0016765//transferase activity, transferring alkyl or aryl (other than methyl) groups;GO:0043168//anion binding	GO:0006006//glucose metabolic process;GO:0006090//pyruvate metabolic process;GO:0006511//ubiquitin-dependent protein catabolic process;GO:0006970//response to osmotic stress;GO:0009062//fatty acid catabolic process;GO:0009247//glycolipid biosynthetic process;GO:0009267//cellular response to starvation;GO:0009404//toxin metabolic process;GO:0009414//response to water deprivation;GO:0010038//respon…	-	protein_coding
Epidermal_cell	Solyc02g093050.3	WRKY7	1.73024	3.77112	0.565	0.881	1.12398	1.84997e-77	7.41394e-73	up	WRKY7	WRKY transcription factor IId-4 [Solanum lycopersicum]	-	GO:0005515//protein binding	GO:0006950//response to stress;GO:0009628//response to abiotic stimulus;GO:0010467//gene expression;GO:0044238//primary metabolic process;GO:0044260//cellular macromolecule metabolic process	WRKY	protein_coding
Epidermal_cell	Solyc02g078150.4	Solyc02g078150.4	2.80022	0.43341	0.486	0.161	-2.69145	1.57933e-76	6.32932e-72	down	Solyc02g078150.4	PREDICTED: uncharacterized protein LOC107009366 [Solanum pennellii]	-	-	-	-	protein_coding
Epidermal_cell	Solyc10g009110.1	ERF4	3.11717	6.73809	0.656	0.904	1.11208	3.68111e-76	1.47524e-71	up	ERF4	ethylene response factor 3 [Solanum lycopersicum]	GO:0044451//nucleoplasm part	GO:0001071//nucleic acid binding transcription factor activity;GO:0003676//nucleic acid binding	GO:0001101//response to acid chemical;GO:0002218//activation of innate immune response;GO:0002252//immune effector process;GO:0006355//regulation of transcription, DNA-templated;GO:0010104//regulation of ethylene-activated signaling pathway;GO:0010243//response to organonitrogen compound;GO:0015833//peptide transport	AP2-EREBP	protein_coding
Epidermal_cell	Solyc01g109300.3	ISPH	1.92382	3.4557	0.619	0.903	0.844971	4.54992e-76	1.82342e-71	up	ISPH	4-hydroxy-3-methylbut-2-enyl diphosphate reductase [Solanum lycopersicum]	GO:0009532//plastid stroma	GO:0016726//oxidoreductase activity, acting on CH or CH2 groups, NAD or NADP as acceptor;GO:0043169//cation binding;GO:0051536//iron-sulfur cluster binding;GO:0052592//oxidoreductase activity, acting on CH or CH2 groups, with an iron-sulfur protein as acceptor	GO:0006090//pyruvate metabolic process;GO:0006720//isoprenoid metabolic process;GO:0008654//phospholipid biosynthetic process;GO:0009636//response to toxic substance	-	protein_coding
Epidermal_cell	Solyc07g007930.3	RFS6	2.21083	0.318142	0.502	0.232	-2.79646	6.50225e-76	2.60584e-71	down	RFS6	PREDICTED: probable galactinol--sucrose galactosyltransferase 6 isoform X1 [Solanum lycopersicum]	GO:0005911//cell-cell junction;GO:0009536//plastid	GO:0004557//alpha-galactosidase activity;GO:0008378//galactosyltransferase activity	GO:0006950//response to stress;GO:0009313//oligosaccharide catabolic process;GO:0009628//response to abiotic stimulus;GO:0009746//response to hexose;GO:0034285//response to disaccharide	-	protein_coding
Epidermal_cell	Solyc03g006620.3	Solyc03g006620.3	3.97899	7.81346	0.705	0.944	0.973541	1.33772e-75	5.36105e-71	up	Solyc03g006620.3	PREDICTED: uncharacterized protein LOC101263673 [Solanum lycopersicum]	-	-	-	-	protein_coding
Epidermal_cell	Solyc07g064820.1	MAPKKK18	0.766978	2.24972	0.283	0.679	1.55236	2.0053e-75	8.03645e-71	up	MAPKKK18	PREDICTED: mitogen-activated protein kinase kinase kinase 2-like [Solanum lycopersicum]	-	GO:0004672//protein kinase activity	GO:0016310//phosphorylation	-	protein_coding
Epidermal_cell	Solyc04g025530.3	GAD4	4.04969	9.77443	0.535	0.865	1.27118	2.87355e-75	1.1516e-70	up	GAD4	PREDICTED: glutamate decarboxylase 4 [Solanum lycopersicum]	GO:0043231//intracellular membrane-bounded organelle;GO:0044444//cytoplasmic part	GO:0005515//protein binding;GO:0016705//oxidoreductase activity, acting on paired donors, with incorporation or reduction of molecular oxygen;GO:0016831//carboxy-lyase activity;GO:0043168//anion binding;GO:0043169//cation binding	GO:0001101//response to acid chemical;GO:0006605//protein targeting;GO:0006873//cellular ion homeostasis;GO:0006970//response to osmotic stress;GO:0009064//glutamine family amino acid metabolic process;GO:0009746//response to hexose;GO:0009891//positive regulation of biosynthetic process;GO:0010038//response to metal ion;GO:0015698//inorganic anion transport;GO:0030001//metal ion transport;GO:003…	-	protein_coding
Epidermal_cell	Solyc04g078690.3	SPT	2.02486	0.765218	0.609	0.547	-1.40376	3.48653e-75	1.39726e-70	down	SPT	PREDICTED: probable serine/threonine-protein kinase At1g01540 [Solanum lycopersicum]	-	-	-	bHLH	protein_coding
Epidermal_cell	Solyc03g007770.3	SLAH3	0.51511	1.64575	0.227	0.623	1.6756	6.3239e-75	2.53436e-70	up	SLAH3	PREDICTED: S-type anion channel SLAH2 [Solanum lycopersicum]	GO:0031224//intrinsic component of membrane	GO:0005244//voltage-gated ion channel activity	GO:0001101//response to acid chemical;GO:0006575//cellular modified amino acid metabolic process;GO:0006595//polyamine metabolic process;GO:0006725//cellular aromatic compound metabolic process;GO:0015698//inorganic anion transport;GO:0034765//regulation of ion transmembrane transport;GO:0050801//ion homeostasis	-	protein_coding
Epidermal_cell	Solyc09g083435.1	PIIF	1.45598	5.01996	0.381	0.733	1.78562	9.98512e-75	4.00163e-70	up	PIIF	PREDICTED: wound-induced proteinase inhibitor 1 [Solanum lycopersicum]	GO:0030312//external encapsulating structure	-	GO:0006950//response to stress;GO:0009620//response to fungus;GO:0010466//negative regulation of peptidase activity	-	protein_coding
Epidermal_cell	Solyc06g073180.3	BBX24	1.95415	0.648143	0.587	0.469	-1.59201	3.26083e-74	1.30681e-69	down	BBX24	CONSTANS interacting protein 1 [Solanum lycopersicum]	GO:0043231//intracellular membrane-bounded organelle	GO:0001071//nucleic acid binding transcription factor activity;GO:0003676//nucleic acid binding;GO:0005515//protein binding;GO:0046914//transition metal ion binding	GO:0001101//response to acid chemical;GO:0006090//pyruvate metabolic process;GO:0006970//response to osmotic stress;GO:0006996//organelle organization;GO:0009411//response to UV;GO:0010038//response to metal ion;GO:0010099//regulation of photomorphogenesis;GO:0010468//regulation of gene expression;GO:0032958//inositol phosphate biosynthetic process;GO:0034285//response to disaccharide;GO:0034645/…	C2C2-CO-like	protein_coding
Epidermal_cell	Solyc08g067320.3	CAB3A	5.66718	2.36739	0.732	0.634	-1.2593	1.16186e-73	4.65626e-69	down	CAB3A	chlorophyll a/b-binding protein Cab-3A, partial [Solanum lycopersicum]	GO:0009521//photosystem;GO:0031224//intrinsic component of membrane;GO:0044434//chloroplast part	GO:0043169//cation binding;GO:0046906//tetrapyrrole binding	GO:0006091//generation of precursor metabolites and energy;GO:0006464//cellular protein modification process	-	protein_coding
Epidermal_cell	Solyc02g070980.1	CAB1B	28.2589	13.4128	0.933	0.939	-1.07509	1.22158e-73	4.8956e-69	down	CAB1B	chlorophyll a/b-binding protein Cab-1A [Solanum lycopersicum]	GO:0009521//photosystem;GO:0031224//intrinsic component of membrane;GO:0044434//chloroplast part	GO:0043169//cation binding;GO:0046906//tetrapyrrole binding	GO:0006091//generation of precursor metabolites and energy;GO:0006464//cellular protein modification process	-	protein_coding
Epidermal_cell	Solyc04g074950.3	STR6	10.3202	17.3099	0.82	0.977	0.746119	3.15968e-73	1.26627e-68	up	STR6	PREDICTED: esterase CG5412 isoform X3 [Solanum lycopersicum]	-	-	GO:0001101//response to acid chemical;GO:0006812//cation transport;GO:0006950//response to stress;GO:0009692//ethylene metabolic process;GO:0009694//jasmonic acid metabolic process;GO:0051707//response to other organism	-	protein_coding
Epidermal_cell	Solyc12g007170.3	AIM1	0.869791	2.01866	0.39	0.759	1.21456	5.11329e-73	2.0492e-68	up	AIM1	PREDICTED: peroxisomal fatty acid beta-oxidation multifunctional protein AIM1 [Solanum lycopersicum]	GO:0005911//cell-cell junction;GO:0009536//plastid;GO:0030312//external encapsulating structure;GO:0042579//microbody	GO:0016616//oxidoreductase activity, acting on the CH-OH group of donors, NAD or NADP as acceptor;GO:0016836//hydro-lyase activity;GO:0016856//racemase and epimerase activity, acting on hydroxy acids and derivatives;GO:0016863//intramolecular oxidoreductase activity, transposing C=C bonds;GO:0048037//cofactor binding	GO:0009062//fatty acid catabolic process;GO:0009694//jasmonic acid metabolic process;GO:0090567//reproductive shoot system development	-	protein_coding
Epidermal_cell	Solyc12g005640.2	MYB14	0.0689531	0.710194	0.043	0.358	3.36264	6.92861e-73	2.77671e-68	up	MYB14	PREDICTED: myb-related protein Myb4-like [Solanum lycopersicum]	-	GO:0005488//binding	-	ARR-B	protein_coding
Epidermal_cell	Solyc02g094000.1	Solyc02g094000.1	2.00378	6.393	0.311	0.697	1.67372	1.15816e-72	4.64144e-68	up	Solyc02g094000.1	PREDICTED: calcium-binding protein CML38 [Ricinus communis]	GO:0016020//membrane;GO:0043231//intracellular membrane-bounded organelle	GO:0046872//metal ion binding	GO:0000160//phosphorelay signal transduction system;GO:0002376//immune system process;GO:0009620//response to fungus;GO:0009694//jasmonic acid metabolic process;GO:0009755//hormone-mediated signaling pathway;GO:0009863//salicylic acid mediated signaling pathway;GO:0010243//response to organonitrogen compound;GO:0031347//regulation of defense response	-	protein_coding
Epidermal_cell	Solyc06g074530.1	ADT3	1.03717	3.29338	0.403	0.748	1.66682	1.45994e-72	5.85084e-68	up	ADT3	PREDICTED: arogenate dehydratase/prephenate dehydratase 6, chloroplastic-like [Solanum lycopersicum]	GO:0009532//plastid stroma	GO:0016836//hydro-lyase activity;GO:0031406//carboxylic acid binding	GO:0006558//L-phenylalanine metabolic process;GO:0006570//tyrosine metabolic process;GO:0006605//protein targeting;GO:0009409//response to cold;GO:0009637//response to blue light;GO:0009699//phenylpropanoid biosynthetic process;GO:0009891//positive regulation of biosynthetic process;GO:0043067//regulation of programmed cell death;GO:0043479//pigment accumulation in tissues in response to UV light…	-	protein_coding
Epidermal_cell	Solyc12g044330.2	TIP2-1	7.18837	3.04898	0.79	0.777	-1.23731	2.77956e-72	1.11394e-67	down	TIP2-1	PREDICTED: aquaporin TIP2-1-like [Solanum pennellii]	-	-	-	-	protein_coding
Epidermal_cell	Solyc04g074770.2	Solyc04g074770.2	1.49136	5.08428	0.356	0.722	1.76935	1.78563e-71	7.15611e-67	up	Solyc04g074770.2	PREDICTED: uncharacterized protein LOC101267111 [Solanum lycopersicum]	-	-	-	-	protein_coding
Epidermal_cell	Solyc01g091590.3	BAP2	0.751221	2.10251	0.23	0.62	1.48468	2.25259e-71	9.0275e-67	up	BAP2	PREDICTED: BON1-associated protein 2 [Solanum lycopersicum]	-	-	-	-	protein_coding
Epidermal_cell	Solyc03g007870.3	HIPP39	0.501224	1.47032	0.252	0.639	1.55241	2.82107e-71	1.13057e-66	up	HIPP39	PREDICTED: heavy metal-associated isoprenylated plant protein 3 [Solanum lycopersicum]	-	GO:0043169//cation binding	-	-	protein_coding
Epidermal_cell	Solyc09g015770.3	WRKY70	4.62211	11.2508	0.603	0.879	1.28338	2.87066e-71	1.15044e-66	up	WRKY70	WRKY transcription factor 81 [Solanum lycopersicum]	-	GO:0005488//binding	GO:0006355//regulation of transcription, DNA-templated;GO:0009617//response to bacterium;GO:0009725//response to hormone;GO:0009814//defense response, incompatible interaction;GO:0009863//salicylic acid mediated signaling pathway;GO:0044710//single-organism metabolic process;GO:0045088//regulation of innate immune response;GO:0048519//negative regulation of biological process	WRKY	protein_coding
Epidermal_cell	Solyc01g007000.4	PUB22	1.24021	3.01015	0.414	0.766	1.27919	4.5919e-71	1.84025e-66	up	PUB22	PREDICTED: E3 ubiquitin-protein ligase PUB22-like [Solanum lycopersicum]	GO:0044444//cytoplasmic part	GO:0019787//ubiquitin-like protein transferase activity	GO:0002252//immune effector process;GO:0006812//cation transport;GO:0006950//response to stress;GO:0010243//response to organonitrogen compound;GO:0016567//protein ubiquitination;GO:0046942//carboxylic acid transport	-	protein_coding
Epidermal_cell	Solyc09g064630.3	Solyc09g064630.3	1.16257	2.76251	0.495	0.821	1.24859	4.88892e-71	1.95928e-66	up	Solyc09g064630.3	TPR_11 domain-containing protein [Cephalotus follicularis]	-	-	GO:0006396//RNA processing	-	protein_coding
Epidermal_cell	Solyc01g103590.4	Solyc01g103590.4	4.65961	1.09621	0.628	0.352	-2.08758	6.08149e-71	2.43722e-66	down	Solyc01g103590.4	PREDICTED: virulence protein STM3117-like [Nicotiana tabacum]	-	GO:0003824//catalytic activity	-	-	protein_coding
Epidermal_cell	Solyc06g049020.1	Solyc06g049020.1	4.20699	8.10926	0.597	0.886	0.946766	8.56386e-71	3.43205e-66	up	Solyc06g049020.1	PREDICTED: uncharacterized protein LOC101254906 [Solanum lycopersicum]	GO:0043231//intracellular membrane-bounded organelle	-	-	-	protein_coding
Epidermal_cell	Solyc01g095630.3	WRKY53	2.88359	6.28509	0.534	0.857	1.12404	1.26688e-70	5.07713e-66	up	WRKY53	WRKY transcription factor [Solanum lycopersicum]	-	GO:0003677//DNA binding	GO:0001101//response to acid chemical;GO:0010468//regulation of gene expression	WRKY	protein_coding
Epidermal_cell	Solyc00g500063.1	rbcL	92.1861	33.7193	0.999	0.985	-1.45097	1.30724e-70	5.23888e-66	down	rbcL	ribulose-1,5-bisphosphate carboxylase/oxygenase large subunit (chloroplast) [Scopolia parviflora]	GO:0009536//plastid	GO:0016491//oxidoreductase activity;GO:0016831//carboxy-lyase activity;GO:0046872//metal ion binding	GO:0015977//carbon fixation;GO:0043094//cellular metabolic compound salvage	-	protein_coding
Epidermal_cell	Solyc07g064650.3	Solyc07g064650.3	0.19115	0.963877	0.113	0.464	2.33354	1.44077e-70	5.77405e-66	up	Solyc07g064650.3	PREDICTED: transcription repressor OFP14-like [Solanum pennellii]	-	-	-	-	protein_coding
Epidermal_cell	Solyc03g122340.3	LOX3.1	1.2475	2.39373	0.434	0.791	0.940168	1.51378e-70	6.06662e-66	up	LOX3.1	lipoxygenase [Solanum lycopersicum]	GO:0009536//plastid	GO:0016702//oxidoreductase activity, acting on single donors with incorporation of molecular oxygen, incorporation of two atoms of oxygen;GO:0043169//cation binding	GO:0001101//response to acid chemical;GO:0003006//developmental process involved in reproduction;GO:0006633//fatty acid biosynthetic process;GO:0006950//response to stress;GO:0009642//response to light intensity;GO:0009692//ethylene metabolic process;GO:0009694//jasmonic acid metabolic process;GO:0009900//dehiscence;GO:0010243//response to organonitrogen compound;GO:0048229//gametophyte developme…	-	protein_coding
Epidermal_cell	Solyc11g011920.2	GAD	2.8125	4.8662	0.557	0.89	0.790923	1.55402e-70	6.2279e-66	up	GAD	glutamate decarboxylase isoform2 [Solanum lycopersicum]	GO:0043231//intracellular membrane-bounded organelle;GO:0044444//cytoplasmic part	GO:0005515//protein binding;GO:0016705//oxidoreductase activity, acting on paired donors, with incorporation or reduction of molecular oxygen;GO:0016831//carboxy-lyase activity;GO:0043168//anion binding;GO:0043169//cation binding	GO:0001101//response to acid chemical;GO:0006605//protein targeting;GO:0006873//cellular ion homeostasis;GO:0006970//response to osmotic stress;GO:0009064//glutamine family amino acid metabolic process;GO:0009746//response to hexose;GO:0009891//positive regulation of biosynthetic process;GO:0010038//response to metal ion;GO:0015698//inorganic anion transport;GO:0030001//metal ion transport;GO:003…	-	protein_coding
Epidermal_cell	Solyc05g041200.4	HPD	2.68672	0.805592	0.611	0.465	-1.7376	2.01567e-70	8.078e-66	down	HPD	PREDICTED: 4-hydroxyphenylpyruvate dioxygenase-like [Solanum lycopersicum]	GO:0009536//plastid	GO:0005515//protein binding;GO:0016702//oxidoreductase activity, acting on single donors with incorporation of molecular oxygen, incorporation of two atoms of oxygen;GO:0043169//cation binding	GO:0006558//L-phenylalanine metabolic process;GO:0006570//tyrosine metabolic process;GO:0016109//tetraterpenoid biosynthetic process;GO:0018130//heterocycle biosynthetic process;GO:1901663//quinone biosynthetic process	-	protein_coding
Epidermal_cell	Solyc10g050970.1	ERF109	4.06641	8.89628	0.541	0.86	1.12943	7.82015e-70	3.134e-65	up	ERF109	PREDICTED: ethylene-responsive transcription factor ERF109-like [Solanum lycopersicum]	-	-	GO:0007165//signal transduction;GO:0009620//response to fungus;GO:0010243//response to organonitrogen compound;GO:0044237//cellular metabolic process;GO:0048731//system development;GO:0071704//organic substance metabolic process	AP2-EREBP	protein_coding
Epidermal_cell	Solyc07g054830.4	DGK5	0.654638	1.78519	0.344	0.716	1.44717	9.56792e-70	3.83444e-65	up	DGK5	calmodulin-binding diacylglycerol kinase LeCBDGK [Solanum lycopersicum]	-	GO:0016301//kinase activity;GO:0032550//purine ribonucleoside binding	GO:0006796//phosphate-containing compound metabolic process;GO:0006950//response to stress;GO:0007186//G-protein coupled receptor signaling pathway;GO:0009725//response to hormone	-	protein_coding
Epidermal_cell	Solyc10g007280.4	HSR4	1.09757	3.12446	0.374	0.731	1.5092	1.23533e-69	4.95071e-65	up	HSR4	PREDICTED: AAA-ATPase At3g50940-like [Solanum lycopersicum]	-	-	-	-	protein_coding
Epidermal_cell	Solyc01g079480.3	BZIP53	3.36522	1.4452	0.709	0.646	-1.21938	1.2769e-69	5.11729e-65	down	BZIP53	bZIP DNA-binding protein [Solanum lycopersicum]	GO:0043231//intracellular membrane-bounded organelle	GO:0001071//nucleic acid binding transcription factor activity;GO:0003677//DNA binding;GO:0046983//protein dimerization activity	GO:0006355//regulation of transcription, DNA-templated;GO:0006605//protein targeting;GO:0010431//seed maturation;GO:0033554//cellular response to stress	bZIP	protein_coding
Epidermal_cell	Solyc11g005720.1	MKS1	0.381852	1.00357	0.239	0.624	1.39382	1.93446e-69	7.75254e-65	up	MKS1	PREDICTED: protein MKS1 [Solanum lycopersicum]	-	-	GO:0006952//defense response	-	protein_coding
Epidermal_cell	Solyc04g071770.3	ERF110	1.3071	2.55332	0.45	0.805	0.965948	2.3073e-69	9.24674e-65	up	ERF110	PREDICTED: ethylene-responsive transcription factor ABR1-like [Solanum lycopersicum]	-	-	GO:0009987//cellular process;GO:0050789//regulation of biological process	AP2-EREBP	protein_coding
Epidermal_cell	Solyc08g068690.1	THT4	2.87491	7.34572	0.558	0.863	1.35335	2.68525e-69	1.07614e-64	up	THT4	PREDICTED: tyramine N-feruloyltransferase 4/11-like [Solanum lycopersicum]	-	GO:0003824//catalytic activity	-	-	protein_coding
Epidermal_cell	Solyc04g080820.2	CKX5	1.09088	2.05061	0.264	0.651	0.9105	2.68697e-69	1.07683e-64	up	CKX5	cytokinin oxidase/dehydrogenase-like precursor [Solanum lycopersicum]	GO:0043231//intracellular membrane-bounded organelle;GO:0044421//extracellular region part	GO:0000166//nucleotide binding;GO:0016616//oxidoreductase activity, acting on the CH-OH group of donors, NAD or NADP as acceptor;GO:0016645//oxidoreductase activity, acting on the CH-NH group of donors	GO:0001101//response to acid chemical;GO:0009690//cytokinin metabolic process;GO:0010087//phloem or xylem histogenesis;GO:0032787//monocarboxylic acid metabolic process;GO:0044260//cellular macromolecule metabolic process	-	protein_coding
Epidermal_cell	Solyc09g010980.1	Solyc09g010980.1	2.19695	4.18427	0.573	0.885	0.929445	3.13286e-69	1.25553e-64	up	Solyc09g010980.1	hypothetical protein A4A49_17751 [Nicotiana attenuata]	-	-	-	-	protein_coding
Epidermal_cell	Solyc01g097290.4	IAA16	1.35517	3.2792	0.422	0.775	1.27481	4.82846e-69	1.93505e-64	up	IAA16	auxin responsive protein IAA16 [Solanum lycopersicum]	GO:0043231//intracellular membrane-bounded organelle	GO:0001071//nucleic acid binding transcription factor activity;GO:0005515//protein binding	GO:0005976//polysaccharide metabolic process;GO:0006970//response to osmotic stress;GO:0007275//multicellular organism development;GO:0009414//response to water deprivation;GO:0009606//tropism;GO:0009755//hormone-mediated signaling pathway;GO:0009826//unidimensional cell growth;GO:0010038//response to metal ion;GO:0010468//regulation of gene expression;GO:0014070//response to organic cyclic compo…	-	protein_coding
Epidermal_cell	Solyc04g079730.1	AOS1	7.17384	13.5477	0.757	0.957	0.917222	4.85908e-69	1.94733e-64	up	AOS1	allene oxide synthase [Solanum lycopersicum]	GO:0009526//plastid envelope;GO:0031976//plastid thylakoid;GO:0044434//chloroplast part	GO:0016491//oxidoreductase activity;GO:0016836//hydro-lyase activity;GO:0046906//tetrapyrrole binding;GO:0046914//transition metal ion binding	GO:0006090//pyruvate metabolic process;GO:0006544//glycine metabolic process;GO:0006568//tryptophan metabolic process;GO:0006605//protein targeting;GO:0006633//fatty acid biosynthetic process;GO:0006732//coenzyme metabolic process;GO:0006753//nucleoside phosphate metabolic process;GO:0006778//porphyrin-containing compound metabolic process;GO:0006952//defense response;GO:0009314//response to radi…	-	protein_coding
Epidermal_cell	Solyc12g150101.1	Solyc12g150101.1	5.14284	2.76376	0.746	0.793	-0.895909	6.25095e-69	2.50513e-64	down	Solyc12g150101.1	ultraviolet-B-repressible protein [Solanum tuberosum]	GO:0016020//membrane;GO:0044434//chloroplast part	-	GO:0044237//cellular metabolic process;GO:0044763//single-organism cellular process	-	protein_coding
Epidermal_cell	Solyc06g048410.4	SODB	4.11925	7.24002	0.721	0.945	0.813599	6.25658e-69	2.50739e-64	up	SODB	iron superoxide dismutase isoform 2 [Solanum lycopersicum]	GO:0009579//thylakoid;GO:0042170//plastid membrane;GO:0042646//plastid nucleoid	GO:0003824//catalytic activity;GO:0016209//antioxidant activity;GO:0046914//transition metal ion binding	GO:0000302//response to reactive oxygen species;GO:0006355//regulation of transcription, DNA-templated;GO:0006801//superoxide metabolic process;GO:0009416//response to light stimulus;GO:0009657//plastid organization;GO:0010038//response to metal ion;GO:0016072//rRNA metabolic process;GO:0044710//single-organism metabolic process;GO:0048511//rhythmic process	-	protein_coding
Epidermal_cell	Solyc05g015800.3	AMAT	0.139203	0.863357	0.084	0.419	2.63189	7.59502e-69	3.04378e-64	up	AMAT	PREDICTED: methanol O-anthraniloyltransferase-like [Solanum lycopersicum]	-	GO:0016746//transferase activity, transferring acyl groups	-	-	protein_coding
Epidermal_cell	Solyc06g035620.3	CIGR1	1.21328	2.84176	0.338	0.718	1.22781	1.1807e-68	4.73177e-64	up	CIGR1	Hop-interacting protein THI039 [Solanum lycopersicum]	-	-	GO:0010468//regulation of gene expression	GRAS	protein_coding
Epidermal_cell	Solyc00g500358.1	ATPA	25.9899	4.93304	0.784	0.603	-2.39738	1.34967e-68	5.40894e-64	down	ATPA	ATP synthase F1 subunit 1 [Nicotiana tabacum]	GO:0009526//plastid envelope;GO:0019866//organelle inner membrane;GO:0030312//external encapsulating structure;GO:0033178//proton-transporting two-sector ATPase complex, catalytic domain;GO:0043232//intracellular non-membrane-bounded organelle;GO:0044455//mitochondrial membrane part	GO:0008187//poly-pyrimidine tract binding;GO:0015078//hydrogen ion transmembrane transporter activity;GO:0019829//cation-transporting ATPase activity;GO:0032550//purine ribonucleoside binding;GO:0046914//transition metal ion binding	GO:0006754//ATP biosynthetic process;GO:0006950//response to stress;GO:0009725//response to hormone;GO:0015988//energy coupled proton transmembrane transport, against electrochemical gradient	-	protein_coding
Epidermal_cell	Solyc09g018790.3	GLYR1	0.342269	0.927032	0.239	0.617	1.43722	1.7815e-68	7.13953e-64	up	GLYR1	succinic semialdehyde reductase isofom1 [Solanum lycopersicum]	GO:0009536//plastid	GO:0000166//nucleotide binding;GO:0016616//oxidoreductase activity, acting on the CH-OH group of donors, NAD or NADP as acceptor;GO:0048037//cofactor binding	GO:0000097//sulfur amino acid biosynthetic process;GO:0000226//microtubule cytoskeleton organization;GO:0006090//pyruvate metabolic process;GO:0006739//NADP metabolic process;GO:0006950//response to stress;GO:0009081//branched-chain amino acid metabolic process	-	protein_coding
Epidermal_cell	Solyc12g096780.2	At3g45770	0.665828	1.82193	0.315	0.679	1.45211	2.80319e-68	1.12341e-63	up	At3g45770	PREDICTED: probable trans-2-enoyl-CoA reductase, mitochondrial [Solanum lycopersicum]	GO:0009536//plastid	GO:0016628//oxidoreductase activity, acting on the CH-CH group of donors, NAD or NADP as acceptor;GO:0032550//purine ribonucleoside binding;GO:0046914//transition metal ion binding	GO:0006631//fatty acid metabolic process	-	protein_coding
Epidermal_cell	Solyc07g063940.2	CIGR1	2.16298	3.83415	0.574	0.883	0.825861	5.25048e-68	2.10418e-63	up	CIGR1	GRAS2 protein [Solanum lycopersicum]	-	-	GO:0010468//regulation of gene expression	GRAS	protein_coding
Epidermal_cell	Solyc03g117950.3	CLPD	2.65424	4.63817	0.654	0.922	0.80523	5.37525e-68	2.15418e-63	up	CLPD	PREDICTED: chaperone protein ClpD, chloroplastic isoform X2 [Solanum lycopersicum]	GO:0009526//plastid envelope;GO:0009532//plastid stroma	GO:0017111//nucleoside-triphosphatase activity;GO:0032550//purine ribonucleoside binding;GO:0046983//protein dimerization activity	GO:0009642//response to light intensity;GO:0019538//protein metabolic process;GO:0051259//protein oligomerization	-	protein_coding
Epidermal_cell	Solyc10g008350.4	Solyc10g008350.4	6.31358	10.5761	0.761	0.958	0.744268	5.83306e-68	2.33766e-63	up	Solyc10g008350.4	PREDICTED: uncharacterized protein LOC101263470 [Solanum lycopersicum]	-	GO:0003824//catalytic activity	-	-	protein_coding
Epidermal_cell	Solyc07g062600.4	IDM1	1.19919	0.0831913	0.359	0.096	-3.84787	7.3588e-68	2.94911e-63	down	IDM1	PREDICTED: increased DNA methylation 1 isoform X2 [Solanum lycopersicum]	GO:0009536//plastid	GO:0016407//acetyltransferase activity;GO:0046872//metal ion binding	GO:0040029//regulation of gene expression, epigenetic;GO:0043412//macromolecule modification;GO:0044267//cellular protein metabolic process;GO:0044710//single-organism metabolic process;GO:0090304//nucleic acid metabolic process;GO:1902589//single-organism organelle organization	-	protein_coding
Epidermal_cell	Solyc04g072047.1	At2g21870	0.895009	1.85839	0.489	0.812	1.054	1.02465e-67	4.10641e-63	up	At2g21870	PREDICTED: probable ATP synthase 24 kDa subunit, mitochondrial [Solanum lycopersicum]	GO:0009536//plastid;GO:0019866//organelle inner membrane;GO:0033177//proton-transporting two-sector ATPase complex, proton-transporting domain;GO:0043232//intracellular non-membrane-bounded organelle;GO:0044455//mitochondrial membrane part	GO:0046914//transition metal ion binding	GO:0006818//hydrogen transport;GO:0019941//modification-dependent protein catabolic process;GO:0035966//response to topologically incorrect protein;GO:0043094//cellular metabolic compound salvage;GO:0043248//proteasome assembly;GO:0048229//gametophyte development	-	protein_coding
Epidermal_cell	Solyc01g106830.4	PSK	0.296005	1.14513	0.166	0.528	1.95145	3.09205e-67	1.23917e-62	up	PSK	PREDICTED: phytosulfokines-like [Solanum lycopersicum]	GO:0005623//cell	GO:0005102//receptor binding	GO:0044763//single-organism cellular process;GO:0044765//single-organism transport;GO:0044767//single-organism developmental process;GO:0050789//regulation of biological process;GO:0071702//organic substance transport	-	protein_coding
Epidermal_cell	Solyc08g008370.3	Solyc08g008370.3	1.57886	3.52049	0.457	0.797	1.15685	9.06017e-67	3.63095e-62	up	Solyc08g008370.3	PREDICTED: B2 protein [Solanum lycopersicum]	-	-	GO:0006952//defense response;GO:0009755//hormone-mediated signaling pathway;GO:0043067//regulation of programmed cell death;GO:0044237//cellular metabolic process;GO:0051707//response to other organism;GO:0071229//cellular response to acid chemical;GO:1901701//cellular response to oxygen-containing compound	-	protein_coding
Epidermal_cell	Solyc02g067050.3	ETA_28320	3.16075	0.922382	0.621	0.453	-1.77672	1.09239e-66	4.37787e-62	down	ETA_28320	PREDICTED: UPF0301 protein CHU_1773 [Solanum pennellii]	GO:0009536//plastid	-	-	-	protein_coding
Epidermal_cell	Solyc05g006220.3	ILL2	0.360032	1.06865	0.204	0.574	1.56933	1.17322e-66	4.70179e-62	up	ILL2	PREDICTED: IAA-amino acid hydrolase ILR1-like 2 [Solanum lycopersicum]	GO:0005783//endoplasmic reticulum;GO:0009536//plastid;GO:0016020//membrane	GO:0010178//IAA-amino acid conjugate hydrolase activity;GO:0016811//hydrolase activity, acting on carbon-nitrogen (but not peptide) bonds, in linear amides;GO:0070011//peptidase activity, acting on L-amino acid peptides	GO:0006950//response to stress;GO:0009694//jasmonic acid metabolic process;GO:0019538//protein metabolic process	-	protein_coding
Epidermal_cell	Solyc07g056200.3	Solyc07g056200.3	0.763784	2.68891	0.167	0.532	1.81565	1.25388e-66	5.02507e-62	up	Solyc07g056200.3	PREDICTED: heavy metal-associated isoprenylated plant protein 39-like [Nicotiana attenuata]	-	-	-	-	protein_coding
Epidermal_cell	Solyc07g018010.3	BHLH35	2.10569	4.11122	0.482	0.822	0.965236	1.64782e-66	6.60382e-62	up	BHLH35	PREDICTED: transcription factor bHLH35 [Solanum lycopersicum]	GO:0043231//intracellular membrane-bounded organelle	GO:0001071//nucleic acid binding transcription factor activity;GO:0003676//nucleic acid binding;GO:0005515//protein binding;GO:0016628//oxidoreductase activity, acting on the CH-CH group of donors, NAD or NADP as acceptor;GO:0031406//carboxylic acid binding	GO:0001101//response to acid chemical;GO:0010468//regulation of gene expression;GO:0032787//monocarboxylic acid metabolic process	bHLH	protein_coding
Epidermal_cell	Solyc03g081330.1	Solyc03g081330.1	0.636011	2.35596	0.228	0.594	1.88903	1.98152e-66	7.94113e-62	up	Solyc03g081330.1	PREDICTED: uncharacterized protein LOC107014669 [Solanum pennellii]	-	-	GO:0009719//response to endogenous stimulus;GO:0010033//response to organic substance	-	protein_coding
Epidermal_cell	Solyc02g089900.1	LYK4	1.59087	3.05858	0.542	0.857	0.943002	7.52538e-66	3.01587e-61	up	LYK4	PREDICTED: lysM domain receptor-like kinase 4 [Solanum lycopersicum]	GO:0016020//membrane	GO:0004672//protein kinase activity;GO:0097367//carbohydrate derivative binding	GO:0006468//protein phosphorylation;GO:0006952//defense response	-	protein_coding
Epidermal_cell	Solyc04g076880.3	PCKA	2.56242	0.328248	0.43	0.174	-2.96426	8.20475e-66	3.28814e-61	down	PCKA	phosphoenolpyruvate carboxykinase [Solanum lycopersicum]	GO:0043231//intracellular membrane-bounded organelle;GO:0043232//intracellular non-membrane-bounded organelle;GO:0044444//cytoplasmic part	GO:0000166//nucleotide binding;GO:0004611//phosphoenolpyruvate carboxykinase activity;GO:0016772//transferase activity, transferring phosphorus-containing groups;GO:0032550//purine ribonucleoside binding	GO:0006006//glucose metabolic process;GO:0006796//phosphate-containing compound metabolic process;GO:0009267//cellular response to starvation;GO:0010038//response to metal ion;GO:0050832//defense response to fungus	-	protein_coding
Epidermal_cell	Solyc03g116890.3	WRKY40	6.62306	10.6715	0.796	0.969	0.688181	9.56195e-66	3.83205e-61	up	WRKY40	probable WRKY transcription factor 40 [Solanum lycopersicum]	GO:0043231//intracellular membrane-bounded organelle	GO:0001071//nucleic acid binding transcription factor activity;GO:0003677//DNA binding	GO:0006725//cellular aromatic compound metabolic process;GO:0009617//response to bacterium;GO:0009620//response to fungus;GO:0009628//response to abiotic stimulus;GO:0009755//hormone-mediated signaling pathway;GO:0009863//salicylic acid mediated signaling pathway;GO:0010243//response to organonitrogen compound;GO:0010468//regulation of gene expression;GO:0032787//monocarboxylic acid metabolic pro…	WRKY	protein_coding
Epidermal_cell	Solyc11g021060.2	ARPI	0.0864477	0.833072	0.063	0.371	3.26705	1.35325e-65	5.42327e-61	up	ARPI	proteinase inhibitor type-2 TR8 precursor [Solanum lycopersicum]	-	GO:0004866//endopeptidase inhibitor activity	GO:0010466//negative regulation of peptidase activity	-	protein_coding
Epidermal_cell	Solyc01g111520.3	SYT1	0.730219	1.73261	0.418	0.751	1.24643	3.24473e-65	1.30036e-60	up	SYT1	synaptotagmin-1 [Solanum lycopersicum]	GO:0005886//plasma membrane;GO:0005911//cell-cell junction;GO:0031090//organelle membrane;GO:0031224//intrinsic component of membrane;GO:0043231//intracellular membrane-bounded organelle	GO:0043169//cation binding	GO:0006605//protein targeting;GO:0006950//response to stress;GO:0007009//plasma membrane organization;GO:0016192//vesicle-mediated transport;GO:0046739//transport of virus in multicellular host;GO:0051707//response to other organism	-	protein_coding
Epidermal_cell	Solyc01g108240.3	ERF109	1.53003	4.07155	0.326	0.69	1.41196	5.92686e-65	2.37525e-60	up	ERF109	PREDICTED: ethylene-responsive transcription factor ERF109 [Solanum lycopersicum]	-	-	GO:0007165//signal transduction;GO:0009620//response to fungus;GO:0010243//response to organonitrogen compound;GO:0044237//cellular metabolic process;GO:0048731//system development;GO:0071704//organic substance metabolic process	AP2-EREBP	protein_coding
Epidermal_cell	Solyc03g033795.1	Solyc03g033795.1	0.17349	1.05896	0.084	0.407	2.60902	7.70306e-65	3.08708e-60	up	Solyc03g033795.1	PREDICTED: protein HYPER-SENSITIVITY-RELATED 4-like [Capsicum annuum]	-	-	-	-	protein_coding
Epidermal_cell	Solyc08g041860.1	Solyc08g041860.1	3.02403	5.64588	0.64	0.903	0.900702	8.89009e-65	3.56279e-60	up	Solyc08g041860.1	PREDICTED: uncharacterized protein LOC101261347 [Solanum lycopersicum]	-	-	-	-	protein_coding
Epidermal_cell	Solyc12g056410.2	PP2A13	0.672711	1.5064	0.264	0.638	1.16293	9.88557e-65	3.96174e-60	up	PP2A13	PREDICTED: F-box protein PP2-A13-like [Solanum lycopersicum]	GO:0043231//intracellular membrane-bounded organelle	GO:0005488//binding	GO:0006950//response to stress;GO:0009746//response to hexose;GO:0032446//protein modification by small protein conjugation;GO:0034285//response to disaccharide	-	protein_coding
Epidermal_cell	Solyc03g118120.3	At4g14100	0.375436	0.95548	0.256	0.624	1.34743	1.45763e-64	5.84159e-60	up	At4g14100	PREDICTED: uncharacterized protein At4g14100-like [Solanum lycopersicum]	GO:0009536//plastid	GO:0016740//transferase activity	-	-	protein_coding
Epidermal_cell	Solyc11g069960.2	At1g68400	0.777687	1.82875	0.343	0.709	1.23349	1.67132e-64	6.69799e-60	up	At1g68400	PREDICTED: probable leucine-rich repeat receptor-like protein kinase At1g68400 [Solanum lycopersicum]	-	-	-	-	protein_coding
Epidermal_cell	Solyc06g082080.3	At2g30020	0.619282	1.66806	0.315	0.674	1.42935	2.22118e-64	8.90158e-60	up	At2g30020	PREDICTED: probable protein phosphatase 2C 25 [Solanum lycopersicum]	GO:0009536//plastid	GO:0004721//phosphoprotein phosphatase activity;GO:0043169//cation binding	GO:0003006//developmental process involved in reproduction;GO:0006464//cellular protein modification process;GO:0006950//response to stress;GO:0009620//response to fungus;GO:0009755//hormone-mediated signaling pathway;GO:0010374//stomatal complex development	-	protein_coding
Epidermal_cell	Solyc03g082620.4	YSL3	0.235292	0.752809	0.12	0.462	1.67741	3.39964e-64	1.36244e-59	up	YSL3	PREDICTED: metal-nicotianamine transporter YSL2-like isoform X1 [Solanum lycopersicum]	GO:0031224//intrinsic component of membrane	GO:0015197//peptide transporter activity;GO:0015603//iron chelate transmembrane transporter activity	GO:0009791//post-embryonic development;GO:0015833//peptide transport;GO:0022414//reproductive process;GO:0044763//single-organism cellular process;GO:0051707//response to other organism;GO:0055076//transition metal ion homeostasis;GO:1901678//iron coordination entity transport	-	protein_coding
Epidermal_cell	Solyc03g095770.3	WRKY70	0.673208	2.13843	0.25	0.614	1.66728	3.40326e-64	1.36389e-59	up	WRKY70	PREDICTED: probable WRKY transcription factor 70 [Solanum lycopersicum]	-	GO:0005488//binding	GO:0006355//regulation of transcription, DNA-templated;GO:0009617//response to bacterium;GO:0009725//response to hormone;GO:0009814//defense response, incompatible interaction;GO:0009863//salicylic acid mediated signaling pathway;GO:0044710//single-organism metabolic process;GO:0045088//regulation of innate immune response;GO:0048519//negative regulation of biological process	WRKY	protein_coding
Epidermal_cell	Solyc10g079770.3	SDP1	1.57163	0.272926	0.469	0.208	-2.52524	3.86047e-64	1.54712e-59	down	SDP1	PREDICTED: triacylglycerol lipase SDP1 [Solanum lycopersicum]	GO:0005811//lipid particle;GO:0031224//intrinsic component of membrane	GO:0003824//catalytic activity	GO:0003006//developmental process involved in reproduction;GO:0006625//protein targeting to peroxisome;GO:0006641//triglyceride metabolic process;GO:0009057//macromolecule catabolic process;GO:0009062//fatty acid catabolic process;GO:0019400//alditol metabolic process	-	protein_coding
Epidermal_cell	Solyc01g005730.3	HCR9-0	0.0333735	0.394944	0.02	0.282	3.56092	5.73166e-64	2.29702e-59	up	HCR9-0	PREDICTED: receptor-like protein 12 isoform X1 [Solanum pennellii]	-	-	-	-	protein_coding
Epidermal_cell	Solyc05g052750.3	Solyc05g052750.3	0.663699	1.54935	0.372	0.728	1.22294	7.29467e-64	2.92341e-59	up	Solyc05g052750.3	Alpha/beta hydrolase related protein [Theobroma cacao]	-	GO:0003824//catalytic activity	-	-	protein_coding
Epidermal_cell	Solyc07g065500.2	NFYB3	2.84783	0.88063	0.605	0.427	-1.69314	8.97467e-64	3.59669e-59	down	NFYB3	PREDICTED: nuclear transcription factor Y subunit B-3-like [Solanum lycopersicum]	GO:0043231//intracellular membrane-bounded organelle	GO:0001071//nucleic acid binding transcription factor activity;GO:0003677//DNA binding;GO:0046983//protein dimerization activity	GO:0010468//regulation of gene expression;GO:0034645//cellular macromolecule biosynthetic process	-	protein_coding
Epidermal_cell	Solyc04g074830.1	At5g10410	0.791416	1.643	0.308	0.679	1.05373	1.03601e-63	4.1519e-59	up	At5g10410	PREDICTED: putative clathrin assembly protein At4g40080 [Solanum lycopersicum]	GO:0043231//intracellular membrane-bounded organelle	-	GO:0006810//transport;GO:0044699//single-organism process	-	protein_coding
Epidermal_cell	Solyc01g088090.3	PPH	0.439699	1.21605	0.299	0.654	1.46741	1.10697e-63	4.43628e-59	up	PPH	PREDICTED: pheophytinase, chloroplastic [Solanum lycopersicum]	GO:0009536//plastid	GO:0005488//binding;GO:0052689//carboxylic ester hydrolase activity	GO:0006787//porphyrin-containing compound catabolic process	-	protein_coding
Epidermal_cell	Solyc11g010500.1	PUMP5	1.04619	2.27482	0.356	0.72	1.12054	1.76023e-63	7.0543e-59	up	PUMP5	PREDICTED: mitochondrial uncoupling protein 5 [Solanum lycopersicum]	GO:0019866//organelle inner membrane;GO:0031224//intrinsic component of membrane;GO:0043231//intracellular membrane-bounded organelle	GO:0046943//carboxylic acid transmembrane transporter activity	GO:0006818//hydrogen transport;GO:0006950//response to stress;GO:0009605//response to external stimulus;GO:0009692//ethylene metabolic process;GO:0010243//response to organonitrogen compound;GO:0044763//single-organism cellular process;GO:0046942//carboxylic acid transport;GO:1902582//single-organism intracellular transport	-	protein_coding
Epidermal_cell	Solyc10g005480.3	At1g61340	3.54537	6.34	0.705	0.931	0.838529	2.21721e-63	8.8857e-59	up	At1g61340	PREDICTED: F-box protein SKIP27 [Solanum lycopersicum]	-	-	-	-	protein_coding
Epidermal_cell	Solyc10g086570.3	Solyc10g086570.3	5.57166	3.04892	0.77	0.791	-0.86979	2.41072e-63	9.66118e-59	down	Solyc10g086570.3	Heat shock protein DnaJ, cysteine-rich domain-containing protein [Cynara cardunculus var. scolymus] [Cynara cardunculus]	GO:0044434//chloroplast part	GO:0005515//protein binding	GO:0006355//regulation of transcription, DNA-templated;GO:0006873//cellular ion homeostasis;GO:0009887//organ morphogenesis;GO:0009893//positive regulation of metabolic process;GO:0030001//metal ion transport;GO:0048869//cellular developmental process	-	protein_coding
Epidermal_cell	Solyc10g080370.1	Solyc10g080370.1	4.54156	8.23807	0.677	0.922	0.859103	3.56592e-63	1.42908e-58	up	Solyc10g080370.1	hypothetical protein JCGZ_06804 [Jatropha curcas]	-	-	-	-	protein_coding
Epidermal_cell	Solyc00g500280.1	ndhH	15.0516	4.63946	0.907	0.73	-1.69787	4.34787e-63	1.74245e-58	down	ndhH	NAD(P)H-quinone oxidoreductase subunit H [Morus notabilis]	GO:0044434//chloroplast part	GO:0000166//nucleotide binding;GO:0003954//NADH dehydrogenase activity;GO:0048037//cofactor binding	GO:0006091//generation of precursor metabolites and energy;GO:0044710//single-organism metabolic process;GO:0051234//establishment of localization	-	protein_coding
Epidermal_cell	Solyc01g080500.2	Solyc01g080500.2	6.32465	10.6277	0.801	0.964	0.748761	4.38662e-63	1.75798e-58	up	Solyc01g080500.2	PREDICTED: RNA-binding protein 25-like [Solanum tuberosum]	-	-	-	-	protein_coding
Epidermal_cell	Solyc03g005760.1	CAB3C	65.869	35.1986	0.989	0.993	-0.904079	6.19392e-63	2.48227e-58	down	CAB3C	PREDICTED: chlorophyll a-b binding protein 3A, chloroplastic-like [Solanum lycopersicum]	GO:0009521//photosystem;GO:0031224//intrinsic component of membrane;GO:0044434//chloroplast part	GO:0043169//cation binding;GO:0046906//tetrapyrrole binding	GO:0006091//generation of precursor metabolites and energy;GO:0006464//cellular protein modification process	-	protein_coding
Epidermal_cell	Solyc01g105560.3	RIBA1	4.58665	2.88776	0.785	0.86	-0.667469	1.02697e-62	4.1157e-58	down	RIBA1	GTP cyclohydrolase II / 3,4-dihydroxy-2-butanone-4-phosphate synthase [Solanum lycopersicum]	GO:0009532//plastid stroma	GO:0003933//GTP cyclohydrolase activity;GO:0016772//transferase activity, transferring phosphorus-containing groups;GO:0016830//carbon-carbon lyase activity;GO:0032550//purine ribonucleoside binding;GO:0043169//cation binding	GO:0006771//riboflavin metabolic process;GO:0006796//phosphate-containing compound metabolic process;GO:0048511//rhythmic process;GO:0048588//developmental cell growth	-	protein_coding
Epidermal_cell	Solyc07g007870.3	OPR3	5.89592	10.6	0.776	0.95	0.846264	1.21377e-62	4.8643e-58	up	OPR3	12-oxophytodienoate reductase 3 [Solanum lycopersicum]	GO:0042579//microbody	GO:0016628//oxidoreductase activity, acting on the CH-CH group of donors, NAD or NADP as acceptor;GO:0032553//ribonucleotide binding	GO:0000302//response to reactive oxygen species;GO:0001101//response to acid chemical;GO:0006568//tryptophan metabolic process;GO:0006633//fatty acid biosynthetic process;GO:0006972//hyperosmotic response;GO:0009683//indoleacetic acid metabolic process;GO:0009694//jasmonic acid metabolic process;GO:0009755//hormone-mediated signaling pathway;GO:0051707//response to other organism	-	protein_coding
Epidermal_cell	Solyc01g094550.3	Acot8	2.88496	4.95004	0.676	0.925	0.778868	1.24654e-62	4.99563e-58	up	Acot8	PREDICTED: acyl-CoA thioesterase 2-like [Solanum tuberosum]	-	GO:0047617//acyl-CoA hydrolase activity	-	-	protein_coding
Epidermal_cell	Solyc02g090400.4	NHO1	0.177212	0.96406	0.096	0.419	2.44298	2.17796e-62	8.72838e-58	up	NHO1	PREDICTED: myb family transcription factor EFM-like [Solanum lycopersicum]	-	-	-	ARR-B	protein_coding
Epidermal_cell	Solyc04g082290.4	Solyc04g082290.4	1.89164	0.264486	0.442	0.203	-2.8379	2.68308e-62	1.07527e-57	down	Solyc04g082290.4	PREDICTED: uncharacterized protein LOC101255492 [Solanum lycopersicum]	GO:0009532//plastid stroma	-	-	-	protein_coding
Epidermal_cell	Solyc08g083050.1	Solyc08g083050.1	2.10326	4.20395	0.53	0.837	0.999086	3.20858e-62	1.28587e-57	up	Solyc08g083050.1	PREDICTED: uncharacterized protein At1g01500 [Solanum lycopersicum]	-	-	GO:0009628//response to abiotic stimulus	-	protein_coding
Epidermal_cell	Solyc09r043250.1	Solyc09r043250.1	0.3052	0.000197167	0.162	0.001	-10.0047	6.30146e-62	2.52537e-57	down	Solyc09r043250.1	-	-	-	-	-	lincRNA
Epidermal_cell	Solyc02g062550.3	HSR4	2.36627	5.21642	0.554	0.845	1.14041	6.92671e-62	2.77595e-57	up	HSR4	PREDICTED: protein HYPER-SENSITIVITY-RELATED 4-like [Solanum lycopersicum]	-	GO:0032550//purine ribonucleoside binding	-	-	protein_coding
Epidermal_cell	Solyc06g071720.1	RPL27AC	12.9354	9.84059	0.873	0.968	-0.394505	6.94466e-62	2.78314e-57	down	RPL27AC	PREDICTED: 60S ribosomal protein L27a-3-like [Solanum lycopersicum]	GO:0005911//cell-cell junction;GO:0015934//large ribosomal subunit	GO:0005198//structural molecule activity	GO:0010467//gene expression;GO:0090567//reproductive shoot system development	-	protein_coding
Epidermal_cell	Solyc01g057080.1	ERF020	0.476808	2.37551	0.139	0.475	2.31651	7.19246e-62	2.88245e-57	up	ERF020	PREDICTED: ethylene-responsive transcription factor ERF020-like [Solanum lycopersicum]	GO:0043231//intracellular membrane-bounded organelle	GO:0001071//nucleic acid binding transcription factor activity;GO:0003676//nucleic acid binding	GO:0001101//response to acid chemical;GO:0002252//immune effector process;GO:0006972//hyperosmotic response;GO:0009617//response to bacterium;GO:0009755//hormone-mediated signaling pathway;GO:0010243//response to organonitrogen compound;GO:0010468//regulation of gene expression;GO:0034645//cellular macromolecule biosynthetic process;GO:0035556//intracellular signal transduction	AP2-EREBP	protein_coding
Epidermal_cell	Solyc11g011610.2	At1g79260	0.706195	1.55461	0.414	0.755	1.13831	8.73253e-62	3.49965e-57	up	At1g79260	PREDICTED: UPF0678 fatty acid-binding protein-like protein At1g79260 [Solanum lycopersicum]	GO:0009536//plastid	-	GO:0051234//establishment of localization	-	protein_coding
Epidermal_cell	Solyc05g008370.2	RPI1	0.716837	1.51816	0.284	0.65	1.0825	1.15148e-61	4.61468e-57	up	RPI1	PREDICTED: probable ribose-5-phosphate isomerase 2 [Solanum lycopersicum]	GO:0044434//chloroplast part	GO:0016861//intramolecular oxidoreductase activity, interconverting aldoses and ketoses	GO:0003006//developmental process involved in reproduction;GO:0006631//fatty acid metabolic process;GO:0006732//coenzyme metabolic process;GO:0006753//nucleoside phosphate metabolic process;GO:0007165//signal transduction;GO:0008219//cell death;GO:0008610//lipid biosynthetic process;GO:0008652//cellular amino acid biosynthetic process;GO:0009069//serine family amino acid metabolic process;GO:0009…	-	protein_coding
Epidermal_cell	Solyc04g051690.4	WRKY51	0.221622	0.758481	0.101	0.426	1.77455	1.56716e-61	6.28053e-57	up	WRKY51	PREDICTED: probable WRKY transcription factor 51 [Solanum lycopersicum]	-	GO:0001071//nucleic acid binding transcription factor activity;GO:0003677//DNA binding	GO:0009987//cellular process;GO:0010468//regulation of gene expression;GO:0050896//response to stimulus	WRKY	protein_coding
Epidermal_cell	Solyc04g071480.1	ROH1	0.514184	1.28188	0.215	0.574	1.31773	1.88639e-61	7.5599e-57	up	ROH1	PREDICTED: uncharacterized protein LOC101243886 [Solanum lycopersicum]	GO:0009536//plastid	-	GO:0006605//protein targeting;GO:0006950//response to stress;GO:0009605//response to external stimulus;GO:0009891//positive regulation of biosynthetic process;GO:0010243//response to organonitrogen compound;GO:0043067//regulation of programmed cell death	-	protein_coding
Epidermal_cell	Solyc05g053010.1	LECRKS4	0.806492	1.68925	0.27	0.632	1.06656	2.98432e-61	1.19599e-56	up	LECRKS4	L-type lectin-domain containing receptor kinase S.4-like precursor [Solanum lycopersicum]	GO:0031224//intrinsic component of membrane	GO:0004674//protein serine/threonine kinase activity;GO:0032550//purine ribonucleoside binding	GO:0006464//cellular protein modification process;GO:0006796//phosphate-containing compound metabolic process;GO:0007049//cell cycle	-	protein_coding
Epidermal_cell	Solyc10g055740.2	AATL1	1.14385	2.33608	0.362	0.722	1.03013	3.81185e-61	1.52764e-56	up	AATL1	PREDICTED: lysine histidine transporter-like 8 [Solanum lycopersicum]	GO:0016020//membrane	-	GO:0006810//transport;GO:0006950//response to stress;GO:0044699//single-organism process;GO:0050789//regulation of biological process	-	protein_coding
Epidermal_cell	Solyc08g068680.4	HDC	0.524228	1.71212	0.184	0.535	1.70733	4.5653e-61	1.82959e-56	up	HDC	aromatic amino acid decarboxylase 1A [Solanum lycopersicum]	GO:0016020//membrane;GO:0044444//cytoplasmic part	GO:0016831//carboxy-lyase activity;GO:0043168//anion binding	GO:0003006//developmental process involved in reproduction;GO:0034308//primary alcohol metabolic process;GO:0043436//oxoacid metabolic process	-	protein_coding
Epidermal_cell	Solyc04g076870.4	HEMA1	2.86312	1.54351	0.692	0.715	-0.891326	9.1103e-61	3.65104e-56	down	HEMA1	PREDICTED: glutamyl-tRNA reductase 1, chloroplastic [Solanum lycopersicum]	GO:0042170//plastid membrane	GO:0000166//nucleotide binding;GO:0016620//oxidoreductase activity, acting on the aldehyde or oxo group of donors, NAD or NADP as acceptor	GO:0006779//porphyrin-containing compound biosynthetic process;GO:0006952//defense response;GO:0006979//response to oxidative stress;GO:0009314//response to radiation;GO:0010038//response to metal ion;GO:0010243//response to organonitrogen compound;GO:0044710//single-organism metabolic process;GO:0055076//transition metal ion homeostasis	-	protein_coding
Epidermal_cell	Solyc00g500064.1	atpB	24.226	11.355	0.948	0.867	-1.09322	1.26195e-60	5.05738e-56	down	atpB	ATP synthase CF1 beta subunit (chloroplast) [Solanum lycopersicum]	GO:0033178//proton-transporting two-sector ATPase complex, catalytic domain;GO:0044434//chloroplast part	GO:0015078//hydrogen ion transmembrane transporter activity;GO:0019829//cation-transporting ATPase activity;GO:0032550//purine ribonucleoside binding	GO:0006754//ATP biosynthetic process;GO:0015988//energy coupled proton transmembrane transport, against electrochemical gradient	-	protein_coding
Epidermal_cell	Solyc04g007790.3	MLP43	1.77587	5.8243	0.395	0.687	1.7135	1.65122e-60	6.61743e-56	up	MLP43	PREDICTED: kirola-like [Solanum lycopersicum]	-	-	GO:0002524//hypersensitivity	-	protein_coding
Epidermal_cell	Solyc12g009060.2	VPS2.1	2.49322	4.02184	0.662	0.923	0.689826	1.8902e-60	7.57516e-56	up	VPS2.1	SNF7 family protein [Solanum lycopersicum]	GO:0005770//late endosome;GO:0031090//organelle membrane;GO:0036452//ESCRT complex	GO:0005488//binding	GO:0000302//response to reactive oxygen species;GO:0008104//protein localization;GO:0009642//response to light intensity;GO:0010243//response to organonitrogen compound;GO:0016192//vesicle-mediated transport;GO:0051668//localization within membrane;GO:0061024//membrane organization;GO:1902582//single-organism intracellular transport	-	protein_coding
Epidermal_cell	Solyc05g005260.3	Solyc05g005260.3	1.14645	2.49337	0.437	0.766	1.12086	3.27089e-60	1.31084e-55	up	Solyc05g005260.3	PREDICTED: DNA ligase 1-like [Nicotiana tabacum]	-	-	GO:0006950//response to stress;GO:0009628//response to abiotic stimulus;GO:0009719//response to endogenous stimulus;GO:0010033//response to organic substance;GO:0035556//intracellular signal transduction	-	protein_coding
Epidermal_cell	Solyc02g031990.1	VQ22	0.836513	1.89652	0.286	0.646	1.1808	4.328e-60	1.73449e-55	up	VQ22	PREDICTED: VQ motif-containing protein 22-like [Solanum tuberosum]	-	-	-	-	protein_coding
Epidermal_cell	Solyc02g069100.4	CATHB2	0.372804	0.946572	0.232	0.587	1.34406	5.83426e-60	2.33814e-55	up	CATHB2	PREDICTED: cathepsin B [Solanum lycopersicum]	GO:0043231//intracellular membrane-bounded organelle;GO:0044444//cytoplasmic part	GO:0070011//peptidase activity, acting on L-amino acid peptides	GO:0003006//developmental process involved in reproduction;GO:0009062//fatty acid catabolic process;GO:0016192//vesicle-mediated transport;GO:0019222//regulation of metabolic process;GO:0019538//protein metabolic process;GO:0032989//cellular component morphogenesis;GO:0040007//growth	-	protein_coding
Epidermal_cell	Solyc12g044280.2	PSAH	10.6454	7.15106	0.862	0.943	-0.574	5.84202e-60	2.34125e-55	down	PSAH	photosystem I reaction center subunit VI, chloroplastic-like [Solanum lycopersicum]	GO:0009521//photosystem;GO:0031224//intrinsic component of membrane;GO:0031976//plastid thylakoid;GO:0044434//chloroplast part	-	GO:0000097//sulfur amino acid biosynthetic process;GO:0006996//organelle organization;GO:0009725//response to hormone;GO:0009767//photosynthetic electron transport chain;GO:0016072//rRNA metabolic process;GO:0031399//regulation of protein modification process;GO:0043623//cellular protein complex assembly	-	protein_coding
Epidermal_cell	Solyc11g012510.3	SCL13	0.0705129	0.506705	0.033	0.299	2.84343	7.84111e-60	3.1424e-55	up	SCL13	GRAS1 protein [Solanum lycopersicum]	GO:0043231//intracellular membrane-bounded organelle;GO:0044444//cytoplasmic part	GO:0001071//nucleic acid binding transcription factor activity	GO:0010468//regulation of gene expression;GO:0034645//cellular macromolecule biosynthetic process	GRAS	protein_coding
Epidermal_cell	Solyc03g083480.4	Solyc03g083480.4	2.72763	5.30201	0.577	0.864	0.958867	9.9643e-60	3.99329e-55	up	Solyc03g083480.4	PREDICTED: LEAF RUST 10 DISEASE-RESISTANCE LOCUS RECEPTOR-LIKE PROTEIN KINASE-like 2.1 [Solanum lycopersicum]	-	-	-	-	protein_coding
Epidermal_cell	Solyc09g010930.4	At2g37660	2.44781	1.37881	0.684	0.73	-0.828015	2.32265e-59	9.30826e-55	down	At2g37660	PREDICTED: uncharacterized protein At5g02240 [Solanum lycopersicum]	GO:0005576//extracellular region;GO:0009532//plastid stroma;GO:0016020//membrane	GO:0004672//protein kinase activity;GO:0032550//purine ribonucleoside binding;GO:0046914//transition metal ion binding	GO:0001101//response to acid chemical;GO:0006073//cellular glucan metabolic process;GO:0006090//pyruvate metabolic process;GO:0006091//generation of precursor metabolites and energy;GO:0006464//cellular protein modification process;GO:0006779//porphyrin-containing compound biosynthetic process;GO:0009617//response to bacterium;GO:0009696//salicylic acid metabolic process;GO:0016072//rRNA metaboli…	-	protein_coding
Epidermal_cell	Solyc10g011740.3	UBC28	1.61785	3.17697	0.602	0.863	0.973531	2.64198e-59	1.0588e-54	up	UBC28	PREDICTED: ubiquitin-conjugating enzyme E2 28 [Solanum lycopersicum]	GO:0016020//membrane;GO:0043231//intracellular membrane-bounded organelle	GO:0016879//ligase activity, forming carbon-nitrogen bonds;GO:0019787//ubiquitin-like protein transferase activity;GO:0032550//purine ribonucleoside binding;GO:0044389//ubiquitin-like protein ligase binding	GO:0001558//regulation of cell growth;GO:0003006//developmental process involved in reproduction;GO:0006281//DNA repair;GO:0006511//ubiquitin-dependent protein catabolic process;GO:0006625//protein targeting to peroxisome;GO:0009062//fatty acid catabolic process;GO:0009404//toxin metabolic process;GO:0009408//response to heat;GO:0016192//vesicle-mediated transport;GO:0018205//peptidyl-lysine modi…	-	protein_coding
Epidermal_cell	Solyc11g011360.2	NUDT17	0.389077	0.867487	0.196	0.544	1.15658	3.00409e-59	1.20392e-54	up	NUDT17	PREDICTED: nudix hydrolase 18, mitochondrial-like [Solanum lycopersicum]	GO:0043231//intracellular membrane-bounded organelle	GO:0052841//inositol bisdiphosphate tetrakisphosphate diphosphatase activity;GO:0052842//inositol diphosphate pentakisphosphate diphosphatase activity	-	-	protein_coding
Epidermal_cell	Solyc04g009200.3	GSA	2.95396	1.84787	0.693	0.784	-0.676759	7.85402e-59	3.14758e-54	down	GSA	glutamate-1-semialdehyde 2,1-aminomutase, chloroplastic [Solanum lycopersicum]	GO:0005576//extracellular region;GO:0009526//plastid envelope;GO:0009532//plastid stroma	GO:0016769//transferase activity, transferring nitrogenous groups;GO:0016869//intramolecular transferase activity, transferring amino groups;GO:0043168//anion binding	GO:0000097//sulfur amino acid biosynthetic process;GO:0006355//regulation of transcription, DNA-templated;GO:0006605//protein targeting;GO:0006739//NADP metabolic process;GO:0006779//porphyrin-containing compound biosynthetic process;GO:0009314//response to radiation;GO:0009887//organ morphogenesis;GO:0016072//rRNA metabolic process;GO:0048869//cellular developmental process	-	protein_coding
Epidermal_cell	Solyc02g089610.2	SAMDC	1.69713	3.47629	0.478	0.8	1.03441	9.40371e-59	3.76863e-54	up	SAMDC	S-adenosylmethionine decarboxylase 2 [Solanum lycopersicum]	-	GO:0005488//binding;GO:0016831//carboxy-lyase activity	GO:0006575//cellular modified amino acid metabolic process;GO:0006596//polyamine biosynthetic process;GO:0006605//protein targeting;GO:0006950//response to stress;GO:0009699//phenylpropanoid biosynthetic process;GO:0010629//negative regulation of gene expression;GO:0016032//viral process;GO:0044272//sulfur compound biosynthetic process;GO:0048856//anatomical structure development;GO:0061024//memb…	-	protein_coding
Epidermal_cell	Solyc06g053670.1	ECI2	3.34841	2.14241	0.689	0.786	-0.644216	2.78912e-58	1.11777e-53	down	ECI2	PREDICTED: enoyl-CoA delta isomerase 2, peroxisomal-like [Solanum lycopersicum]	GO:0042579//microbody	GO:0016856//racemase and epimerase activity, acting on hydroxy acids and derivatives;GO:0016863//intramolecular oxidoreductase activity, transposing C=C bonds	GO:0001101//response to acid chemical;GO:0006511//ubiquitin-dependent protein catabolic process;GO:0006812//cation transport;GO:0006972//hyperosmotic response;GO:0009062//fatty acid catabolic process;GO:0009404//toxin metabolic process;GO:0009755//hormone-mediated signaling pathway;GO:0009850//auxin metabolic process;GO:0035966//response to topologically incorrect protein;GO:0043248//proteasome a…	-	protein_coding
Epidermal_cell	Solyc03g119250.4	SARD1	0.210032	0.722059	0.103	0.417	1.78102	2.82962e-58	1.134e-53	up	SARD1	PREDICTED: protein SAR DEFICIENT 1 [Solanum lycopersicum]	-	-	GO:0009617//response to bacterium;GO:0009696//salicylic acid metabolic process;GO:0009719//response to endogenous stimulus;GO:0009814//defense response, incompatible interaction;GO:0009863//salicylic acid mediated signaling pathway;GO:0031323//regulation of cellular metabolic process;GO:0031347//regulation of defense response;GO:0044260//cellular macromolecule metabolic process;GO:0060255//regula…	-	protein_coding
Epidermal_cell	Solyc08g008110.2	ACS2	0.10508	0.457252	0.052	0.333	2.12044	3.08389e-58	1.2359e-53	up	ACS2	PREDICTED: 1-aminocyclopropane-1-carboxylate synthase-like [Solanum pennellii]	-	GO:0005515//protein binding;GO:0016846//carbon-sulfur lyase activity;GO:0043168//anion binding	GO:0001101//response to acid chemical;GO:0006950//response to stress;GO:0009605//response to external stimulus;GO:0009692//ethylene metabolic process;GO:0009725//response to hormone;GO:0010039//response to iron ion;GO:0010243//response to organonitrogen compound;GO:0018871//1-aminocyclopropane-1-carboxylate metabolic process;GO:0048731//system development	-	protein_coding
Epidermal_cell	Solyc08g076930.1	MYC2	0.36347	0.67659	0.154	0.484	0.896262	3.62038e-58	1.4509e-53	up	MYC2	transcription factor MYC2 [Solanum lycopersicum]	GO:0043231//intracellular membrane-bounded organelle	GO:0003676//nucleic acid binding;GO:0005515//protein binding	GO:0002213//defense response to insect;GO:0006605//protein targeting;GO:0009414//response to water deprivation;GO:0009694//jasmonic acid metabolic process;GO:0009755//hormone-mediated signaling pathway;GO:0009891//positive regulation of biosynthetic process;GO:0010243//response to organonitrogen compound;GO:0043067//regulation of programmed cell death;GO:0043618//regulation of transcription from …	bHLH	protein_coding
Epidermal_cell	Solyc03g117590.3	ATJ8	4.48547	1.64545	0.729	0.635	-1.44672	1.00889e-57	4.04321e-53	down	ATJ8	heat shock protein binding protein [Solanum lycopersicum]	GO:0009532//plastid stroma	-	GO:0009314//response to radiation	-	protein_coding
Epidermal_cell	Solyc06g083130.4	Dctpp1	0.0153964	0.313687	0.017	0.254	4.33978	1.38343e-57	5.54425e-53	up	Dctpp1	PREDICTED: dCTP pyrophosphatase 1-like [Solanum lycopersicum]	-	GO:0003824//catalytic activity	-	-	protein_coding
Epidermal_cell	Solyc03g119590.1	Solyc03g119590.1	0.066443	0.651573	0.029	0.284	3.29179	1.46611e-57	5.87557e-53	up	Solyc03g119590.1	PREDICTED: protein NIM1-INTERACTING 2 [Solanum tuberosum]	-	-	-	-	protein_coding
Epidermal_cell	Solyc04g008890.3	At3g23325	0.00629015	0.206301	0.007	0.223	5.01346	2.0829e-57	8.34741e-53	up	At3g23325	BnaC04g28790D [Brassica napus]	GO:0043231//intracellular membrane-bounded organelle	-	-	-	protein_coding
Epidermal_cell	Solyc06g071990.4	Solyc06g071990.4	1.93016	4.78829	0.493	0.793	1.31075	2.89105e-57	1.15862e-52	up	Solyc06g071990.4	PREDICTED: peroxisome biogenesis factor 1-like [Solanum tuberosum]	-	GO:0032550//purine ribonucleoside binding	-	-	protein_coding
Epidermal_cell	Solyc03g115930.3	Solyc03g115930.3	0.239265	0.923411	0.136	0.459	1.94792	3.12209e-57	1.25121e-52	up	Solyc03g115930.3	PREDICTED: probable calcium-binding protein CML30 [Solanum lycopersicum]	GO:0016020//membrane	GO:0046872//metal ion binding	-	-	protein_coding
Epidermal_cell	Solyc03g013160.4	AVT1I	0.704462	2.16067	0.234	0.563	1.61675	3.17096e-57	1.2708e-52	up	AVT1I	PREDICTED: vacuolar amino acid transporter 1 [Solanum lycopersicum]	GO:0016020//membrane	-	GO:0006812//cation transport;GO:0046942//carboxylic acid transport	-	protein_coding
Epidermal_cell	Solyc08g082090.1	Solyc08g082090.1	1.0371	2.96689	0.393	0.708	1.51631	4.29852e-57	1.72267e-52	up	Solyc08g082090.1	Avr9/Cf-9 rapidly elicited protein 194 [Nicotiana tabacum]	-	-	-	-	protein_coding
Epidermal_cell	Solyc06g074620.3	Solyc06g074620.3	0.33818	1.02688	0.192	0.531	1.60212	5.05919e-57	2.02752e-52	up	Solyc06g074620.3	PREDICTED: uncharacterized protein At4g22758-like [Solanum lycopersicum]	-	-	GO:0044248//cellular catabolic process	-	protein_coding
Epidermal_cell	Solyc04g082010.1	PETE	31.1822	18.3147	0.955	0.967	-0.767712	5.10775e-57	2.04698e-52	down	PETE	plastocyanin, chloroplastic [Solanum lycopersicum]	GO:0009532//plastid stroma;GO:0031978//plastid thylakoid lumen;GO:0042651//thylakoid membrane;GO:0044434//chloroplast part	GO:0046914//transition metal ion binding	GO:0000097//sulfur amino acid biosynthetic process;GO:0005976//polysaccharide metabolic process;GO:0006355//regulation of transcription, DNA-templated;GO:0006417//regulation of translation;GO:0006739//NADP metabolic process;GO:0006873//cellular ion homeostasis;GO:0006996//organelle organization;GO:0009639//response to red or far red light;GO:0009642//response to light intensity;GO:0009767//photos…	-	protein_coding
Epidermal_cell	Solyc01g058720.4	CP1	9.5791	14.4615	0.786	0.965	0.594253	6.66628e-57	2.67158e-52	up	CP1	PREDICTED: calmodulin [Solanum lycopersicum]	GO:0030312//external encapsulating structure;GO:0042579//microbody	GO:0046872//metal ion binding	GO:0006972//hyperosmotic response;GO:0009639//response to red or far red light;GO:0009685//gibberellin metabolic process;GO:0010476//gibberellin mediated signaling pathway;GO:0043170//macromolecule metabolic process;GO:0044707//single-multicellular organism process	-	protein_coding
Epidermal_cell	Solyc07g066470.3	HEMC	2.67643	1.36426	0.685	0.682	-0.972146	6.90297e-57	2.76643e-52	down	HEMC	PREDICTED: porphobilinogen deaminase, chloroplastic [Solanum lycopersicum]	GO:0005576//extracellular region;GO:0009526//plastid envelope;GO:0009532//plastid stroma	GO:0016765//transferase activity, transferring alkyl or aryl (other than methyl) groups	GO:0000097//sulfur amino acid biosynthetic process;GO:0006090//pyruvate metabolic process;GO:0006091//generation of precursor metabolites and energy;GO:0006355//regulation of transcription, DNA-templated;GO:0006739//NADP metabolic process;GO:0006743//ubiquinone metabolic process;GO:0006779//porphyrin-containing compound biosynthetic process;GO:0009617//response to bacterium;GO:0009696//salicylic …	-	protein_coding
Epidermal_cell	Solyc11g073080.3	MBD7	0.165657	0.524552	0.091	0.392	1.66229	7.35121e-57	2.94607e-52	up	MBD7	PREDICTED: methyl-CpG-binding domain-containing protein 7 isoform X2 [Solanum lycopersicum]	GO:0005694//chromosome;GO:0043231//intracellular membrane-bounded organelle;GO:0044446//intracellular organelle part	GO:0005488//binding	-	-	protein_coding
Epidermal_cell	Solyc07g053140.3	MIP1A	0.345509	1.18005	0.202	0.537	1.77176	9.91826e-57	3.97484e-52	up	MIP1A	PREDICTED: zinc finger protein CONSTANS-LIKE 4-like [Solanum lycopersicum]	-	GO:0046914//transition metal ion binding	-	C2C2-CO-like	protein_coding
Epidermal_cell	Solyc05g015390.3	At1g67360	0.598232	1.57311	0.28	0.624	1.39469	1.46845e-56	5.88497e-52	up	At1g67360	PREDICTED: REF/SRPP-like protein At1g67360 [Solanum lycopersicum]	GO:0043231//intracellular membrane-bounded organelle	-	-	-	protein_coding
Epidermal_cell	Solyc02g086740.1	RPL12	5.28641	3.20946	0.76	0.835	-0.719939	1.59789e-56	6.40371e-52	down	RPL12	PREDICTED: 50S ribosomal protein L12, chloroplastic-like [Solanum lycopersicum]	GO:0000315//organellar large ribosomal subunit;GO:0009532//plastid stroma;GO:0044434//chloroplast part	GO:0005198//structural molecule activity	GO:0009617//response to bacterium;GO:0009725//response to hormone;GO:0010467//gene expression;GO:0032774//RNA biosynthetic process	-	protein_coding
Epidermal_cell	Solyc09g089520.4	TIMPA	1.83359	4.68382	0.413	0.725	1.35297	1.67071e-56	6.69554e-52	up	TIMPA	PREDICTED: proteinase inhibitor I-B-like [Solanum lycopersicum]	GO:0030312//external encapsulating structure	-	GO:0009620//response to fungus	-	protein_coding
Epidermal_cell	Solyc02g071000.1	CAB1B	16.9054	8.68438	0.891	0.899	-0.960978	2.86252e-56	1.14719e-51	down	CAB1B	chlorophyll a-b binding protein 1D [Solanum lycopersicum]	GO:0009521//photosystem;GO:0031224//intrinsic component of membrane;GO:0044434//chloroplast part	GO:0043169//cation binding;GO:0046906//tetrapyrrole binding	GO:0006091//generation of precursor metabolites and energy;GO:0006464//cellular protein modification process	-	protein_coding
Epidermal_cell	Solyc01g099840.3	At1g56220	2.4443	0.559066	0.517	0.315	-2.12813	4.91859e-56	1.97117e-51	down	At1g56220	PREDICTED: dormancy-associated protein homolog 3 [Solanum lycopersicum]	GO:0043231//intracellular membrane-bounded organelle	-	GO:0008104//protein localization;GO:0009725//response to hormone	-	protein_coding
Epidermal_cell	Solyc07g006220.2	GAE1	1.23394	2.28044	0.481	0.796	0.885989	6.94311e-56	2.78252e-51	up	GAE1	PREDICTED: UDP-glucuronate 4-epimerase 1 [Solanum lycopersicum]	GO:0000139//Golgi membrane;GO:0031224//intrinsic component of membrane;GO:0031984//organelle subcompartment	GO:0016857//racemase and epimerase activity, acting on carbohydrates and derivatives;GO:0048037//cofactor binding	GO:0009117//nucleotide metabolic process	-	protein_coding
Epidermal_cell	Solyc02g068460.1	VQ22	0.118145	0.794204	0.065	0.346	2.74792	1.00048e-55	4.00954e-51	up	VQ22	vq motif-containing protein 22 [Nicotiana attenuata]	-	-	-	-	protein_coding
Epidermal_cell	Solyc01g095100.4	WRKY22	0.337452	1.14671	0.178	0.504	1.76444	1.04108e-55	4.17224e-51	up	WRKY22	PREDICTED: WRKY transcription factor 22 [Solanum lycopersicum]	-	GO:0003677//DNA binding	GO:0006950//response to stress;GO:0010243//response to organonitrogen compound;GO:0010260//organ senescence;GO:0010468//regulation of gene expression;GO:0034645//cellular macromolecule biosynthetic process;GO:0050794//regulation of cellular process	WRKY	protein_coding
Epidermal_cell	Solyc04g072035.1	IP5P3	0.079895	0.303792	0.036	0.287	1.92558	1.89975e-55	7.61342e-51	up	IP5P3	PREDICTED: inositol-1,4,5-triphosphate-5-phosphatase isoform X2 [Solanum lycopersicum]	GO:0044424//intracellular part	-	GO:0043647//inositol phosphate metabolic process;GO:0044723//single-organism carbohydrate metabolic process	-	protein_coding
Epidermal_cell	Solyc03g116730.4	ADS3	2.96954	1.56499	0.654	0.679	-0.924043	2.00562e-55	8.03772e-51	down	ADS3	PREDICTED: palmitoyl-monogalactosyldiacylglycerol delta-7 desaturase, chloroplastic [Solanum lycopersicum]	GO:0031224//intrinsic component of membrane;GO:0042170//plastid membrane	GO:0017111//nucleoside-triphosphatase activity;GO:0022857//transmembrane transporter activity;GO:0042389//omega-3 fatty acid desaturase activity	GO:0000038//very long-chain fatty acid metabolic process;GO:0006090//pyruvate metabolic process;GO:0006633//fatty acid biosynthetic process;GO:0006779//porphyrin-containing compound biosynthetic process;GO:0006952//defense response;GO:0009625//response to insect;GO:0009644//response to high light intensity;GO:0016109//tetraterpenoid biosynthetic process;GO:0042221//response to chemical;GO:0046471…	-	protein_coding
Epidermal_cell	Solyc07g007330.1	Solyc07g007330.1	1.35682	3.95346	0.355	0.677	1.54281	2.23153e-55	8.9431e-51	up	Solyc07g007330.1	uncharacterized LOC102585328 [Solanum tuberosum]	-	-	-	-	protein_coding
Epidermal_cell	Solyc07g040710.3	IQM4	0.94951	2.18724	0.356	0.692	1.20377	2.72916e-55	1.09374e-50	up	IQM4	PREDICTED: IQ domain-containing protein IQM4-like isoform X1 [Solanum lycopersicum]	GO:0043231//intracellular membrane-bounded organelle	-	-	-	protein_coding
Epidermal_cell	Solyc01g099520.3	RALF	2.3052	3.97854	0.653	0.898	0.787322	3.12469e-55	1.25225e-50	up	RALF	PREDICTED: rapid alkalinization factor [Solanum lycopersicum]	GO:0005576//extracellular region;GO:0005618//cell wall;GO:0005911//cell-cell junction	GO:0005102//receptor binding;GO:0060089//molecular transducer activity	GO:0001558//regulation of cell growth;GO:0006575//cellular modified amino acid metabolic process;GO:0006595//polyamine metabolic process;GO:0006725//cellular aromatic compound metabolic process;GO:0019932//second-messenger-mediated signaling;GO:0048588//developmental cell growth	-	protein_coding
Epidermal_cell	Solyc07g007130.1	Solyc07g007130.1	3.13731	5.88776	0.664	0.897	0.908171	3.61875e-55	1.45025e-50	up	Solyc07g007130.1	PREDICTED: uncharacterized protein LOC101250420 [Solanum lycopersicum]	-	-	-	-	protein_coding
Epidermal_cell	Solyc07g053240.3	MYB4	0.0498483	0.555762	0.028	0.272	3.47622	4.18332e-55	1.67651e-50	up	MYB4	PREDICTED: transcription factor WER-like [Solanum lycopersicum]	-	GO:0005488//binding	-	ARR-B	protein_coding
Epidermal_cell	Solyc04g008620.3	Solyc04g008620.3	0.771318	1.31428	0.336	0.682	0.7688	4.52188e-55	1.81219e-50	up	Solyc04g008620.3	PREDICTED: tricalbin-3 [Solanum lycopersicum]	-	-	-	-	protein_coding
Epidermal_cell	Solyc09g089930.3	ERF.C.3	0.188567	0.750076	0.115	0.424	1.99139	4.80862e-55	1.9271e-50	up	ERF.C.3	ethylene responsive element binding protein [Solanum lycopersicum]	GO:0043231//intracellular membrane-bounded organelle	GO:0001071//nucleic acid binding transcription factor activity;GO:0003676//nucleic acid binding	GO:0000160//phosphorelay signal transduction system;GO:0006950//response to stress;GO:0009755//hormone-mediated signaling pathway;GO:0010468//regulation of gene expression;GO:0034645//cellular macromolecule biosynthetic process	AP2-EREBP	protein_coding
Epidermal_cell	Solyc04g080630.4	RPL31	8.15269	6.03107	0.836	0.929	-0.434855	6.83813e-55	2.74045e-50	down	RPL31	PREDICTED: 50S ribosomal protein L31, chloroplastic [Solanum lycopersicum]	GO:0009526//plastid envelope;GO:0009532//plastid stroma;GO:0030529//intracellular ribonucleoprotein complex	GO:0003723//RNA binding;GO:0005198//structural molecule activity	GO:0003006//developmental process involved in reproduction;GO:0006090//pyruvate metabolic process;GO:0006739//NADP metabolic process;GO:0006779//porphyrin-containing compound biosynthetic process;GO:0009658//chloroplast organization;GO:0009668//plastid membrane organization;GO:0009767//photosynthetic electron transport chain;GO:0010467//gene expression;GO:0016072//rRNA metabolic process;GO:002261…	-	protein_coding
Epidermal_cell	Solyc03g120260.4	At3g15980	2.50324	5.37693	0.402	0.731	1.10295	8.3986e-55	3.36582e-50	up	At3g15980	PREDICTED: coatomer subunit beta'-2 [Solanum lycopersicum]	GO:0030120//vesicle coat;GO:0030660//Golgi-associated vesicle membrane	GO:0016740//transferase activity	GO:0006006//glucose metabolic process;GO:0006810//transport;GO:0006996//organelle organization;GO:0046474//glycerophospholipid biosynthetic process;GO:0051603//proteolysis involved in cellular protein catabolic process	-	protein_coding
Epidermal_cell	Solyc00g500069.1	rps12-B	7.37898	1.6912	0.704	0.535	-2.12531	8.71355e-55	3.49204e-50	down	rps12-B	ribosomal protein S12 (chloroplast) [Cajanus scarabaeoides]	GO:0009536//plastid;GO:0044391//ribosomal subunit	GO:0003723//RNA binding;GO:0005198//structural molecule activity	GO:0010467//gene expression	-	protein_coding
Epidermal_cell	Solyc12g017530.1	Solyc12g017530.1	0.985861	1.87675	0.405	0.737	0.928714	1.27679e-54	5.11686e-50	up	Solyc12g017530.1	PREDICTED: ARGOS-like protein [Ipomoea nil]	-	-	-	-	protein_coding
Epidermal_cell	Solyc04g005050.1	3MMP	0.901224	2.473	0.339	0.671	1.4562	1.58803e-54	6.3642e-50	up	3MMP	matrix metalloproteinase precursor [Solanum lycopersicum]	GO:0031224//intrinsic component of membrane	GO:0004175//endopeptidase activity;GO:0046914//transition metal ion binding	GO:0019538//protein metabolic process	-	protein_coding
Epidermal_cell	Solyc04g007990.1	Solyc04g007990.1	1.36049	3.98071	0.434	0.742	1.54883	2.49283e-54	9.99027e-50	up	Solyc04g007990.1	PREDICTED: uncharacterized protein LOC104646728 [Solanum lycopersicum]	GO:0043231//intracellular membrane-bounded organelle	-	-	-	protein_coding
Epidermal_cell	Solyc09g084470.3	PIIF	0.722423	2.30283	0.259	0.584	1.67235	2.78621e-54	1.1166e-49	up	PIIF	wound-induced proteinase inhibitor 1 precursor [Solanum lycopersicum]	GO:0030312//external encapsulating structure	GO:0004866//endopeptidase inhibitor activity;GO:0016787//hydrolase activity	GO:0006812//cation transport;GO:0006950//response to stress;GO:0009620//response to fungus;GO:0010466//negative regulation of peptidase activity	-	protein_coding
Epidermal_cell	Solyc10g055200.1	DIR21	2.51067	6.9385	0.288	0.626	1.46651	2.86322e-54	1.14746e-49	up	DIR21	PREDICTED: dirigent protein 22-like [Solanum lycopersicum]	-	-	-	-	protein_coding
Epidermal_cell	Solyc01g090310.3	ERF13	0.0721027	0.681617	0.045	0.305	3.23905	3.4647e-54	1.38851e-49	up	ERF13	PREDICTED: ethylene-responsive transcription factor 13-like [Solanum lycopersicum]	GO:0043231//intracellular membrane-bounded organelle	GO:0001071//nucleic acid binding transcription factor activity;GO:0003676//nucleic acid binding	GO:0000160//phosphorelay signal transduction system;GO:0001101//response to acid chemical;GO:0002252//immune effector process;GO:0006605//protein targeting;GO:0006972//hyperosmotic response;GO:0009755//hormone-mediated signaling pathway;GO:0010243//response to organonitrogen compound;GO:0010468//regulation of gene expression;GO:0034645//cellular macromolecule biosynthetic process;GO:0043067//regu…	AP2-EREBP	protein_coding
Epidermal_cell	Solyc05g025820.4	RIPK	0.346191	0.990873	0.208	0.541	1.51686	3.55114e-54	1.42316e-49	up	RIPK	serine/threonine-protein kinase At5g01020-like [Nicotiana tabacum]	-	GO:0004713//protein tyrosine kinase activity;GO:0032550//purine ribonucleoside binding	GO:0006468//protein phosphorylation;GO:0010053//root epidermal cell differentiation	-	protein_coding
Epidermal_cell	Solyc06g066370.4	WRKY24	3.77038	6.08618	0.764	0.944	0.690813	3.8221e-54	1.53175e-49	up	WRKY24	WRKY transcription factor 33A [Solanum lycopersicum]	-	GO:0003677//DNA binding	GO:0010468//regulation of gene expression	WRKY	protein_coding
Epidermal_cell	Solyc04g007880.4	CRK10	0.510065	1.01756	0.258	0.598	0.996222	4.33578e-54	1.73761e-49	up	CRK10	kinase family protein [Populus trichocarpa]	GO:0043231//intracellular membrane-bounded organelle	GO:0004702//receptor signaling protein serine/threonine kinase activity;GO:0032550//purine ribonucleoside binding	GO:0032147//activation of protein kinase activity	-	protein_coding
Epidermal_cell	Solyc05g050560.1	MTB2	0.605945	1.04772	0.262	0.602	0.78989	6.77799e-54	2.71635e-49	up	MTB2	PREDICTED: transcription factor bHLH13-like [Solanum lycopersicum]	GO:0043231//intracellular membrane-bounded organelle	GO:0001071//nucleic acid binding transcription factor activity;GO:0005488//binding	GO:0001101//response to acid chemical;GO:0006605//protein targeting;GO:0006972//hyperosmotic response;GO:0009694//jasmonic acid metabolic process;GO:0009755//hormone-mediated signaling pathway;GO:0010468//regulation of gene expression;GO:0043067//regulation of programmed cell death;GO:0051707//response to other organism	bHLH	protein_coding
Epidermal_cell	Solyc06g054630.3	ERF017	0.194642	0.780759	0.124	0.433	2.0035	9.59613e-54	3.84575e-49	up	ERF017	PREDICTED: ethylene-responsive transcription factor ERF016-like [Solanum lycopersicum]	GO:0043231//intracellular membrane-bounded organelle	GO:0001071//nucleic acid binding transcription factor activity;GO:0003676//nucleic acid binding	GO:0006950//response to stress;GO:0009625//response to insect;GO:0010468//regulation of gene expression;GO:0034645//cellular macromolecule biosynthetic process;GO:0044763//single-organism cellular process;GO:0048731//system development;GO:0050794//regulation of cellular process	AP2-EREBP	protein_coding
Epidermal_cell	Solyc04g072000.4	EP3	15.8661	29.3924	0.828	0.972	0.889492	1.25451e-53	5.02757e-49	up	EP3	PREDICTED: endochitinase EP3 [Solanum lycopersicum]	GO:0030312//external encapsulating structure	GO:0016798//hydrolase activity, acting on glycosyl bonds	GO:0001101//response to acid chemical;GO:0002252//immune effector process;GO:0005975//carbohydrate metabolic process;GO:0006812//cation transport;GO:0009057//macromolecule catabolic process;GO:0009793//embryo development ending in seed dormancy;GO:0010243//response to organonitrogen compound;GO:0015698//inorganic anion transport;GO:0033554//cellular response to stress;GO:0046942//carboxylic acid …	-	protein_coding
Epidermal_cell	Solyc05g012180.3	MES11	0.375159	1.05936	0.242	0.571	1.49738	1.47595e-53	5.91502e-49	up	MES11	PREDICTED: putative methylesterase 11, chloroplastic [Solanum lycopersicum]	-	GO:0016787//hydrolase activity	-	-	protein_coding
Epidermal_cell	Solyc10g005620.3	Solyc10g005620.3	0.524571	1.36092	0.263	0.593	1.3752	1.56671e-53	6.27873e-49	up	Solyc10g005620.3	PREDICTED: renalase-like [Nicotiana tabacum]	-	-	-	-	protein_coding
Epidermal_cell	Solyc02g086730.3	RPL12	6.41205	4.58925	0.8	0.902	-0.48252	1.61117e-53	6.45694e-49	down	RPL12	PREDICTED: 50S ribosomal protein L12, chloroplastic [Solanum lycopersicum]	GO:0000315//organellar large ribosomal subunit;GO:0009532//plastid stroma;GO:0044434//chloroplast part	GO:0005198//structural molecule activity	GO:0009617//response to bacterium;GO:0009725//response to hormone;GO:0010467//gene expression;GO:0032774//RNA biosynthetic process	-	protein_coding
Epidermal_cell	Solyc09g082780.3	TSJT1	1.69296	0.492823	0.506	0.362	-1.7802	1.84601e-53	7.39809e-49	down	TSJT1	PREDICTED: stem-specific protein TSJT1 [Solanum lycopersicum]	GO:0005911//cell-cell junction;GO:0016020//membrane;GO:0043231//intracellular membrane-bounded organelle;GO:0044444//cytoplasmic part	GO:0005488//binding	GO:0006575//cellular modified amino acid metabolic process;GO:0006595//polyamine metabolic process;GO:0006725//cellular aromatic compound metabolic process;GO:0006950//response to stress;GO:0009746//response to hexose;GO:0009863//salicylic acid mediated signaling pathway;GO:0034285//response to disaccharide;GO:0042743//hydrogen peroxide metabolic process	-	protein_coding
Epidermal_cell	LyesC2p017	ndhD	16.7516	6.43588	0.892	0.774	-1.38008	2.62074e-53	1.05029e-48	down	ndhD	-	-	-	-	-	protein_coding
Epidermal_cell	Solyc03g098660.3	At5g08350	1.01411	2.3528	0.425	0.739	1.21408	3.28273e-53	1.31559e-48	up	At5g08350	PREDICTED: GEM-like protein 6 [Nicotiana tabacum]	-	-	-	-	protein_coding
Epidermal_cell	Solyc05g050120.3	ME1	17.9638	13.8617	0.86	0.977	-0.373986	3.43479e-53	1.37653e-48	down	ME1	cytosolic NADP-malic enzyme [Solanum lycopersicum]	GO:0009536//plastid	GO:0000166//nucleotide binding;GO:0004470//malic enzyme activity;GO:0016831//carboxy-lyase activity;GO:0046914//transition metal ion binding;GO:0046983//protein dimerization activity	GO:0006006//glucose metabolic process;GO:0006631//fatty acid metabolic process;GO:0006996//organelle organization;GO:0043648//dicarboxylic acid metabolic process;GO:0051260//protein homooligomerization;GO:0051603//proteolysis involved in cellular protein catabolic process	-	protein_coding
Epidermal_cell	Solyc02g080010.2	CRK20	0.162991	0.604963	0.083	0.368	1.89141	4.11594e-53	1.6495e-48	up	CRK20	PREDICTED: cysteine-rich receptor-like protein kinase 10, partial [Nicotiana tabacum]	-	GO:0004672//protein kinase activity	GO:0006468//protein phosphorylation	-	protein_coding
Epidermal_cell	Solyc01g086680.4	Solyc01g086680.4	0.145149	0.675175	0.057	0.324	2.21695	4.20647e-53	1.68579e-48	up	Solyc01g086680.4	-	-	-	-	-	protein_coding
Epidermal_cell	Solyc03g082370.1	Solyc03g082370.1	9.16268	18.6797	0.704	0.92	1.02762	5.57948e-53	2.23603e-48	up	Solyc03g082370.1	Avr9/Cf-9 rapidly elicited protein 65 [Solanum tuberosum]	-	-	GO:0050896//response to stimulus	-	protein_coding
Epidermal_cell	Solyc04g054910.4	ERF060	2.08408	3.91764	0.525	0.823	0.910541	5.71134e-53	2.28888e-48	up	ERF060	PREDICTED: ethylene-responsive transcription factor RAP2-4-like [Solanum lycopersicum]	GO:0043231//intracellular membrane-bounded organelle	GO:0001071//nucleic acid binding transcription factor activity;GO:0003677//DNA binding	GO:0000160//phosphorelay signal transduction system;GO:0009314//response to radiation;GO:0009651//response to salt stress;GO:0009755//hormone-mediated signaling pathway;GO:0030154//cell differentiation	AP2-EREBP	protein_coding
Epidermal_cell	Solyc09g057650.3	RPS8	1.89251	1.00358	0.632	0.658	-0.915081	8.14526e-53	3.26429e-48	down	RPS8	PREDICTED: 40S ribosomal protein S8 [Solanum lycopersicum]	GO:0009536//plastid;GO:0030529//intracellular ribonucleoprotein complex	GO:0003723//RNA binding;GO:0005198//structural molecule activity;GO:0046914//transition metal ion binding	GO:0010467//gene expression	-	protein_coding
Epidermal_cell	Solyc08g077530.3	BAM3	1.54634	0.245695	0.387	0.181	-2.65342	8.7115e-53	3.49122e-48	down	BAM3	PREDICTED: beta-amylase 3, chloroplastic [Solanum lycopersicum]	GO:0009532//plastid stroma	GO:0016160//amylase activity	GO:0000023//maltose metabolic process;GO:0005982//starch metabolic process;GO:0006950//response to stress	-	protein_coding
Epidermal_cell	Solyc06g069730.3	LHCA4	7.58742	4.48419	0.749	0.829	-0.758748	8.80495e-53	3.52867e-48	down	LHCA4	chlorophyll a-b binding protein Cab12 [Solanum lycopersicum]	GO:0009521//photosystem;GO:0009526//plastid envelope;GO:0031224//intrinsic component of membrane;GO:0031976//plastid thylakoid;GO:0044434//chloroplast part	GO:0043169//cation binding;GO:0046906//tetrapyrrole binding	GO:0000097//sulfur amino acid biosynthetic process;GO:0006091//generation of precursor metabolites and energy;GO:0006464//cellular protein modification process;GO:0006873//cellular ion homeostasis;GO:0030001//metal ion transport	-	protein_coding
Epidermal_cell	Solyc08g078340.3	KUA1	1.83834	0.752297	0.61	0.51	-1.28892	9.03837e-53	3.62222e-48	down	KUA1	PREDICTED: transcription factor MYB1R1 isoform X1 [Solanum lycopersicum]	-	GO:0001071//nucleic acid binding transcription factor activity;GO:0003676//nucleic acid binding;GO:0046914//transition metal ion binding	GO:0010468//regulation of gene expression	ARR-B	protein_coding
Epidermal_cell	Solyc08g062330.3	Solyc08g062330.3	0.363036	0.941143	0.247	0.578	1.37406	9.09107e-53	3.64334e-48	up	Solyc08g062330.3	PREDICTED: homeobox protein Wariai-like [Solanum lycopersicum]	-	-	-	-	protein_coding
Epidermal_cell	Solyc00g094550.1	Solyc00g094550.1	19.197	3.75133	0.633	0.411	-2.35537	9.9946e-53	4.00543e-48	down	Solyc00g094550.1	hypothetical protein A4A49_53431 [Nicotiana attenuata]	-	-	-	-	protein_coding
Epidermal_cell	Solyc01g007950.4	PER56	0.225867	0.561711	0.152	0.467	1.31397	1.19266e-52	4.7797e-48	up	PER56	PREDICTED: lipase-like [Solanum pennellii]	-	GO:0003824//catalytic activity	-	-	protein_coding
Epidermal_cell	Solyc01g006430.3	FAD12	1.37555	2.36458	0.514	0.817	0.781534	1.31306e-52	5.26223e-48	up	FAD12	PREDICTED: delta(12)-fatty-acid desaturase FAD2-like [Solanum lycopersicum]	GO:0031090//organelle membrane;GO:0031224//intrinsic component of membrane;GO:0043231//intracellular membrane-bounded organelle	GO:0016705//oxidoreductase activity, acting on paired donors, with incorporation or reduction of molecular oxygen	GO:0006633//fatty acid biosynthetic process	-	protein_coding
Epidermal_cell	Solyc11g071450.3	Solyc11g071450.3	0.00121374	0.179366	0.001	0.187	7.09389	1.37725e-52	5.51945e-48	up	Solyc11g071450.3	-	-	-	-	-	protein_coding
Epidermal_cell	Solyc03g026230.1	DTX49	1.22592	2.69314	0.402	0.721	1.13536	1.87376e-52	7.50928e-48	up	DTX49	PREDICTED: protein DETOXIFICATION 49 [Solanum lycopersicum]	GO:0031224//intrinsic component of membrane	GO:0015291//secondary active transmembrane transporter activity	GO:0044763//single-organism cellular process	-	protein_coding
Epidermal_cell	Solyc02g081430.3	Mgst3	10.5905	16.2794	0.793	0.967	0.620277	1.93728e-52	7.76386e-48	up	Mgst3	PREDICTED: microsomal glutathione S-transferase 3 [Solanum lycopersicum]	-	-	-	-	protein_coding
Epidermal_cell	Solyc11g017270.2	PXC3	0.0803992	0.417099	0.065	0.337	2.37369	2.61941e-52	1.04975e-47	up	PXC3	PREDICTED: leucine-rich repeat receptor-like tyrosine-protein kinase PXC3 [Solanum lycopersicum]	GO:0016020//membrane	GO:0016301//kinase activity	GO:0006498//N-terminal protein lipidation;GO:0006796//phosphate-containing compound metabolic process;GO:0007165//signal transduction;GO:0009696//salicylic acid metabolic process;GO:0009814//defense response, incompatible interaction	-	protein_coding
Epidermal_cell	Solyc06g068140.3	MBD10	2.31188	0.890217	0.59	0.548	-1.37674	2.75667e-52	1.10476e-47	down	MBD10	PREDICTED: methyl-CpG-binding domain-containing protein 11 [Solanum lycopersicum]	GO:0043231//intracellular membrane-bounded organelle;GO:0044444//cytoplasmic part	GO:0000166//nucleotide binding	GO:0010468//regulation of gene expression;GO:0034645//cellular macromolecule biosynthetic process	-	protein_coding
Epidermal_cell	Solyc12g010430.1	Solyc12g010430.1	3.07577	1.82141	0.71	0.751	-0.755859	2.97019e-52	1.19033e-47	down	Solyc12g010430.1	PREDICTED: uncharacterized protein LOC101250190 [Solanum lycopersicum]	-	-	-	-	protein_coding
Epidermal_cell	Solyc01g094920.3	At5g24010	1.34059	2.37696	0.567	0.844	0.8262	3.25167e-52	1.30314e-47	up	At5g24010	PREDICTED: probable receptor-like protein kinase At5g24010 [Solanum lycopersicum]	GO:0005911//cell-cell junction;GO:0016020//membrane;GO:0043231//intracellular membrane-bounded organelle	GO:0004672//protein kinase activity	GO:0016310//phosphorylation;GO:0044763//single-organism cellular process;GO:0050794//regulation of cellular process	-	protein_coding
Epidermal_cell	Solyc04g082420.3	At2g30600/At2g30610	2.26009	0.685125	0.558	0.452	-1.7218	3.64787e-52	1.46192e-47	down	At2g30600/At2g30610	PREDICTED: BTB/POZ domain-containing protein At2g30600 isoform X1 [Solanum lycopersicum]	-	-	GO:0003002//regionalization;GO:0003006//developmental process involved in reproduction	-	protein_coding
Epidermal_cell	Solyc07g054730.1	Solyc07g054730.1	3.27229	1.17468	0.63	0.483	-1.47795	3.89707e-52	1.56179e-47	down	Solyc07g054730.1	PREDICTED: uncharacterized protein LOC107024246 [Solanum pennellii]	-	-	-	-	protein_coding
Epidermal_cell	Solyc01g100010.3	PP2B15	0.501757	1.13445	0.244	0.576	1.17677	5.17594e-52	2.07431e-47	up	PP2B15	PREDICTED: F-box protein PP2-B15-like [Solanum lycopersicum]	GO:0043231//intracellular membrane-bounded organelle	GO:0005488//binding	-	-	protein_coding
Epidermal_cell	Solyc05g023995.1	Solyc05g023995.1	1.35852	2.21882	0.43	0.756	0.707722	1.0555e-51	4.23e-47	up	Solyc05g023995.1	PREDICTED: cysteine-rich and transmembrane domain-containing protein A isoform X4 [Solanum lycopersicum]	-	-	-	-	protein_coding
Epidermal_cell	Solyc08g075540.5.1	Solyc08g075540.5.1	5.80788	9.00036	0.737	0.947	0.631963	1.07399e-51	4.30412e-47	up	Solyc08g075540.5.1	-	-	-	-	-	protein_coding
Epidermal_cell	Solyc05g050380.4	CNGC13	0.4067	0.732709	0.21	0.53	0.849117	1.48393e-51	5.94699e-47	up	CNGC13	PREDICTED: cyclic nucleotide-gated ion channel 1 isoform X2 [Solanum lycopersicum]	GO:0031224//intrinsic component of membrane	GO:0005217//intracellular ligand-gated ion channel activity;GO:0005249//voltage-gated potassium channel activity;GO:0005515//protein binding;GO:0030551//cyclic nucleotide binding	GO:0055085//transmembrane transport;GO:0070838//divalent metal ion transport	-	protein_coding
Epidermal_cell	Solyc04g078325.1	CYP81C13	0.512715	1.70772	0.192	0.511	1.73564	2.6729e-51	1.07119e-46	up	CYP81C13	PREDICTED: cytochrome P450 81E8-like [Solanum pennellii]	GO:0043231//intracellular membrane-bounded organelle	GO:0004497//monooxygenase activity;GO:0016705//oxidoreductase activity, acting on paired donors, with incorporation or reduction of molecular oxygen;GO:0046872//metal ion binding	GO:0044710//single-organism metabolic process	-	protein_coding
Epidermal_cell	LyesC2p077	rpoB	4.42263	0.758129	0.542	0.344	-2.54423	3.15465e-51	1.26426e-46	down	rpoB	-	-	-	-	-	protein_coding
Epidermal_cell	Solyc01g073970.3	HTR2	0.000558882	0.268403	0.001	0.182	8.6707	3.47562e-51	1.39289e-46	up	HTR2	PREDICTED: histone H3.2 [Musa acuminata subsp. malaccensis] [Musa acuminata]	GO:0000785//chromatin;GO:0030529//intracellular ribonucleoprotein complex;GO:0043231//intracellular membrane-bounded organelle	GO:0003676//nucleic acid binding;GO:0046983//protein dimerization activity	GO:0010467//gene expression	-	protein_coding
Epidermal_cell	Solyc11g068380.1	BIC1	0.110845	0.597653	0.072	0.343	2.4297	3.49811e-51	1.4019e-46	up	BIC1	PREDICTED: uncharacterized protein LOC104644771 [Solanum lycopersicum]	GO:0043231//intracellular membrane-bounded organelle	-	GO:0009411//response to UV;GO:0009812//flavonoid metabolic process;GO:0034285//response to disaccharide	-	protein_coding
Epidermal_cell	Solyc11g010850.2	Os07g0190000	0.208887	0.611422	0.092	0.377	1.54899	4.693e-51	1.88077e-46	up	Os07g0190000	1-deoxy-D-xylulose 5-phosphate synthase 2 [Solanum lycopersicum]	-	GO:0016744//transferase activity, transferring aldehyde or ketonic groups	GO:0006721//terpenoid metabolic process	-	protein_coding
Epidermal_cell	Solyc04g007130.1	Solyc04g007130.1	0.458072	1.45147	0.224	0.544	1.66365	5.21513e-51	2.09001e-46	up	Solyc04g007130.1	PREDICTED: uncharacterized protein LOC104646741 [Solanum lycopersicum]	-	-	-	-	protein_coding
Epidermal_cell	Solyc05g056060.4	Solyc05g056060.4	10.1893	7.11529	0.817	0.913	-0.518056	6.64923e-51	2.66475e-46	down	Solyc05g056060.4	-	-	-	-	-	protein_coding
Epidermal_cell	Solyc01g005720.3	HCR9-0	0.0286632	0.329681	0.027	0.256	3.51921	7.35584e-51	2.94793e-46	up	HCR9-0	PREDICTED: receptor-like protein 12 [Solanum lycopersicum]	-	-	-	-	protein_coding
Epidermal_cell	Solyc10g008980.4	Solyc10g008980.4	3.98861	6.52263	0.754	0.94	0.709553	1.62588e-50	6.51586e-46	up	Solyc10g008980.4	-	-	-	-	-	protein_coding
Epidermal_cell	Solyc01g096050.4	MTB1	1.3173	2.05517	0.481	0.79	0.641632	1.74205e-50	6.98143e-46	up	MTB1	PREDICTED: transcription factor bHLH13-like [Solanum lycopersicum]	GO:0043231//intracellular membrane-bounded organelle	GO:0001071//nucleic acid binding transcription factor activity;GO:0005488//binding	GO:0001101//response to acid chemical;GO:0006605//protein targeting;GO:0006972//hyperosmotic response;GO:0009694//jasmonic acid metabolic process;GO:0009755//hormone-mediated signaling pathway;GO:0010468//regulation of gene expression;GO:0043067//regulation of programmed cell death;GO:0051707//response to other organism	bHLH	protein_coding
Epidermal_cell	Solyc07g064150.4	GOS2	6.19961	4.68506	0.837	0.935	-0.4041	1.93928e-50	7.77184e-46	down	GOS2	PREDICTED: protein translation factor SUI1 homolog [Solanum lycopersicum]	GO:0044424//intracellular part	GO:0008135//translation factor activity, RNA binding	GO:0006412//translation;GO:0010608//posttranscriptional regulation of gene expression;GO:0016192//vesicle-mediated transport;GO:0061024//membrane organization	-	protein_coding
Epidermal_cell	Solyc07g043130.3	RPT2	2.00698	0.585506	0.539	0.394	-1.77709	2.12335e-50	8.50955e-46	down	RPT2	PREDICTED: root phototropism protein 2 [Solanum lycopersicum]	GO:0016020//membrane;GO:0043231//intracellular membrane-bounded organelle	-	GO:0000097//sulfur amino acid biosynthetic process;GO:0003002//regionalization;GO:0003006//developmental process involved in reproduction;GO:0006970//response to osmotic stress;GO:0006996//organelle organization;GO:0009606//tropism;GO:0032446//protein modification by small protein conjugation;GO:0050794//regulation of cellular process;GO:0070838//divalent metal ion transport	-	protein_coding
Epidermal_cell	Solyc11g005670.2	ubq-1	11.6001	18.2767	0.836	0.97	0.65586	2.42549e-50	9.72041e-46	up	ubq-1	Polyubiquitin-A [Triticum urartu]	GO:0043231//intracellular membrane-bounded organelle	-	GO:0016567//protein ubiquitination;GO:0019941//modification-dependent protein catabolic process	-	protein_coding
Epidermal_cell	Solyc09g005560.4	GT-3A	2.41574	3.87223	0.59	0.869	0.680677	3.0699e-50	1.23029e-45	up	GT-3A	PREDICTED: trihelix transcription factor GT-3b [Solanum lycopersicum]	GO:0043231//intracellular membrane-bounded organelle;GO:0043232//intracellular non-membrane-bounded organelle;GO:0043234//protein complex	GO:0001071//nucleic acid binding transcription factor activity;GO:0003677//DNA binding;GO:0005515//protein binding	GO:0009404//toxin metabolic process;GO:0010243//response to organonitrogen compound;GO:0010468//regulation of gene expression;GO:0014070//response to organic cyclic compound;GO:0034645//cellular macromolecule biosynthetic process	Trihelix	protein_coding
Epidermal_cell	Solyc05g052980.4	Solyc05g052980.4	0.304	0.750106	0.135	0.434	1.30274	3.47241e-50	1.3916e-45	up	Solyc05g052980.4	-	-	-	-	-	protein_coding
Epidermal_cell	Solyc01g103450.3	HSP70	2.76356	1.58161	0.696	0.757	-0.805095	3.67451e-50	1.4726e-45	down	HSP70	PREDICTED: stromal 70 kDa heat shock-related protein, chloroplastic [Solanum lycopersicum]	GO:0009526//plastid envelope;GO:0009532//plastid stroma	GO:0005515//protein binding;GO:0016628//oxidoreductase activity, acting on the CH-CH group of donors, NAD or NADP as acceptor;GO:0032550//purine ribonucleoside binding	GO:0003006//developmental process involved in reproduction;GO:0006605//protein targeting;GO:0006950//response to stress;GO:0009657//plastid organization;GO:0010038//response to metal ion;GO:0044267//cellular protein metabolic process;GO:0044403//symbiosis, encompassing mutualism through parasitism;GO:0044710//single-organism metabolic process	-	protein_coding
Epidermal_cell	Solyc02g069300.1	Solyc02g069300.1	0.197782	0.884698	0.107	0.395	2.16071	3.67937e-50	1.47454e-45	up	Solyc02g069300.1	pectinesterase inhibitor-like [Dorcoceras hygrometricum]	-	-	-	-	protein_coding
Epidermal_cell	Solyc10g005630.3	CRPK1	1.05354	2.04993	0.438	0.754	0.960268	3.71464e-50	1.48868e-45	up	CRPK1	PREDICTED: putative serine/threonine-protein kinase [Solanum lycopersicum]	GO:0016020//membrane	GO:0004713//protein tyrosine kinase activity;GO:0032550//purine ribonucleoside binding	GO:0006468//protein phosphorylation;GO:0007165//signal transduction;GO:0009696//salicylic acid metabolic process;GO:0009814//defense response, incompatible interaction	-	protein_coding
Epidermal_cell	Solyc07g047800.3	lvr	7.76873	11.7036	0.82	0.967	0.59119	5.73838e-50	2.29971e-45	up	lvr	PREDICTED: levodione reductase [Solanum pennellii]	GO:0042579//microbody	GO:0003824//catalytic activity	GO:0044710//single-organism metabolic process	-	protein_coding
Epidermal_cell	CQW56_mgp04	atp6	10.8072	2.22956	0.546	0.308	-2.27711	6.17021e-50	2.47277e-45	down	atp6	-	-	-	-	-	protein_coding
Epidermal_cell	Solyc03g005570.3	MYB15	0.569551	1.38119	0.168	0.478	1.27787	6.52025e-50	2.61305e-45	up	MYB15	PREDICTED: myb-related protein Myb4 [Solanum lycopersicum]	-	GO:0005488//binding	GO:0001101//response to acid chemical;GO:0006952//defense response;GO:0006970//response to osmotic stress;GO:0009755//hormone-mediated signaling pathway;GO:0010038//response to metal ion;GO:0010243//response to organonitrogen compound;GO:0035556//intracellular signal transduction;GO:0044237//cellular metabolic process;GO:0044710//single-organism metabolic process;GO:0071704//organic substance met…	ARR-B	protein_coding
Epidermal_cell	Solyc06g071050.4	HIR1	0.166524	0.512824	0.107	0.395	1.62215	7.92191e-50	3.17479e-45	up	HIR1	PREDICTED: hypersensitive-induced response protein 1 [Solanum lycopersicum]	GO:0005911//cell-cell junction;GO:0009536//plastid;GO:0031090//organelle membrane	GO:0019901//protein kinase binding	-	-	protein_coding
Epidermal_cell	Solyc06g071890.3	MPC1	1.3067	0.185007	0.334	0.146	-2.8196	9.50987e-50	3.81118e-45	down	MPC1	PREDICTED: mitochondrial pyruvate carrier 1 [Solanum lycopersicum]	GO:0019866//organelle inner membrane	-	GO:0006090//pyruvate metabolic process;GO:0006281//DNA repair;GO:0006839//mitochondrial transport;GO:0010038//response to metal ion;GO:0045333//cellular respiration	-	protein_coding
Epidermal_cell	Solyc03g120630.4	RPS17	6.62543	5.0375	0.802	0.923	-0.395299	9.73516e-50	3.90146e-45	down	RPS17	PREDICTED: 30S ribosomal protein S17, chloroplastic [Solanum lycopersicum]	GO:0000314//organellar small ribosomal subunit;GO:0009526//plastid envelope;GO:0009532//plastid stroma;GO:0031976//plastid thylakoid	GO:0003723//RNA binding;GO:0005198//structural molecule activity	GO:0006412//translation	-	protein_coding
Epidermal_cell	Solyc09g092010.1	LECRKS2	1.20017	2.2251	0.441	0.751	0.890574	1.10119e-49	4.41312e-45	up	LECRKS2	PREDICTED: receptor like protein kinase S.2 [Solanum pennellii]	GO:0016020//membrane	GO:0004672//protein kinase activity;GO:0032550//purine ribonucleoside binding	GO:0006464//cellular protein modification process;GO:0006796//phosphate-containing compound metabolic process	-	protein_coding
Epidermal_cell	Solyc08g076390.3	JMJ706	0.798261	1.52993	0.372	0.696	0.938447	1.20135e-49	4.81453e-45	up	JMJ706	PREDICTED: lysine-specific demethylase JMJ706-like [Solanum lycopersicum]	GO:0016020//membrane	-	-	-	protein_coding
Epidermal_cell	Solyc03g114360.4	SRO5	1.39589	2.51599	0.455	0.767	0.849895	1.21429e-49	4.86637e-45	up	SRO5	PREDICTED: probable inactive poly [ADP-ribose] polymerase SRO5 isoform X2 [Solanum lycopersicum]	GO:0043231//intracellular membrane-bounded organelle	-	GO:0006970//response to osmotic stress;GO:0010243//response to organonitrogen compound;GO:0044237//cellular metabolic process;GO:0044699//single-organism process	-	protein_coding
Epidermal_cell	LyesC2p061	rbcL	13.0242	5.53721	0.885	0.801	-1.23395	1.36963e-49	5.48894e-45	down	rbcL	-	-	-	-	-	protein_coding
Epidermal_cell	Solyc03g111710.3	BT1	5.14717	1.88334	0.629	0.48	-1.45044	1.4137e-49	5.66553e-45	down	BT1	PREDICTED: BTB/POZ and TAZ domain-containing protein 1 [Solanum lycopersicum]	GO:0043231//intracellular membrane-bounded organelle	GO:0005515//protein binding;GO:0046914//transition metal ion binding;GO:0090595//acetyl-CoA:L-lysine N6-acetyltransferase	GO:0000302//response to reactive oxygen species;GO:0001101//response to acid chemical;GO:0006970//response to osmotic stress;GO:0009755//hormone-mediated signaling pathway;GO:0009756//carbohydrate mediated signaling;GO:0010468//regulation of gene expression;GO:0016570//histone modification;GO:0032446//protein modification by small protein conjugation;GO:0045740//positive regulation of DNA replica…	TAZ	protein_coding
Epidermal_cell	Solyc06g009140.3	SAG21	16.5959	26.5361	0.86	0.979	0.677129	1.956e-49	7.83888e-45	up	SAG21	PREDICTED: protein SENESCENCE-ASSOCIATED GENE 21, mitochondrial-like [Solanum lycopersicum]	GO:0043231//intracellular membrane-bounded organelle;GO:0044444//cytoplasmic part	-	GO:0006605//protein targeting;GO:0006952//defense response;GO:0006979//response to oxidative stress;GO:0009247//glycolipid biosynthetic process;GO:0009267//cellular response to starvation;GO:0009414//response to water deprivation;GO:0009620//response to fungus;GO:0009755//hormone-mediated signaling pathway;GO:0009863//salicylic acid mediated signaling pathway;GO:0035556//intracellular signal tran…	-	protein_coding
Epidermal_cell	Solyc04g057830.1	Solyc04g057830.1	0.639918	1.88796	0.247	0.561	1.56072	2.92193e-49	1.17099e-44	up	Solyc04g057830.1	PREDICTED: uncharacterized protein LOC104646915 [Solanum lycopersicum]	GO:0043231//intracellular membrane-bounded organelle	-	GO:0044763//single-organism cellular process;GO:0050794//regulation of cellular process;GO:0051716//cellular response to stimulus	-	protein_coding
Epidermal_cell	Solyc03g013440.4	AVT1I	0.774672	0.106133	0.296	0.076	-2.86653	4.51134e-49	1.80796e-44	down	AVT1I	PREDICTED: vacuolar amino acid transporter 1-like isoform X4 [Solanum lycopersicum]	GO:0031224//intrinsic component of membrane	-	GO:0006812//cation transport;GO:0046942//carboxylic acid transport	-	protein_coding
Epidermal_cell	Solyc02g092890.1	Solyc02g092890.1	0.104526	1.25906	0.044	0.283	3.58914	5.10055e-49	2.0441e-44	up	Solyc02g092890.1	hypothetical protein A4A49_26459 [Nicotiana attenuata]	-	-	-	-	protein_coding
Epidermal_cell	LyesC2p088	matK	5.11852	1.42151	0.662	0.555	-1.84823	5.3531e-49	2.14531e-44	down	matK	-	-	-	-	-	protein_coding
Epidermal_cell	Solyc04g077970.4	APT1	2.35017	3.73878	0.65	0.898	0.669778	5.72438e-49	2.2941e-44	up	APT1	PREDICTED: adenine phosphoribosyltransferase 1-like [Solanum pennellii]	GO:0005618//cell wall;GO:0009532//plastid stroma;GO:0016020//membrane	GO:0016763//transferase activity, transferring pentosyl groups	GO:0006006//glucose metabolic process;GO:0006090//pyruvate metabolic process;GO:0006166//purine ribonucleoside salvage;GO:0006970//response to osmotic stress;GO:0010038//response to metal ion;GO:0043096//purine nucleobase salvage;GO:0048511//rhythmic process	-	protein_coding
Epidermal_cell	Solyc12g098910.2	CIPK1	0.80533	1.28561	0.328	0.654	0.674731	7.0363e-49	2.81987e-44	up	CIPK1	PREDICTED: CBL-interacting serine/threonine-protein kinase 1 isoform X1 [Solanum lycopersicum]	-	-	-	-	protein_coding
Epidermal_cell	Solyc08g076860.3	Solyc08g076860.3	1.05328	1.66941	0.434	0.75	0.664403	9.80819e-49	3.93073e-44	up	Solyc08g076860.3	PREDICTED: uncharacterized protein LOC107026660 [Solanum pennellii]	-	-	-	PLATZ	protein_coding
Epidermal_cell	Solyc05g009570.3	At1g68590	2.64744	1.62829	0.633	0.696	-0.701208	1.58585e-48	6.35544e-44	down	At1g68590	PREDICTED: 30S ribosomal protein 3, chloroplastic-like [Solanum lycopersicum]	GO:0009507//chloroplast;GO:0030529//intracellular ribonucleoprotein complex	-	GO:0010467//gene expression;GO:0044238//primary metabolic process;GO:0044249//cellular biosynthetic process;GO:0044699//single-organism process;GO:1901576//organic substance biosynthetic process	-	protein_coding
Epidermal_cell	Solyc07g065380.4	ZIP11	0.248456	0.735257	0.15	0.45	1.56487	1.75285e-48	7.02473e-44	up	ZIP11	zinc transporter-like precursor [Solanum lycopersicum]	GO:0031224//intrinsic component of membrane	GO:0016628//oxidoreductase activity, acting on the CH-CH group of donors, NAD or NADP as acceptor;GO:0016740//transferase activity;GO:0046915//transition metal ion transmembrane transporter activity	GO:0000041//transition metal ion transport;GO:0001101//response to acid chemical;GO:0009267//cellular response to starvation;GO:0015698//inorganic anion transport;GO:0044710//single-organism metabolic process	-	protein_coding
Epidermal_cell	Solyc01g005420.2	Solyc01g005420.2	0.0506335	0.496984	0.033	0.262	3.29248	1.91873e-48	7.68952e-44	up	Solyc01g005420.2	PREDICTED: protein SRC2 homolog [Nicotiana tomentosiformis]	-	-	-	-	protein_coding
Epidermal_cell	Solyc02g092110.3	PSK3	1.44806	2.84846	0.462	0.754	0.976008	2.89924e-48	1.1619e-43	up	PSK3	phytosulfokines 3 precursor [Solanum lycopersicum]	GO:0043231//intracellular membrane-bounded organelle	GO:0005102//receptor binding	GO:0044763//single-organism cellular process	-	protein_coding
Epidermal_cell	Solyc00g500079.1	rpl2-A	5.24405	1.52848	0.648	0.519	-1.77851	3.28196e-48	1.31528e-43	down	rpl2-A	ribosomal protein L2 (chloroplast) [Iochroma calycinum]	GO:0009536//plastid;GO:0044391//ribosomal subunit	GO:0003723//RNA binding;GO:0003824//catalytic activity;GO:0005198//structural molecule activity	GO:0010467//gene expression	-	protein_coding
Epidermal_cell	Solyc07g040720.3	CKL2	0.937414	1.82964	0.443	0.741	0.964724	3.64265e-48	1.45983e-43	up	CKL2	PREDICTED: casein kinase 1-like protein 2 [Solanum lycopersicum]	GO:0016020//membrane;GO:0043231//intracellular membrane-bounded organelle	GO:0004672//protein kinase activity;GO:0032550//purine ribonucleoside binding	GO:0006486//protein glycosylation;GO:0006796//phosphate-containing compound metabolic process;GO:0044085//cellular component biogenesis	-	protein_coding
Epidermal_cell	Solyc01g005620.3	DTC	2.20907	3.29353	0.649	0.897	0.576173	7.55074e-48	3.02603e-43	up	DTC	oxoglutarate/malate translocator [Solanum lycopersicum]	GO:0005911//cell-cell junction;GO:0009526//plastid envelope;GO:0019866//organelle inner membrane;GO:0030312//external encapsulating structure;GO:0031224//intrinsic component of membrane	GO:0046943//carboxylic acid transmembrane transporter activity	GO:0006006//glucose metabolic process;GO:0006090//pyruvate metabolic process;GO:0006842//tricarboxylic acid transport;GO:0010038//response to metal ion;GO:0045333//cellular respiration;GO:1902582//single-organism intracellular transport	-	protein_coding
Epidermal_cell	Solyc10g005510.3	GAPCP1	0.14364	0.433083	0.084	0.352	1.59151	7.94225e-48	3.18293e-43	up	GAPCP1	PREDICTED: glyceraldehyde-3-phosphate dehydrogenase GAPCP1, chloroplastic [Solanum lycopersicum]	GO:0009532//plastid stroma	GO:0000166//nucleotide binding;GO:0016620//oxidoreductase activity, acting on the aldehyde or oxo group of donors, NAD or NADP as acceptor;GO:0046914//transition metal ion binding	GO:0003006//developmental process involved in reproduction;GO:0006090//pyruvate metabolic process;GO:0009725//response to hormone;GO:0019318//hexose metabolic process;GO:0048229//gametophyte development;GO:0048364//root development;GO:0055081//anion homeostasis	-	protein_coding
Epidermal_cell	Solyc06g075530.1	Solyc06g075530.1	0.21732	1.67567	0.081	0.342	2.94627	8.539e-48	3.42209e-43	up	Solyc06g075530.1	hypothetical protein A4A49_06179 [Nicotiana attenuata]	-	-	-	-	protein_coding
Epidermal_cell	Solyc06g005160.4	APX1	3.13334	4.5557	0.708	0.931	0.539954	8.95044e-48	3.58698e-43	up	APX1	cytosolic ascorbate peroxidase 1 [Solanum lycopersicum]	GO:0005911//cell-cell junction;GO:0009532//plastid stroma;GO:0016020//membrane;GO:0030312//external encapsulating structure	GO:0004601//peroxidase activity;GO:0043169//cation binding;GO:0046906//tetrapyrrole binding	GO:0000302//response to reactive oxygen species;GO:0003006//developmental process involved in reproduction;GO:0006006//glucose metabolic process;GO:0006090//pyruvate metabolic process;GO:0006498//N-terminal protein lipidation;GO:0006575//cellular modified amino acid metabolic process;GO:0006595//polyamine metabolic process;GO:0006725//cellular aromatic compound metabolic process;GO:0006970//respo…	-	protein_coding
Epidermal_cell	Solyc01g079660.2	Solyc01g079660.2	0.800213	2.23518	0.195	0.504	1.48182	9.00785e-48	3.60998e-43	up	Solyc01g079660.2	PREDICTED: uncharacterized protein LOC101247750 [Solanum lycopersicum]	-	-	-	-	protein_coding
Epidermal_cell	Solyc03g007240.3	SPMS	2.10072	3.51441	0.594	0.859	0.742371	9.75158e-48	3.90804e-43	up	SPMS	SPM1 protein [Solanum lycopersicum]	GO:0044424//intracellular part	GO:0005488//binding;GO:0008757//S-adenosylmethionine-dependent methyltransferase activity;GO:0016765//transferase activity, transferring alkyl or aryl (other than methyl) groups	GO:0006596//polyamine biosynthetic process;GO:0009617//response to bacterium	-	protein_coding
Epidermal_cell	Solyc04g082030.1	ODC	1.55913	4.23413	0.403	0.696	1.44127	1.14256e-47	4.57894e-43	up	ODC	ornithine decarboxylase [Solanum lycopersicum]	-	GO:0008047//enzyme activator activity;GO:0016831//carboxy-lyase activity	GO:0006591//ornithine metabolic process;GO:0006596//polyamine biosynthetic process	-	protein_coding
Epidermal_cell	Solyc10g007760.4	PRS4	0.642586	0.969199	0.311	0.629	0.592828	1.29821e-47	5.20272e-43	up	PRS4	PREDICTED: ribose-phosphate pyrophosphokinase 4 [Solanum lycopersicum]	GO:0005911//cell-cell junction;GO:0009536//plastid;GO:0016020//membrane	GO:0016778//diphosphotransferase activity;GO:0032550//purine ribonucleoside binding;GO:0046872//metal ion binding	GO:0006221//pyrimidine nucleotide biosynthetic process;GO:0006779//porphyrin-containing compound biosynthetic process	-	protein_coding
Epidermal_cell	Solyc09g098540.3	CTL1	1.43188	2.56297	0.547	0.822	0.83986	1.58566e-47	6.3547e-43	up	CTL1	PREDICTED: chitinase-like protein 1 [Solanum lycopersicum]	GO:0005576//extracellular region;GO:0043231//intracellular membrane-bounded organelle	GO:0001871//pattern binding;GO:0004553//hydrolase activity, hydrolyzing O-glycosyl compounds	GO:0000097//sulfur amino acid biosynthetic process;GO:0000160//phosphorelay signal transduction system;GO:0006026//aminoglycan catabolic process;GO:0006090//pyruvate metabolic process;GO:0006109//regulation of carbohydrate metabolic process;GO:0006970//response to osmotic stress;GO:0006996//organelle organization;GO:0009414//response to water deprivation;GO:0009617//response to bacterium;GO:00096…	-	protein_coding
Epidermal_cell	Solyc12g017630.2	Emg1	0.515134	0.0899694	0.311	0.079	-2.51612	1.69523e-47	6.79382e-43	down	Emg1	PREDICTED: ribosomal RNA small subunit methyltransferase NEP1 [Solanum lycopersicum]	GO:0043231//intracellular membrane-bounded organelle	GO:0016741//transferase activity, transferring one-carbon groups	GO:0000338//protein deneddylation;GO:0006605//protein targeting;GO:0009639//response to red or far red light;GO:0016571//histone methylation;GO:0048580//regulation of post-embryonic development	-	protein_coding
Epidermal_cell	Solyc00g500060.1	Solyc00g500060.1	14.3816	4.86204	0.822	0.681	-1.56457	2.1306e-47	8.53859e-43	down	Solyc00g500060.1	-	-	-	-	-	protein_coding
Epidermal_cell	Solyc09g065620.3	CLH2	0.308793	0.963292	0.126	0.413	1.64102	2.62687e-47	1.05274e-42	up	CLH2	PREDICTED: chlorophyllase-2, chloroplastic isoform X1 [Solanum lycopersicum]	GO:0009536//plastid	GO:0052689//carboxylic ester hydrolase activity	GO:0006787//porphyrin-containing compound catabolic process;GO:0006952//defense response;GO:0007165//signal transduction;GO:0009617//response to bacterium;GO:0009620//response to fungus;GO:0031323//regulation of cellular metabolic process;GO:0044260//cellular macromolecule metabolic process;GO:0060255//regulation of macromolecule metabolic process;GO:0071229//cellular response to acid chemical;GO…	-	protein_coding
Epidermal_cell	Solyc10g080900.3	fabG	0.171723	0.56912	0.096	0.369	1.72806	3.0072e-47	1.20516e-42	up	fabG	PREDICTED: 3-oxoacyl-[acyl-carrier-protein] reductase FabG-like [Solanum pennellii]	-	GO:0003824//catalytic activity	GO:0010038//response to metal ion;GO:0044710//single-organism metabolic process	-	protein_coding
Epidermal_cell	Solyc03g117980.3	RBOHC	8.70693	11.7906	0.776	0.966	0.437392	3.10689e-47	1.24512e-42	up	RBOHC	whitefly-induced gp91-phox [Solanum lycopersicum]	GO:0016021//integral component of membrane;GO:0043231//intracellular membrane-bounded organelle	GO:0046872//metal ion binding;GO:0050664//oxidoreductase activity, acting on NAD(P)H, oxygen as acceptor	GO:0006820//anion transport;GO:0006952//defense response;GO:0007165//signal transduction;GO:0009620//response to fungus;GO:0010015//root morphogenesis;GO:0032412//regulation of ion transmembrane transporter activity;GO:0033554//cellular response to stress;GO:0042743//hydrogen peroxide metabolic process;GO:0043067//regulation of programmed cell death;GO:0045333//cellular respiration;GO:0046683//re…	-	protein_coding
Epidermal_cell	Solyc08g007820.1	DREB1D	3.07371	4.91371	0.415	0.73	0.676813	3.7124e-47	1.48778e-42	up	DREB1D	PREDICTED: dehydration-responsive element-binding protein 1E-like [Solanum lycopersicum]	-	-	-	AP2-EREBP	protein_coding
Epidermal_cell	Solyc06g071790.3	TUFB	4.14973	2.77284	0.742	0.828	-0.581634	3.89407e-47	1.56059e-42	down	TUFB	PREDICTED: elongation factor TuB, chloroplastic-like [Solanum lycopersicum]	GO:0005576//extracellular region;GO:0009526//plastid envelope;GO:0009532//plastid stroma;GO:0031976//plastid thylakoid;GO:0043232//intracellular non-membrane-bounded organelle;GO:0044434//chloroplast part	GO:0004779//sulfate adenylyltransferase activity;GO:0008135//translation factor activity, RNA binding;GO:0017111//nucleoside-triphosphatase activity;GO:0032550//purine ribonucleoside binding	GO:0007275//multicellular organism development;GO:0010467//gene expression;GO:0034645//cellular macromolecule biosynthetic process	-	protein_coding
Epidermal_cell	Solyc02g073580.1	DOGL4	1.7547	2.92739	0.274	0.589	0.738359	5.11671e-47	2.05057e-42	up	DOGL4	PREDICTED: transcription factor TGA2.3 [Solanum lycopersicum]	-	-	-	-	protein_coding
Epidermal_cell	Solyc03g112700.1	Solyc03g112700.1	0.391821	0.817102	0.174	0.473	1.06013	5.4318e-47	2.17685e-42	up	Solyc03g112700.1	PREDICTED: vitellogenin-A2-like [Solanum tuberosum]	GO:0016020//membrane	-	GO:0009987//cellular process;GO:0050896//response to stimulus	-	protein_coding
Epidermal_cell	Solyc01g086730.4	At3g26670	0.442842	1.0705	0.256	0.571	1.27324	6.353e-47	2.54603e-42	up	At3g26670	PREDICTED: probable magnesium transporter NIPA8 [Solanum lycopersicum]	GO:0016020//membrane	-	-	-	protein_coding
Epidermal_cell	Solyc08g067630.3	Solyc08g067630.3	0.0553308	0.348143	0.032	0.253	2.65134	6.41697e-47	2.57166e-42	up	Solyc08g067630.3	PREDICTED: uncharacterized protein LOC101248124 [Solanum lycopersicum]	-	-	-	-	protein_coding
Epidermal_cell	Solyc12g017960.1	Solyc12g017960.1	0.518796	1.24295	0.186	0.49	1.26037	7.3922e-47	2.9625e-42	up	Solyc12g017960.1	PREDICTED: uncharacterized protein LOC107061619 [Solanum tuberosum]	-	-	-	-	protein_coding
Epidermal_cell	Solyc02g092820.4	GH3.1	0.0519975	0.785919	0.02	0.226	3.91528	8.96126e-47	3.59132e-42	up	GH3.1	PREDICTED: probable indole-3-acetic acid-amido synthetase GH3.1 [Solanum lycopersicum]	-	GO:0016881//acid-amino acid ligase activity	GO:0009725//response to hormone;GO:0014070//response to organic cyclic compound;GO:0048878//chemical homeostasis	-	protein_coding
Epidermal_cell	Solyc01g010660.3	PBL3	1.22599	2.14204	0.491	0.787	0.804982	1.11575e-46	4.47149e-42	up	PBL3	PREDICTED: protein kinase 2B, chloroplastic-like isoform X1 [Solanum lycopersicum]	-	-	-	-	protein_coding
Epidermal_cell	Solyc03g025720.3	AAE3	3.71227	1.88616	0.677	0.673	-0.976813	1.14142e-46	4.57437e-42	down	AAE3	PREDICTED: oxalate--CoA ligase-like [Solanum lycopersicum]	GO:0005576//extracellular region;GO:0005911//cell-cell junction;GO:0009532//plastid stroma	GO:0016405//CoA-ligase activity;GO:0016878//acid-thiol ligase activity;GO:0032550//purine ribonucleoside binding	GO:0001101//response to acid chemical;GO:0003006//developmental process involved in reproduction;GO:0009072//aromatic amino acid family metabolic process;GO:0009620//response to fungus;GO:0010029//regulation of seed germination;GO:0015698//inorganic anion transport;GO:0033609//oxalate metabolic process	-	protein_coding
Epidermal_cell	Solyc06g053630.3	Os03g0268000	0.687067	1.20328	0.387	0.701	0.808356	1.15702e-46	4.63687e-42	up	Os03g0268000	PREDICTED: serine/threonine-protein phosphatase PP1 isozyme 2 [Solanum lycopersicum]	GO:0008287//protein serine/threonine phosphatase complex	GO:0004721//phosphoprotein phosphatase activity;GO:0043169//cation binding	GO:0006498//N-terminal protein lipidation;GO:0006796//phosphate-containing compound metabolic process	-	protein_coding
Epidermal_cell	Solyc06g150133.1	CYS-PIN	1.24098	3.23529	0.278	0.587	1.38234	1.25017e-46	5.01018e-42	up	CYS-PIN	PREDICTED: multicystatin, partial [Solanum lycopersicum]	GO:0043231//intracellular membrane-bounded organelle;GO:0044444//cytoplasmic part	GO:0004866//endopeptidase inhibitor activity;GO:0046914//transition metal ion binding	GO:0006970//response to osmotic stress;GO:0010466//negative regulation of peptidase activity	-	protein_coding
Epidermal_cell	Solyc01g095150.3	LEA14-A	18.3652	28.7685	0.864	0.981	0.647512	1.91371e-46	7.66939e-42	up	LEA14-A	late embryogenesis (Lea)-like protein [Solanum lycopersicum]	GO:0044444//cytoplasmic part	-	GO:0003006//developmental process involved in reproduction;GO:0009408//response to heat;GO:0009414//response to water deprivation;GO:0009620//response to fungus;GO:0009642//response to light intensity	-	protein_coding
Epidermal_cell	Solyc04g078750.3	Solyc04g078750.3	1.64283	2.79244	0.565	0.839	0.76531	2.39829e-46	9.61139e-42	up	Solyc04g078750.3	Late embryogenesis abundant protein, LEA-14 [Corchorus olitorius]	GO:0009536//plastid;GO:0016020//membrane	-	GO:0048588//developmental cell growth	-	protein_coding
Epidermal_cell	Solyc02g067750.4	BCA1	0.840783	4.33521	0.162	0.447	2.36616	2.46581e-46	9.88199e-42	up	BCA1	carbonic anhydrase [Solanum lycopersicum]	GO:0005576//extracellular region;GO:0009526//plastid envelope;GO:0009532//plastid stroma;GO:0016020//membrane;GO:0044434//chloroplast part	GO:0016836//hydro-lyase activity;GO:0046914//transition metal ion binding	GO:0006091//generation of precursor metabolites and energy;GO:0006605//protein targeting;GO:0006739//NADP metabolic process;GO:0009617//response to bacterium;GO:0009696//salicylic acid metabolic process;GO:0009755//hormone-mediated signaling pathway;GO:0009863//salicylic acid mediated signaling pathway;GO:0010243//response to organonitrogen compound;GO:0010374//stomatal complex development;GO:003…	-	protein_coding
Epidermal_cell	Solyc09g089910.1	ERF095	0.0707892	0.57707	0.032	0.252	3.02536	3.7862e-46	1.51736e-41	up	ERF095	PREDICTED: ethylene-responsive transcription factor ERF096 [Solanum lycopersicum]	GO:0043231//intracellular membrane-bounded organelle	GO:0001071//nucleic acid binding transcription factor activity;GO:0003676//nucleic acid binding	GO:0000160//phosphorelay signal transduction system;GO:0010468//regulation of gene expression;GO:0034645//cellular macromolecule biosynthetic process	AP2-EREBP	protein_coding
Epidermal_cell	Solyc11g071550.2	At4g34880	0.0338418	0.253969	0.023	0.228	2.90409	4.56247e-46	1.82845e-41	up	At4g34880	Amidase family protein [Solanum demissum]	-	GO:0003824//catalytic activity	-	-	protein_coding
Epidermal_cell	Solyc12g010710.1	Solyc12g010710.1	0.131407	0.862445	0.067	0.311	2.71346	4.66956e-46	1.87137e-41	up	Solyc12g010710.1	hypothetical protein A4A49_26276 [Nicotiana attenuata]	-	-	-	-	protein_coding
Epidermal_cell	Solyc08g068710.1	THT4	10.0123	5.70665	0.774	0.799	-0.811044	5.68712e-46	2.27917e-41	down	THT4	PREDICTED: tyramine N-feruloyltransferase 4/11-like [Solanum lycopersicum]	-	GO:0003824//catalytic activity	-	-	protein_coding
Epidermal_cell	Solyc06g066420.4	Solyc06g066420.4	1.67566	0.361741	0.405	0.162	-2.21139	5.80566e-46	2.32668e-41	down	Solyc06g066420.4	PREDICTED: suppressor protein SRP40-like isoform X1 [Ipomoea nil]	GO:0016604//nuclear body	-	GO:0006950//response to stress;GO:0010038//response to metal ion	-	protein_coding
Epidermal_cell	Solyc12g097000.2	N	0.487534	0.991444	0.24	0.551	1.02388	5.9406e-46	2.38075e-41	up	N	PREDICTED: TMV resistance protein N-like [Solanum lycopersicum]	-	GO:0036094//small molecule binding;GO:0097159//organic cyclic compound binding;GO:1901363//heterocyclic compound binding	GO:0050896//response to stimulus	-	protein_coding
Epidermal_cell	Solyc07g049655.1	HSR201	0.00655017	0.436759	0.005	0.181	6.03763	6.30677e-46	2.5275e-41	up	HSR201	PREDICTED: benzyl alcohol O-benzoyltransferase [Solanum lycopersicum]	-	GO:0016413//O-acetyltransferase activity	-	-	protein_coding
Epidermal_cell	Solyc01g087580.3	Solyc01g087580.3	0.123378	0.336504	0.037	0.252	1.4468	6.37341e-46	2.55421e-41	up	Solyc01g087580.3	hypothetical protein A4A49_25276 [Nicotiana attenuata]	-	-	GO:0001101//response to acid chemical;GO:0006950//response to stress;GO:0009694//jasmonic acid metabolic process;GO:0009755//hormone-mediated signaling pathway;GO:0010243//response to organonitrogen compound;GO:0051707//response to other organism	-	protein_coding
Epidermal_cell	Solyc09g092380.3	SAHH	5.99945	4.10161	0.788	0.901	-0.548629	6.45283e-46	2.58604e-41	down	SAHH	adenosylhomocysteinase [Solanum lycopersicum]	GO:0016020//membrane;GO:0043231//intracellular membrane-bounded organelle;GO:0044444//cytoplasmic part	GO:0016802//trialkylsulfonium hydrolase activity	GO:0000097//sulfur amino acid biosynthetic process;GO:0006970//response to osmotic stress;GO:0006996//organelle organization;GO:0070838//divalent metal ion transport	-	protein_coding
Epidermal_cell	Solyc11g006030.1	PUB21	1.05712	1.98625	0.372	0.683	0.909847	6.57143e-46	2.63357e-41	up	PUB21	PREDICTED: U-box domain-containing protein 21-like [Solanum lycopersicum]	-	-	GO:0002238//response to molecule of fungal origin;GO:0002252//immune effector process;GO:0007165//signal transduction;GO:0009692//ethylene metabolic process;GO:0010243//response to organonitrogen compound	-	protein_coding
Epidermal_cell	Solyc00g500022.1	rps18	17.4601	7.75554	0.908	0.77	-1.17075	8.30792e-46	3.32948e-41	down	rps18	ribosomal protein S18 [Nicotiana tabacum]	GO:0009523//photosystem II;GO:0030529//intracellular ribonucleoprotein complex;GO:0031224//intrinsic component of membrane;GO:0044434//chloroplast part	GO:0003723//RNA binding;GO:0005198//structural molecule activity;GO:0043169//cation binding;GO:0046906//tetrapyrrole binding	GO:0010467//gene expression;GO:0022900//electron transport chain	-	protein_coding
Epidermal_cell	Solyc11g020230.1	CCR4	0.22099	0.538504	0.101	0.37	1.28459	8.99741e-46	3.6058e-41	up	CCR4	PREDICTED: serine/threonine-protein kinase-like protein CCR4 [Solanum lycopersicum]	GO:0016020//membrane	GO:0004672//protein kinase activity;GO:0046983//protein dimerization activity	GO:0006464//cellular protein modification process;GO:0006796//phosphate-containing compound metabolic process;GO:0009692//ethylene metabolic process;GO:0010243//response to organonitrogen compound;GO:0044763//single-organism cellular process;GO:0050794//regulation of cellular process	-	protein_coding
Epidermal_cell	Solyc01g103410.3	At1g09660/At1g09670	3.18571	4.57805	0.712	0.924	0.523106	1.41268e-45	5.66146e-41	up	At1g09660/At1g09670	PREDICTED: KH domain-containing protein At1g09660/At1g09670 [Solanum lycopersicum]	GO:0043231//intracellular membrane-bounded organelle	GO:0003676//nucleic acid binding	-	-	protein_coding
Epidermal_cell	Solyc10g083970.1	SAM3	5.28005	8.78354	0.728	0.93	0.73424	1.57198e-45	6.29986e-41	up	SAM3	PREDICTED: S-adenosylmethionine synthase 3-like [Solanum lycopersicum]	-	-	-	-	protein_coding
Epidermal_cell	Solyc00g500034.1	rps3	6.1051	1.06475	0.563	0.416	-2.51939	1.85696e-45	7.44194e-41	down	rps3	ribosomal protein S3 (chloroplast) [Solanum lycopersicum]	GO:0009536//plastid;GO:0044391//ribosomal subunit	GO:0003723//RNA binding;GO:0005198//structural molecule activity	GO:0010467//gene expression	-	protein_coding
Epidermal_cell	Solyc02g079220.4	STC	7.23702	3.22669	0.708	0.674	-1.16531	2.70155e-45	1.08267e-40	down	STC	hexose transporter 1 [Solanum lycopersicum]	GO:0005911//cell-cell junction;GO:0031224//intrinsic component of membrane;GO:0043231//intracellular membrane-bounded organelle	GO:0005402//cation:sugar symporter activity;GO:0016628//oxidoreductase activity, acting on the CH-CH group of donors, NAD or NADP as acceptor	GO:0006812//cation transport;GO:0008643//carbohydrate transport;GO:0009725//response to hormone;GO:0009814//defense response, incompatible interaction;GO:0016049//cell growth;GO:0044710//single-organism metabolic process	-	protein_coding
Epidermal_cell	Solyc10g077130.1	Solyc10g077130.1	0.695543	1.80147	0.251	0.555	1.37283	2.75502e-45	1.1041e-40	up	Solyc10g077130.1	PREDICTED: calmodulin-binding protein 25 [Solanum lycopersicum]	-	-	-	-	protein_coding
Epidermal_cell	Solyc05g053070.4	Solyc05g053070.4	33.6755	25.9616	0.925	0.986	-0.375316	2.81587e-45	1.12849e-40	down	Solyc05g053070.4	PREDICTED: dehydrin HIRD11 [Solanum lycopersicum]	-	-	-	-	protein_coding
Epidermal_cell	Solyc01g107870.3	PAB8	5.82861	3.92604	0.82	0.909	-0.570064	2.85251e-45	1.14317e-40	down	PAB8	PREDICTED: polyadenylate-binding protein 8-like [Solanum lycopersicum]	GO:0043231//intracellular membrane-bounded organelle;GO:0044444//cytoplasmic part	GO:0003676//nucleic acid binding	GO:0010608//posttranscriptional regulation of gene expression;GO:0016032//viral process	-	protein_coding
Epidermal_cell	Solyc06g007440.4	CIPK11	2.84196	1.1977	0.586	0.554	-1.24655	3.05993e-45	1.2263e-40	down	CIPK11	PREDICTED: CBL-interacting serine/threonine-protein kinase 11-like [Solanum lycopersicum]	GO:0016020//membrane	GO:0004672//protein kinase activity;GO:0005515//protein binding	GO:0001101//response to acid chemical;GO:0006464//cellular protein modification process;GO:0006796//phosphate-containing compound metabolic process;GO:0006950//response to stress;GO:0009628//response to abiotic stimulus;GO:0009694//jasmonic acid metabolic process;GO:0009755//hormone-mediated signaling pathway;GO:0019932//second-messenger-mediated signaling;GO:0051707//response to other organism;G…	-	protein_coding
Epidermal_cell	Solyc09g010850.4	RLCK176	0.295633	0.685211	0.202	0.504	1.21246	3.20649e-45	1.28503e-40	up	RLCK176	PREDICTED: probable serine/threonine-protein kinase NAK isoform X2 [Solanum lycopersicum]	GO:0016020//membrane	GO:0004713//protein tyrosine kinase activity;GO:0032550//purine ribonucleoside binding	GO:0006468//protein phosphorylation;GO:0006952//defense response;GO:0009620//response to fungus;GO:0009625//response to insect	-	protein_coding
Epidermal_cell	CQW56_mgp34	rps1	10.5943	2.05916	0.489	0.288	-2.36311	3.57113e-45	1.43117e-40	down	rps1	-	-	-	-	-	protein_coding
Epidermal_cell	Solyc08g066320.4	HSL1	0.117012	0.434249	0.077	0.331	1.89096	4.91387e-45	1.96928e-40	up	HSL1	PREDICTED: LRR receptor-like serine/threonine-protein kinase HSL2 isoform X1 [Solanum lycopersicum]	GO:0016020//membrane	GO:0016301//kinase activity	GO:0002376//immune system process;GO:0006952//defense response;GO:0009755//hormone-mediated signaling pathway;GO:0016310//phosphorylation;GO:0033036//macromolecule localization;GO:0043067//regulation of programmed cell death;GO:0061024//membrane organization	-	protein_coding
Epidermal_cell	Solyc09g005080.1	RLP32	0.257614	0.565749	0.147	0.43	1.13465	5.61962e-45	2.25212e-40	up	RLP32	verticillium wilt disease resistance protein [Solanum lycopersicum]	-	-	-	-	protein_coding
Epidermal_cell	Solyc03g114350.1	Solyc03g114350.1	0.854174	1.93973	0.316	0.622	1.18316	5.74925e-45	2.30407e-40	up	Solyc03g114350.1	PREDICTED: uncharacterized protein LOC101245934 [Solanum lycopersicum]	-	-	GO:0006950//response to stress;GO:0044699//single-organism process	-	protein_coding
Epidermal_cell	Solyc09g007490.3	CNR8	1.23641	1.99972	0.531	0.816	0.693595	6.06454e-45	2.43043e-40	up	CNR8	PREDICTED: cell number regulator 8 [Solanum lycopersicum]	GO:0044424//intracellular part	GO:0046914//transition metal ion binding	GO:0006006//glucose metabolic process;GO:0006498//N-terminal protein lipidation;GO:0010243//response to organonitrogen compound;GO:0046942//carboxylic acid transport	-	protein_coding
Epidermal_cell	Solyc03g111610.3	CBBY	3.24179	4.79691	0.708	0.921	0.565299	6.47498e-45	2.59491e-40	up	CBBY	PREDICTED: haloacid dehalogenase-like hydrolase domain-containing protein At3g48420 [Solanum lycopersicum]	GO:0009526//plastid envelope;GO:0009532//plastid stroma	GO:0003824//catalytic activity;GO:0043169//cation binding	GO:0005982//starch metabolic process;GO:0006091//generation of precursor metabolites and energy;GO:0006739//NADP metabolic process;GO:0009668//plastid membrane organization;GO:0009886//post-embryonic morphogenesis;GO:0016109//tetraterpenoid biosynthetic process;GO:1901135//carbohydrate derivative metabolic process	-	protein_coding
Epidermal_cell	Solyc08g067360.3	WRKY40	0.118339	0.61507	0.047	0.277	2.37685	8.71775e-45	3.49372e-40	up	WRKY40	probable WRKY transcription factor 40 [Solanum lycopersicum]	GO:0043231//intracellular membrane-bounded organelle	GO:0001071//nucleic acid binding transcription factor activity;GO:0005488//binding	GO:0006725//cellular aromatic compound metabolic process;GO:0009617//response to bacterium;GO:0009620//response to fungus;GO:0009751//response to salicylic acid;GO:0009755//hormone-mediated signaling pathway;GO:0010243//response to organonitrogen compound;GO:0035556//intracellular signal transduction;GO:0044249//cellular biosynthetic process;GO:0044710//single-organism metabolic process;GO:005068…	WRKY	protein_coding
Epidermal_cell	Solyc07g064600.3	RIDA	4.11888	7.36499	0.665	0.876	0.838416	9.46091e-45	3.79155e-40	up	RIDA	inducible plastid-lipid associated protein [Solanum lycopersicum]	GO:0044435//plastid part	GO:0003824//catalytic activity	GO:0043436//oxoacid metabolic process;GO:0044711//single-organism biosynthetic process;GO:0044723//single-organism carbohydrate metabolic process;GO:1901576//organic substance biosynthetic process;GO:1901657//glycosyl compound metabolic process	-	protein_coding
Epidermal_cell	Solyc02g092990.1	SKIP2	1.18059	2.12063	0.493	0.782	0.844926	9.65728e-45	3.87025e-40	up	SKIP2	PREDICTED: F-box protein SKIP2-like [Solanum lycopersicum]	GO:0043231//intracellular membrane-bounded organelle	GO:0005488//binding;GO:0019787//ubiquitin-like protein transferase activity	GO:0019941//modification-dependent protein catabolic process	-	protein_coding
Epidermal_cell	Solyc07g005390.3	GAPN	2.62701	3.88754	0.678	0.901	0.565418	1.14324e-44	4.58165e-40	up	GAPN	PREDICTED: NADP-dependent glyceraldehyde-3-phosphate dehydrogenase isoform X1 [Solanum lycopersicum]	GO:0044444//cytoplasmic part	GO:0016620//oxidoreductase activity, acting on the aldehyde or oxo group of donors, NAD or NADP as acceptor	GO:0000097//sulfur amino acid biosynthetic process;GO:0009658//chloroplast organization	-	protein_coding
Epidermal_cell	Solyc08g080500.3	RBL2	0.812042	1.44197	0.394	0.702	0.828337	1.35982e-44	5.44963e-40	up	RBL2	PREDICTED: RHOMBOID-like protein 2 [Solanum lycopersicum]	GO:0005911//cell-cell junction;GO:0031224//intrinsic component of membrane;GO:0043231//intracellular membrane-bounded organelle	GO:0004175//endopeptidase activity	GO:0019538//protein metabolic process	-	protein_coding
Epidermal_cell	Solyc08g077020.1	Solyc08g077020.1	0.740294	1.52227	0.336	0.644	1.03995	1.76223e-44	7.0623e-40	up	Solyc08g077020.1	PREDICTED: uncharacterized protein LOC101266965 [Solanum lycopersicum]	-	-	-	-	protein_coding
Epidermal_cell	Solyc11g011960.2	UGPA	0.427118	0.907188	0.296	0.604	1.08659	2.06792e-44	8.2874e-40	up	UGPA	PREDICTED: UTP--glucose-1-phosphate uridylyltransferase isoform X1 [Solanum lycopersicum]	GO:0016020//membrane;GO:0042995//cell projection;GO:0044423//virion part;GO:0044444//cytoplasmic part	GO:0051748//UTP-monosaccharide-1-phosphate uridylyltransferase activity	GO:0005982//starch metabolic process;GO:0005984//disaccharide metabolic process;GO:0006970//response to osmotic stress;GO:0009225//nucleotide-sugar metabolic process;GO:0009267//cellular response to starvation;GO:0009893//positive regulation of metabolic process;GO:0010038//response to metal ion;GO:0032958//inositol phosphate biosynthetic process;GO:0048229//gametophyte development;GO:0052386//ce…	-	protein_coding
Epidermal_cell	Solyc04g007900.3	PCR2	1.02523	1.81923	0.485	0.772	0.82732	2.08288e-44	8.34735e-40	up	PCR2	PREDICTED: protein PLANT CADMIUM RESISTANCE 2 [Solanum lycopersicum]	GO:0016020//membrane;GO:0044424//intracellular part	-	GO:0006950//response to stress	-	protein_coding
Epidermal_cell	Solyc01g109660.2	RBG7	6.00861	4.10481	0.806	0.901	-0.549703	2.30489e-44	9.23707e-40	down	RBG7	glycine-rich RNA-binding protein [Solanum lycopersicum]	-	-	-	-	protein_coding
Epidermal_cell	Solyc08g075550.4	AOX3	0.184485	0.752081	0.126	0.398	2.0268	2.50045e-44	1.00208e-39	up	AOX3	alternative oxidase 1b [Solanum lycopersicum]	GO:0019866//organelle inner membrane;GO:0031224//intrinsic component of membrane;GO:0043231//intracellular membrane-bounded organelle	GO:0016682//oxidoreductase activity, acting on diphenols and related substances as donors, oxygen as acceptor;GO:0043169//cation binding	GO:0006950//response to stress;GO:0009755//hormone-mediated signaling pathway;GO:0045333//cellular respiration	-	protein_coding
Epidermal_cell	Solyc09g011590.4	PRP1	9.99949	16.8626	0.768	0.944	0.753892	2.56975e-44	1.02985e-39	up	PRP1	PREDICTED: probable glutathione S-transferase [Solanum lycopersicum]	-	GO:0016765//transferase activity, transferring alkyl or aryl (other than methyl) groups	GO:0006950//response to stress	-	protein_coding
Epidermal_cell	Solyc06g009290.4	ABCB21	2.08941	3.86704	0.474	0.766	0.8881	2.84937e-44	1.14191e-39	up	ABCB21	PREDICTED: ABC transporter B family member 21 [Solanum lycopersicum]	GO:0031224//intrinsic component of membrane	GO:0015114//phosphate ion transmembrane transporter activity;GO:0032550//purine ribonucleoside binding;GO:0042626//ATPase activity, coupled to transmembrane movement of substances	GO:0006817//phosphate ion transport;GO:0015893//drug transport;GO:0044763//single-organism cellular process	-	protein_coding
Epidermal_cell	Solyc03g025450.4	PUB32	0.0147661	0.198451	0.013	0.2	3.73941	3.39372e-44	1.36007e-39	up	PUB32	PREDICTED: U-box domain-containing protein 32 isoform X1 [Solanum lycopersicum]	-	-	-	-	protein_coding
Epidermal_cell	Solyc09g089530.3	PIIF	0.298669	1.32725	0.123	0.388	2.15145	4.78698e-44	1.91843e-39	up	PIIF	PREDICTED: proteinase inhibitor 1-like [Solanum lycopersicum]	GO:0030312//external encapsulating structure	GO:0030414//peptidase inhibitor activity	GO:0006950//response to stress;GO:0009620//response to fungus;GO:0010466//negative regulation of peptidase activity	-	protein_coding
Epidermal_cell	Solyc00g500228.1	RPL2	9.10641	1.59282	0.462	0.252	-2.51522	6.26045e-44	2.50894e-39	down	RPL2	ribosomal protein L2 [Nicotiana tabacum]	GO:0000315//organellar large ribosomal subunit;GO:0009536//plastid	GO:0003723//RNA binding;GO:0003824//catalytic activity;GO:0005198//structural molecule activity	GO:0010467//gene expression	-	protein_coding
Epidermal_cell	Solyc01g089970.3	NDKP1	4.1132	5.48246	0.733	0.94	0.414553	6.69693e-44	2.68386e-39	up	NDKP1	nucleoside diphosphate kinase [Solanum lycopersicum]	GO:0005576//extracellular region;GO:0005911//cell-cell junction;GO:0005929//cilium;GO:0031090//organelle membrane;GO:0042579//microbody;GO:0044435//plastid part	GO:0016776//phosphotransferase activity, phosphate group as acceptor;GO:0032550//purine ribonucleoside binding;GO:0043169//cation binding	GO:0006970//response to osmotic stress;GO:0007602//phototransduction;GO:0009132//nucleoside diphosphate metabolic process;GO:0009152//purine ribonucleotide biosynthetic process;GO:0009209//pyrimidine ribonucleoside triphosphate biosynthetic process;GO:0010038//response to metal ion	-	protein_coding
Epidermal_cell	Solyc03g118470.4	NUDT17	0.62474	1.17665	0.235	0.537	0.913248	7.02195e-44	2.81412e-39	up	NUDT17	PREDICTED: nudix hydrolase 18, mitochondrial isoform X2 [Solanum lycopersicum]	GO:0009536//plastid	GO:0052841//inositol bisdiphosphate tetrakisphosphate diphosphatase activity;GO:0052842//inositol diphosphate pentakisphosphate diphosphatase activity	-	-	protein_coding
Epidermal_cell	Solyc06g007770.3	Solyc06g007770.3	0.0671017	0.290227	0.055	0.288	2.11111	8.99644e-44	3.60541e-39	up	Solyc06g007770.3	PREDICTED: putative ER lumen protein-retaining receptor C28H8.4 [Solanum lycopersicum]	GO:0031224//intrinsic component of membrane;GO:0043231//intracellular membrane-bounded organelle	-	GO:0006006//glucose metabolic process;GO:0015031//protein transport	-	protein_coding
Epidermal_cell	Solyc01g097510.4	ANN3	0.133303	0.446978	0.088	0.344	1.74473	1.0602e-43	4.24884e-39	up	ANN3	PREDICTED: annexin D3-like isoform X2 [Solanum lycopersicum]	GO:0009536//plastid	GO:0005543//phospholipid binding;GO:0046872//metal ion binding	GO:0006970//response to osmotic stress	-	protein_coding
Epidermal_cell	Solyc10g078660.2	At2g44860	1.56791	0.769606	0.566	0.571	-1.02655	1.13857e-43	4.56295e-39	down	At2g44860	ribosome biogenesis protein RLP24-like isoform a [Solanum lycopersicum]	GO:0015934//large ribosomal subunit;GO:0043231//intracellular membrane-bounded organelle	-	GO:0009451//RNA modification;GO:0010467//gene expression;GO:0016072//rRNA metabolic process;GO:0022613//ribonucleoprotein complex biogenesis	-	protein_coding
Epidermal_cell	Solyc10g079930.1	ZOX1	1.37677	2.7106	0.467	0.752	0.97727	1.27533e-43	5.11102e-39	up	ZOX1	PREDICTED: zeatin O-glucosyltransferase-like [Solanum lycopersicum]	-	GO:0016757//transferase activity, transferring glycosyl groups	-	-	protein_coding
Epidermal_cell	Solyc01g106390.3	HEMA1	0.708463	1.57845	0.351	0.646	1.15563	1.27671e-43	5.11655e-39	up	HEMA1	PREDICTED: glutamyl-tRNA reductase 1, chloroplastic-like [Solanum lycopersicum]	GO:0042170//plastid membrane	GO:0000166//nucleotide binding;GO:0016620//oxidoreductase activity, acting on the aldehyde or oxo group of donors, NAD or NADP as acceptor	GO:0006779//porphyrin-containing compound biosynthetic process;GO:0006952//defense response;GO:0006979//response to oxidative stress;GO:0009314//response to radiation;GO:0010038//response to metal ion;GO:0010243//response to organonitrogen compound;GO:0044710//single-organism metabolic process;GO:0055076//transition metal ion homeostasis	-	protein_coding
Epidermal_cell	Solyc03g034250.4	Solyc03g034250.4	0.949213	1.38666	0.449	0.747	0.546766	1.33123e-43	5.33503e-39	up	Solyc03g034250.4	PREDICTED: uncharacterized protein LOC101257637 [Solanum lycopersicum]	-	-	-	-	protein_coding
Epidermal_cell	Solyc01g009780.3	GILP	1.33961	2.00218	0.527	0.81	0.579724	1.93951e-43	7.77279e-39	up	GILP	LITAF-domain-containing protein [Zostera marina]	-	-	GO:0006605//protein targeting;GO:0009642//response to light intensity;GO:0009755//hormone-mediated signaling pathway;GO:0010363//regulation of plant-type hypersensitive response	-	protein_coding
Epidermal_cell	Solyc06g050810.3	At3g11740	0.692837	1.37845	0.363	0.666	0.992357	2.25271e-43	9.02795e-39	up	At3g11740	PREDICTED: protein LURP-one-related 14-like [Solanum lycopersicum]	GO:0009536//plastid	-	GO:0006568//tryptophan metabolic process;GO:0006873//cellular ion homeostasis;GO:0009267//cellular response to starvation;GO:0009683//indoleacetic acid metabolic process;GO:0030001//metal ion transport	-	protein_coding
Epidermal_cell	Solyc07g056500.4	PARC	0.754879	1.60885	0.27	0.574	1.09161	2.3284e-43	9.33128e-39	up	PARC	PREDICTED: probable glutathione S-transferase [Solanum pennellii]	GO:0009532//plastid stroma;GO:0031090//organelle membrane	GO:0016209//antioxidant activity;GO:0016765//transferase activity, transferring alkyl or aryl (other than methyl) groups;GO:0043168//anion binding	GO:0006006//glucose metabolic process;GO:0006090//pyruvate metabolic process;GO:0006511//ubiquitin-dependent protein catabolic process;GO:0006970//response to osmotic stress;GO:0009062//fatty acid catabolic process;GO:0009247//glycolipid biosynthetic process;GO:0009267//cellular response to starvation;GO:0009404//toxin metabolic process;GO:0009414//response to water deprivation;GO:0010038//respon…	-	protein_coding
Epidermal_cell	Solyc04g071870.1	EMS1	1.12294	1.76917	0.506	0.788	0.655749	2.51747e-43	1.0089e-38	up	EMS1	PREDICTED: leucine-rich repeat receptor protein kinase EMS1 [Solanum lycopersicum]	-	-	-	-	protein_coding
Epidermal_cell	Solyc12g042080.2	RPS11	3.8564	2.7683	0.726	0.849	-0.478241	2.52735e-43	1.01286e-38	down	RPS11	PREDICTED: 40S ribosomal protein S11 [Solanum lycopersicum]	-	-	-	-	protein_coding
Epidermal_cell	Solyc06g011664.1	Solyc06g011664.1	4.03674	0.756973	0.505	0.398	-2.41472	2.73947e-43	1.09787e-38	down	Solyc06g011664.1	-	-	-	-	-	protein_coding
Epidermal_cell	Solyc01g105630.4	CML8	0.271042	0.871595	0.14	0.417	1.68477	2.77517e-43	1.11218e-38	up	CML8	PREDICTED: calmodulin [Solanum lycopersicum]	GO:0031090//organelle membrane;GO:0043231//intracellular membrane-bounded organelle;GO:0044444//cytoplasmic part	GO:0016628//oxidoreductase activity, acting on the CH-CH group of donors, NAD or NADP as acceptor;GO:0046872//metal ion binding;GO:0060089//molecular transducer activity	GO:0006928//movement of cell or subcellular component;GO:0009605//response to external stimulus;GO:0016192//vesicle-mediated transport;GO:0019932//second-messenger-mediated signaling;GO:0044710//single-organism metabolic process;GO:0051640//organelle localization	-	protein_coding
Epidermal_cell	Solyc01g110310.3	GATA5	1.53353	2.51307	0.555	0.826	0.712558	3.00671e-43	1.20497e-38	up	GATA5	PREDICTED: GATA transcription factor 5 [Solanum lycopersicum]	-	-	-	C2C2-GATA	protein_coding
Epidermal_cell	Solyc04g007390.4	LRK10L-1.1	0.305801	0.653757	0.163	0.448	1.09591	3.24537e-43	1.30062e-38	up	LRK10L-1.1	PREDICTED: LEAF RUST 10 DISEASE-RESISTANCE LOCUS RECEPTOR-LIKE PROTEIN KINASE-like 1.1 [Solanum lycopersicum]	-	GO:0004672//protein kinase activity;GO:0005488//binding	GO:0006464//cellular protein modification process;GO:0006796//phosphate-containing compound metabolic process;GO:0006952//defense response	-	protein_coding
Epidermal_cell	Solyc00g500341.1	Solyc00g500341.1	6.4239	0.956931	0.402	0.199	-2.74683	3.51662e-43	1.40932e-38	down	Solyc00g500341.1	-	-	-	-	-	protein_coding
Epidermal_cell	Solyc03g114600.4	Asc-1	0.0365005	0.255155	0.023	0.219	2.802	5.13799e-43	2.0591e-38	up	Asc-1	protein ASC1 [Solanum lycopersicum]	-	-	-	-	protein_coding
Epidermal_cell	Solyc09g014280.1	DCR	1.2569	2.55514	0.387	0.683	1.02348	5.75594e-43	2.30675e-38	up	DCR	PREDICTED: uncharacterized acetyltransferase At3g50280 [Solanum lycopersicum]	-	GO:0016747//transferase activity, transferring acyl groups other than amino-acyl groups	GO:0009628//response to abiotic stimulus	-	protein_coding
Epidermal_cell	Solyc09g005390.3	ACOT13	0.353978	0.668254	0.224	0.522	0.916545	6.14868e-43	2.46415e-38	up	ACOT13	PREDICTED: acyl-coenzyme A thioesterase 13 [Solanum lycopersicum]	GO:0042579//microbody	GO:0016289//CoA hydrolase activity	-	-	protein_coding
Epidermal_cell	Solyc07g056570.1	NCED1	0.133085	0.547078	0.073	0.317	2.03858	6.48854e-43	2.60035e-38	up	NCED1	nine-cis-epoxycarotenoid dioxygenase [Solanum lycopersicum]	GO:0009532//plastid stroma;GO:0044434//chloroplast part	GO:0010436//carotenoid dioxygenase activity;GO:0043169//cation binding	GO:0001101//response to acid chemical;GO:0006972//hyperosmotic response;GO:0009687//abscisic acid metabolic process	-	protein_coding
Epidermal_cell	Solyc09g082650.4	VIT_05s0020g04080	3.44734	4.89099	0.748	0.936	0.50463	7.07186e-43	2.83412e-38	up	VIT_05s0020g04080	acireductone dioxygenase [Solanum lycopersicum]	GO:0016020//membrane;GO:0043231//intracellular membrane-bounded organelle;GO:0044444//cytoplasmic part	GO:0016702//oxidoreductase activity, acting on single donors with incorporation of molecular oxygen, incorporation of two atoms of oxygen;GO:0030247//polysaccharide binding;GO:0046914//transition metal ion binding	GO:0006950//response to stress;GO:0009863//salicylic acid mediated signaling pathway;GO:0042743//hydrogen peroxide metabolic process;GO:0071267//L-methionine salvage	-	protein_coding
Epidermal_cell	Solyc01g103170.4	Solyc01g103170.4	0.236449	0.487162	0.116	0.38	1.04256	8.91666e-43	3.57344e-38	up	Solyc01g103170.4	PREDICTED: uncharacterized protein LOC101259678 isoform X1 [Solanum lycopersicum]	-	-	-	-	protein_coding
Epidermal_cell	LyesC2p083	atpF	28.8806	14.0308	0.943	0.854	-1.0415	9.2791e-43	3.71869e-38	down	atpF	-	-	-	-	-	protein_coding
Epidermal_cell	Solyc03g059260.4	CTPA3	0.747644	1.48379	0.431	0.712	0.988769	1.15721e-42	4.63762e-38	up	CTPA3	PREDICTED: carboxyl-terminal-processing peptidase 3, chloroplastic isoform X2 [Solanum lycopersicum]	GO:0044424//intracellular part	GO:0070011//peptidase activity, acting on L-amino acid peptides	-	-	protein_coding
Epidermal_cell	Solyc05g009420.1	Solyc05g009420.1	0.858952	1.36909	0.328	0.631	0.672507	1.24921e-42	5.00631e-38	up	Solyc05g009420.1	PREDICTED: uncharacterized protein LOC101255885 [Solanum lycopersicum]	-	-	GO:0010033//response to organic substance;GO:0044763//single-organism cellular process;GO:0050794//regulation of cellular process;GO:0051716//cellular response to stimulus;GO:1901700//response to oxygen-containing compound	-	protein_coding
Epidermal_cell	Solyc01g110540.3	Solyc01g110540.3	2.04182	1.44472	0.668	0.761	-0.499032	1.32686e-42	5.31753e-38	down	Solyc01g110540.3	protein Aucsia-2 [Solanum lycopersicum]	GO:0009536//plastid	GO:0015077//monovalent inorganic cation transmembrane transporter activity	GO:0006754//ATP biosynthetic process	-	protein_coding
Epidermal_cell	Solyc10g008400.1	RMA1H1	1.57375	0.339191	0.406	0.193	-2.2137	1.33517e-42	5.35082e-38	down	RMA1H1	PREDICTED: E3 ubiquitin-protein ligase RMA1H1 [Solanum lycopersicum]	-	-	-	-	protein_coding
Epidermal_cell	Solyc08r037560.1	Solyc08r037560.1	0.12064	0.508233	0.088	0.338	2.07386	1.39214e-42	5.57915e-38	up	Solyc08r037560.1	-	-	-	-	-	lincRNA
Epidermal_cell	Solyc04g005340.2	UPTG2	2.68579	3.68038	0.658	0.9	0.454494	1.50552e-42	6.03354e-38	up	UPTG2	alpha-1,4-glucan-protein synthase [UDP-forming] 2 [Solanum lycopersicum]	GO:0005840//ribosome;GO:0005911//cell-cell junction;GO:0030312//external encapsulating structure;GO:0031090//organelle membrane;GO:0031985//Golgi cisterna	GO:0005488//binding;GO:0016759//cellulose synthase activity;GO:0016866//intramolecular transferase activity	GO:0006970//response to osmotic stress;GO:0009225//nucleotide-sugar metabolic process;GO:0010038//response to metal ion;GO:0030243//cellulose metabolic process;GO:0042546//cell wall biogenesis;GO:0045229//external encapsulating structure organization;GO:0048229//gametophyte development	-	protein_coding
Epidermal_cell	Solyc11g065740.2	RBCX2	0.875798	1.61781	0.462	0.744	0.885295	1.52024e-42	6.09252e-38	up	RBCX2	PREDICTED: chaperonin-like RbcX protein 2, chloroplastic [Nicotiana attenuata]	-	-	-	-	protein_coding
Epidermal_cell	Solyc06g068960.1	CML27	11.7571	8.23717	0.81	0.924	-0.513305	1.54821e-42	6.20462e-38	down	CML27	PREDICTED: calcium-binding allergen Ole e 8-like [Solanum lycopersicum]	GO:0016020//membrane;GO:0043231//intracellular membrane-bounded organelle	GO:0046872//metal ion binding	GO:0048580//regulation of post-embryonic development;GO:0051171//regulation of nitrogen compound metabolic process	-	protein_coding
Epidermal_cell	Solyc12g098890.2	RPL18	4.68458	3.43554	0.756	0.853	-0.447373	1.60889e-42	6.44779e-38	down	RPL18	PREDICTED: 50S ribosomal protein L18, chloroplastic [Solanum lycopersicum]	GO:0009526//plastid envelope;GO:0009532//plastid stroma;GO:0030529//intracellular ribonucleoprotein complex	GO:0003723//RNA binding;GO:0005198//structural molecule activity	GO:0003006//developmental process involved in reproduction;GO:0009653//anatomical structure morphogenesis;GO:0010467//gene expression;GO:0032535//regulation of cellular component size;GO:0042546//cell wall biogenesis;GO:0048509//regulation of meristem development;GO:0060918//auxin transport;GO:0071555//cell wall organization	-	protein_coding
Epidermal_cell	Solyc12g005980.2	SPCC1442.07c	1.07195	1.70649	0.418	0.717	0.670741	1.8196e-42	7.29223e-38	up	SPCC1442.07c	PREDICTED: uncharacterized protein LOC101252149 [Solanum lycopersicum]	-	-	-	-	protein_coding
Epidermal_cell	Solyc02g065610.3	TBL19	0.241899	0.464001	0.124	0.382	0.939437	2.22914e-42	8.93352e-38	up	TBL19	PREDICTED: protein trichome birefringence-like 19 [Solanum lycopersicum]	GO:0009536//plastid	-	-	-	protein_coding
Epidermal_cell	Solyc04g011510.4	TPIP1	6.79794	9.92055	0.805	0.96	0.545316	2.24484e-42	8.99641e-38	up	TPIP1	PREDICTED: triosephosphate isomerase, cytosolic [Solanum lycopersicum]	GO:0005576//extracellular region;GO:0005911//cell-cell junction;GO:0009532//plastid stroma;GO:0030312//external encapsulating structure;GO:0031090//organelle membrane	GO:0016861//intramolecular oxidoreductase activity, interconverting aldoses and ketoses;GO:0046914//transition metal ion binding	GO:0000097//sulfur amino acid biosynthetic process;GO:0006006//glucose metabolic process;GO:0006090//pyruvate metabolic process;GO:0006511//ubiquitin-dependent protein catabolic process;GO:0006739//NADP metabolic process;GO:0006970//response to osmotic stress;GO:0006996//organelle organization;GO:0009725//response to hormone;GO:0010038//response to metal ion;GO:0035966//response to topologically …	-	protein_coding
Epidermal_cell	Solyc09g092720.3	Solyc09g092720.3	1.47238	0.177297	0.315	0.107	-3.05319	2.56429e-42	1.02766e-37	down	Solyc09g092720.3	PREDICTED: glycine-rich protein 3 short isoform-like [Solanum lycopersicum]	-	-	-	-	protein_coding
Epidermal_cell	Solyc02g094130.3	Solyc02g094130.3	3.21043	2.44898	0.722	0.849	-0.390571	2.58936e-42	1.03771e-37	down	Solyc02g094130.3	PREDICTED: B2 protein isoform X1 [Solanum lycopersicum]	-	-	-	-	protein_coding
Epidermal_cell	Solyc11g007500.2	UGT29	0.358414	1.39604	0.127	0.395	1.96134	2.8373e-42	1.13708e-37	up	UGT29	PREDICTED: beta-D-glucosyl crocetin beta-1,6-glucosyltransferase-like [Solanum lycopersicum]	-	GO:0016758//transferase activity, transferring hexosyl groups	-	-	protein_coding
Epidermal_cell	Solyc02g085730.3	AOC	40.445	58.8994	0.949	0.994	0.542293	3.3818e-42	1.35529e-37	up	AOC	allene oxide cyclase [Solanum lycopersicum]	GO:0009526//plastid envelope;GO:0009532//plastid stroma;GO:0031090//organelle membrane;GO:0044434//chloroplast part	GO:0009975//cyclase activity	GO:0001101//response to acid chemical;GO:0006605//protein targeting;GO:0006952//defense response;GO:0006970//response to osmotic stress;GO:0009620//response to fungus;GO:0009694//jasmonic acid metabolic process;GO:0009755//hormone-mediated signaling pathway;GO:0043067//regulation of programmed cell death	-	protein_coding
Epidermal_cell	LyesC2p038	rpoA	5.98606	2.47534	0.696	0.579	-1.27394	3.83878e-42	1.53843e-37	down	rpoA	-	-	-	-	-	protein_coding
Epidermal_cell	Solyc04g007320.3	RUN1	0.216244	0.48224	0.111	0.365	1.15672	5.40404e-42	2.16572e-37	up	RUN1	PREDICTED: TMV resistance protein N-like [Solanum lycopersicum]	-	-	-	-	protein_coding
Epidermal_cell	Solyc01g080460.3	PPD	0.184481	0.466159	0.131	0.4	1.33688	5.81813e-42	2.33167e-37	up	PPD	PREDICTED: pyruvate, phosphate dikinase, chloroplastic [Solanum lycopersicum]	GO:0009532//plastid stroma	GO:0004672//protein kinase activity;GO:0016781//phosphotransferase activity, paired acceptors;GO:0032550//purine ribonucleoside binding;GO:0043169//cation binding	GO:0006464//cellular protein modification process;GO:0006796//phosphate-containing compound metabolic process;GO:0032787//monocarboxylic acid metabolic process	-	protein_coding
Epidermal_cell	Solyc09g065610.2	LFG4	0.611945	1.22642	0.272	0.572	1.00286	6.06599e-42	2.43101e-37	up	LFG4	PREDICTED: BI1-like protein [Solanum pennellii]	GO:0031224//intrinsic component of membrane	GO:0016597//amino acid binding	GO:0000902//cell morphogenesis;GO:0043401//steroid hormone mediated signaling pathway	-	protein_coding
Epidermal_cell	Solyc05g055310.3	ATX1	1.35529	2.14186	0.57	0.828	0.660228	7.1214e-42	2.85397e-37	up	ATX1	copper chaperone [Solanum lycopersicum]	GO:0016020//membrane;GO:0032991//macromolecular complex;GO:0043231//intracellular membrane-bounded organelle;GO:0044444//cytoplasmic part	GO:0000975//regulatory region DNA binding;GO:0016279//protein-lysine N-methyltransferase activity;GO:0046914//transition metal ion binding;GO:1901981//phosphatidylinositol phosphate binding	GO:0000041//transition metal ion transport;GO:0003006//developmental process involved in reproduction;GO:0006260//DNA replication;GO:0006305//DNA alkylation;GO:0007165//signal transduction;GO:0009887//organ morphogenesis;GO:0016458//gene silencing;GO:0034968//histone lysine methylation;GO:0048580//regulation of post-embryonic development	-	protein_coding
Epidermal_cell	Solyc11g066410.2	RPL9	2.33996	1.49436	0.633	0.707	-0.646924	7.5143e-42	3.01143e-37	down	RPL9	PREDICTED: 50S ribosomal protein L9, chloroplastic [Solanum lycopersicum]	GO:0000315//organellar large ribosomal subunit;GO:0009526//plastid envelope;GO:0009532//plastid stroma	GO:0003723//RNA binding;GO:0005198//structural molecule activity	GO:0006090//pyruvate metabolic process;GO:0010467//gene expression;GO:0022613//ribonucleoprotein complex biogenesis;GO:0044238//primary metabolic process	-	protein_coding
Epidermal_cell	Solyc04g081970.3	CDSP32	1.49936	0.723397	0.557	0.49	-1.05138	7.79749e-42	3.12492e-37	down	CDSP32	PREDICTED: thioredoxin-like protein CDSP32, chloroplastic [Solanum lycopersicum]	-	-	-	-	protein_coding
Epidermal_cell	Solyc05g006780.3	Solyc05g006780.3	0.557062	1.06086	0.307	0.607	0.929201	1.17943e-41	4.72667e-37	up	Solyc05g006780.3	PREDICTED: uncharacterized protein LOC101250988 [Solanum lycopersicum]	GO:0043231//intracellular membrane-bounded organelle	-	-	-	protein_coding
Epidermal_cell	Solyc01g112220.4	PIX13	0.228031	0.656494	0.174	0.455	1.52514	1.56772e-41	6.2828e-37	up	PIX13	PREDICTED: probable serine/threonine-protein kinase Cx32, chloroplastic [Solanum lycopersicum]	GO:0016020//membrane	GO:0004713//protein tyrosine kinase activity;GO:0032550//purine ribonucleoside binding	GO:0006468//protein phosphorylation;GO:0007165//signal transduction;GO:0009267//cellular response to starvation;GO:0009620//response to fungus;GO:0009696//salicylic acid metabolic process;GO:0009814//defense response, incompatible interaction;GO:0010243//response to organonitrogen compound	-	protein_coding
Epidermal_cell	Solyc04g074730.1	Solyc04g074730.1	12.3205	18.9883	0.846	0.973	0.62404	1.6369e-41	6.56003e-37	up	Solyc04g074730.1	PREDICTED: classical arabinogalactan protein 5 [Solanum lycopersicum]	-	-	-	-	protein_coding
Epidermal_cell	Solyc06g082970.3	ndhU	1.70025	2.66062	0.602	0.852	0.645981	1.7582e-41	7.04616e-37	up	ndhU	PREDICTED: NAD(P)H-quinone oxidoreductase subunit U, chloroplastic [Solanum lycopersicum]	-	-	-	-	protein_coding
Epidermal_cell	Solyc04g077230.1	Solyc04g077230.1	0.458877	0.905316	0.22	0.512	0.980159	1.81674e-41	7.28078e-37	up	Solyc04g077230.1	-	-	-	-	-	protein_coding
Epidermal_cell	Solyc10g049630.2	At4g33920	0.941677	1.47393	0.437	0.73	0.64631	1.904e-41	7.63048e-37	up	At4g33920	PREDICTED: probable protein phosphatase 2C 63 [Solanum lycopersicum]	-	GO:0004721//phosphoprotein phosphatase activity;GO:0043169//cation binding	GO:0006464//cellular protein modification process;GO:0006605//protein targeting;GO:0006952//defense response;GO:0007165//signal transduction;GO:0010243//response to organonitrogen compound;GO:0043067//regulation of programmed cell death	-	protein_coding
Epidermal_cell	Solyc06g072460.1	Solyc06g072460.1	0.434534	1.12004	0.254	0.542	1.36581	2.36917e-41	9.4947e-37	up	Solyc06g072460.1	PREDICTED: uncharacterized protein LOC101268692 [Solanum lycopersicum]	-	-	GO:0001101//response to acid chemical;GO:0002252//immune effector process;GO:0006812//cation transport;GO:0010243//response to organonitrogen compound;GO:0015698//inorganic anion transport;GO:0046942//carboxylic acid transport;GO:0071705//nitrogen compound transport	-	protein_coding
Epidermal_cell	Solyc09g089500.3	PIIF	0.0306797	0.490147	0.009	0.179	3.99346	2.41574e-41	9.68132e-37	up	PIIF	PREDICTED: wound-induced proteinase inhibitor 1-like [Solanum lycopersicum]	GO:0030312//external encapsulating structure	-	GO:0006508//proteolysis;GO:0009620//response to fungus	-	protein_coding
Epidermal_cell	Solyc03g121090.4	Solyc03g121090.4	10.3186	6.82539	0.856	0.856	-0.596252	2.74579e-41	1.1004e-36	down	Solyc03g121090.4	PREDICTED: suppressor protein SRP40-like isoform X1 [Ipomoea nil]	GO:0016604//nuclear body	-	GO:0006950//response to stress;GO:0010038//response to metal ion	-	protein_coding
Epidermal_cell	Solyc03g097800.4	VHA-C	0.618758	0.945565	0.346	0.644	0.611722	4.0606e-41	1.62733e-36	up	VHA-C	PREDICTED: V-type proton ATPase subunit C [Solanum lycopersicum]	GO:0005773//vacuole;GO:0009536//plastid;GO:0031090//organelle membrane;GO:0033180//proton-transporting V-type ATPase, V1 domain	GO:0003824//catalytic activity;GO:0005488//binding;GO:0015078//hydrogen ion transmembrane transporter activity	GO:0006006//glucose metabolic process;GO:0006109//regulation of carbohydrate metabolic process;GO:0006970//response to osmotic stress;GO:0006996//organelle organization;GO:0009699//phenylpropanoid biosynthetic process;GO:0009826//unidimensional cell growth;GO:0010053//root epidermal cell differentiation;GO:0015988//energy coupled proton transmembrane transport, against electrochemical gradient;GO…	-	protein_coding
Epidermal_cell	Solyc02g090990.1	MAPKKK20	0.163913	0.553199	0.083	0.324	1.75425	4.75658e-41	1.90625e-36	up	MAPKKK20	PREDICTED: mitogen-activated protein kinase kinase kinase NPK1-like [Solanum lycopersicum]	-	-	-	-	protein_coding
Epidermal_cell	Solyc05g005460.3	At1g60420	0.451849	0.830037	0.183	0.459	0.877189	4.93372e-41	1.97724e-36	up	At1g60420	PREDICTED: probable nucleoredoxin 1 [Solanum lycopersicum]	-	GO:0016491//oxidoreductase activity	GO:0000904//cell morphogenesis involved in differentiation;GO:0050794//regulation of cellular process	-	protein_coding
Epidermal_cell	Solyc01g098580.3	At3g05170	1.30421	2.14791	0.494	0.777	0.719714	4.98899e-41	1.99939e-36	up	At3g05170	PREDICTED: phosphoglycerate mutase-like protein AT74H [Solanum lycopersicum]	-	-	-	-	protein_coding
Epidermal_cell	Solyc06g071070.1	At3g03980	3.69458	2.29125	0.692	0.74	-0.689249	5.05228e-41	2.02475e-36	down	At3g03980	PREDICTED: short-chain type dehydrogenase/reductase-like [Solanum lycopersicum]	-	GO:0003824//catalytic activity;GO:0005488//binding	GO:0042221//response to chemical;GO:0044710//single-organism metabolic process	-	protein_coding
Epidermal_cell	Solyc01g080020.2	GIP2	1.80012	0.626667	0.519	0.331	-1.52217	6.06469e-41	2.43049e-36	down	GIP2	PREDICTED: basic 7S globulin-like [Solanum lycopersicum]	-	-	-	-	protein_coding
Epidermal_cell	Solyc04g072120.2	Solyc04g072120.2	1.03894	1.64745	0.506	0.783	0.665069	8.33527e-41	3.34044e-36	up	Solyc04g072120.2	PREDICTED: uncharacterized protein LOC101258553 [Solanum lycopersicum]	GO:0043231//intracellular membrane-bounded organelle	-	GO:0009746//response to hexose;GO:0034285//response to disaccharide;GO:0043094//cellular metabolic compound salvage	-	protein_coding
Epidermal_cell	Solyc01g007010.2	PUB22	0.369595	1.19338	0.191	0.464	1.69076	8.36373e-41	3.35185e-36	up	PUB22	PREDICTED: E3 ubiquitin-protein ligase PUB22-like [Solanum lycopersicum]	GO:0044444//cytoplasmic part	GO:0019787//ubiquitin-like protein transferase activity	GO:0002252//immune effector process;GO:0006812//cation transport;GO:0006950//response to stress;GO:0010243//response to organonitrogen compound;GO:0016567//protein ubiquitination;GO:0046942//carboxylic acid transport	-	protein_coding
Epidermal_cell	Solyc12g010980.3	SALAT	2.38993	4.25167	0.543	0.8	0.831033	9.29029e-41	3.72318e-36	up	SALAT	PREDICTED: acetyl-CoA-benzylalcohol acetyltransferase [Solanum lycopersicum]	-	GO:0003824//catalytic activity	-	-	protein_coding
Epidermal_cell	Solyc01g099370.3	SRC2	5.50034	9.22787	0.737	0.927	0.746466	9.73503e-41	3.90141e-36	up	SRC2	PREDICTED: protein SRC2 homolog [Solanum lycopersicum]	GO:0043231//intracellular membrane-bounded organelle	-	GO:0006820//anion transport;GO:0044763//single-organism cellular process;GO:0050789//regulation of biological process;GO:0050896//response to stimulus;GO:0071702//organic substance transport;GO:0071705//nitrogen compound transport;GO:1902582//single-organism intracellular transport	-	protein_coding
Epidermal_cell	Solyc04g072660.4	RPL30	2.87508	1.69082	0.672	0.747	-0.765846	1.16173e-40	4.65573e-36	down	RPL30	ribosomal protein L7Ae/L30e/S12e/Gadd45 family protein [Solanum lycopersicum]	GO:0009536//plastid;GO:0015934//large ribosomal subunit	GO:0005198//structural molecule activity	GO:0010467//gene expression	-	protein_coding
Epidermal_cell	Solyc10g011810.4	sld1	1.74451	2.49407	0.542	0.814	0.515654	1.30592e-40	5.23359e-36	up	sld1	PREDICTED: delta(8)-fatty-acid desaturase-like [Solanum lycopersicum]	GO:0031224//intrinsic component of membrane	GO:0016705//oxidoreductase activity, acting on paired donors, with incorporation or reduction of molecular oxygen;GO:0046906//tetrapyrrole binding;GO:0046914//transition metal ion binding	GO:0006631//fatty acid metabolic process;GO:0006643//membrane lipid metabolic process	-	protein_coding
Epidermal_cell	Solyc02g091100.3	HACL	2.86613	1.4435	0.595	0.604	-0.989485	1.4589e-40	5.84671e-36	down	HACL	PREDICTED: 2-hydroxyacyl-CoA lyase [Solanum lycopersicum]	GO:0009536//plastid	GO:0016831//carboxy-lyase activity;GO:0019842//vitamin binding;GO:0043169//cation binding	GO:0009072//aromatic amino acid family metabolic process;GO:0009404//toxin metabolic process;GO:0014070//response to organic cyclic compound	-	protein_coding
Epidermal_cell	Solyc04g079790.3	Solyc04g079790.3	3.1631	2.3017	0.705	0.81	-0.458624	1.7939e-40	7.18922e-36	down	Solyc04g079790.3	-	-	-	-	-	protein_coding
Epidermal_cell	Solyc06g082650.4	RPL10	6.57978	8.91293	0.757	0.947	0.437855	1.85275e-40	7.42507e-36	up	RPL10	PREDICTED: 60S ribosomal protein L10 [Solanum lycopersicum]	GO:0009526//plastid envelope;GO:0015934//large ribosomal subunit;GO:0031090//organelle membrane	GO:0003677//DNA binding;GO:0005198//structural molecule activity	GO:0009411//response to UV;GO:0009451//RNA modification;GO:0010468//regulation of gene expression	-	protein_coding
Epidermal_cell	Solyc01g005470.3	PCR2	0.789	1.49472	0.342	0.638	0.921693	2.02832e-40	8.12869e-36	up	PCR2	PREDICTED: protein PLANT CADMIUM RESISTANCE 2 [Solanum lycopersicum]	GO:0016020//membrane;GO:0044424//intracellular part	-	GO:0006950//response to stress	-	protein_coding
Epidermal_cell	Solyc02g093710.1	Solyc02g093710.1	0.820609	1.74359	0.324	0.617	1.08721	2.0679e-40	8.28732e-36	up	Solyc02g093710.1	Hop-interacting protein THI031 [Solanum lycopersicum]	GO:0043231//intracellular membrane-bounded organelle	-	GO:0045333//cellular respiration	-	protein_coding
Epidermal_cell	Solyc06g073300.1	RPL27	3.54176	2.45153	0.734	0.835	-0.530768	2.12373e-40	8.51108e-36	down	RPL27	PREDICTED: 60S ribosomal protein L27 [Solanum lycopersicum]	GO:0015934//large ribosomal subunit;GO:0043231//intracellular membrane-bounded organelle	GO:0005198//structural molecule activity	GO:0009451//RNA modification;GO:0010467//gene expression;GO:0022613//ribonucleoprotein complex biogenesis	-	protein_coding
Epidermal_cell	Solyc03g123680.1	ATL60	0.112415	0.4825	0.087	0.329	2.10071	2.44815e-40	9.81121e-36	up	ATL60	PREDICTED: RING-H2 finger protein ATL3-like [Solanum lycopersicum]	-	-	GO:0007165//signal transduction;GO:0009719//response to endogenous stimulus;GO:0010033//response to organic substance;GO:0044237//cellular metabolic process;GO:0044710//single-organism metabolic process;GO:0045087//innate immune response;GO:0051707//response to other organism;GO:1901700//response to oxygen-containing compound	-	protein_coding
Epidermal_cell	Solyc11r053490.1	Solyc11r053490.1	0.176882	0.00044742	0.108	0.001	-8.33674	3.05673e-40	1.22501e-35	down	Solyc11r053490.1	-	-	-	-	-	lincRNA
Epidermal_cell	Solyc09g090430.3	CYN	1.85581	1.16654	0.615	0.679	-0.669776	3.66937e-40	1.47054e-35	down	CYN	PREDICTED: cyanate hydratase [Solanum lycopersicum]	GO:0044444//cytoplasmic part	GO:0003677//DNA binding;GO:0005515//protein binding;GO:0016840//carbon-nitrogen lyase activity	GO:0009439//cyanate metabolic process	-	protein_coding
Epidermal_cell	Solyc01g107550.3	MTK	0.650782	1.13785	0.371	0.666	0.805964	4.117e-40	1.64993e-35	up	MTK	PREDICTED: methylthioribose kinase [Solanum lycopersicum]	GO:0044444//cytoplasmic part	GO:0005515//protein binding;GO:0016301//kinase activity;GO:0032550//purine ribonucleoside binding	GO:0006796//phosphate-containing compound metabolic process;GO:0009723//response to ethylene;GO:0010039//response to iron ion;GO:0034614//cellular response to reactive oxygen species;GO:0071267//L-methionine salvage	-	protein_coding
Epidermal_cell	Solyc12g005860.2	ACO3	1.54035	0.815648	0.559	0.56	-0.917157	4.99491e-40	2.00176e-35	down	ACO3	PREDICTED: aconitate hydratase, cytoplasmic [Solanum lycopersicum]	GO:0005576//extracellular region;GO:0005911//cell-cell junction;GO:0009532//plastid stroma;GO:0030312//external encapsulating structure;GO:0031090//organelle membrane	GO:0003729//mRNA binding;GO:0016641//oxidoreductase activity, acting on the CH-NH2 group of donors, oxygen as acceptor;GO:0016705//oxidoreductase activity, acting on paired donors, with incorporation or reduction of molecular oxygen;GO:0016836//hydro-lyase activity;GO:0019842//vitamin binding;GO:0032550//purine ribonucleoside binding;GO:0046914//transition metal ion binding;GO:0051536//iron-sulfu…	GO:0000160//phosphorelay signal transduction system;GO:0006006//glucose metabolic process;GO:0006090//pyruvate metabolic process;GO:0006101//citrate metabolic process;GO:0006486//protein glycosylation;GO:0006970//response to osmotic stress;GO:0006996//organelle organization;GO:0009692//ethylene metabolic process;GO:0009725//response to hormone;GO:0010039//response to iron ion;GO:0010087//phloem o…	-	protein_coding
Epidermal_cell	Solyc01g056780.3	RPL34	4.2022	2.96186	0.728	0.814	-0.504623	5.09008e-40	2.0399e-35	down	RPL34	PREDICTED: 50S ribosomal protein L34, chloroplastic [Solanum lycopersicum]	GO:0009536//plastid;GO:0030529//intracellular ribonucleoprotein complex	GO:0003723//RNA binding;GO:0005198//structural molecule activity	GO:0010467//gene expression;GO:0022613//ribonucleoprotein complex biogenesis	-	protein_coding
Epidermal_cell	Solyc02g082920.4	CHI3	0.867102	2.66921	0.206	0.483	1.62203	6.51093e-40	2.60932e-35	up	CHI3	acidic 26 kDa endochitinase precursor [Solanum lycopersicum]	GO:0044421//extracellular region part	GO:0004553//hydrolase activity, hydrolyzing O-glycosyl compounds;GO:0016872//intramolecular lyase activity;GO:0097367//carbohydrate derivative binding	GO:0005976//polysaccharide metabolic process;GO:0006026//aminoglycan catabolic process;GO:0006950//response to stress;GO:0009620//response to fungus;GO:0044036//cell wall macromolecule metabolic process	-	protein_coding
Epidermal_cell	Solyc07g063600.3	CAB13	6.52622	4.42586	0.782	0.859	-0.560281	6.88541e-40	2.7594e-35	down	CAB13	PREDICTED: chlorophyll a-b binding protein 13, chloroplastic-like [Solanum lycopersicum]	GO:0009521//photosystem;GO:0031224//intrinsic component of membrane;GO:0031976//plastid thylakoid;GO:0044434//chloroplast part	GO:0043169//cation binding;GO:0046906//tetrapyrrole binding	GO:0006091//generation of precursor metabolites and energy;GO:0006464//cellular protein modification process	-	protein_coding
Epidermal_cell	Solyc01g104700.4	RAN2	1.54736	2.09448	0.533	0.805	0.436763	7.63423e-40	3.05949e-35	up	RAN2	GTP-binding nuclear protein Ran2 [Solanum lycopersicum]	-	-	-	-	protein_coding
Epidermal_cell	Solyc03g120570.3	NPF1.2	0.00675765	0.168431	0.005	0.161	4.61916	8.33417e-40	3.34e-35	up	NPF1.2	PREDICTED: protein NRT1/ PTR FAMILY 1.2-like isoform X2 [Solanum lycopersicum]	GO:0016020//membrane	-	GO:0006810//transport	-	protein_coding
Epidermal_cell	Solyc09g084480.3	PIIF	1.62258	3.84573	0.405	0.67	1.24492	8.45043e-40	3.3866e-35	up	PIIF	PREDICTED: wound-induced proteinase inhibitor 1-like [Solanum lycopersicum]	GO:0030312//external encapsulating structure	GO:0004866//endopeptidase inhibitor activity;GO:0016787//hydrolase activity	GO:0006812//cation transport;GO:0006950//response to stress;GO:0009620//response to fungus;GO:0010466//negative regulation of peptidase activity	-	protein_coding
Epidermal_cell	Solyc03g118810.1	CML27	13.745	10.2916	0.87	0.948	-0.417431	1.33492e-39	5.34984e-35	down	CML27	PREDICTED: calcium-binding allergen Ole e 8-like [Solanum lycopersicum]	GO:0016020//membrane;GO:0043231//intracellular membrane-bounded organelle	GO:0046872//metal ion binding	GO:0048580//regulation of post-embryonic development;GO:0051171//regulation of nitrogen compound metabolic process	-	protein_coding
Epidermal_cell	Solyc04g081530.1	ATJ11	4.87966	2.46051	0.709	0.687	-0.987797	1.34163e-39	5.37673e-35	down	ATJ11	DNAJ-like protein [Solanum lycopersicum]	-	-	-	-	protein_coding
Epidermal_cell	Solyc09g083210.3	NFP	0.969134	1.4735	0.346	0.635	0.604428	1.55415e-39	6.2284e-35	up	NFP	PREDICTED: serine/threonine receptor-like kinase NFP [Solanum lycopersicum]	-	GO:0004672//protein kinase activity;GO:0032550//purine ribonucleoside binding	GO:0006464//cellular protein modification process;GO:0006796//phosphate-containing compound metabolic process	-	protein_coding
Epidermal_cell	Solyc12g055710.1	ATL60	0.113415	0.421121	0.06	0.28	1.89169	2.17481e-39	8.71578e-35	up	ATL60	PREDICTED: RING-H2 finger protein ATL3-like [Solanum lycopersicum]	-	-	GO:0007165//signal transduction;GO:0009719//response to endogenous stimulus;GO:0010033//response to organic substance;GO:0044237//cellular metabolic process;GO:0044710//single-organism metabolic process;GO:0045087//innate immune response;GO:0051707//response to other organism;GO:1901700//response to oxygen-containing compound	-	protein_coding
Epidermal_cell	Solyc08g007830.1	DREB1F	0.336061	0.918337	0.159	0.427	1.45003	2.66948e-39	1.06982e-34	up	DREB1F	PREDICTED: dehydration-responsive element-binding protein 1F-like [Solanum lycopersicum]	-	GO:0000975//regulatory region DNA binding	GO:0006970//response to osmotic stress;GO:0009409//response to cold;GO:0010565//regulation of cellular ketone metabolic process;GO:0040007//growth;GO:0044249//cellular biosynthetic process;GO:0048506//regulation of timing of meristematic phase transition;GO:1901576//organic substance biosynthetic process	AP2-EREBP	protein_coding
Epidermal_cell	Solyc10g055760.2	NAC022	0.239258	0.603701	0.096	0.332	1.33491	2.97424e-39	1.19196e-34	up	NAC022	PREDICTED: NAC domain-containing protein 35 [Solanum lycopersicum]	GO:0043231//intracellular membrane-bounded organelle	-	GO:0009653//anatomical structure morphogenesis;GO:0010468//regulation of gene expression;GO:0034645//cellular macromolecule biosynthetic process;GO:0048731//system development	NAC	protein_coding
Epidermal_cell	Solyc04g082040.3	MSL8	0.146272	0.288489	0.061	0.266	0.979378	3.0541e-39	1.22396e-34	up	MSL8	PREDICTED: mechanosensitive ion channel protein 8-like [Solanum lycopersicum]	GO:0005911//cell-cell junction;GO:0031090//organelle membrane	-	GO:0044699//single-organism process	-	protein_coding
Epidermal_cell	Solyc05g056080.4	Solyc05g056080.4	0.453631	0.900373	0.259	0.547	0.988846	3.81437e-39	1.52865e-34	up	Solyc05g056080.4	PREDICTED: uncharacterized protein LOC101253087 [Solanum lycopersicum]	GO:0043231//intracellular membrane-bounded organelle	-	GO:0001101//response to acid chemical;GO:0006605//protein targeting;GO:0006972//hyperosmotic response;GO:0009699//phenylpropanoid biosynthetic process;GO:0009755//hormone-mediated signaling pathway;GO:0043067//regulation of programmed cell death;GO:0061024//membrane organization	-	protein_coding
Epidermal_cell	Solyc02g077410.3	PDAP1	0.927174	1.40244	0.486	0.764	0.596974	5.25169e-39	2.10467e-34	up	PDAP1	PREDICTED: 28 kDa heat- and acid-stable phosphoprotein [Solanum lycopersicum]	GO:0043231//intracellular membrane-bounded organelle;GO:0044444//cytoplasmic part	-	-	-	protein_coding
Epidermal_cell	Solyc07g063630.3	PVA41	0.657633	0.902831	0.328	0.615	0.457115	5.77529e-39	2.31451e-34	up	PVA41	PREDICTED: vesicle-associated protein 4-1 [Solanum lycopersicum]	GO:0031090//organelle membrane;GO:0043231//intracellular membrane-bounded organelle	-	GO:0006498//N-terminal protein lipidation;GO:0006605//protein targeting;GO:0006950//response to stress	-	protein_coding
Epidermal_cell	Solyc02g071990.3	BEH4	0.521645	0.962967	0.319	0.61	0.884291	6.22206e-39	2.49355e-34	up	BEH4	PREDICTED: BES1/BZR1 homolog protein 4 isoform X3 [Solanum lycopersicum]	GO:0043231//intracellular membrane-bounded organelle	-	GO:0001101//response to acid chemical;GO:0006972//hyperosmotic response;GO:0010468//regulation of gene expression;GO:0034645//cellular macromolecule biosynthetic process	BES1	protein_coding
Epidermal_cell	Solyc11g005700.1	PUB27	0.161972	0.505018	0.12	0.373	1.63998	6.24877e-39	2.50426e-34	up	PUB27	PREDICTED: U-box domain-containing protein 27-like [Solanum lycopersicum]	GO:0005911//cell-cell junction	GO:0019787//ubiquitin-like protein transferase activity;GO:0033612//receptor serine/threonine kinase binding	GO:0002252//immune effector process;GO:0007165//signal transduction;GO:0009620//response to fungus;GO:0010243//response to organonitrogen compound;GO:0032446//protein modification by small protein conjugation	-	protein_coding
Epidermal_cell	Solyc01g057770.3	BOR1	1.51262	2.53044	0.531	0.786	0.742302	6.35417e-39	2.5465e-34	up	BOR1	PREDICTED: boron transporter 1 isoform X2 [Solanum lycopersicum]	GO:0031224//intrinsic component of membrane;GO:0043231//intracellular membrane-bounded organelle;GO:0043673//sexine;GO:0044459//plasma membrane part	GO:0015103//inorganic anion transmembrane transporter activity;GO:0015562//efflux transmembrane transporter activity	GO:0000041//transition metal ion transport;GO:0001101//response to acid chemical;GO:0009267//cellular response to starvation;GO:0015698//inorganic anion transport	-	protein_coding
Epidermal_cell	Solyc04g080280.3	Solyc04g080280.3	3.65077	2.48436	0.732	0.847	-0.55531	7.34931e-39	2.94531e-34	down	Solyc04g080280.3	-	-	-	-	-	protein_coding
Epidermal_cell	Solyc10g086780.2	ANS	0.0302149	0.21932	0.032	0.226	2.8556	8.83005e-39	3.53873e-34	up	ANS	PREDICTED: codeine O-demethylase [Solanum lycopersicum]	GO:0044444//cytoplasmic part	GO:0016705//oxidoreductase activity, acting on paired donors, with incorporation or reduction of molecular oxygen	GO:0001101//response to acid chemical;GO:0009117//nucleotide metabolic process;GO:0015698//inorganic anion transport;GO:0016129//phytosteroid biosynthetic process;GO:0030001//metal ion transport;GO:0032412//regulation of ion transmembrane transporter activity	-	protein_coding
Epidermal_cell	Solyc09g007920.4	PAL5	12.4949	19.1414	0.858	0.966	0.615357	9.62651e-39	3.85792e-34	up	PAL5	phenylalanine ammonia-lyase 3 [Solanum lycopersicum]	GO:0044424//intracellular part	GO:0005488//binding;GO:0016841//ammonia-lyase activity	GO:0006558//L-phenylalanine metabolic process;GO:0006575//cellular modified amino acid metabolic process;GO:0006595//polyamine metabolic process;GO:0009411//response to UV;GO:0009414//response to water deprivation;GO:0009696//salicylic acid metabolic process;GO:0009699//phenylpropanoid biosynthetic process;GO:0009808//lignin metabolic process;GO:0009891//positive regulation of biosynthetic proces…	-	protein_coding
Epidermal_cell	Solyc08g013670.3	PSAN	9.75883	6.67175	0.852	0.909	-0.548635	9.87872e-39	3.95899e-34	down	PSAN	photosystem I reaction center subunit [Solanum lycopersicum]	GO:0009521//photosystem;GO:0031978//plastid thylakoid lumen;GO:0044434//chloroplast part	GO:0005515//protein binding	GO:0000097//sulfur amino acid biosynthetic process;GO:0006739//NADP metabolic process;GO:0009767//photosynthetic electron transport chain;GO:0031399//regulation of protein modification process	-	protein_coding
Epidermal_cell	Solyc01g106480.4	MDHG	1.63012	2.49485	0.593	0.839	0.613947	1.20015e-38	4.80973e-34	up	MDHG	glyoxisomal malate dehydrogenase [Solanum lycopersicum]	GO:0005576//extracellular region;GO:0005777//peroxisome;GO:0009526//plastid envelope	GO:0016615//malate dehydrogenase activity	GO:0006090//pyruvate metabolic process;GO:0006101//citrate metabolic process;GO:0006355//regulation of transcription, DNA-templated;GO:0006544//glycine metabolic process;GO:0006605//protein targeting;GO:0006633//fatty acid biosynthetic process;GO:0006739//NADP metabolic process;GO:0006779//porphyrin-containing compound biosynthetic process;GO:0006790//sulfur compound metabolic process;GO:0006952/…	-	protein_coding
Epidermal_cell	Solyc01g009990.3	PNSL5	2.74009	1.78606	0.669	0.749	-0.61741	1.20037e-38	4.81059e-34	down	PNSL5	PREDICTED: photosynthetic NDH subunit of lumenal location 5, chloroplastic [Solanum lycopersicum]	GO:0005576//extracellular region;GO:0005840//ribosome;GO:0009532//plastid stroma;GO:0009534//chloroplast thylakoid;GO:0031978//plastid thylakoid lumen;GO:0042170//plastid membrane	GO:0016859//cis-trans isomerase activity;GO:0019901//protein kinase binding;GO:0033218//amide binding	GO:0000097//sulfur amino acid biosynthetic process;GO:0001101//response to acid chemical;GO:0006090//pyruvate metabolic process;GO:0006091//generation of precursor metabolites and energy;GO:0006355//regulation of transcription, DNA-templated;GO:0006544//glycine metabolic process;GO:0006605//protein targeting;GO:0006633//fatty acid biosynthetic process;GO:0006732//coenzyme metabolic process;GO:000…	-	protein_coding
Epidermal_cell	Solyc09g009420.1	BIC1	0.370816	0.810828	0.224	0.504	1.12848	1.67608e-38	6.71705e-34	up	BIC1	protein BIC1-like [Cajanus cajan]	GO:0043231//intracellular membrane-bounded organelle	-	GO:0009411//response to UV;GO:0009812//flavonoid metabolic process;GO:0034285//response to disaccharide	-	protein_coding
Epidermal_cell	Solyc09g008280.2	SAM3	7.55874	10.8061	0.8	0.957	0.515627	1.79361e-38	7.18807e-34	up	SAM3	S-adenosylmethionine synthase 3 [Solanum lycopersicum]	-	-	-	-	protein_coding
Epidermal_cell	Solyc00g500065.1	accD	4.55139	1.22778	0.602	0.484	-1.89017	1.80983e-38	7.25306e-34	down	accD	acetyl-CoA carboxylase carboxyltransferase beta subunit (chloroplast) [Solanum lycopersicum]	GO:0009532//plastid stroma	GO:0016421//CoA carboxylase activity;GO:0032550//purine ribonucleoside binding;GO:0046914//transition metal ion binding	GO:0006631//fatty acid metabolic process;GO:0015937//coenzyme A biosynthetic process	-	protein_coding
Epidermal_cell	Solyc06g060110.3	AAP3	1.98123	3.31614	0.498	0.766	0.74308	1.87377e-38	7.50932e-34	up	AAP3	amino acid transporter [Solanum lycopersicum]	-	-	-	-	protein_coding
Epidermal_cell	Solyc02g071220.3	RR10	0.498715	0.935845	0.26	0.545	0.907918	2.01464e-38	8.07388e-34	up	RR10	PREDICTED: two-component response regulator ORR3-like [Solanum lycopersicum]	-	-	-	ARR-B	protein_coding
Epidermal_cell	Solyc05g050500.1	ATPD	1.22103	0.627485	0.545	0.499	-0.960338	2.6608e-38	1.06634e-33	down	ATPD	PREDICTED: ATP synthase subunit delta, chloroplastic [Solanum pennellii]	GO:0009526//plastid envelope;GO:0031976//plastid thylakoid;GO:0044434//chloroplast part	-	GO:0007165//signal transduction;GO:0009117//nucleotide metabolic process;GO:0009617//response to bacterium;GO:0009725//response to hormone;GO:0009767//photosynthetic electron transport chain;GO:0018130//heterocycle biosynthetic process;GO:0019438//aromatic compound biosynthetic process;GO:0019693//ribose phosphate metabolic process;GO:0032787//monocarboxylic acid metabolic process;GO:0044085//cel…	-	protein_coding
Epidermal_cell	CQW56_mgp13	nad4	3.81221	0.579236	0.283	0.117	-2.7182	3.00908e-38	1.20592e-33	down	nad4	-	-	-	-	-	protein_coding
Epidermal_cell	Solyc09g065540.3	MCCA	1.20807	0.165127	0.308	0.128	-2.8703	3.12758e-38	1.25341e-33	down	MCCA	biotin carboxyl carrier protein of acetyl-CoA carboxylase [Solanum lycopersicum]	GO:0005840//ribosome;GO:0044429//mitochondrial part	GO:0004672//protein kinase activity;GO:0016421//CoA carboxylase activity;GO:0016879//ligase activity, forming carbon-nitrogen bonds;GO:0032550//purine ribonucleoside binding;GO:0046914//transition metal ion binding	GO:0006464//cellular protein modification process;GO:0006551//leucine metabolic process;GO:0009746//response to hexose;GO:0034285//response to disaccharide	-	protein_coding
Epidermal_cell	Solyc12g094640.3	Solyc12g094640.3	5.91111	4.41667	0.773	0.868	-0.420463	3.68183e-38	1.47553e-33	down	Solyc12g094640.3	-	-	-	-	-	protein_coding
Epidermal_cell	Solyc06g009640.2	BZIP53	1.99708	1.06298	0.61	0.596	-0.90972	4.00957e-38	1.60687e-33	down	BZIP53	PREDICTED: bZIP transcription factor 53-like [Solanum lycopersicum]	GO:0043231//intracellular membrane-bounded organelle	GO:0001071//nucleic acid binding transcription factor activity;GO:0003677//DNA binding;GO:0046983//protein dimerization activity	GO:0006355//regulation of transcription, DNA-templated;GO:0006605//protein targeting;GO:0010431//seed maturation;GO:0033554//cellular response to stress	bZIP	protein_coding
Epidermal_cell	Solyc10g084150.2	LOG3	0.0742603	0.460714	0.041	0.239	2.63158	4.2324e-38	1.69617e-33	up	LOG3	cytokinin riboside 5'-monophosphate phosphoribohydrolase LOG6 [Solanum lycopersicum]	GO:0043231//intracellular membrane-bounded organelle;GO:0044444//cytoplasmic part	GO:0016798//hydrolase activity, acting on glycosyl bonds	GO:0009690//cytokinin metabolic process	-	protein_coding
Epidermal_cell	Solyc08g080750.4	At1g63410	0.169807	0.718029	0.065	0.285	2.0795	4.24131e-38	1.69975e-33	up	At1g63410	PREDICTED: protein LURP-one-related 4-like [Solanum lycopersicum]	-	-	GO:0008152//metabolic process	-	protein_coding
Epidermal_cell	Solyc02g087210.3	SAP12	16.6435	23.0792	0.818	0.971	0.471633	4.61058e-38	1.84773e-33	up	SAP12	stress-associated protein 11 [Solanum lycopersicum]	-	GO:0046914//transition metal ion binding	GO:0001101//response to acid chemical;GO:0006972//hyperosmotic response;GO:0009404//toxin metabolic process;GO:0009408//response to heat;GO:0009755//hormone-mediated signaling pathway;GO:0014070//response to organic cyclic compound;GO:0043067//regulation of programmed cell death	-	protein_coding
Epidermal_cell	Solyc07g062130.3	RHM1	1.2682	1.87067	0.467	0.746	0.560735	4.64058e-38	1.85976e-33	up	RHM1	PREDICTED: trifunctional UDP-glucose 4,6-dehydratase/UDP-4-keto-6-deoxy-D-glucose 3,5-epimerase/UDP-4-keto-L-rhamnose-reductase RHM1 [Solanum lycopersicum]	GO:0005911//cell-cell junction;GO:0009536//plastid	GO:0016616//oxidoreductase activity, acting on the CH-OH group of donors, NAD or NADP as acceptor;GO:0016836//hydro-lyase activity;GO:0048037//cofactor binding	GO:0009226//nucleotide-sugar biosynthetic process;GO:0009411//response to UV;GO:0010928//regulation of auxin mediated signaling pathway;GO:0033692//cellular polysaccharide biosynthetic process;GO:0034285//response to disaccharide;GO:0045229//external encapsulating structure organization;GO:0051553//flavone biosynthetic process	-	protein_coding
Epidermal_cell	Solyc12g099970.2	KINB1	1.78091	0.918125	0.586	0.599	-0.955776	4.86378e-38	1.94921e-33	down	KINB1	SNF1 kinase complex anchoring protein [Solanum lycopersicum]	GO:0044424//intracellular part	GO:0005488//binding;GO:0016772//transferase activity, transferring phosphorus-containing groups	GO:0006629//lipid metabolic process;GO:0006796//phosphate-containing compound metabolic process;GO:0009746//response to hexose;GO:0031669//cellular response to nutrient levels;GO:0034285//response to disaccharide;GO:0043436//oxoacid metabolic process	-	protein_coding
Epidermal_cell	Solyc12g099000.3	SAM2	6.44365	10.4999	0.773	0.937	0.704418	5.48682e-38	2.1989e-33	up	SAM2	S-adenosylmethionine synthase 2 [Solanum lycopersicum]	GO:0005911//cell-cell junction;GO:0016020//membrane;GO:0030312//external encapsulating structure;GO:0031988//membrane-bounded vesicle;GO:0043232//intracellular non-membrane-bounded organelle;GO:0044444//cytoplasmic part	GO:0016765//transferase activity, transferring alkyl or aryl (other than methyl) groups;GO:0032550//purine ribonucleoside binding;GO:0046914//transition metal ion binding	GO:0000097//sulfur amino acid biosynthetic process;GO:0006006//glucose metabolic process;GO:0006090//pyruvate metabolic process;GO:0006575//cellular modified amino acid metabolic process;GO:0006595//polyamine metabolic process;GO:0006970//response to osmotic stress;GO:0006996//organelle organization;GO:0009108//coenzyme biosynthetic process;GO:0009692//ethylene metabolic process;GO:0009699//pheny…	-	protein_coding
Epidermal_cell	Solyc04g074910.3	RPS21C	2.94038	2.18379	0.709	0.833	-0.429154	5.76974e-38	2.31228e-33	down	RPS21C	PREDICTED: 40S ribosomal protein S21-like [Solanum lycopersicum]	-	-	-	-	protein_coding
Epidermal_cell	Solyc05g055000.4	NFS2	0.209356	0.447181	0.158	0.419	1.09453	6.18017e-38	2.47676e-33	up	NFS2	PREDICTED: cysteine desulfurase 1, chloroplastic [Solanum lycopersicum]	GO:0009536//plastid	GO:0016783//sulfurtransferase activity;GO:0016846//carbon-sulfur lyase activity;GO:0043168//anion binding	GO:0000096//sulfur amino acid metabolic process;GO:0006979//response to oxidative stress;GO:0008652//cellular amino acid biosynthetic process;GO:0010038//response to metal ion;GO:0016226//iron-sulfur cluster assembly;GO:0055076//transition metal ion homeostasis	-	protein_coding
Epidermal_cell	Solyc00g500027.1	petB	25.0461	12.5447	0.936	0.865	-0.997501	6.20539e-38	2.48687e-33	down	petB	PREDICTED: cytochrome b6 [Nicotiana tabacum]	GO:0031224//intrinsic component of membrane;GO:0034357//photosynthetic membrane;GO:0044434//chloroplast part	GO:0003824//catalytic activity;GO:0009055//electron carrier activity;GO:0046906//tetrapyrrole binding;GO:0046914//transition metal ion binding	GO:0022900//electron transport chain	-	protein_coding
Epidermal_cell	Solyc01g105290.3	Solyc01g105290.3	0.885412	1.43423	0.397	0.682	0.695792	6.23954e-38	2.50056e-33	up	Solyc01g105290.3	PREDICTED: uncharacterized protein LOC101259293 [Solanum lycopersicum]	-	-	-	-	protein_coding
Epidermal_cell	Solyc07g065410.1	Solyc07g065410.1	0.185442	1.79826	0.067	0.28	3.27686	6.59663e-38	2.64366e-33	up	Solyc07g065410.1	PREDICTED: uncharacterized protein LOC107025426 [Solanum pennellii]	-	-	-	-	protein_coding
Epidermal_cell	Solyc12g010020.3	LAPA1	4.63533	8.33776	0.618	0.834	0.846975	6.9017e-38	2.76593e-33	up	LAPA1	leucine aminopeptidase 1, chloroplastic [Solanum lycopersicum]	GO:0009532//plastid stroma	GO:0008237//metallopeptidase activity;GO:0008238//exopeptidase activity;GO:0046914//transition metal ion binding	GO:0019538//protein metabolic process	-	protein_coding
Epidermal_cell	LyesC2p064	ndhC	14.5954	7.35425	0.845	0.666	-0.988855	7.5487e-38	3.02522e-33	down	ndhC	-	-	-	-	-	protein_coding
Epidermal_cell	Solyc08g067340.4	WRKY40	0.0600697	0.415106	0.019	0.191	2.78672	7.87163e-38	3.15463e-33	up	WRKY40	PREDICTED: probable WRKY transcription factor 40 [Solanum lycopersicum]	GO:0005623//cell	GO:0005488//binding	GO:0002252//immune effector process;GO:0002682//regulation of immune system process;GO:0006725//cellular aromatic compound metabolic process;GO:0009617//response to bacterium;GO:0009620//response to fungus;GO:0009751//response to salicylic acid;GO:0009755//hormone-mediated signaling pathway;GO:0031347//regulation of defense response;GO:0035556//intracellular signal transduction;GO:0043900//regula…	WRKY	protein_coding
Epidermal_cell	Solyc06g073587.1	Os01g0270100	1.4386	3.0788	0.298	0.581	1.09765	8.04156e-38	3.22274e-33	up	Os01g0270100	PREDICTED: multicystatin, partial [Solanum lycopersicum]	GO:0043231//intracellular membrane-bounded organelle;GO:0044444//cytoplasmic part	GO:0004866//endopeptidase inhibitor activity;GO:0046914//transition metal ion binding	GO:0006970//response to osmotic stress;GO:0010466//negative regulation of peptidase activity	-	protein_coding
Epidermal_cell	Solyc02g080070.3	CRK29	0.132187	0.454578	0.128	0.378	1.78117	8.24319e-38	3.30354e-33	up	CRK29	PREDICTED: cysteine-rich receptor-like protein kinase 10 isoform X2 [Capsicum annuum]	-	GO:0004672//protein kinase activity	GO:0006468//protein phosphorylation	-	protein_coding
Epidermal_cell	Solyc03g097070.3	TOL1	1.08922	1.63525	0.499	0.77	0.586165	1.00138e-37	4.01313e-33	up	TOL1	PREDICTED: TOM1-like protein 2 [Solanum lycopersicum]	GO:0005794//Golgi apparatus;GO:0016020//membrane	GO:0022892//substrate-specific transporter activity	GO:0006605//protein targeting;GO:0048193//Golgi vesicle transport;GO:0061024//membrane organization	-	protein_coding
Epidermal_cell	Solyc09g072810.3	MIK2	0.257432	0.587902	0.151	0.41	1.19107	1.16523e-37	4.66977e-33	up	MIK2	PREDICTED: MDIS1-interacting receptor like kinase 2-like [Solanum lycopersicum]	GO:0016020//membrane	GO:0004672//protein kinase activity;GO:0016491//oxidoreductase activity;GO:0036094//small molecule binding;GO:0097159//organic cyclic compound binding;GO:1901363//heterocyclic compound binding	GO:0006468//protein phosphorylation;GO:0044710//single-organism metabolic process	-	protein_coding
Epidermal_cell	Solyc09g007910.4	PAL5	1.65794	2.64328	0.433	0.713	0.672905	1.17351e-37	4.70297e-33	up	PAL5	phenylalanine ammonia-lyase [Solanum lycopersicum]	GO:0044424//intracellular part	GO:0005488//binding;GO:0016841//ammonia-lyase activity	GO:0006558//L-phenylalanine metabolic process;GO:0006575//cellular modified amino acid metabolic process;GO:0006595//polyamine metabolic process;GO:0009411//response to UV;GO:0009414//response to water deprivation;GO:0009696//salicylic acid metabolic process;GO:0009699//phenylpropanoid biosynthetic process;GO:0009808//lignin metabolic process;GO:0009891//positive regulation of biosynthetic proces…	-	protein_coding
Epidermal_cell	Solyc06g048730.3	DCUP	1.50887	0.75208	0.567	0.524	-1.00442	1.39087e-37	5.57403e-33	down	DCUP	PREDICTED: uroporphyrinogen decarboxylase, chloroplastic [Solanum lycopersicum]	-	-	-	-	protein_coding
Epidermal_cell	Solyc12g056210.3	Solyc12g056210.3	1.44583	1.9588	0.575	0.831	0.43804	1.59263e-37	6.38263e-33	up	Solyc12g056210.3	PLAC8 family protein [Medicago truncatula]	GO:0016020//membrane	-	GO:0001101//response to acid chemical;GO:0006952//defense response;GO:0007165//signal transduction;GO:0009696//salicylic acid metabolic process;GO:0010038//response to metal ion;GO:0015698//inorganic anion transport;GO:0048588//developmental cell growth	-	protein_coding
Epidermal_cell	Solyc01g104770.4	AC101	1.90896	0.587138	0.461	0.272	-1.70085	1.63649e-37	6.55839e-33	down	AC101	actin [Solanum lycopersicum]	GO:0005911//cell-cell junction;GO:0009526//plastid envelope;GO:0009532//plastid stroma;GO:0016020//membrane;GO:0043232//intracellular non-membrane-bounded organelle	GO:0017111//nucleoside-triphosphatase activity;GO:0032550//purine ribonucleoside binding	GO:0006006//glucose metabolic process;GO:0007010//cytoskeleton organization;GO:0051603//proteolysis involved in cellular protein catabolic process	-	protein_coding
Epidermal_cell	Solyc00g500023.1	clpP	2.48737	0.391285	0.37	0.2	-2.66802	1.94645e-37	7.80061e-33	down	clpP	clp protease proteolytic subunit (chloroplast) [Solanum lycopersicum]	GO:0009532//plastid stroma	GO:0070011//peptidase activity, acting on L-amino acid peptides	GO:0019538//protein metabolic process	-	protein_coding
Epidermal_cell	Solyc10g150146.1	RPS17	2.34377	1.61737	0.66	0.775	-0.535158	2.09158e-37	8.38222e-33	down	RPS17	PREDICTED: 40S ribosomal protein S17-like [Solanum lycopersicum]	-	-	-	-	protein_coding
Epidermal_cell	Solyc10g079890.2	CBP	1.35178	2.15525	0.454	0.73	0.672958	2.96387e-37	1.1878e-32	up	CBP	PREDICTED: probable calcium-binding protein CML49 [Solanum lycopersicum]	-	-	-	-	protein_coding
Epidermal_cell	Solyc01g068000.4	Os05g0134200	0.784454	1.23476	0.398	0.681	0.654409	3.2379e-37	1.29762e-32	up	Os05g0134200	PREDICTED: probable protein phosphatase 2C 47 [Solanum lycopersicum]	GO:0043231//intracellular membrane-bounded organelle	GO:0004721//phosphoprotein phosphatase activity;GO:0043169//cation binding	GO:0006464//cellular protein modification process;GO:0010243//response to organonitrogen compound	-	protein_coding
Epidermal_cell	Solyc07g062570.3	UBC35	1.27892	1.76939	0.545	0.806	0.468292	4.82019e-37	1.93174e-32	up	UBC35	ubiquitin-conjugating enzyme E2 35-like [Solanum lycopersicum]	GO:0009536//plastid;GO:0016020//membrane;GO:0031371//ubiquitin conjugating enzyme complex	GO:0016879//ligase activity, forming carbon-nitrogen bonds;GO:0019787//ubiquitin-like protein transferase activity;GO:0032550//purine ribonucleoside binding	GO:0006281//DNA repair;GO:0010015//root morphogenesis;GO:0010038//response to metal ion;GO:0019941//modification-dependent protein catabolic process;GO:0032446//protein modification by small protein conjugation	-	protein_coding
Epidermal_cell	Solyc11g072623.1	Solyc11g072623.1	0.309967	0.735287	0.136	0.387	1.24592	6.33704e-37	2.53963e-32	up	Solyc11g072623.1	-	-	-	-	-	protein_coding
Epidermal_cell	Solyc07g056420.4	PARC	1.14907	2.00471	0.312	0.595	0.802868	7.10362e-37	2.84685e-32	up	PARC	glutathione S-transferase-like protein [Solanum lycopersicum]	GO:0009532//plastid stroma;GO:0031090//organelle membrane	GO:0016209//antioxidant activity;GO:0016765//transferase activity, transferring alkyl or aryl (other than methyl) groups;GO:0043168//anion binding	GO:0006006//glucose metabolic process;GO:0006090//pyruvate metabolic process;GO:0006511//ubiquitin-dependent protein catabolic process;GO:0006970//response to osmotic stress;GO:0009062//fatty acid catabolic process;GO:0009247//glycolipid biosynthetic process;GO:0009267//cellular response to starvation;GO:0009404//toxin metabolic process;GO:0009414//response to water deprivation;GO:0010038//respon…	-	protein_coding
Epidermal_cell	Solyc10g086280.2	HIPP05	6.99725	10.5758	0.765	0.935	0.595893	7.93034e-37	3.17816e-32	up	HIPP05	PREDICTED: heavy metal-associated isoprenylated plant protein 3-like [Solanum lycopersicum]	-	GO:0046872//metal ion binding	GO:0044699//single-organism process	-	protein_coding
Epidermal_cell	Solyc06g076020.3	HSC-I	13.8801	18.6382	0.812	0.963	0.42524	1.04822e-36	4.20083e-32	up	HSC-I	heat shock cognate 70 kDa protein 1 [Solanum lycopersicum]	GO:0005576//extracellular region;GO:0030312//external encapsulating structure;GO:0031090//organelle membrane;GO:0043231//intracellular membrane-bounded organelle;GO:0044444//cytoplasmic part	GO:0016628//oxidoreductase activity, acting on the CH-CH group of donors, NAD or NADP as acceptor;GO:0032550//purine ribonucleoside binding;GO:0044389//ubiquitin-like protein ligase binding	GO:0010468//regulation of gene expression;GO:0032446//protein modification by small protein conjugation;GO:0033554//cellular response to stress;GO:0034645//cellular macromolecule biosynthetic process;GO:0044710//single-organism metabolic process	-	protein_coding
Epidermal_cell	Solyc02g093110.3	SCE1	1.78461	2.45613	0.629	0.866	0.460759	1.08377e-36	4.3433e-32	up	SCE1	SUMO-conjugating enzyme SCE1 [Solanum lycopersicum]	GO:0043231//intracellular membrane-bounded organelle	GO:0016879//ligase activity, forming carbon-nitrogen bonds;GO:0019787//ubiquitin-like protein transferase activity;GO:0032550//purine ribonucleoside binding;GO:0043168//anion binding	GO:0001101//response to acid chemical;GO:0003006//developmental process involved in reproduction;GO:0018205//peptidyl-lysine modification	-	protein_coding
Epidermal_cell	Solyc08g061320.3	CID7	2.21786	1.19196	0.61	0.661	-0.895775	1.22039e-36	4.89083e-32	down	CID7	PREDICTED: polyadenylate-binding protein-interacting protein 7 isoform X1 [Solanum lycopersicum]	-	-	-	-	protein_coding
Epidermal_cell	Solyc01g010430.4	Solyc01g010430.4	1.01431	1.81616	0.364	0.646	0.840325	1.29534e-36	5.19122e-32	up	Solyc01g010430.4	PREDICTED: uncharacterized protein LOC101261849 [Solanum lycopersicum]	-	-	-	-	protein_coding
Epidermal_cell	Solyc12g099900.1	SCL3	0.550524	0.919345	0.242	0.512	0.739696	1.31926e-36	5.28705e-32	up	SCL3	PREDICTED: scarecrow-like protein 3 [Solanum lycopersicum]	GO:0043231//intracellular membrane-bounded organelle	GO:0001071//nucleic acid binding transcription factor activity	GO:0001101//response to acid chemical;GO:0010468//regulation of gene expression;GO:0032774//RNA biosynthetic process;GO:0034645//cellular macromolecule biosynthetic process	GRAS	protein_coding
Epidermal_cell	Solyc01g097380.2	PR	0.396251	0.824792	0.152	0.404	1.05743	1.33652e-36	5.35622e-32	up	PR	PREDICTED: perakine reductase-like [Solanum pennellii]	-	GO:0004033//aldo-keto reductase (NADP) activity	GO:0044710//single-organism metabolic process;GO:1901564//organonitrogen compound metabolic process	-	protein_coding
Epidermal_cell	Solyc08g076870.1	Solyc08g076870.1	0.513573	1.33164	0.223	0.49	1.37439	1.4057e-36	5.6335e-32	up	Solyc08g076870.1	PREDICTED: uncharacterized protein LOC101245191 [Solanum lycopersicum]	-	-	-	-	protein_coding
Epidermal_cell	Solyc02g086910.4	TLP40	1.28458	0.656962	0.534	0.51	-0.967301	1.72201e-36	6.90112e-32	down	TLP40	PREDICTED: peptidyl-prolyl cis-trans isomerase CYP38, chloroplastic [Solanum lycopersicum]	-	-	-	-	protein_coding
Epidermal_cell	Solyc09g091990.3	LECRKS2	1.61065	2.79129	0.406	0.685	0.793249	1.81503e-36	7.2739e-32	up	LECRKS2	PREDICTED: receptor like protein kinase S.2 [Solanum lycopersicum]	-	GO:0004672//protein kinase activity	GO:0006796//phosphate-containing compound metabolic process	-	protein_coding
Epidermal_cell	Solyc01g101060.4	SAM1	1.43666	2.34937	0.489	0.754	0.709519	2.62209e-36	1.05083e-31	up	SAM1	S-adenosylmethionine synthase 1 [Solanum lycopersicum]	GO:0005911//cell-cell junction;GO:0016020//membrane;GO:0030312//external encapsulating structure;GO:0031988//membrane-bounded vesicle;GO:0043232//intracellular non-membrane-bounded organelle;GO:0044444//cytoplasmic part	GO:0016765//transferase activity, transferring alkyl or aryl (other than methyl) groups;GO:0032550//purine ribonucleoside binding;GO:0046914//transition metal ion binding	GO:0000097//sulfur amino acid biosynthetic process;GO:0006006//glucose metabolic process;GO:0006090//pyruvate metabolic process;GO:0006575//cellular modified amino acid metabolic process;GO:0006595//polyamine metabolic process;GO:0006970//response to osmotic stress;GO:0006996//organelle organization;GO:0009108//coenzyme biosynthetic process;GO:0009692//ethylene metabolic process;GO:0009699//pheny…	-	protein_coding
Epidermal_cell	Solyc02g078400.3	ALN	0.468053	0.907656	0.275	0.553	0.955324	2.84406e-36	1.13979e-31	up	ALN	PREDICTED: allantoinase [Solanum lycopersicum]	GO:0043231//intracellular membrane-bounded organelle	GO:0016812//hydrolase activity, acting on carbon-nitrogen (but not peptide) bonds, in cyclic amides;GO:0046914//transition metal ion binding	GO:0000255//allantoin metabolic process;GO:0006144//purine nucleobase metabolic process;GO:0009267//cellular response to starvation;GO:0010135//ureide metabolic process;GO:0044270//cellular nitrogen compound catabolic process;GO:0046700//heterocycle catabolic process;GO:1901361//organic cyclic compound catabolic process	-	protein_coding
Epidermal_cell	Solyc07g065980.3	RFS1	1.15176	0.232995	0.328	0.177	-2.30498	3.11289e-36	1.24752e-31	down	RFS1	alkaline alpha-galactosidase seed imbibition protein [Solanum lycopersicum]	GO:0005911//cell-cell junction;GO:0009536//plastid;GO:0016020//membrane	GO:0004557//alpha-galactosidase activity;GO:0004672//protein kinase activity;GO:0008378//galactosyltransferase activity;GO:0032550//purine ribonucleoside binding	GO:0001101//response to acid chemical;GO:0005985//sucrose metabolic process;GO:0006464//cellular protein modification process;GO:0006950//response to stress;GO:0009312//oligosaccharide biosynthetic process;GO:0009313//oligosaccharide catabolic process;GO:0009628//response to abiotic stimulus;GO:0019406//hexitol biosynthetic process;GO:0050794//regulation of cellular process	-	protein_coding
Epidermal_cell	Solyc04g079970.3	RCE1	4.33054	5.79495	0.762	0.94	0.420241	3.47626e-36	1.39314e-31	up	RCE1	NEDD8-conjugating enzyme Ubc12-like [Solanum tuberosum]	-	GO:0005488//binding;GO:0019787//ubiquitin-like protein transferase activity	GO:0003006//developmental process involved in reproduction;GO:0006281//DNA repair;GO:0009725//response to hormone	-	protein_coding
Epidermal_cell	Solyc03g118130.3	Solyc03g118130.3	2.08456	1.39052	0.609	0.709	-0.584091	3.65743e-36	1.46575e-31	down	Solyc03g118130.3	Rubredoxin-type [Corchorus olitorius]	GO:0009536//plastid	GO:0043169//cation binding	GO:0008152//metabolic process;GO:0044763//single-organism cellular process;GO:0044765//single-organism transport	-	protein_coding
Epidermal_cell	Solyc02g077370.1	PTI5	0.736592	1.51404	0.288	0.566	1.03937	3.77531e-36	1.51299e-31	up	PTI5	pathogenesis-related genes transcriptional activator PTI5 [Solanum lycopersicum]	GO:0043231//intracellular membrane-bounded organelle	GO:0001071//nucleic acid binding transcription factor activity;GO:0003676//nucleic acid binding	GO:0000160//phosphorelay signal transduction system;GO:0006950//response to stress;GO:0009755//hormone-mediated signaling pathway;GO:0010468//regulation of gene expression;GO:0034645//cellular macromolecule biosynthetic process	AP2-EREBP	protein_coding
Epidermal_cell	Solyc07g019460.3	CPR	5.06558	6.58405	0.784	0.954	0.37824	4.26825e-36	1.71054e-31	up	CPR	PREDICTED: NADPH--cytochrome P450 reductase [Solanum lycopersicum]	GO:0009536//plastid;GO:0031090//organelle membrane	GO:0016653//oxidoreductase activity, acting on NAD(P)H, heme protein as acceptor;GO:0032553//ribonucleotide binding;GO:0046914//transition metal ion binding	GO:0001101//response to acid chemical;GO:0006725//cellular aromatic compound metabolic process;GO:0016482//cytoplasmic transport;GO:0044710//single-organism metabolic process	-	protein_coding
Epidermal_cell	Solyc09g020140.3	UMAG_01243	0.40904	0.636393	0.239	0.506	0.637549	5.0039e-36	2.00536e-31	up	UMAG_01243	GPN-loop GTPase 3-like protein [Solanum lycopersicum]	-	GO:0003824//catalytic activity;GO:0032550//purine ribonucleoside binding	-	-	protein_coding
Epidermal_cell	Solyc05g016310.1	APF2	0.541051	1.04893	0.311	0.59	0.954953	5.11357e-36	2.04931e-31	up	APF2	PREDICTED: aspartyl protease family protein 2 [Solanum lycopersicum]	-	GO:0004175//endopeptidase activity	GO:0009620//response to fungus;GO:0010243//response to organonitrogen compound;GO:0019538//protein metabolic process	-	protein_coding
Epidermal_cell	Solyc09g011690.4	Solyc09g011690.4	0.41859	0.713335	0.182	0.435	0.768899	5.46992e-36	2.19213e-31	up	Solyc09g011690.4	PREDICTED: uncharacterized protein LOC101263742 [Solanum lycopersicum]	-	-	-	-	protein_coding
Epidermal_cell	Solyc08g082280.4	LACS4	1.29413	1.87894	0.53	0.79	0.5379	6.25485e-36	2.50669e-31	up	LACS4	PREDICTED: long chain acyl-CoA synthetase 4 [Solanum lycopersicum]	GO:0016020//membrane;GO:0043231//intracellular membrane-bounded organelle;GO:0044444//cytoplasmic part	GO:0015645//fatty acid ligase activity	GO:0006631//fatty acid metabolic process;GO:0006950//response to stress;GO:0009625//response to insect;GO:0009699//phenylpropanoid biosynthetic process	-	protein_coding
Epidermal_cell	Solyc05g005190.3	ARF	1.3796	2.14756	0.545	0.797	0.638417	7.23543e-36	2.89967e-31	up	ARF	ADP-ribosylation factor, partial [Salvia miltiorrhiza]	GO:0005911//cell-cell junction;GO:0043231//intracellular membrane-bounded organelle;GO:0044444//cytoplasmic part	GO:0005515//protein binding;GO:0032550//purine ribonucleoside binding;GO:0060229//lipase activator activity	GO:0006498//N-terminal protein lipidation;GO:0009755//hormone-mediated signaling pathway;GO:0009893//positive regulation of metabolic process;GO:0010468//regulation of gene expression;GO:0015031//protein transport;GO:0035556//intracellular signal transduction	-	protein_coding
Epidermal_cell	Solyc08g006640.3	MGD	2.17988	3.07914	0.585	0.828	0.49826	7.51488e-36	3.01166e-31	up	MGD	PREDICTED: probable monogalactosyldiacylglycerol synthase, chloroplastic [Solanum lycopersicum]	GO:0009527//plastid outer membrane;GO:0009528//plastid inner membrane	GO:0005488//binding;GO:0035250//UDP-galactosyltransferase activity	GO:0001101//response to acid chemical;GO:0003006//developmental process involved in reproduction;GO:0006355//regulation of transcription, DNA-templated;GO:0009247//glycolipid biosynthetic process;GO:0009267//cellular response to starvation;GO:0009668//plastid membrane organization;GO:0009694//jasmonic acid metabolic process;GO:0030258//lipid modification;GO:0044767//single-organism developmental …	-	protein_coding
Epidermal_cell	Solyc02g069460.3	PSAF	28.0566	20.9284	0.94	0.982	-0.422873	7.78546e-36	3.1201e-31	down	PSAF	PREDICTED: photosystem I reaction center subunit III, chloroplastic-like [Solanum lycopersicum]	GO:0009521//photosystem;GO:0009526//plastid envelope;GO:0031224//intrinsic component of membrane;GO:0031978//plastid thylakoid lumen;GO:0044434//chloroplast part	GO:0005488//binding	GO:0000097//sulfur amino acid biosynthetic process	-	protein_coding
Epidermal_cell	Solyc05g041910.3	At5g35735	3.18373	4.52009	0.696	0.903	0.505621	7.9868e-36	3.20079e-31	up	At5g35735	PREDICTED: cytochrome b561 and DOMON domain-containing protein At5g47530 [Solanum lycopersicum]	GO:0016020//membrane	-	GO:0006605//protein targeting;GO:0006952//defense response;GO:0009863//salicylic acid mediated signaling pathway;GO:0009891//positive regulation of biosynthetic process;GO:0043067//regulation of programmed cell death;GO:0044707//single-multicellular organism process;GO:0044710//single-organism metabolic process;GO:0045491//xylan metabolic process;GO:0051707//response to other organism	-	protein_coding
Epidermal_cell	Solyc04g072020.3	CK1	3.79649	1.78766	0.64	0.607	-1.08655	8.20235e-36	3.28717e-31	down	CK1	PREDICTED: probable choline kinase 1 [Solanum lycopersicum]	GO:0005911//cell-cell junction;GO:0044424//intracellular part	GO:0016301//kinase activity;GO:0032550//purine ribonucleoside binding	GO:0001101//response to acid chemical;GO:0006656//phosphatidylcholine biosynthetic process;GO:0006950//response to stress;GO:0009694//jasmonic acid metabolic process;GO:0010243//response to organonitrogen compound;GO:0051707//response to other organism	-	protein_coding
Epidermal_cell	Solyc03g123410.1	ABP19A	4.39421	2.39866	0.673	0.654	-0.873344	8.44574e-36	3.38471e-31	down	ABP19A	PREDICTED: auxin-binding protein ABP19a [Solanum lycopersicum]	GO:0005576//extracellular region;GO:0005618//cell wall;GO:0043231//intracellular membrane-bounded organelle	GO:0016616//oxidoreductase activity, acting on the CH-OH group of donors, NAD or NADP as acceptor;GO:0016623//oxidoreductase activity, acting on the aldehyde or oxo group of donors, oxygen as acceptor;GO:0046914//transition metal ion binding;GO:0048037//cofactor binding	GO:0001906//cell killing;GO:0006091//generation of precursor metabolites and energy;GO:0006873//cellular ion homeostasis;GO:0009620//response to fungus;GO:0009755//hormone-mediated signaling pathway;GO:0009886//post-embryonic morphogenesis;GO:0019852//L-ascorbic acid metabolic process;GO:0030001//metal ion transport;GO:0042350//GDP-L-fucose biosynthetic process;GO:0042353//fucose biosynthetic pro…	-	protein_coding
Epidermal_cell	Solyc01g103050.3	ARF1	0.3878	0.611291	0.214	0.478	0.656411	8.88973e-36	3.56265e-31	up	ARF1	auxin response factor 1 [Solanum lycopersicum]	GO:0005911//cell-cell junction;GO:0043231//intracellular membrane-bounded organelle;GO:0044444//cytoplasmic part	GO:0001071//nucleic acid binding transcription factor activity;GO:0003676//nucleic acid binding;GO:0005515//protein binding;GO:0032550//purine ribonucleoside binding;GO:0060229//lipase activator activity	GO:0006006//glucose metabolic process;GO:0006305//DNA alkylation;GO:0006342//chromatin silencing;GO:0006498//N-terminal protein lipidation;GO:0006810//transport;GO:0008104//protein localization;GO:0009755//hormone-mediated signaling pathway;GO:0010038//response to metal ion;GO:0010260//organ senescence;GO:0030422//production of siRNA involved in RNA interference;GO:0035556//intracellular signal t…	ARF	protein_coding
Epidermal_cell	Solyc00r000040.1	Solyc00r000040.1	4.44885	1.28725	0.574	0.482	-1.78906	9.34218e-36	3.74397e-31	down	Solyc00r000040.1	-	-	-	-	-	lincRNA
Epidermal_cell	Solyc12r057440.1	Solyc12r057440.1	1.2287	0.410485	0.489	0.365	-1.5815	9.87555e-36	3.95772e-31	down	Solyc12r057440.1	-	-	-	-	-	lincRNA
Epidermal_cell	Solyc02g064680.4	ACA2	2.36072	3.75902	0.579	0.817	0.671109	1.09741e-35	4.39798e-31	up	ACA2	PREDICTED: calcium-transporting ATPase 2, plasma membrane-type-like [Solanum lycopersicum]	GO:0009528//plastid inner membrane;GO:0009532//plastid stroma;GO:0031224//intrinsic component of membrane	GO:0005261//cation channel activity;GO:0005515//protein binding;GO:0016836//hydro-lyase activity;GO:0019829//cation-transporting ATPase activity;GO:0032550//purine ribonucleoside binding;GO:0046873//metal ion transmembrane transporter activity;GO:0046914//transition metal ion binding	GO:0006605//protein targeting;GO:0006816//calcium ion transport;GO:0006865//amino acid transport;GO:0007165//signal transduction;GO:0009620//response to fungus;GO:0009696//salicylic acid metabolic process;GO:0009725//response to hormone;GO:0009814//defense response, incompatible interaction;GO:0010243//response to organonitrogen compound;GO:0015672//monovalent inorganic cation transport;GO:001574…	-	protein_coding
Epidermal_cell	Solyc12g005630.2	petC	14.4095	19.3838	0.846	0.971	0.427828	1.12952e-35	4.52665e-31	up	petC	cytochrome b6-f complex iron-sulfur subunit, chloroplastic [Solanum lycopersicum]	GO:0009526//plastid envelope;GO:0031224//intrinsic component of membrane;GO:0043234//protein complex;GO:0044434//chloroplast part;GO:0055035//plastid thylakoid membrane	GO:0009055//electron carrier activity;GO:0015078//hydrogen ion transmembrane transporter activity;GO:0016740//transferase activity;GO:0043169//cation binding;GO:0051536//iron-sulfur cluster binding;GO:0052880//oxidoreductase activity, acting on diphenols and related substances as donors, with copper protein as acceptor	GO:0006605//protein targeting;GO:0006739//NADP metabolic process;GO:0006996//organelle organization;GO:0009617//response to bacterium;GO:0009620//response to fungus;GO:0009696//salicylic acid metabolic process;GO:0009755//hormone-mediated signaling pathway;GO:0009863//salicylic acid mediated signaling pathway;GO:0010243//response to organonitrogen compound;GO:0015992//proton transport;GO:0016072/…	-	protein_coding
Epidermal_cell	Solyc03g032150.3	PIX13	0.435549	0.88778	0.248	0.52	1.0272	1.35192e-35	5.41796e-31	up	PIX13	PREDICTED: probable serine/threonine-protein kinase Cx32, chloroplastic [Solanum lycopersicum]	-	GO:0004672//protein kinase activity;GO:0032550//purine ribonucleoside binding	GO:0006468//protein phosphorylation;GO:0007154//cell communication;GO:0010033//response to organic substance;GO:0045087//innate immune response;GO:0050789//regulation of biological process;GO:0051716//cellular response to stimulus;GO:0098542//defense response to other organism	-	protein_coding
Epidermal_cell	Solyc01g096270.3	CYB5	1.78937	2.30386	0.618	0.855	0.364586	1.37261e-35	5.50088e-31	up	CYB5	PREDICTED: cytochrome b5 [Solanum lycopersicum]	GO:0031090//organelle membrane;GO:0044425//membrane part;GO:0044434//chloroplast part	GO:0046906//tetrapyrrole binding	GO:0006694//steroid biosynthetic process;GO:0009617//response to bacterium;GO:0016104//triterpenoid biosynthetic process;GO:0043446//cellular alkane metabolic process	-	protein_coding
Epidermal_cell	Solyc06g068650.4	4CL2	0.641001	1.23367	0.287	0.561	0.944453	1.38709e-35	5.55891e-31	up	4CL2	4-coumarate--CoA ligase [Solanum lycopersicum]	GO:0043231//intracellular membrane-bounded organelle	GO:0016405//CoA-ligase activity;GO:0016703//oxidoreductase activity, acting on single donors with incorporation of molecular oxygen, incorporation of one atom of oxygen (internal monooxygenases or internal mixed function oxidases);GO:0032550//purine ribonucleoside binding	GO:0006575//cellular modified amino acid metabolic process;GO:0006595//polyamine metabolic process;GO:0006605//protein targeting;GO:0006950//response to stress;GO:0009416//response to light stimulus;GO:0009699//phenylpropanoid biosynthetic process;GO:0009891//positive regulation of biosynthetic process;GO:0043067//regulation of programmed cell death;GO:0051707//response to other organism	-	protein_coding
Epidermal_cell	Solyc05g056170.3	PAL	0.558721	1.43776	0.176	0.434	1.36347	1.89749e-35	7.60438e-31	up	PAL	phenylalanine ammonia-lyase 2 [Solanum lycopersicum]	GO:0044424//intracellular part	GO:0016841//ammonia-lyase activity	GO:0006558//L-phenylalanine metabolic process;GO:0009699//phenylpropanoid biosynthetic process	-	protein_coding
Epidermal_cell	Solyc05g015780.1	Solyc05g015780.1	0.0385312	0.256182	0.036	0.221	2.72989	2.06557e-35	8.27796e-31	up	Solyc05g015780.1	-	-	-	-	-	protein_coding
Epidermal_cell	Solyc05g054760.4	DHAR1	1.95958	2.68519	0.605	0.844	0.454463	2.08895e-35	8.37166e-31	up	DHAR1	dehydroascorbate reductase 1 [Solanum lycopersicum]	GO:0005576//extracellular region;GO:0009526//plastid envelope;GO:0009532//plastid stroma;GO:0016020//membrane;GO:0042579//microbody	GO:0005216//ion channel activity;GO:0015038//glutathione disulfide oxidoreductase activity;GO:0043168//anion binding;GO:0046914//transition metal ion binding	GO:0000302//response to reactive oxygen species;GO:0001101//response to acid chemical;GO:0006464//cellular protein modification process;GO:0009404//toxin metabolic process;GO:0009608//response to symbiont;GO:0009668//plastid membrane organization;GO:0009725//response to hormone;GO:0010038//response to metal ion;GO:0014070//response to organic cyclic compound;GO:0034220//ion transmembrane transpor…	-	protein_coding
Epidermal_cell	Solyc07g056000.2	XTH15	1.41622	3.24151	0.262	0.533	1.19456	2.26928e-35	9.09438e-31	up	XTH15	xyloglycan endo-transglycosylase precursor [Solanum lycopersicum]	GO:0005576//extracellular region;GO:0030312//external encapsulating structure	GO:0016758//transferase activity, transferring hexosyl groups;GO:0016787//hydrolase activity	GO:0044042//glucan metabolic process;GO:0045229//external encapsulating structure organization	-	protein_coding
Epidermal_cell	Solyc03g111290.2	CYP94B1	1.9308	3.30632	0.457	0.717	0.775999	2.64477e-35	1.05992e-30	up	CYP94B1	PREDICTED: cytochrome P450 94B3-like [Solanum lycopersicum]	GO:0009536//plastid	GO:0016712//oxidoreductase activity, acting on paired donors, with incorporation or reduction of molecular oxygen, reduced flavin or flavoprotein as one donor, and incorporation of one atom of oxygen;GO:0046906//tetrapyrrole binding;GO:0046914//transition metal ion binding	GO:0001101//response to acid chemical;GO:0006950//response to stress;GO:0009625//response to insect;GO:0009694//jasmonic acid metabolic process;GO:0010243//response to organonitrogen compound;GO:0048229//gametophyte development;GO:0048608//reproductive structure development	-	protein_coding
Epidermal_cell	Solyc01g107780.4	GT7	2.62567	4.78128	0.546	0.789	0.864687	2.68566e-35	1.07631e-30	up	GT7	PREDICTED: scopoletin glucosyltransferase-like [Solanum lycopersicum]	-	GO:0005515//protein binding;GO:0035251//UDP-glucosyltransferase activity	-	-	protein_coding
Epidermal_cell	Solyc07g066600.3	PGK3	0.755992	1.29147	0.427	0.695	0.77249	3.02098e-35	1.21069e-30	up	PGK3	phosphoglycerate kinase [Solanum lycopersicum]	GO:0005576//extracellular region;GO:0005911//cell-cell junction;GO:0009526//plastid envelope;GO:0009532//plastid stroma;GO:0030312//external encapsulating structure;GO:0031090//organelle membrane	GO:0016301//kinase activity;GO:0032550//purine ribonucleoside binding	GO:0000097//sulfur amino acid biosynthetic process;GO:0003006//developmental process involved in reproduction;GO:0005982//starch metabolic process;GO:0005984//disaccharide metabolic process;GO:0006090//pyruvate metabolic process;GO:0006091//generation of precursor metabolites and energy;GO:0006739//NADP metabolic process;GO:0006873//cellular ion homeostasis;GO:0009617//response to bacterium;GO:00…	-	protein_coding
Epidermal_cell	Solyc08g083320.4	WAXY	1.95544	2.7235	0.652	0.876	0.477947	3.52327e-35	1.41199e-30	up	WAXY	granule-bound starch synthase 1 [Solanum lycopersicum]	GO:0009536//plastid	GO:0046527//glucosyltransferase activity	GO:0005982//starch metabolic process;GO:0006950//response to stress;GO:0009247//glycolipid biosynthetic process;GO:0032958//inositol phosphate biosynthetic process	-	protein_coding
Epidermal_cell	Solyc07g007600.3	AVP1	1.69234	0.935022	0.571	0.58	-0.855879	3.75459e-35	1.50469e-30	down	AVP1	vacuolar-type H+-pyrophosphatase [Solanum lycopersicum]	GO:0005774//vacuolar membrane;GO:0009526//plastid envelope;GO:0031224//intrinsic component of membrane	GO:0015405//P-P-bond-hydrolysis-driven transmembrane transporter activity;GO:0016462//pyrophosphatase activity;GO:0016628//oxidoreductase activity, acting on the CH-CH group of donors, NAD or NADP as acceptor;GO:0043169//cation binding	GO:0006818//hydrogen transport;GO:0006970//response to osmotic stress;GO:0034220//ion transmembrane transport;GO:0044710//single-organism metabolic process;GO:0048827//phyllome development;GO:0060918//auxin transport	-	protein_coding
Epidermal_cell	Solyc07g005440.1	CIPK6	3.30103	4.72203	0.686	0.895	0.516476	4.20887e-35	1.68675e-30	up	CIPK6	PREDICTED: CBL-interacting serine/threonine-protein kinase 6-like [Solanum lycopersicum]	GO:0016020//membrane;GO:0043231//intracellular membrane-bounded organelle;GO:0044444//cytoplasmic part	GO:0004672//protein kinase activity;GO:0032550//purine ribonucleoside binding	GO:0006464//cellular protein modification process;GO:0006796//phosphate-containing compound metabolic process;GO:0006972//hyperosmotic response;GO:0009738//abscisic acid-activated signaling pathway;GO:0009926//auxin polar transport;GO:0019932//second-messenger-mediated signaling;GO:0044707//single-multicellular organism process	-	protein_coding
Epidermal_cell	Solyc04g074580.1	HTR4	39.2125	29.0738	0.965	0.988	-0.431594	4.79764e-35	1.9227e-30	down	HTR4	PREDICTED: histone H3.3 isoform X1 [Daucus carota subsp. sativus] [Daucus carota]	GO:0000785//chromatin;GO:0030529//intracellular ribonucleoprotein complex;GO:0043231//intracellular membrane-bounded organelle	GO:0003676//nucleic acid binding;GO:0046983//protein dimerization activity	GO:0010467//gene expression	-	protein_coding
Epidermal_cell	Solyc01r003290.1	Solyc01r003290.1	0	0.130174	0	0.118	10.3473	6.68597e-35	2.67947e-30	up	Solyc01r003290.1	-	-	-	-	-	lincRNA
Epidermal_cell	Solyc08g068610.3	HDC	0.0472217	0.243264	0.029	0.205	2.36254	6.88754e-35	2.76025e-30	up	HDC	aromatic amino acid decarboxylase 1B [Solanum lycopersicum]	GO:0016020//membrane;GO:0044444//cytoplasmic part	GO:0016831//carboxy-lyase activity;GO:0043168//anion binding	GO:0003006//developmental process involved in reproduction;GO:0034308//primary alcohol metabolic process;GO:0043436//oxoacid metabolic process	-	protein_coding
Epidermal_cell	Solyc01g079940.4	GIP2	4.92028	2.95767	0.724	0.753	-0.734258	7.02126e-35	2.81384e-30	down	GIP2	PREDICTED: basic 7S globulin-like [Solanum lycopersicum]	GO:0005618//cell wall;GO:0005911//cell-cell junction;GO:0016020//membrane;GO:0043231//intracellular membrane-bounded organelle;GO:0044444//cytoplasmic part	-	GO:0006970//response to osmotic stress;GO:0019538//protein metabolic process	-	protein_coding
Epidermal_cell	Solyc02g077470.4	SPBC1703.11	2.72084	3.49464	0.662	0.885	0.36108	8.64045e-35	3.46275e-30	up	SPBC1703.11	PREDICTED: OPA3-like protein [Solanum lycopersicum]	GO:0043231//intracellular membrane-bounded organelle	-	-	-	protein_coding
Epidermal_cell	Solyc04g074680.1	Solyc04g074680.1	4.50355	7.8738	0.645	0.863	0.805985	8.68659e-35	3.48124e-30	up	Solyc04g074680.1	PREDICTED: uncharacterized protein LOC107017268 [Solanum pennellii]	-	-	-	-	protein_coding
Epidermal_cell	Solyc07g006500.3	TPS11	1.25245	0.281183	0.374	0.227	-2.15477	8.81681e-35	3.53342e-30	down	TPS11	trehalose-6-phosphate synthase [Solanum lycopersicum]	GO:0043231//intracellular membrane-bounded organelle;GO:0044444//cytoplasmic part	GO:0019203//carbohydrate phosphatase activity;GO:0035251//UDP-glucosyltransferase activity	GO:0005991//trehalose metabolic process;GO:0006796//phosphate-containing compound metabolic process;GO:0009746//response to hexose;GO:0034285//response to disaccharide	-	protein_coding
Epidermal_cell	Solyc11g071490.2	RPL30	0.658549	0.954122	0.334	0.607	0.534816	1.04369e-34	4.1827e-30	up	RPL30	PREDICTED: 60S ribosomal protein L30 [Solanum lycopersicum]	GO:0009536//plastid;GO:0015934//large ribosomal subunit	GO:0005198//structural molecule activity	GO:0010467//gene expression	-	protein_coding
Epidermal_cell	Solyc01g079600.4	PLIP2	4.06286	2.32132	0.69	0.742	-0.807519	1.17066e-34	4.69153e-30	down	PLIP2	PREDICTED: uncharacterized protein LOC101246277 isoform X1 [Solanum lycopersicum]	-	-	GO:0009247//glycolipid biosynthetic process;GO:0009267//cellular response to starvation;GO:0009414//response to water deprivation	-	protein_coding
Epidermal_cell	Solyc04g049090.3	MLO6	3.23923	2.10158	0.626	0.709	-0.624153	1.53063e-34	6.13414e-30	down	MLO6	PREDICTED: MLO-like protein 12 isoform X1 [Solanum pennellii]	GO:0005911//cell-cell junction;GO:0031224//intrinsic component of membrane;GO:0043231//intracellular membrane-bounded organelle	-	GO:0002252//immune effector process;GO:0006605//protein targeting;GO:0006812//cation transport;GO:0009404//toxin metabolic process;GO:0009617//response to bacterium;GO:0009696//salicylic acid metabolic process;GO:0009755//hormone-mediated signaling pathway;GO:0009863//salicylic acid mediated signaling pathway;GO:0010053//root epidermal cell differentiation;GO:0010243//response to organonitrogen c…	-	protein_coding
Epidermal_cell	Solyc00g500061.1	ndhJ	2.00673	0.633642	0.486	0.395	-1.66295	1.63157e-34	6.53868e-30	down	ndhJ	NADH-plastoquinone oxidoreductase subunit J (chloroplast) [Solanum lycopersicum]	GO:0044434//chloroplast part	GO:0048037//cofactor binding;GO:0050136//NADH dehydrogenase (quinone) activity	GO:0006091//generation of precursor metabolites and energy;GO:0044710//single-organism metabolic process;GO:0051234//establishment of localization	-	protein_coding
Epidermal_cell	Solyc04g080290.3	PDR17	0.729417	1.14939	0.37	0.643	0.655982	1.73328e-34	6.94631e-30	up	PDR17	PREDICTED: random slug protein 5 [Solanum lycopersicum]	GO:0016020//membrane;GO:0044464//cell part	-	GO:0006950//response to stress;GO:0009699//phenylpropanoid biosynthetic process;GO:0051234//establishment of localization	-	protein_coding
Epidermal_cell	Solyc09g090130.3	MYB15	1.11767	1.8393	0.422	0.69	0.718612	1.94654e-34	7.80097e-30	up	MYB15	PREDICTED: myb-related protein Myb4-like [Solanum lycopersicum]	-	GO:0005488//binding	GO:0000160//phosphorelay signal transduction system;GO:0001101//response to acid chemical;GO:0002252//immune effector process;GO:0006952//defense response;GO:0006972//hyperosmotic response;GO:0009694//jasmonic acid metabolic process;GO:0009755//hormone-mediated signaling pathway;GO:0010038//response to metal ion;GO:0010243//response to organonitrogen compound	ARR-B	protein_coding
Epidermal_cell	Solyc05g009550.3	DDB_G0289029	0.0897994	0.442834	0.068	0.275	2.30071	2.00651e-34	8.04129e-30	up	DDB_G0289029	Ist1 domain-containing protein [Cephalotus follicularis]	-	-	GO:0006952//defense response;GO:0007165//signal transduction;GO:0009696//salicylic acid metabolic process	-	protein_coding
Epidermal_cell	Solyc03g117600.3	HST	1.04802	1.55389	0.385	0.657	0.568179	2.10039e-34	8.41753e-30	up	HST	PREDICTED: shikimate O-hydroxycinnamoyltransferase [Solanum lycopersicum]	GO:0044444//cytoplasmic part	GO:0005488//binding;GO:0050737//O-hydroxycinnamoyltransferase activity	GO:0006605//protein targeting;GO:0006950//response to stress;GO:0009699//phenylpropanoid biosynthetic process;GO:0009891//positive regulation of biosynthetic process;GO:0043067//regulation of programmed cell death;GO:0048878//chemical homeostasis	-	protein_coding
Epidermal_cell	Solyc10g050060.2	UNC13C	0.650235	0.925485	0.35	0.62	0.509183	2.18649e-34	8.76258e-30	up	UNC13C	PREDICTED: elicitor-responsive protein 1 [Solanum lycopersicum]	GO:0005911//cell-cell junction;GO:0044444//cytoplasmic part	-	GO:0006605//protein targeting;GO:0006952//defense response;GO:0007165//signal transduction;GO:0009605//response to external stimulus;GO:0009642//response to light intensity;GO:0010243//response to organonitrogen compound;GO:0043067//regulation of programmed cell death;GO:0061024//membrane organization	-	protein_coding
Epidermal_cell	Solyc09g011560.3	Solyc09g011560.3	0.743251	1.79715	0.195	0.452	1.27368	2.19613e-34	8.80122e-30	up	Solyc09g011560.3	-	-	-	-	-	protein_coding
Epidermal_cell	Solyc01g111630.3	HPR	5.37413	7.09304	0.772	0.945	0.400367	2.29211e-34	9.18584e-30	up	HPR	PREDICTED: glycerate dehydrogenase [Solanum lycopersicum]	GO:0005576//extracellular region;GO:0009536//plastid;GO:0042579//microbody	GO:0000166//nucleotide binding;GO:0008187//poly-pyrimidine tract binding;GO:0016616//oxidoreductase activity, acting on the CH-OH group of donors, NAD or NADP as acceptor	GO:0000097//sulfur amino acid biosynthetic process;GO:0006996//organelle organization;GO:0009414//response to water deprivation;GO:0009639//response to red or far red light;GO:0009767//photosynthetic electron transport chain;GO:0009853//photorespiration;GO:0016072//rRNA metabolic process;GO:0031399//regulation of protein modification process;GO:0043623//cellular protein complex assembly;GO:004425…	-	protein_coding
Epidermal_cell	Solyc06g036260.3	CA2	1.7361	1.00262	0.585	0.601	-0.792018	2.46634e-34	9.88409e-30	down	CA2	beta-carotene hydroxylase [Solanum lycopersicum]	GO:0031224//intrinsic component of membrane;GO:0042170//plastid membrane	GO:0004497//monooxygenase activity;GO:0046914//transition metal ion binding	GO:0006631//fatty acid metabolic process;GO:0016117//carotenoid biosynthetic process;GO:0042214//terpene metabolic process	-	protein_coding
Epidermal_cell	Solyc09g091550.3	SAMT	0.117904	0.78009	0.037	0.22	2.72498	2.46961e-34	9.8972e-30	up	SAMT	S-adenosyl-L-methionine: salicylic acid carboxyl methyltransferase [Solanum lycopersicum]	-	GO:0008168//methyltransferase activity	GO:0008152//metabolic process	-	protein_coding
Epidermal_cell	Solyc07g047850.3	CAB4	14.7544	10.6317	0.881	0.95	-0.472774	3.50794e-34	1.40584e-29	down	CAB4	PREDICTED: chlorophyll a-b binding protein 4, chloroplastic [Solanum tuberosum]	GO:0009521//photosystem;GO:0009526//plastid envelope;GO:0031090//organelle membrane;GO:0031224//intrinsic component of membrane;GO:0031976//plastid thylakoid;GO:0044434//chloroplast part	GO:0043169//cation binding;GO:0046906//tetrapyrrole binding	GO:0006091//generation of precursor metabolites and energy;GO:0006464//cellular protein modification process;GO:0009414//response to water deprivation;GO:0009639//response to red or far red light;GO:0009642//response to light intensity;GO:0016072//rRNA metabolic process;GO:0034285//response to disaccharide;GO:0043269//regulation of ion transport	-	protein_coding
Epidermal_cell	Solyc03g119600.1	Solyc03g119600.1	0.0668068	0.302006	0.053	0.249	2.17483	4.11833e-34	1.65046e-29	up	Solyc03g119600.1	PREDICTED: protein NIM1-INTERACTING 2-like [Nicotiana attenuata]	-	-	-	-	protein_coding
Epidermal_cell	Solyc08g005050.4	MYC1	0.278529	0.493497	0.15	0.388	0.824991	4.5463e-34	1.82197e-29	up	MYC1	transcription factor MYC1 [Solanum lycopersicum]	-	GO:0005488//binding	GO:0006970//response to osmotic stress;GO:0008152//metabolic process	bHLH	protein_coding
Epidermal_cell	Solyc06g083390.4	RIN4	7.6784	10.0249	0.817	0.963	0.384705	4.78313e-34	1.91689e-29	up	RIN4	PREDICTED: RPM1-interacting protein 4 [Solanum lycopersicum]	-	-	GO:0009987//cellular process;GO:0045087//innate immune response	-	protein_coding
Epidermal_cell	Solyc09g057960.1	CRRSP55	0.283857	0.568673	0.174	0.423	1.00218	7.73958e-34	3.10171e-29	up	CRRSP55	PREDICTED: cysteine-rich repeat secretory protein 55-like [Solanum lycopersicum]	-	GO:0016772//transferase activity, transferring phosphorus-containing groups	GO:0006796//phosphate-containing compound metabolic process;GO:0009628//response to abiotic stimulus	-	protein_coding
Epidermal_cell	Solyc09g047900.2	dhmA	0.0856521	0.195536	0.041	0.214	1.18993	9.51316e-34	3.81249e-29	up	dhmA	PREDICTED: haloalkane dehalogenase isoform X2 [Solanum pennellii]	GO:0009536//plastid	GO:0019120//hydrolase activity, acting on acid halide bonds, in C-halide compounds	GO:0009451//RNA modification	-	protein_coding
Epidermal_cell	Solyc04g074040.3	SC35	1.71501	1.11814	0.587	0.671	-0.617066	9.80857e-34	3.93088e-29	down	SC35	PREDICTED: serine/arginine-rich splicing factor SC35 isoform X1 [Solanum lycopersicum]	GO:0016604//nuclear body;GO:0030529//intracellular ribonucleoprotein complex;GO:0044444//cytoplasmic part	GO:0003676//nucleic acid binding	GO:0000377//RNA splicing, via transesterification reactions with bulged adenosine as nucleophile;GO:0070918//production of small RNA involved in gene silencing by RNA	-	protein_coding
Epidermal_cell	Solyc10g047290.2	At1g34750	0.794718	1.06506	0.422	0.682	0.422379	1.14304e-33	4.58084e-29	up	At1g34750	PREDICTED: probable protein phosphatase 2C 10 isoform X2 [Solanum lycopersicum]	GO:0005911//cell-cell junction;GO:0016020//membrane;GO:0043231//intracellular membrane-bounded organelle	GO:0004721//phosphoprotein phosphatase activity;GO:0043169//cation binding	GO:0006464//cellular protein modification process;GO:0006796//phosphate-containing compound metabolic process;GO:0009617//response to bacterium;GO:0009692//ethylene metabolic process;GO:0009814//defense response, incompatible interaction;GO:0010017//red or far-red light signaling pathway;GO:0061024//membrane organization	-	protein_coding
Epidermal_cell	Solyc07g066610.3	At1g56190	6.92944	9.49369	0.809	0.957	0.454225	1.20224e-33	4.8181e-29	up	At1g56190	PREDICTED: phosphoglycerate kinase, chloroplastic [Solanum lycopersicum]	GO:0005576//extracellular region;GO:0005911//cell-cell junction;GO:0009526//plastid envelope;GO:0009532//plastid stroma;GO:0030312//external encapsulating structure;GO:0031090//organelle membrane	GO:0016301//kinase activity;GO:0032550//purine ribonucleoside binding	GO:0000097//sulfur amino acid biosynthetic process;GO:0003006//developmental process involved in reproduction;GO:0005982//starch metabolic process;GO:0005984//disaccharide metabolic process;GO:0006090//pyruvate metabolic process;GO:0006091//generation of precursor metabolites and energy;GO:0006739//NADP metabolic process;GO:0006873//cellular ion homeostasis;GO:0009617//response to bacterium;GO:00…	-	protein_coding
Epidermal_cell	Solyc08g083330.2	Solyc08g083330.2	4.18862	5.49301	0.734	0.922	0.391114	1.20477e-33	4.82825e-29	up	Solyc08g083330.2	PREDICTED: uncharacterized protein LOC101259469 [Solanum lycopersicum]	GO:0043231//intracellular membrane-bounded organelle	GO:0005488//binding	GO:0050896//response to stimulus	-	protein_coding
Epidermal_cell	Solyc06g075190.1	Solyc06g075190.1	1.52099	2.71406	0.526	0.772	0.835399	1.26428e-33	5.06674e-29	up	Solyc06g075190.1	methyltransferase-like protein [Medicago truncatula]	-	-	-	-	protein_coding
Epidermal_cell	Solyc02g063450.4	GRDP1	0.167067	0.288587	0.067	0.254	0.788217	1.35458e-33	5.4286e-29	up	GRDP1	PREDICTED: glycine-rich domain-containing protein 2-like isoform X1 [Solanum pennellii]	GO:0016020//membrane;GO:0043231//intracellular membrane-bounded organelle	-	GO:0046942//carboxylic acid transport	-	protein_coding
Epidermal_cell	Solyc03g115020.3	Solyc03g115020.3	2.00107	2.6894	0.637	0.861	0.426494	1.59284e-33	6.38346e-29	up	Solyc03g115020.3	plant/F13G24-250 protein [Medicago truncatula]	GO:0031976//plastid thylakoid;GO:0044434//chloroplast part	-	GO:0006355//regulation of transcription, DNA-templated;GO:0006739//NADP metabolic process;GO:0006779//porphyrin-containing compound biosynthetic process;GO:0006873//cellular ion homeostasis;GO:0009628//response to abiotic stimulus;GO:0009657//plastid organization;GO:0009767//photosynthetic electron transport chain;GO:0030001//metal ion transport	-	protein_coding
Epidermal_cell	Solyc04g077920.3	IFRD2	0.444011	0.612748	0.24	0.491	0.46461	1.6332e-33	6.5452e-29	up	IFRD2	PREDICTED: interferon-related developmental regulator 2 [Solanum lycopersicum]	GO:0043231//intracellular membrane-bounded organelle	-	GO:0006970//response to osmotic stress	-	protein_coding
Epidermal_cell	Solyc10g079090.3	ATJ6	8.48567	5.20864	0.682	0.782	-0.704111	1.70507e-33	6.83324e-29	down	ATJ6	PREDICTED: chaperone protein dnaJ 6 [Solanum lycopersicum]	GO:0043231//intracellular membrane-bounded organelle	-	GO:0006260//DNA replication;GO:0044267//cellular protein metabolic process;GO:0048449//floral organ formation	-	protein_coding
Epidermal_cell	Solyc09g072865.1	RPL23A	3.80051	2.95761	0.754	0.878	-0.361749	2.15601e-33	8.64041e-29	down	RPL23A	ribosomal protein L17-like protein [Solanum tuberosum]	GO:0009536//plastid;GO:0015934//large ribosomal subunit	GO:0003723//RNA binding;GO:0005198//structural molecule activity;GO:0036094//small molecule binding	GO:0003006//developmental process involved in reproduction;GO:0009451//RNA modification;GO:0010467//gene expression	-	protein_coding
Epidermal_cell	Solyc10g006800.4	CNGC4	0.160501	0.353409	0.096	0.314	1.13826	2.24069e-33	8.97981e-29	up	CNGC4	PREDICTED: cyclic nucleotide-gated ion channel 4-like [Solanum lycopersicum]	GO:0031224//intrinsic component of membrane	GO:0005515//protein binding;GO:0015075//ion transmembrane transporter activity;GO:0030551//cyclic nucleotide binding	GO:0006873//cellular ion homeostasis;GO:0030001//metal ion transport;GO:0033554//cellular response to stress	-	protein_coding
Epidermal_cell	Solyc03g115360.3	RPS19C	5.3347	4.1267	0.798	0.908	-0.370411	2.24943e-33	9.01482e-29	down	RPS19C	PREDICTED: 40S ribosomal protein S19-3 [Solanum lycopersicum]	GO:0005911//cell-cell junction;GO:0015935//small ribosomal subunit;GO:0030312//external encapsulating structure;GO:0043231//intracellular membrane-bounded organelle	GO:0005198//structural molecule activity	GO:0009451//RNA modification;GO:0010467//gene expression	-	protein_coding
Epidermal_cell	Solyc12g017570.2	GDI2	0.344548	0.577693	0.231	0.48	0.745432	2.25099e-33	9.02106e-29	up	GDI2	PREDICTED: guanosine nucleotide diphosphate dissociation inhibitor 2 [Solanum lycopersicum]	GO:0005576//extracellular region;GO:0005911//cell-cell junction;GO:0044444//cytoplasmic part	GO:0005092//GDP-dissociation inhibitor activity;GO:0005488//binding;GO:0008047//enzyme activator activity	GO:0003006//developmental process involved in reproduction;GO:0006486//protein glycosylation;GO:0006498//N-terminal protein lipidation;GO:0006605//protein targeting;GO:0016192//vesicle-mediated transport;GO:0018205//peptidyl-lysine modification;GO:0019222//regulation of metabolic process;GO:0019321//pentose metabolic process;GO:0032879//regulation of localization;GO:0042743//hydrogen peroxide met…	-	protein_coding
Epidermal_cell	Solyc10g076480.2	AMT2	0.31017	0.695888	0.202	0.457	1.16554	2.51514e-33	1.00797e-28	up	AMT2	PREDICTED: ammonium transporter 2 [Solanum lycopersicum]	GO:0005911//cell-cell junction;GO:0031224//intrinsic component of membrane;GO:0044424//intracellular part	GO:0015077//monovalent inorganic cation transmembrane transporter activity;GO:0015291//secondary active transmembrane transporter activity	GO:0006605//protein targeting;GO:0006865//amino acid transport;GO:0009267//cellular response to starvation;GO:0009617//response to bacterium;GO:0009620//response to fungus;GO:0009696//salicylic acid metabolic process;GO:0009746//response to hexose;GO:0009755//hormone-mediated signaling pathway;GO:0009814//defense response, incompatible interaction;GO:0009863//salicylic acid mediated signaling pat…	-	protein_coding
Epidermal_cell	Solyc06g005650.2	DURF2	1.82494	2.46663	0.587	0.827	0.434675	2.71936e-33	1.08981e-28	up	DURF2	PREDICTED: probable E3 ubiquitin-protein ligase RHC2A [Solanum lycopersicum]	-	GO:0046872//metal ion binding	-	-	protein_coding
Epidermal_cell	Solyc01g100720.3	IMPA4	0.681575	1.14343	0.32	0.587	0.746342	3.16419e-33	1.26808e-28	up	IMPA4	PREDICTED: importin subunit alpha-4 [Solanum lycopersicum]	GO:0012505//endomembrane system;GO:0043231//intracellular membrane-bounded organelle;GO:0044444//cytoplasmic part	GO:0005488//binding;GO:0022892//substrate-specific transporter activity	GO:0006006//glucose metabolic process;GO:0006498//N-terminal protein lipidation;GO:0006605//protein targeting;GO:0006858//extracellular transport;GO:0006865//amino acid transport;GO:0009608//response to symbiont;GO:0015672//monovalent inorganic cation transport;GO:0015748//organophosphate ester transport;GO:0016482//cytoplasmic transport;GO:0043067//regulation of programmed cell death;GO:0051049/…	-	protein_coding
Epidermal_cell	Solyc07g066270.4	PGL3	0.278008	0.472498	0.175	0.417	0.764967	3.39586e-33	1.36092e-28	up	PGL3	PREDICTED: probable 6-phosphogluconolactonase 4, chloroplastic isoform X1 [Solanum lycopersicum]	GO:0009532//plastid stroma;GO:0031090//organelle membrane;GO:0042579//microbody	GO:0005488//binding;GO:0052689//carboxylic ester hydrolase activity	GO:0002239//response to oomycetes;GO:0003006//developmental process involved in reproduction;GO:0006739//NADP metabolic process;GO:0009617//response to bacterium;GO:0042126//nitrate metabolic process;GO:0051775//response to redox state	-	protein_coding
Epidermal_cell	Solyc02g077780.3	NSL1	1.00076	1.42157	0.454	0.717	0.506355	3.64528e-33	1.46088e-28	up	NSL1	PREDICTED: MACPF domain-containing protein NSL1 [Solanum lycopersicum]	GO:0043231//intracellular membrane-bounded organelle	-	GO:0002252//immune effector process;GO:0006605//protein targeting;GO:0006865//amino acid transport;GO:0006970//response to osmotic stress;GO:0009617//response to bacterium;GO:0009620//response to fungus;GO:0009696//salicylic acid metabolic process;GO:0009755//hormone-mediated signaling pathway;GO:0009814//defense response, incompatible interaction;GO:0009863//salicylic acid mediated signaling pat…	-	protein_coding
Epidermal_cell	Solyc03g046380.1	Solyc03g046380.1	0.707554	1.79282	0.25	0.507	1.34119	3.96553e-33	1.58923e-28	up	Solyc03g046380.1	seed maturation protein PM41 [Glycine max]	GO:0044424//intracellular part	-	-	-	protein_coding
Epidermal_cell	Solyc08g079700.3	SAP7	6.53918	9.2009	0.764	0.932	0.492658	4.48357e-33	1.79683e-28	up	SAP7	PREDICTED: zinc finger A20 and AN1 domain-containing stress-associated protein 1 [Solanum lycopersicum]	-	-	-	-	protein_coding
Epidermal_cell	Solyc01g088480.3	UMK3	1.4069	1.97381	0.531	0.782	0.488433	4.61739e-33	1.85046e-28	up	UMK3	UMP-CMP kinase 3 [Solanum lycopersicum]	GO:0005576//extracellular region;GO:0043231//intracellular membrane-bounded organelle;GO:0044444//cytoplasmic part	GO:0016776//phosphotransferase activity, phosphate group as acceptor;GO:0019201//nucleotide kinase activity;GO:0032550//purine ribonucleoside binding	GO:0006220//pyrimidine nucleotide metabolic process;GO:0009129//pyrimidine nucleoside monophosphate metabolic process;GO:0019856//pyrimidine nucleobase biosynthetic process;GO:0032774//RNA biosynthetic process	-	protein_coding
Epidermal_cell	Solyc01g068560.3	Solyc01g068560.3	0.783528	1.07962	0.398	0.663	0.46242	4.79275e-33	1.92074e-28	up	Solyc01g068560.3	PREDICTED: protein LNK2-like isoform X3 [Capsicum annuum]	-	-	-	-	protein_coding
Epidermal_cell	Solyc09g097960.3	At1g60710	0.370647	1.11219	0.06	0.252	1.58503	4.86643e-33	1.95027e-28	up	At1g60710	aldo-keto reductases superfamily protein [Solanum lycopersicum]	GO:0044444//cytoplasmic part	GO:0004033//aldo-keto reductase (NADP) activity	GO:0006006//glucose metabolic process;GO:0006090//pyruvate metabolic process;GO:0006970//response to osmotic stress;GO:0009699//phenylpropanoid biosynthetic process;GO:0009891//positive regulation of biosynthetic process;GO:0010038//response to metal ion	-	protein_coding
Epidermal_cell	Solyc09g089490.4	Solyc09g089490.4	0.289224	0.621879	0.183	0.432	1.10418	5.02302e-33	2.01303e-28	up	Solyc09g089490.4	-	-	-	-	-	protein_coding
Epidermal_cell	Solyc02g077080.3	TBL38	0.726692	1.12495	0.274	0.535	0.630375	5.08164e-33	2.03652e-28	up	TBL38	PREDICTED: protein trichome birefringence-like 38 [Solanum lycopersicum]	GO:0005911//cell-cell junction;GO:0031224//intrinsic component of membrane;GO:0043231//intracellular membrane-bounded organelle	-	-	-	protein_coding
Epidermal_cell	Solyc12g099390.2	DI19-4	0.564576	1.05707	0.34	0.607	0.904714	5.66066e-33	2.26856e-28	up	DI19-4	PREDICTED: protein DEHYDRATION-INDUCED 19 homolog 4 [Solanum lycopersicum]	-	-	-	-	protein_coding
Epidermal_cell	Solyc10g017850.3	PEX11C	0.23732	0.538559	0.192	0.444	1.18193	6.13318e-33	2.45793e-28	up	PEX11C	PREDICTED: peroxisomal membrane protein 11C-like [Solanum tuberosum]	GO:0005911//cell-cell junction;GO:0009536//plastid;GO:0031231//intrinsic component of peroxisomal membrane	GO:0005515//protein binding	GO:0007031//peroxisome organization;GO:0009062//fatty acid catabolic process;GO:0009685//gibberellin metabolic process;GO:0009814//defense response, incompatible interaction;GO:0010476//gibberellin mediated signaling pathway;GO:0048511//rhythmic process	-	protein_coding
Epidermal_cell	Solyc12g056460.3	AGL19	0.327117	0.619744	0.202	0.453	0.921656	6.2776e-33	2.51581e-28	up	AGL19	PREDICTED: MADS-box protein SOC1-like [Solanum lycopersicum]	GO:0043231//intracellular membrane-bounded organelle	GO:0001071//nucleic acid binding transcription factor activity;GO:0005515//protein binding	GO:0001101//response to acid chemical;GO:0006355//regulation of transcription, DNA-templated;GO:0006886//intracellular protein transport;GO:0009409//response to cold;GO:0009909//regulation of flower development;GO:0010074//maintenance of meristem identity;GO:0043479//pigment accumulation in tissues in response to UV light;GO:0048437//floral organ development	MADS	protein_coding
Epidermal_cell	Solyc00g500187.1	ND4	2.75945	0.263225	0.248	0.097	-3.38952	6.55412e-33	2.62663e-28	down	ND4	PREDICTED: NADH-ubiquinone oxidoreductase chain 4-like [Nicotiana tabacum]	GO:0019866//organelle inner membrane;GO:0031224//intrinsic component of membrane;GO:0044455//mitochondrial membrane part	GO:0050136//NADH dehydrogenase (quinone) activity	GO:0016070//RNA metabolic process;GO:0022904//respiratory electron transport chain	-	protein_coding
Epidermal_cell	Solyc01g099410.3	MtrDRAFT_AC149210g4v1	1.96567	0.622473	0.505	0.386	-1.65878	7.32583e-33	2.9359e-28	down	MtrDRAFT_AC149210g4v1	histone H2A.1 [Solanum lycopersicum]	GO:0000775//chromosome, centromeric region;GO:0000785//chromatin;GO:0005911//cell-cell junction;GO:0043231//intracellular membrane-bounded organelle	GO:0003676//nucleic acid binding;GO:0046983//protein dimerization activity	GO:0006325//chromatin organization;GO:0006970//response to osmotic stress;GO:0070838//divalent metal ion transport	-	protein_coding
Epidermal_cell	Solyc12g056230.2	GPX8	0.417017	0.774314	0.284	0.549	0.892654	7.51448e-33	3.0115e-28	up	GPX8	glutathione peroxidase [Solanum lycopersicum]	GO:0005576//extracellular region;GO:0009536//plastid;GO:0016020//membrane	GO:0004601//peroxidase activity	GO:0006325//chromatin organization;GO:0006950//response to stress;GO:0009404//toxin metabolic process;GO:0048511//rhythmic process	-	protein_coding
Epidermal_cell	Solyc09g008670.3	TD2	0.509172	1.61976	0.083	0.293	1.66936	8.22549e-33	3.29645e-28	up	TD2	threonine dehydratase biosynthetic, chloroplastic [Solanum lycopersicum]	-	-	-	-	protein_coding
Epidermal_cell	Solyc12g006460.2	CYP88D6	0.137439	0.378329	0.089	0.302	1.46018	8.49079e-33	3.40277e-28	up	CYP88D6	PREDICTED: ent-kaurenoic acid oxidase 2 isoform X1 [Solanum lycopersicum]	GO:0043231//intracellular membrane-bounded organelle	GO:0005488//binding;GO:0016709//oxidoreductase activity, acting on paired donors, with incorporation or reduction of molecular oxygen, NAD(P)H as one donor, and incorporation of one atom of oxygen	GO:0044710//single-organism metabolic process	-	protein_coding
Epidermal_cell	Solyc03g083720.1	PMEI10	1.46233	0.525379	0.459	0.28	-1.47666	8.77072e-33	3.51495e-28	down	PMEI10	PREDICTED: 21 kDa protein-like [Solanum lycopersicum]	-	-	-	-	protein_coding
Epidermal_cell	Solyc10g086710.3	Solyc10g086710.3	0.386432	1.04979	0.13	0.36	1.44158	9.8999e-33	3.96749e-28	up	Solyc10g086710.3	PREDICTED: uncharacterized protein LOC101253546 [Solanum lycopersicum]	GO:0009536//plastid	-	GO:0030001//metal ion transport	-	protein_coding
Epidermal_cell	Solyc06g072230.1	KTI5	0.333779	1.08827	0.127	0.357	1.70478	1.11436e-32	4.46591e-28	up	KTI5	PREDICTED: miraculin-like [Solanum lycopersicum]	GO:0005576//extracellular region;GO:0030312//external encapsulating structure	GO:0061135//endopeptidase regulator activity	GO:0000302//response to reactive oxygen species;GO:0001101//response to acid chemical;GO:0006508//proteolysis;GO:0009642//response to light intensity;GO:0015698//inorganic anion transport;GO:0033554//cellular response to stress;GO:0044267//cellular protein metabolic process	-	protein_coding
Epidermal_cell	Solyc02g092460.3	BT4	0.768244	0.130822	0.244	0.081	-2.55304	1.35205e-32	5.41847e-28	down	BT4	PREDICTED: BTB/POZ and TAZ domain-containing protein 4 [Solanum lycopersicum]	GO:0031090//organelle membrane;GO:0043231//intracellular membrane-bounded organelle	GO:0005515//protein binding;GO:0046914//transition metal ion binding;GO:0090595//acetyl-CoA:L-lysine N6-acetyltransferase	GO:0000302//response to reactive oxygen species;GO:0001101//response to acid chemical;GO:0003002//regionalization;GO:0003006//developmental process involved in reproduction;GO:0006970//response to osmotic stress;GO:0009725//response to hormone;GO:0010243//response to organonitrogen compound;GO:0010468//regulation of gene expression;GO:0016570//histone modification	TAZ	protein_coding
Epidermal_cell	Solyc03g111300.1	CYP94B1	0.30522	0.739833	0.115	0.339	1.27707	1.45928e-32	5.84822e-28	up	CYP94B1	PREDICTED: cytochrome P450 94B3-like [Solanum lycopersicum]	GO:0009536//plastid	GO:0016712//oxidoreductase activity, acting on paired donors, with incorporation or reduction of molecular oxygen, reduced flavin or flavoprotein as one donor, and incorporation of one atom of oxygen;GO:0046906//tetrapyrrole binding;GO:0046914//transition metal ion binding	GO:0001101//response to acid chemical;GO:0006950//response to stress;GO:0009625//response to insect;GO:0009694//jasmonic acid metabolic process;GO:0010243//response to organonitrogen compound;GO:0048229//gametophyte development;GO:0048608//reproductive structure development	-	protein_coding
Epidermal_cell	Solyc03g098740.1	KTI1	1.20929	2.55089	0.355	0.619	1.07678	1.53684e-32	6.15905e-28	up	KTI1	PREDICTED: kunitz-type trypsin inhibitor alpha chain-like [Solanum lycopersicum]	GO:0005576//extracellular region	-	GO:0006950//response to stress;GO:0009987//cellular process;GO:0019538//protein metabolic process	-	protein_coding
Epidermal_cell	Solyc02r012660.1	Solyc02r012660.1	1.08142	0.464202	0.469	0.372	-1.21992	1.65021e-32	6.61338e-28	down	Solyc02r012660.1	-	-	-	-	-	lincRNA
Epidermal_cell	Solyc07g043250.1	VQ22	0.444061	0.868108	0.254	0.514	0.966958	1.67872e-32	6.72762e-28	up	VQ22	PREDICTED: VQ motif-containing protein 22 [Solanum lycopersicum]	GO:0043231//intracellular membrane-bounded organelle	-	-	-	protein_coding
Epidermal_cell	Solyc06g066800.2	CDI	15.9232	10.7469	0.778	0.868	-0.567201	1.83711e-32	7.36241e-28	down	CDI	PREDICTED: protein CDI-like [Solanum lycopersicum]	-	GO:0003824//catalytic activity	GO:0000904//cell morphogenesis involved in differentiation;GO:0044707//single-multicellular organism process	-	protein_coding
Epidermal_cell	Solyc06g082830.3	Solyc06g082830.3	0.812254	1.15927	0.451	0.709	0.513163	2.09591e-32	8.39955e-28	up	Solyc06g082830.3	PREDICTED: uncharacterized protein LOC101265836 [Solanum lycopersicum]	-	-	-	-	protein_coding
Epidermal_cell	Solyc02g086300.4	GAT1_2.1	0.75155	0.130821	0.23	0.061	-2.52136	2.21291e-32	8.86845e-28	down	GAT1_2.1	PREDICTED: protein NtpR [Solanum pennellii]	-	GO:0004672//protein kinase activity;GO:0032550//purine ribonucleoside binding	GO:0006464//cellular protein modification process;GO:0006796//phosphate-containing compound metabolic process;GO:0009064//glutamine family amino acid metabolic process	-	protein_coding
Epidermal_cell	Solyc02g085830.4	Solyc02g085830.4	0.157342	0.521462	0.111	0.333	1.72801	2.26421e-32	9.07405e-28	up	Solyc02g085830.4	PREDICTED: IST1 homolog [Solanum lycopersicum]	-	-	GO:0006952//defense response;GO:0007165//signal transduction;GO:0009696//salicylic acid metabolic process	-	protein_coding
Epidermal_cell	Solyc05g025900.3	Solyc05g025900.3	1.48496	0.682981	0.539	0.451	-1.1204	2.44554e-32	9.80074e-28	down	Solyc05g025900.3	PREDICTED: serine/arginine repetitive matrix protein 2-like [Solanum tuberosum]	GO:0043231//intracellular membrane-bounded organelle	GO:0005488//binding	-	-	protein_coding
Epidermal_cell	Solyc03g083010.3	Solyc03g083010.3	3.06067	2.2892	0.638	0.79	-0.418987	2.47059e-32	9.90113e-28	down	Solyc03g083010.3	PREDICTED: uncharacterized protein LOC101261000 isoform X1 [Solanum lycopersicum]	-	GO:0003824//catalytic activity	-	-	protein_coding
Epidermal_cell	Solyc12g009550.2	Solyc12g009550.2	0	0.135998	0	0.11	10.4104	2.52017e-32	1.00998e-27	up	Solyc12g009550.2	PREDICTED: receptor-like protein 12 [Solanum pennellii]	-	-	-	-	protein_coding
Epidermal_cell	Solyc02g094030.3	Y-2	0.293623	0.604268	0.172	0.416	1.04097	2.54103e-32	1.01834e-27	up	Y-2	PREDICTED: uncharacterized protein At3g27210 [Solanum lycopersicum]	-	-	GO:0050896//response to stimulus	-	protein_coding
Epidermal_cell	Solyc06g082120.4	RANBP1C	0.725854	1.10397	0.379	0.643	0.604882	2.56147e-32	1.02653e-27	up	RANBP1C	PREDICTED: ran-binding protein 1 homolog a [Solanum lycopersicum]	GO:0043231//intracellular membrane-bounded organelle;GO:0046930//pore complex	GO:0017016//Ras GTPase binding	GO:0008104//protein localization;GO:0050658//RNA transport	-	protein_coding
Epidermal_cell	Solyc04g074440.1	PHI-1	0.24603	0.754209	0.08	0.286	1.61574	3.10698e-32	1.24515e-27	up	PHI-1	PREDICTED: protein EXORDIUM-like [Solanum lycopersicum]	GO:0005618//cell wall;GO:0043231//intracellular membrane-bounded organelle;GO:0044421//extracellular region part;GO:0044444//cytoplasmic part	-	GO:0006694//steroid biosynthetic process;GO:0009725//response to hormone	-	protein_coding
Epidermal_cell	Solyc05g005710.4	SPDSYN	1.23907	2.17261	0.481	0.729	0.810127	3.60512e-32	1.44479e-27	up	SPDSYN	spermidine synthase [Solanum lycopersicum]	GO:0016020//membrane	GO:0005488//binding;GO:0008757//S-adenosylmethionine-dependent methyltransferase activity;GO:0016765//transferase activity, transferring alkyl or aryl (other than methyl) groups	GO:0006596//polyamine biosynthetic process;GO:0006790//sulfur compound metabolic process;GO:0009791//post-embryonic development;GO:0009821//alkaloid biosynthetic process;GO:0045087//innate immune response;GO:0071555//cell wall organization;GO:1901605//alpha-amino acid metabolic process	-	protein_coding
Epidermal_cell	Solyc01g107390.4	GH3.1	0.368908	0.825332	0.126	0.352	1.1615	3.77601e-32	1.51327e-27	up	GH3.1	probable indole-3-acetic acid-amido synthetase GH3.1 [Solanum lycopersicum]	-	GO:0016881//acid-amino acid ligase activity	GO:0009725//response to hormone;GO:0014070//response to organic cyclic compound;GO:0048878//chemical homeostasis	-	protein_coding
Epidermal_cell	Solyc01r004990.1	Solyc01r004990.1	0.796851	1.25675	0.319	0.581	0.657251	3.92682e-32	1.57371e-27	up	Solyc01r004990.1	-	-	-	-	-	lincRNA
Epidermal_cell	Solyc12g062870.2	ASK5	0.783045	1.09022	0.413	0.673	0.477401	4.08377e-32	1.63661e-27	up	ASK5	PREDICTED: shaggy-related protein kinase epsilon isoform X1 [Solanum lycopersicum]	GO:0043231//intracellular membrane-bounded organelle;GO:0044444//cytoplasmic part	GO:0004672//protein kinase activity;GO:0032550//purine ribonucleoside binding	GO:0006305//DNA alkylation;GO:0006468//protein phosphorylation;GO:0006972//hyperosmotic response;GO:0048507//meristem development;GO:0048584//positive regulation of response to stimulus	-	protein_coding
Epidermal_cell	Solyc07g006280.3	TET8	8.56475	11.5966	0.837	0.968	0.437208	4.80559e-32	1.92589e-27	up	TET8	PREDICTED: tetraspanin-8-like [Solanum pennellii]	GO:0005911//cell-cell junction;GO:0031224//intrinsic component of membrane	-	GO:0000226//microtubule cytoskeleton organization;GO:0044767//single-organism developmental process	-	protein_coding
Epidermal_cell	Solyc12g099400.2	Solyc12g099400.2	2.4835	3.54594	0.602	0.826	0.513775	5.02958e-32	2.01565e-27	up	Solyc12g099400.2	PREDICTED: uncharacterized protein LOC101264805 [Solanum lycopersicum]	GO:0009532//plastid stroma	-	-	-	protein_coding
Epidermal_cell	Solyc08g006720.4	GPX7	1.33703	1.74568	0.558	0.8	0.384733	5.03018e-32	2.0159e-27	up	GPX7	PREDICTED: probable phospholipid hydroperoxide glutathione peroxidase [Solanum pennellii]	GO:0005576//extracellular region;GO:0009526//plastid envelope;GO:0009532//plastid stroma;GO:0016020//membrane;GO:0044434//chloroplast part	GO:0004601//peroxidase activity	GO:0006325//chromatin organization;GO:0006950//response to stress;GO:0009404//toxin metabolic process;GO:0048511//rhythmic process	-	protein_coding
Epidermal_cell	Solyc01g100660.4	BHLH149	0.533211	1.00091	0.327	0.587	0.908406	6.02553e-32	2.41479e-27	up	BHLH149	PREDICTED: transcription factor bHLH149 [Solanum lycopersicum]	-	-	-	-	protein_coding
Epidermal_cell	Solyc07g014670.3	CYP81C13	0.112242	0.447261	0.068	0.266	1.99354	7.7375e-32	3.10088e-27	up	CYP81C13	PREDICTED: cytochrome P450 81D11-like [Solanum lycopersicum]	GO:0043231//intracellular membrane-bounded organelle	GO:0004497//monooxygenase activity;GO:0016705//oxidoreductase activity, acting on paired donors, with incorporation or reduction of molecular oxygen;GO:0046872//metal ion binding	GO:0044710//single-organism metabolic process	-	protein_coding
Epidermal_cell	Solyc01g049890.3	Solyc01g049890.3	1.08621	1.42264	0.511	0.756	0.389236	7.95901e-32	3.18965e-27	up	Solyc01g049890.3	PREDICTED: uncharacterized protein LOC101267442 isoform X2 [Solanum lycopersicum]	-	-	GO:0006996//organelle organization;GO:0044765//single-organism transport	-	protein_coding
Epidermal_cell	Solyc08g066110.3	PRO1	1.40814	1.9086	0.578	0.814	0.438689	8.66821e-32	3.47387e-27	up	PRO1	profilin-2 [Solanum lycopersicum]	GO:0043232//intracellular non-membrane-bounded organelle	GO:0008092//cytoskeletal protein binding	-	-	protein_coding
Epidermal_cell	Solyc11g042877.1	Solyc11g042877.1	0	0.109496	0	0.108	10.098	8.93212e-32	3.57963e-27	up	Solyc11g042877.1	PREDICTED: uncharacterized protein LOC101261387 [Solanum lycopersicum]	-	-	-	-	protein_coding
Epidermal_cell	Solyc01g100200.3	SCL14	0.913448	1.54121	0.331	0.592	0.754601	1.07436e-31	4.30562e-27	up	SCL14	GRAS4 isoform 1 [Solanum lycopersicum]	-	-	GO:0010468//regulation of gene expression	GRAS	protein_coding
Epidermal_cell	Solyc01g006555.1	LOX2.1	0.372498	0.828459	0.164	0.403	1.15298	1.17031e-31	4.69014e-27	up	LOX2.1	lipoxygenase [Solanum lycopersicum]	-	GO:0016701//oxidoreductase activity, acting on single donors with incorporation of molecular oxygen;GO:0043169//cation binding	GO:0006633//fatty acid biosynthetic process	-	protein_coding
Epidermal_cell	Solyc07g007060.3	MTP1	1.28305	0.636337	0.498	0.474	-1.0116	1.27942e-31	5.12741e-27	down	MTP1	PREDICTED: metal tolerance protein 1 [Solanum lycopersicum]	GO:0005774//vacuolar membrane;GO:0031224//intrinsic component of membrane	GO:0015075//ion transmembrane transporter activity;GO:0016628//oxidoreductase activity, acting on the CH-CH group of donors, NAD or NADP as acceptor	GO:0000041//transition metal ion transport;GO:0001101//response to acid chemical;GO:0009267//cellular response to starvation;GO:0010043//response to zinc ion;GO:0015698//inorganic anion transport;GO:0044710//single-organism metabolic process;GO:0098754//detoxification	-	protein_coding
Epidermal_cell	Solyc07g044980.3	NPR1	0.913484	1.31505	0.438	0.696	0.525619	1.41415e-31	5.66733e-27	up	NPR1	NIM1-like protein 2 [Solanum lycopersicum]	-	-	-	-	protein_coding
Epidermal_cell	Solyc09g011080.3	RCA	2.71799	1.79501	0.607	0.669	-0.598523	1.43513e-31	5.75142e-27	down	RCA	PREDICTED: ribulose bisphosphate carboxylase/oxygenase activase 1, chloroplastic isoform X2 [Solanum lycopersicum]	GO:0005576//extracellular region;GO:0009526//plastid envelope;GO:0009532//plastid stroma;GO:0030312//external encapsulating structure;GO:0044434//chloroplast part	GO:0008047//enzyme activator activity;GO:0032550//purine ribonucleoside binding	GO:0006091//generation of precursor metabolites and energy;GO:0006605//protein targeting;GO:0009617//response to bacterium;GO:0009620//response to fungus;GO:0009639//response to red or far red light;GO:0009642//response to light intensity;GO:0009696//salicylic acid metabolic process;GO:0009755//hormone-mediated signaling pathway;GO:0009863//salicylic acid mediated signaling pathway;GO:0010243//re…	-	protein_coding
Epidermal_cell	Solyc08g082210.4	ERF061	3.27865	5.42124	0.614	0.833	0.725505	1.47628e-31	5.91635e-27	up	ERF061	PREDICTED: ethylene-responsive transcription factor ERF061 [Solanum lycopersicum]	-	GO:0003676//nucleic acid binding	GO:0006812//cation transport;GO:0010243//response to organonitrogen compound;GO:0010467//gene expression;GO:0034645//cellular macromolecule biosynthetic process;GO:0050794//regulation of cellular process	AP2-EREBP	protein_coding
Epidermal_cell	Solyc09g059040.3	CEQORH	0.573819	0.878293	0.308	0.563	0.61402	1.50412e-31	6.02792e-27	up	CEQORH	fructose 1,6-bisphosphate aldolase [Solanum lycopersicum]	GO:0009528//plastid inner membrane;GO:0044434//chloroplast part	GO:0003824//catalytic activity;GO:0046914//transition metal ion binding	GO:0044710//single-organism metabolic process	-	protein_coding
Epidermal_cell	Solyc10g046970.2	TULP10	0.830288	1.23113	0.443	0.7	0.568243	1.50728e-31	6.04056e-27	up	TULP10	tubby-like F-box protein 8 [Solanum lycopersicum]	GO:0016020//membrane;GO:0043231//intracellular membrane-bounded organelle;GO:0044444//cytoplasmic part	GO:0042578//phosphoric ester hydrolase activity	GO:0006865//amino acid transport;GO:0010468//regulation of gene expression;GO:0016482//cytoplasmic transport;GO:0032412//regulation of ion transmembrane transporter activity;GO:0032446//protein modification by small protein conjugation;GO:0051707//response to other organism	TUB	protein_coding
Epidermal_cell	Solyc06g065970.1	At4g12490	23.6479	17.451	0.941	0.965	-0.438398	1.60039e-31	6.41374e-27	down	At4g12490	PREDICTED: 14 kDa proline-rich protein DC2.15-like [Solanum lycopersicum]	GO:0044434//chloroplast part	GO:0005488//binding;GO:0016787//hydrolase activity	GO:0006631//fatty acid metabolic process;GO:0007275//multicellular organism development;GO:0019538//protein metabolic process;GO:0044765//single-organism transport	-	protein_coding
Epidermal_cell	Solyc06g074670.4	AXS2	3.10432	4.53572	0.706	0.898	0.547038	1.61688e-31	6.47983e-27	up	AXS2	PREDICTED: UDP-D-apiose/UDP-D-xylose synthase 2 [Solanum lycopersicum]	GO:0005576//extracellular region;GO:0043231//intracellular membrane-bounded organelle;GO:0044444//cytoplasmic part	GO:0000166//nucleotide binding;GO:0016831//carboxy-lyase activity;GO:0048037//cofactor binding	GO:0009165//nucleotide biosynthetic process;GO:0045229//external encapsulating structure organization	-	protein_coding
Epidermal_cell	Solyc01g073820.4	Solyc01g073820.4	1.14051	2.3338	0.312	0.569	1.03293	1.69547e-31	6.79476e-27	up	Solyc01g073820.4	PREDICTED: uncharacterized protein LOC101249296 [Solanum lycopersicum]	-	-	GO:0002376//immune system process;GO:0006820//anion transport;GO:0006952//defense response;GO:0009987//cellular process;GO:0071702//organic substance transport;GO:0071705//nitrogen compound transport;GO:1901698//response to nitrogen compound	-	protein_coding
Epidermal_cell	Solyc06g063190.3	GLR2.8	0.208955	0.468031	0.13	0.355	1.16303	1.70045e-31	6.81474e-27	up	GLR2.8	PREDICTED: glutamate receptor 2.8 [Solanum lycopersicum]	-	-	-	-	protein_coding
Epidermal_cell	Solyc04g074300.3	RPS2A	1.57863	2.15624	0.586	0.818	0.449818	1.73192e-31	6.94084e-27	up	RPS2A	PREDICTED: 40S ribosomal protein S2-4-like [Solanum lycopersicum]	GO:0005911//cell-cell junction;GO:0009536//plastid;GO:0015935//small ribosomal subunit;GO:0016020//membrane;GO:0030312//external encapsulating structure	GO:0005198//structural molecule activity	GO:0006221//pyrimidine nucleotide biosynthetic process;GO:0009451//RNA modification;GO:0010467//gene expression	-	protein_coding
Epidermal_cell	Solyc03g123830.4	PGDH2	0.389732	0.731053	0.223	0.473	0.907323	1.89706e-31	7.60265e-27	up	PGDH2	D-3-phosphoglycerate dehydrogenase [Solanum lycopersicum]	-	GO:0000166//nucleotide binding;GO:0016614//oxidoreductase activity, acting on CH-OH group of donors;GO:0031406//carboxylic acid binding	GO:0006563//L-serine metabolic process	-	protein_coding
Epidermal_cell	Solyc01g110410.3	Ufd1	0.867928	1.22766	0.471	0.725	0.50022	2.32324e-31	9.31061e-27	up	Ufd1	ubiquitin fusion degradation protein 1 homolog isoform 1 [Solanum lycopersicum]	GO:0009536//plastid	-	GO:0019941//modification-dependent protein catabolic process	-	protein_coding
Epidermal_cell	Solyc04g078640.3	ERF010	4.1346	2.35069	0.681	0.657	-0.814635	2.44931e-31	9.81587e-27	down	ERF010	DEAR1-like TCP binding protein [Solanum lycopersicum]	GO:0043231//intracellular membrane-bounded organelle	GO:0001071//nucleic acid binding transcription factor activity;GO:0003676//nucleic acid binding	GO:0000160//phosphorelay signal transduction system;GO:0001101//response to acid chemical;GO:0002252//immune effector process;GO:0006355//regulation of transcription, DNA-templated;GO:0006972//hyperosmotic response;GO:0009617//response to bacterium;GO:0009755//hormone-mediated signaling pathway;GO:0010243//response to organonitrogen compound	AP2-EREBP	protein_coding
Epidermal_cell	Solyc03g007920.4	QCT	0.249328	0.5331	0.19	0.433	1.09605	2.81472e-31	1.12803e-26	up	QCT	PREDICTED: glutaminyl-peptide cyclotransferase-like [Solanum lycopersicum]	GO:0009536//plastid;GO:0044425//membrane part	GO:0016755//transferase activity, transferring amino-acyl groups	GO:0006952//defense response;GO:0009725//response to hormone;GO:0018199//peptidyl-glutamine modification	-	protein_coding
Epidermal_cell	Solyc01r001090.1	Solyc01r001090.1	0.0424455	0.224025	0.053	0.236	2.39722	2.94438e-31	1.17999e-26	up	Solyc01r001090.1	-	-	-	-	-	lincRNA
Epidermal_cell	Solyc06g073050.2	NAC091	0.286928	0.576979	0.183	0.424	1.00757	3.09657e-31	1.24098e-26	up	NAC091	NAC domain-containing protein NACMTF3 [Solanum lycopersicum]	GO:0016020//membrane;GO:0043231//intracellular membrane-bounded organelle	GO:0001071//nucleic acid binding transcription factor activity	GO:0007165//signal transduction;GO:0008152//metabolic process;GO:0009409//response to cold;GO:0010243//response to organonitrogen compound;GO:0045087//innate immune response	NAC	protein_coding
Epidermal_cell	Solyc06g035940.3	ROC5	0	0.100462	0	0.106	9.97386	3.15933e-31	1.26613e-26	up	ROC5	PREDICTED: homeobox-leucine zipper protein HDG1 isoform X1 [Solanum lycopersicum]	-	GO:0005488//binding	-	-	protein_coding
Epidermal_cell	Solyc08g076290.3	PLGG1	2.71452	3.53207	0.677	0.885	0.379806	3.19867e-31	1.2819e-26	up	PLGG1	PREDICTED: plastidal glycolate/glycerate translocator 1, chloroplastic [Solanum lycopersicum]	GO:0009528//plastid inner membrane;GO:0031224//intrinsic component of membrane	GO:0042879//aldonate transmembrane transporter activity	GO:0006873//cellular ion homeostasis;GO:0009668//plastid membrane organization;GO:0030001//metal ion transport;GO:0034219//carbohydrate transmembrane transport;GO:0043094//cellular metabolic compound salvage;GO:0098656//anion transmembrane transport	-	protein_coding
Epidermal_cell	Solyc09g064940.2	BH0283	0.286524	0.726029	0.121	0.343	1.34107	3.24679e-31	1.30118e-26	up	BH0283	PREDICTED: uncharacterized isomerase BH0283 [Solanum pennellii]	GO:0043231//intracellular membrane-bounded organelle	-	GO:0008152//metabolic process	-	protein_coding
Epidermal_cell	Solyc07g017220.3	FLZ14	0.191718	0.37918	0.115	0.33	0.983524	3.52729e-31	1.4136e-26	up	FLZ14	PREDICTED: PHD finger-containing protein DDB_G0268158-like isoform X1 [Nicotiana tabacum]	-	-	GO:0044699//single-organism process	-	protein_coding
Epidermal_cell	Solyc03g111100.1	Solyc03g111100.1	0.237291	0.644487	0.108	0.324	1.44111	3.9605e-31	1.58721e-26	up	Solyc03g111100.1	PREDICTED: uncharacterized protein LOC101267981 [Solanum lycopersicum]	-	-	-	-	protein_coding
Epidermal_cell	Solyc02g085000.3	Solyc02g085000.3	0.371889	0.634387	0.215	0.46	0.77033	4.08566e-31	1.63737e-26	up	Solyc02g085000.3	PREDICTED: uncharacterized protein LOC101265088 [Solanum lycopersicum]	-	-	GO:0010033//response to organic substance	-	protein_coding
Epidermal_cell	Solyc01g010760.3	POR1	0.936853	1.33292	0.473	0.725	0.508652	4.34617e-31	1.74177e-26	up	POR1	PREDICTED: mitochondrial outer membrane protein porin of 36 kDa [Solanum lycopersicum]	GO:0009526//plastid envelope;GO:0016021//integral component of membrane;GO:0031966//mitochondrial membrane;GO:0031968//organelle outer membrane	GO:0005244//voltage-gated ion channel activity;GO:0005488//binding;GO:0022829//wide pore channel activity	GO:0006820//anion transport;GO:0019941//modification-dependent protein catabolic process;GO:0034765//regulation of ion transmembrane transport;GO:0035966//response to topologically incorrect protein;GO:0043094//cellular metabolic compound salvage;GO:0043248//proteasome assembly;GO:0051707//response to other organism	-	protein_coding
Epidermal_cell	Solyc02g020890.4	tmem53-a	0.263507	0.544207	0.151	0.383	1.04603	4.52215e-31	1.8123e-26	up	tmem53-a	PREDICTED: transmembrane protein 53 [Solanum lycopersicum]	-	-	GO:0001101//response to acid chemical;GO:0006952//defense response;GO:0007165//signal transduction;GO:0008152//metabolic process;GO:0009628//response to abiotic stimulus;GO:0009725//response to hormone;GO:0071310//cellular response to organic substance	-	protein_coding
Epidermal_cell	Solyc05g014470.3	GAPC2	3.8412	5.01093	0.724	0.914	0.383511	4.82381e-31	1.93319e-26	up	GAPC2	glyceraldehyde-3-phosphate dehydrogenase [Solanum lycopersicum]	GO:0005576//extracellular region;GO:0005911//cell-cell junction;GO:0009536//plastid;GO:0030312//external encapsulating structure;GO:0031090//organelle membrane;GO:0031967//organelle envelope;GO:0042579//microbody;GO:0043232//intracellular non-membrane-bounded organelle	GO:0000166//nucleotide binding;GO:0016620//oxidoreductase activity, acting on the aldehyde or oxo group of donors, NAD or NADP as acceptor;GO:0046914//transition metal ion binding	GO:0000302//response to reactive oxygen species;GO:0006006//glucose metabolic process;GO:0006090//pyruvate metabolic process;GO:0006739//NADP metabolic process;GO:0006970//response to osmotic stress;GO:0006996//organelle organization;GO:0009617//response to bacterium;GO:0009791//post-embryonic development;GO:0010038//response to metal ion;GO:0019758//glycosinolate biosynthetic process;GO:0032879/…	-	protein_coding
Epidermal_cell	Solyc02g083270.4	LTO1	0.381597	0.555173	0.258	0.502	0.540768	5.31361e-31	2.12948e-26	up	LTO1	vitamin K epoxide reductase [Solanum lycopersicum]	GO:0009536//plastid	GO:0016491//oxidoreductase activity	GO:0006796//phosphate-containing compound metabolic process;GO:0019637//organophosphate metabolic process;GO:0019757//glycosinolate metabolic process;GO:0044238//primary metabolic process;GO:0044249//cellular biosynthetic process;GO:0044711//single-organism biosynthetic process;GO:1901576//organic substance biosynthetic process	-	protein_coding
Epidermal_cell	Solyc01g087020.2	Solyc01g087020.2	1.92954	3.61019	0.418	0.673	0.903782	5.50013e-31	2.20423e-26	up	Solyc01g087020.2	conserved hypothetical protein [Ricinus communis]	-	-	-	-	protein_coding
Epidermal_cell	Solyc01g079880.3	TSJT1	1.20185	2.14002	0.407	0.657	0.832317	5.52285e-31	2.21334e-26	up	TSJT1	PREDICTED: stem-specific protein TSJT1 [Solanum lycopersicum]	GO:0016020//membrane;GO:0044424//intracellular part	-	GO:0009725//response to hormone;GO:0010038//response to metal ion	-	protein_coding
Epidermal_cell	Solyc09g090960.4	CP33	1.11568	0.564204	0.481	0.444	-0.983508	6.49998e-31	2.60493e-26	down	CP33	PREDICTED: 28 kDa ribonucleoprotein, chloroplastic [Solanum lycopersicum]	GO:0009536//plastid	GO:0003676//nucleic acid binding	GO:0000097//sulfur amino acid biosynthetic process	-	protein_coding
Epidermal_cell	Solyc05g051570.3	RABH1E	0.404713	0.75211	0.219	0.464	0.893881	6.89916e-31	2.76491e-26	up	RABH1E	PREDICTED: ras-related protein RABH1e [Solanum lycopersicum]	-	-	-	-	protein_coding
Epidermal_cell	Solyc10g079755.1	CML36	1.03067	1.41171	0.395	0.649	0.45383	7.17693e-31	2.87623e-26	up	CML36	PREDICTED: probable calcium-binding protein CML36 [Solanum lycopersicum]	GO:0016020//membrane	GO:0005488//binding	GO:0009620//response to fungus	-	protein_coding
Epidermal_cell	Solyc12g013620.2	JA2	1.01013	1.68046	0.434	0.682	0.734256	8.71477e-31	3.49253e-26	up	JA2	jasmonic acid 2 [Solanum lycopersicum]	GO:0043231//intracellular membrane-bounded organelle	GO:0001071//nucleic acid binding transcription factor activity;GO:0046983//protein dimerization activity	GO:0006355//regulation of transcription, DNA-templated;GO:0006605//protein targeting;GO:0006952//defense response;GO:0006972//hyperosmotic response;GO:0009408//response to heat;GO:0009620//response to fungus;GO:0009694//jasmonic acid metabolic process;GO:0009755//hormone-mediated signaling pathway;GO:0009863//salicylic acid mediated signaling pathway;GO:0010260//organ senescence;GO:0035556//intra…	NAC	protein_coding
Epidermal_cell	Solyc10g008247.1	Solyc10g008247.1	0.300508	0.716993	0.124	0.344	1.25428	9.18584e-31	3.68132e-26	up	Solyc10g008247.1	PREDICTED: transcription factor bHLH120-like [Nicotiana sylvestris]	-	-	-	-	protein_coding
Epidermal_cell	Solyc09g007190.3	At2g37240	0.327884	0.662769	0.26	0.512	1.0151	9.42921e-31	3.77885e-26	up	At2g37240	PREDICTED: thioredoxin-like protein AAED1, chloroplastic isoform X1 [Solanum lycopersicum]	GO:0009536//plastid	-	GO:0032958//inositol phosphate biosynthetic process	-	protein_coding
Epidermal_cell	Solyc01g008550.4	CCR1	0.703855	0.912497	0.364	0.61	0.374494	9.44037e-31	3.78332e-26	up	CCR1	phenylacetaldehyde reductase [Solanum lycopersicum]	GO:0005911//cell-cell junction;GO:0016020//membrane;GO:0043231//intracellular membrane-bounded organelle;GO:0044444//cytoplasmic part	GO:0016616//oxidoreductase activity, acting on the CH-OH group of donors, NAD or NADP as acceptor;GO:0048037//cofactor binding	GO:0003006//developmental process involved in reproduction;GO:0009072//aromatic amino acid family metabolic process	-	protein_coding
Epidermal_cell	Solyc08g007160.3	CBL1	0.0982401	0.348104	0.089	0.295	1.82408	1.05096e-30	4.21184e-26	up	CBL1	PREDICTED: calcineurin B-like protein 1 [Solanum lycopersicum]	GO:0008287//protein serine/threonine phosphatase complex;GO:0016020//membrane;GO:0043231//intracellular membrane-bounded organelle	GO:0046872//metal ion binding	GO:0006796//phosphate-containing compound metabolic process;GO:0006875//cellular metal ion homeostasis;GO:0006971//hypotonic response;GO:0009593//detection of chemical stimulus;GO:0009755//hormone-mediated signaling pathway;GO:0019932//second-messenger-mediated signaling;GO:0071805//potassium ion transmembrane transport	-	protein_coding
Epidermal_cell	Solyc01g107980.3	PUB26	0.381453	0.757392	0.22	0.467	0.989345	1.09626e-30	4.39337e-26	up	PUB26	PREDICTED: U-box domain-containing protein 26-like [Solanum lycopersicum]	GO:0044424//intracellular part	GO:0003824//catalytic activity	GO:0010243//response to organonitrogen compound;GO:0032446//protein modification by small protein conjugation	-	protein_coding
Epidermal_cell	Solyc04g082780.3	CCR1	1.22859	1.59334	0.527	0.77	0.375017	1.13347e-30	4.54248e-26	up	CCR1	PREDICTED: cinnamoyl-CoA reductase 1-like [Solanum lycopersicum]	-	GO:0016491//oxidoreductase activity;GO:0048037//cofactor binding	GO:0008152//metabolic process	-	protein_coding
Epidermal_cell	Solyc07g056510.3	PARA	0.937968	2.6066	0.16	0.393	1.47446	1.18263e-30	4.73953e-26	up	PARA	PREDICTED: probable glutathione S-transferase parA [Solanum lycopersicum]	-	GO:0016765//transferase activity, transferring alkyl or aryl (other than methyl) groups	-	-	protein_coding
Epidermal_cell	Solyc02g070040.1	Solyc02g070040.1	0.00618132	0.325883	0.004	0.125	5.69758	1.20475e-30	4.82817e-26	up	Solyc02g070040.1	ethylene-responsive nuclear protein [Solanum lycopersicum]	-	-	-	-	protein_coding
Epidermal_cell	Solyc12g011000.2	CSY2	0.239418	0.490881	0.174	0.408	1.03553	1.37983e-30	5.52982e-26	up	CSY2	PREDICTED: citrate synthase, glyoxysomal [Solanum lycopersicum]	GO:0005911//cell-cell junction;GO:0042579//microbody	GO:0036440//citrate synthase activity	GO:0005975//carbohydrate metabolic process;GO:0006089//lactate metabolic process;GO:0006101//citrate metabolic process;GO:0006355//regulation of transcription, DNA-templated;GO:0006511//ubiquitin-dependent protein catabolic process;GO:0006996//organelle organization;GO:0009062//fatty acid catabolic process;GO:0009404//toxin metabolic process;GO:0035966//response to topologically incorrect protein…	-	protein_coding
Epidermal_cell	Solyc07g048060.3	Solyc07g048060.3	0.0815722	0.876707	0.037	0.202	3.42434	1.39278e-30	5.58171e-26	up	Solyc07g048060.3	PREDICTED: cytochrome b561 and DOMON domain-containing protein At5g48750 [Solanum lycopersicum]	GO:0016020//membrane	-	GO:0006605//protein targeting;GO:0006952//defense response;GO:0009863//salicylic acid mediated signaling pathway;GO:0009891//positive regulation of biosynthetic process;GO:0016043//cellular component organization;GO:0043067//regulation of programmed cell death;GO:0045491//xylan metabolic process;GO:0051707//response to other organism	-	protein_coding
Epidermal_cell	Solyc11g012790.2	SEC14	0.672316	0.903148	0.348	0.597	0.42577	1.73048e-30	6.93507e-26	up	SEC14	PREDICTED: SEC14 cytosolic factor [Solanum lycopersicum]	GO:0043231//intracellular membrane-bounded organelle	-	GO:0051234//establishment of localization	-	protein_coding
Epidermal_cell	Solyc02g085010.1	Solyc02g085010.1	2.27241	3.498	0.573	0.801	0.622283	1.96711e-30	7.88337e-26	up	Solyc02g085010.1	PREDICTED: protein Shroom-like [Nicotiana sylvestris]	-	-	GO:0044763//single-organism cellular process;GO:0045087//innate immune response;GO:0050789//regulation of biological process;GO:0051707//response to other organism	-	protein_coding
Epidermal_cell	Solyc12g056600.3	ZSD1	1.15188	2.31736	0.271	0.523	1.00843	2.04868e-30	8.21029e-26	up	ZSD1	short-chain dehydrogenase-reductase [Solanum lycopersicum]	-	GO:0016616//oxidoreductase activity, acting on the CH-OH group of donors, NAD or NADP as acceptor	GO:0044710//single-organism metabolic process	-	protein_coding
Epidermal_cell	Solyc07g007050.1	Solyc07g007050.1	0.163955	0.394957	0.115	0.329	1.26788	2.23745e-30	8.9668e-26	up	Solyc07g007050.1	PREDICTED: uncharacterized protein LOC104648148 [Solanum lycopersicum]	GO:0044424//intracellular part	-	GO:0016192//vesicle-mediated transport;GO:0061024//membrane organization	-	protein_coding
Epidermal_cell	Solyc05g052410.3	DREB2A	0.581	0.988706	0.216	0.455	0.766902	2.36498e-30	9.47788e-26	up	DREB2A	ethylene-responsive transcription factor 1 [Solanum lycopersicum]	GO:0043231//intracellular membrane-bounded organelle	GO:0001071//nucleic acid binding transcription factor activity;GO:0005488//binding	GO:0010468//regulation of gene expression;GO:0034645//cellular macromolecule biosynthetic process;GO:0050896//response to stimulus	AP2-EREBP	protein_coding
Epidermal_cell	Solyc03g120470.4	TRZ4	3.96125	2.08594	0.654	0.642	-0.925226	2.56936e-30	1.02969e-25	down	TRZ4	PREDICTED: zinc phosphodiesterase ELAC protein 2 [Solanum lycopersicum]	GO:0031224//intrinsic component of membrane	-	GO:0051234//establishment of localization;GO:0090501//RNA phosphodiester bond hydrolysis	-	protein_coding
Epidermal_cell	Solyc03g114450.3	CAS	1.08373	1.39338	0.479	0.725	0.36255	2.64309e-30	1.05925e-25	up	CAS	PREDICTED: calcium sensing receptor, chloroplastic [Solanum lycopersicum]	GO:0031224//intrinsic component of membrane;GO:0031976//plastid thylakoid;GO:0044434//chloroplast part	GO:0031559//oxidosqualene cyclase activity	GO:0000097//sulfur amino acid biosynthetic process;GO:0005982//starch metabolic process;GO:0005984//disaccharide metabolic process;GO:0006090//pyruvate metabolic process;GO:0006633//fatty acid biosynthetic process;GO:0006694//steroid biosynthetic process;GO:0006739//NADP metabolic process;GO:0006779//porphyrin-containing compound biosynthetic process;GO:0009639//response to red or far red light;G…	-	protein_coding
Epidermal_cell	Solyc07g005760.3	HST	1.9541	2.89148	0.603	0.823	0.565278	2.68403e-30	1.07565e-25	up	HST	hydroxycinnamoyl CoA quinate transferase [Solanum lycopersicum]	GO:0044444//cytoplasmic part	GO:0005488//binding;GO:0050737//O-hydroxycinnamoyltransferase activity	GO:0006605//protein targeting;GO:0006950//response to stress;GO:0009699//phenylpropanoid biosynthetic process;GO:0009891//positive regulation of biosynthetic process;GO:0043067//regulation of programmed cell death;GO:0048878//chemical homeostasis	-	protein_coding
Epidermal_cell	Solyc06g075610.1	EXO70H1	0.17881	0.483711	0.089	0.293	1.43521	2.77157e-30	1.11073e-25	up	EXO70H1	PREDICTED: exocyst complex component EXO70A1-like [Solanum lycopersicum]	GO:0043231//intracellular membrane-bounded organelle;GO:0044444//cytoplasmic part	-	GO:0016192//vesicle-mediated transport;GO:0044763//single-organism cellular process	-	protein_coding
Epidermal_cell	Solyc03g006250.2	At1g28590	1.09128	2.09802	0.336	0.587	0.94294	2.77778e-30	1.11322e-25	up	At1g28590	PREDICTED: GDSL esterase/lipase At1g28590 [Solanum lycopersicum]	GO:0030312//external encapsulating structure;GO:0043231//intracellular membrane-bounded organelle	GO:0016788//hydrolase activity, acting on ester bonds	-	-	protein_coding
Epidermal_cell	Solyc07g056150.4	RABB1C	1.12707	1.48305	0.481	0.726	0.395955	3.18426e-30	1.27613e-25	up	RABB1C	PREDICTED: ras-related protein RABB1c-like [Solanum lycopersicum]	-	-	-	-	protein_coding
Epidermal_cell	Solyc02g063150.3	RBCS-1	42.3361	30.443	0.984	0.993	-0.475779	3.54346e-30	1.42008e-25	down	RBCS-1	ribulose bisphosphate carboxylase small chain 1, chloroplastic [Solanum lycopersicum]	GO:0005576//extracellular region;GO:0005840//ribosome;GO:0009532//plastid stroma;GO:0042170//plastid membrane;GO:0044434//chloroplast part;GO:0044436//thylakoid part	GO:0016491//oxidoreductase activity;GO:0016831//carboxy-lyase activity;GO:0046914//transition metal ion binding	GO:0006950//response to stress;GO:0009639//response to red or far red light;GO:0015977//carbon fixation;GO:0043094//cellular metabolic compound salvage;GO:0070271//protein complex biogenesis	-	protein_coding
Epidermal_cell	Solyc12g009250.3	CPN20	2.94545	3.90053	0.709	0.9	0.405169	3.67795e-30	1.47398e-25	up	CPN20	PREDICTED: 20 kDa chaperonin, chloroplastic [Solanum lycopersicum]	GO:0005576//extracellular region;GO:0009526//plastid envelope;GO:0009532//plastid stroma;GO:0044434//chloroplast part	GO:0032550//purine ribonucleoside binding;GO:0046914//transition metal ion binding	GO:0000097//sulfur amino acid biosynthetic process;GO:0003006//developmental process involved in reproduction;GO:0006006//glucose metabolic process;GO:0006090//pyruvate metabolic process;GO:0006970//response to osmotic stress;GO:0009657//plastid organization;GO:0044267//cellular protein metabolic process;GO:2000379//positive regulation of reactive oxygen species metabolic process	-	protein_coding
Epidermal_cell	Solyc11g072140.3	WAK1	0.03054	0.332839	0.019	0.164	3.44177	3.7998e-30	1.52281e-25	up	WAK1	PREDICTED: wall-associated receptor kinase 3-like [Solanum lycopersicum]	-	GO:0004672//protein kinase activity;GO:0005488//binding	GO:0016310//phosphorylation	-	protein_coding
Epidermal_cell	Solyc12g008560.1	Solyc12g008560.1	2.19242	0.939869	0.546	0.474	-1.2219	3.88687e-30	1.5577e-25	down	Solyc12g008560.1	PREDICTED: programmed cell death protein 4 [Vitis vinifera]	-	-	-	-	protein_coding
Epidermal_cell	Solyc06r032390.1	Solyc06r032390.1	0.0310482	0.201689	0.031	0.19	2.69563	4.27318e-30	1.71252e-25	up	Solyc06r032390.1	-	-	-	-	-	lincRNA
Epidermal_cell	Solyc06g061190.1	IKU1	0.400097	0.705259	0.252	0.499	0.817645	4.34577e-30	1.74161e-25	up	IKU1	PREDICTED: protein HAIKU1-like [Solanum lycopersicum]	GO:0005623//cell	-	GO:0044699//single-organism process;GO:0050789//regulation of biological process;GO:0051641//cellular localization	-	protein_coding
Epidermal_cell	Solyc05g009480.1	Solyc05g009480.1	0.00278641	0.125907	0.004	0.123	5.44809	4.41294e-30	1.76853e-25	up	Solyc05g009480.1	PREDICTED: protein NIM1-INTERACTING 2-like [Solanum pennellii]	-	-	-	-	protein_coding
Epidermal_cell	Solyc03g111640.4	MRF1	0.870402	0.281951	0.379	0.275	-1.62589	4.49387e-30	1.80097e-25	down	MRF1	PREDICTED: programmed cell death protein 4-like [Nicotiana tomentosiformis]	-	GO:0003824//catalytic activity	GO:0009746//response to hexose;GO:0009755//hormone-mediated signaling pathway;GO:0034285//response to disaccharide	-	protein_coding
Epidermal_cell	Solyc09g005590.3	At3g47300	1.03983	0.568795	0.503	0.473	-0.870256	4.51215e-30	1.80829e-25	down	At3g47300	PREDICTED: LOW QUALITY PROTEIN: selT-like protein [Solanum lycopersicum]	GO:0009536//plastid;GO:0016020//membrane	-	GO:0019725//cellular homeostasis	-	protein_coding
Epidermal_cell	Solyc07g063040.3	VIT_19s0014g02480	0.420494	0.723422	0.283	0.535	0.782607	4.59687e-30	1.84224e-25	up	VIT_19s0014g02480	PREDICTED: probable bifunctional methylthioribulose-1-phosphate dehydratase/enolase-phosphatase E1 1 [Solanum lycopersicum]	GO:0009532//plastid stroma	GO:0016791//phosphatase activity;GO:0016836//hydro-lyase activity;GO:0016862//intramolecular oxidoreductase activity, interconverting keto- and enol-groups;GO:0046914//transition metal ion binding	GO:0006796//phosphate-containing compound metabolic process;GO:0046500//S-adenosylmethionine metabolic process;GO:0071267//L-methionine salvage	-	protein_coding
Epidermal_cell	Solyc00g500182.1	Solyc00g500182.1	3.78514	0.48671	0.242	0.087	-2.95896	4.60652e-30	1.84611e-25	down	Solyc00g500182.1	-	-	-	-	-	protein_coding
Epidermal_cell	Solyc05g012810.3	Solyc05g012810.3	0.053076	0.240831	0.035	0.197	2.17977	4.79348e-30	1.92104e-25	up	Solyc05g012810.3	PREDICTED: uncharacterized protein LOC101255590 [Solanum lycopersicum]	-	-	-	-	protein_coding
Epidermal_cell	Solyc08g006470.4	REIL2	0.654189	1.09292	0.246	0.489	0.740318	4.93755e-30	1.97877e-25	up	REIL2	PREDICTED: cytoplasmic 60S subunit biogenesis factor REI1 homolog 1 [Solanum lycopersicum]	-	-	GO:0010468//regulation of gene expression	-	protein_coding
Epidermal_cell	Solyc01g006900.3	npc2	1.23011	1.69496	0.525	0.766	0.462434	5.07509e-30	2.03389e-25	up	npc2	PREDICTED: putative phosphatidylglycerol/phosphatidylinositol transfer protein DDB_G0282179 [Solanum lycopersicum]	GO:0009536//plastid	-	GO:0001101//response to acid chemical;GO:0015698//inorganic anion transport;GO:0046474//glycerophospholipid biosynthetic process	-	protein_coding
Epidermal_cell	Solyc01g107300.4	At4g33920	0.207543	0.425433	0.134	0.349	1.03516	5.79753e-30	2.32342e-25	up	At4g33920	PREDICTED: probable protein phosphatase 2C 63 [Solanum lycopersicum]	-	GO:0004721//phosphoprotein phosphatase activity;GO:0043169//cation binding	GO:0006464//cellular protein modification process;GO:0006605//protein targeting;GO:0006952//defense response;GO:0007165//signal transduction;GO:0010243//response to organonitrogen compound;GO:0043067//regulation of programmed cell death	-	protein_coding
Epidermal_cell	Solyc10g008160.3	GLK1	0.318204	0.0367053	0.186	0.04	-3.11242	6.00944e-30	2.40834e-25	down	GLK1	golden2-like protein [Solanum lycopersicum]	-	GO:0003677//DNA binding	GO:0001101//response to acid chemical;GO:0006355//regulation of transcription, DNA-templated;GO:0006952//defense response;GO:0007165//signal transduction;GO:0009657//plastid organization;GO:0010033//response to organic substance;GO:0048367//shoot system development;GO:1901700//response to oxygen-containing compound	ARR-B	protein_coding
Epidermal_cell	Solyc04g081130.1	GLOX1	0.00170557	0.128092	0.003	0.117	6.14971	6.01204e-30	2.40938e-25	up	GLOX1	PREDICTED: aldehyde oxidase GLOX1-like [Solanum lycopersicum]	-	-	GO:0044710//single-organism metabolic process;GO:0045491//xylan metabolic process	-	protein_coding
Epidermal_cell	Solyc09g010130.4	SNX1	0.567097	0.886361	0.352	0.607	0.644207	6.491e-30	2.60133e-25	up	SNX1	PREDICTED: sorting nexin 1 [Solanum pennellii]	GO:0005770//late endosome;GO:0009536//plastid;GO:0010008//endosome membrane	GO:0005488//binding	GO:0006605//protein targeting;GO:0006892//post-Golgi vesicle-mediated transport;GO:0007041//lysosomal transport;GO:0007165//signal transduction;GO:0009630//gravitropism;GO:0019941//modification-dependent protein catabolic process;GO:0035966//response to topologically incorrect protein;GO:0043094//cellular metabolic compound salvage;GO:0043248//proteasome assembly;GO:0044767//single-organism devel…	-	protein_coding
Epidermal_cell	Solyc02g077050.3	SAG39	0.149372	0.407465	0.092	0.295	1.44715	6.76916e-30	2.71281e-25	up	SAG39	PREDICTED: zingipain-2-like [Solanum lycopersicum]	-	GO:0008233//peptidase activity	-	-	protein_coding
Epidermal_cell	Solyc08g078390.4	Solyc08g078390.4	3.53282	4.71685	0.689	0.889	0.416993	7.27432e-30	2.91525e-25	up	Solyc08g078390.4	-	-	-	-	-	protein_coding
Epidermal_cell	Solyc03g097180.3	Solyc03g097180.3	0.730591	1.16375	0.311	0.564	0.671573	7.32319e-30	2.93484e-25	up	Solyc03g097180.3	Plasma membrane isoform 1 [Theobroma cacao]	GO:0016020//membrane;GO:0043231//intracellular membrane-bounded organelle	-	-	-	protein_coding
Epidermal_cell	Solyc01g079090.4	PPXI	1.26564	0.912908	0.541	0.623	-0.471284	7.97182e-30	3.19479e-25	down	PPXI	protoporphyrinogen oxidase [Solanum lycopersicum]	GO:0009526//plastid envelope;GO:0019866//organelle inner membrane;GO:0031976//plastid thylakoid	GO:0016634//oxidoreductase activity, acting on the CH-CH group of donors, oxygen as acceptor;GO:0016641//oxidoreductase activity, acting on the CH-NH2 group of donors, oxygen as acceptor;GO:0016854//racemase and epimerase activity;GO:0032553//ribonucleotide binding;GO:0043169//cation binding	GO:0006081//cellular aldehyde metabolic process;GO:0006779//porphyrin-containing compound biosynthetic process;GO:0008614//pyridoxine metabolic process;GO:0019674//NAD metabolic process;GO:0019758//glycosinolate biosynthetic process	-	protein_coding
Epidermal_cell	Solyc10g009570.3	STR4	2.09033	1.61682	0.653	0.769	-0.370551	8.00969e-30	3.20996e-25	down	STR4	PREDICTED: rhodanese-like domain-containing protein 4, chloroplastic [Solanum lycopersicum]	GO:0009526//plastid envelope;GO:0016020//membrane;GO:0031976//plastid thylakoid;GO:0044434//chloroplast part	GO:0005488//binding	GO:0000097//sulfur amino acid biosynthetic process;GO:0006090//pyruvate metabolic process;GO:0006544//glycine metabolic process;GO:0006605//protein targeting;GO:0006633//fatty acid biosynthetic process;GO:0006732//coenzyme metabolic process;GO:0006753//nucleoside phosphate metabolic process;GO:0006779//porphyrin-containing compound biosynthetic process;GO:0009617//response to bacterium;GO:0009620…	-	protein_coding
Epidermal_cell	Solyc09g010520.3	AGD7	2.17379	1.66288	0.65	0.771	-0.386509	8.73185e-30	3.49938e-25	down	AGD7	PREDICTED: probable ADP-ribosylation factor GTPase-activating protein AGD6 [Solanum lycopersicum]	GO:0043231//intracellular membrane-bounded organelle;GO:0044444//cytoplasmic part	GO:0046872//metal ion binding	GO:0006006//glucose metabolic process;GO:0016192//vesicle-mediated transport;GO:0030243//cellulose metabolic process	-	protein_coding
Epidermal_cell	Solyc03g121340.1	Solyc03g121340.1	0.409277	0.954267	0.183	0.417	1.22111	9.05969e-30	3.63076e-25	up	Solyc03g121340.1	hypothetical protein A4A49_24202 [Nicotiana attenuata]	-	-	-	-	protein_coding
Epidermal_cell	Solyc08g062910.4	LOS1	1.68964	1.03262	0.603	0.651	-0.710355	9.0636e-30	3.63233e-25	down	LOS1	PREDICTED: elongation factor 2 isoform X2 [Solanum lycopersicum]	GO:0030529//intracellular ribonucleoprotein complex	GO:0008135//translation factor activity, RNA binding;GO:0017111//nucleoside-triphosphatase activity;GO:0032550//purine ribonucleoside binding;GO:0070011//peptidase activity, acting on L-amino acid peptides	GO:0019941//modification-dependent protein catabolic process;GO:0034645//cellular macromolecule biosynthetic process	-	protein_coding
Epidermal_cell	Solyc09g009820.4	Solyc09g009820.4	0.455244	0.734816	0.304	0.556	0.690623	1.04126e-29	4.17296e-25	up	Solyc09g009820.4	PREDICTED: uncharacterized protein LOC101255233 [Solanum lycopersicum]	GO:0009526//plastid envelope;GO:0031976//plastid thylakoid;GO:0044434//chloroplast part	GO:0015036//disulfide oxidoreductase activity	GO:0006091//generation of precursor metabolites and energy;GO:0019725//cellular homeostasis;GO:0031399//regulation of protein modification process;GO:0044710//single-organism metabolic process	-	protein_coding
Epidermal_cell	Solyc03g005220.4	HIS2A	1.00628	1.43954	0.413	0.664	0.516536	1.30484e-29	5.22927e-25	up	HIS2A	PREDICTED: probable histone H2AXb [Solanum lycopersicum]	GO:0000785//chromatin;GO:0043231//intracellular membrane-bounded organelle	GO:0003676//nucleic acid binding;GO:0046983//protein dimerization activity	GO:0009451//RNA modification;GO:0044699//single-organism process	-	protein_coding
Epidermal_cell	Solyc03g019780.4	179B	2.1147	1.45217	0.595	0.714	-0.542216	1.52689e-29	6.11917e-25	down	179B	PREDICTED: 40S ribosomal protein SA [Solanum lycopersicum]	-	-	-	-	protein_coding
Epidermal_cell	Solyc09g014760.4	CHLG	1.35124	0.955319	0.547	0.636	-0.500185	1.54049e-29	6.17369e-25	down	CHLG	PREDICTED: chlorophyll synthase, chloroplastic [Solanum lycopersicum]	GO:0031224//intrinsic component of membrane;GO:0031976//plastid thylakoid;GO:0042170//plastid membrane;GO:0044434//chloroplast part	GO:0004659//prenyltransferase activity	GO:0000097//sulfur amino acid biosynthetic process;GO:0006090//pyruvate metabolic process;GO:0006355//regulation of transcription, DNA-templated;GO:0006739//NADP metabolic process;GO:0006779//porphyrin-containing compound biosynthetic process;GO:0009658//chloroplast organization;GO:0009668//plastid membrane organization;GO:0009887//organ morphogenesis;GO:0016072//rRNA metabolic process;GO:0016109…	-	protein_coding
Epidermal_cell	Solyc02g092580.3	PER51	4.22009	2.13321	0.577	0.556	-0.984213	1.88604e-29	7.5585e-25	down	PER51	PREDICTED: peroxidase 51 [Solanum lycopersicum]	GO:0044424//intracellular part	GO:0003824//catalytic activity;GO:0016209//antioxidant activity;GO:0043169//cation binding;GO:0046906//tetrapyrrole binding	GO:0000041//transition metal ion transport;GO:0001101//response to acid chemical;GO:0006970//response to osmotic stress;GO:0009267//cellular response to starvation;GO:0009755//hormone-mediated signaling pathway;GO:0010053//root epidermal cell differentiation;GO:0015698//inorganic anion transport;GO:0032412//regulation of ion transmembrane transporter activity;GO:0042743//hydrogen peroxide metabol…	-	protein_coding
Epidermal_cell	Solyc03g119970.3	AATP1	0.122018	0.410478	0.084	0.281	1.74938	1.9474e-29	7.80439e-25	up	AATP1	PREDICTED: plastidic ATP/ADP-transporter-like [Solanum lycopersicum]	GO:0031224//intrinsic component of membrane;GO:0042170//plastid membrane	GO:0005347//ATP transmembrane transporter activity;GO:0032550//purine ribonucleoside binding	GO:0006862//nucleotide transport;GO:0015711//organic anion transport;GO:0072530//purine-containing compound transmembrane transport	-	protein_coding
Epidermal_cell	Solyc11g005620.1	NAGK	0.510705	0.943326	0.358	0.609	0.885138	2.01e-29	8.05526e-25	up	NAGK	acetylglutamate kinase [Solanum lycopersicum]	GO:0009532//plastid stroma;GO:0031976//plastid thylakoid	GO:0008080//N-acetyltransferase activity;GO:0016301//kinase activity;GO:0016597//amino acid binding;GO:0016774//phosphotransferase activity, carboxyl group as acceptor;GO:0032550//purine ribonucleoside binding	GO:0006526//arginine biosynthetic process;GO:0006560//proline metabolic process;GO:0006796//phosphate-containing compound metabolic process	-	protein_coding
Epidermal_cell	Solyc02g068300.3	LECRKS5	0.582617	0.149181	0.299	0.157	-1.96476	2.01895e-29	8.09114e-25	down	LECRKS5	clade XVI lectin receptor kinase precursor [Solanum lycopersicum]	GO:0016020//membrane	GO:0004672//protein kinase activity;GO:0036094//small molecule binding;GO:0097159//organic cyclic compound binding;GO:1901363//heterocyclic compound binding	GO:0006468//protein phosphorylation	-	protein_coding
Epidermal_cell	Solyc09g061860.4	UGT80A2	0.763606	0.984781	0.372	0.615	0.366933	2.30071e-29	9.22034e-25	up	UGT80A2	PREDICTED: sterol 3-beta-glucosyltransferase UGT80A2 isoform X2 [Solanum lycopersicum]	GO:0016020//membrane	GO:0016906//sterol 3-beta-glucosyltransferase activity	GO:0006066//alcohol metabolic process;GO:0006259//DNA metabolic process;GO:0006694//steroid biosynthetic process;GO:0009791//post-embryonic development;GO:0030258//lipid modification	-	protein_coding
Epidermal_cell	Solyc06g009270.3	DGK7	1.51658	2.03592	0.589	0.815	0.424833	2.48763e-29	9.96941e-25	up	DGK7	PREDICTED: diacylglycerol kinase 7 [Solanum lycopersicum]	GO:0005911//cell-cell junction;GO:0016020//membrane;GO:0043231//intracellular membrane-bounded organelle	GO:0016301//kinase activity;GO:0032550//purine ribonucleoside binding	GO:0006605//protein targeting;GO:0006796//phosphate-containing compound metabolic process;GO:0006950//response to stress;GO:0007186//G-protein coupled receptor signaling pathway;GO:0009891//positive regulation of biosynthetic process;GO:0043067//regulation of programmed cell death	-	protein_coding
Epidermal_cell	Solyc06g007180.3	AS	1.02908	0.0638322	0.16	0.039	-4.0088	3.03305e-29	1.21552e-24	down	AS	asparagine synthetase [Solanum lycopersicum]	GO:0043231//intracellular membrane-bounded organelle;GO:0044444//cytoplasmic part	GO:0016211//ammonia ligase activity;GO:0016884//carbon-nitrogen ligase activity, with glutamine as amido-N-donor;GO:0032550//purine ribonucleoside binding	GO:0006529//asparagine biosynthetic process;GO:0009064//glutamine family amino acid metabolic process;GO:0009267//cellular response to starvation;GO:0009642//response to light intensity;GO:0009746//response to hexose;GO:0010468//regulation of gene expression;GO:0034285//response to disaccharide;GO:0034645//cellular macromolecule biosynthetic process	-	protein_coding
Epidermal_cell	Solyc06g051270.3	CYT1	0.207513	0.418361	0.131	0.341	1.0112	3.31053e-29	1.32673e-24	up	CYT1	PREDICTED: mannose-1-phosphate guanylyltransferase 1 [Solanum lycopersicum]	GO:0043231//intracellular membrane-bounded organelle;GO:0044444//cytoplasmic part	GO:0008905//mannose-phosphate guanylyltransferase activity;GO:0032550//purine ribonucleoside binding	GO:0000302//response to reactive oxygen species;GO:0001101//response to acid chemical;GO:0006006//glucose metabolic process;GO:0006970//response to osmotic stress;GO:0006996//organelle organization;GO:0009226//nucleotide-sugar biosynthetic process;GO:0009617//response to bacterium;GO:0019852//L-ascorbic acid metabolic process;GO:0030243//cellulose metabolic process;GO:0051603//proteolysis involve…	-	protein_coding
Epidermal_cell	Solyc04g005160.3	PGD2	2.78585	5.5029	0.469	0.706	0.98205	3.467e-29	1.38943e-24	up	PGD2	PREDICTED: 6-phosphogluconate dehydrogenase, decarboxylating 3-like [Solanum lycopersicum]	GO:0009532//plastid stroma;GO:0042579//microbody	GO:0000166//nucleotide binding;GO:0016616//oxidoreductase activity, acting on the CH-OH group of donors, NAD or NADP as acceptor;GO:0048037//cofactor binding	GO:0006739//NADP metabolic process;GO:0006865//amino acid transport;GO:0006970//response to osmotic stress;GO:0009664//plant-type cell wall organization;GO:0009746//response to hexose;GO:0010383//cell wall polysaccharide metabolic process;GO:0016482//cytoplasmic transport;GO:0019520//aldonic acid metabolic process;GO:0032412//regulation of ion transmembrane transporter activity;GO:0034285//respon…	-	protein_coding
Epidermal_cell	Solyc01g067120.4	CUL1	0.725531	1.11533	0.318	0.568	0.620297	3.68328e-29	1.47611e-24	up	CUL1	PREDICTED: cullin-1-like isoform X1 [Solanum lycopersicum]	-	-	-	-	protein_coding
Epidermal_cell	Solyc04g079470.3	At1g47710	0.289112	0.981472	0.101	0.304	1.76297	3.81625e-29	1.5294e-24	up	At1g47710	PREDICTED: serpin-ZX-like isoform X2 [Solanum lycopersicum]	-	-	-	-	protein_coding
Epidermal_cell	Solyc01g098590.3	At3g05170	0.157435	0.48829	0.112	0.321	1.63236	4.21164e-29	1.68786e-24	up	At3g05170	PREDICTED: phosphoglycerate mutase-like protein AT74 [Solanum lycopersicum]	-	-	-	-	protein_coding
Epidermal_cell	Solyc08g036620.4	TIFY5A	0.656339	1.27124	0.268	0.514	0.953618	4.62349e-29	1.85291e-24	up	TIFY5A	PREDICTED: protein TIFY 5A-like [Solanum lycopersicum]	-	GO:0005488//binding	GO:0001101//response to acid chemical;GO:0006950//response to stress;GO:0009694//jasmonic acid metabolic process;GO:0009755//hormone-mediated signaling pathway;GO:0010243//response to organonitrogen compound	Tify	protein_coding
Epidermal_cell	Solyc08g076480.3	PG1	0.420377	0.5959	0.259	0.492	0.503284	4.64513e-29	1.86158e-24	up	PG1	PREDICTED: plastoglobulin-1, chloroplastic [Solanum lycopersicum]	GO:0009526//plastid envelope;GO:0009532//plastid stroma;GO:0031976//plastid thylakoid;GO:0044434//chloroplast part;GO:0044436//thylakoid part	GO:0005488//binding;GO:0016628//oxidoreductase activity, acting on the CH-CH group of donors, NAD or NADP as acceptor	GO:0001101//response to acid chemical;GO:0006950//response to stress;GO:0009644//response to high light intensity;GO:0044710//single-organism metabolic process	-	protein_coding
Epidermal_cell	Solyc09g075020.3	ABCC4	0.647768	1.15196	0.328	0.578	0.830441	4.74611e-29	1.90205e-24	up	ABCC4	PREDICTED: ABC transporter C family member 4 [Solanum lycopersicum]	GO:0031224//intrinsic component of membrane	GO:0015405//P-P-bond-hydrolysis-driven transmembrane transporter activity;GO:0016628//oxidoreductase activity, acting on the CH-CH group of donors, NAD or NADP as acceptor;GO:0017111//nucleoside-triphosphatase activity;GO:0032550//purine ribonucleoside binding	GO:0044710//single-organism metabolic process;GO:0044763//single-organism cellular process;GO:0051234//establishment of localization	-	protein_coding
Epidermal_cell	Solyc05g007020.4	TLP1	1.2708	0.378044	0.429	0.335	-1.74885	4.94824e-29	1.98306e-24	down	TLP1	LOV/LOV protein [Solanum lycopersicum]	-	GO:0004871//signal transducer activity	GO:0006464//cellular protein modification process;GO:0016310//phosphorylation;GO:0035556//intracellular signal transduction	-	protein_coding
Epidermal_cell	Solyc12g096770.1	BEAT	1.03973	1.64036	0.368	0.618	0.657755	4.95819e-29	1.98704e-24	up	BEAT	PREDICTED: acetyl-CoA-benzylalcohol acetyltransferase-like [Solanum lycopersicum]	-	GO:0016740//transferase activity	-	-	protein_coding
Epidermal_cell	Solyc02g092750.3	Os12g0580900	0.0595489	0.20898	0.036	0.196	1.80949	5.07174e-29	2.03255e-24	up	Os12g0580900	PREDICTED: probable protein phosphatase 2C 78 [Solanum lycopersicum]	-	GO:0004721//phosphoprotein phosphatase activity;GO:0043169//cation binding	GO:0006464//cellular protein modification process;GO:0006605//protein targeting;GO:0006952//defense response;GO:0007165//signal transduction;GO:0010243//response to organonitrogen compound;GO:0043067//regulation of programmed cell death	-	protein_coding
Epidermal_cell	Solyc01g009420.4	AXS2	1.09166	1.40676	0.505	0.744	0.365816	5.09557e-29	2.0421e-24	up	AXS2	PREDICTED: UDP-D-apiose/UDP-D-xylose synthase 2 [Solanum lycopersicum]	GO:0005576//extracellular region;GO:0043231//intracellular membrane-bounded organelle;GO:0044444//cytoplasmic part	GO:0000166//nucleotide binding;GO:0016831//carboxy-lyase activity;GO:0048037//cofactor binding	GO:0009165//nucleotide biosynthetic process;GO:0045229//external encapsulating structure organization	-	protein_coding
Epidermal_cell	Solyc03g116710.3	At1g80120	0.653003	1.17845	0.334	0.582	0.851628	6.17055e-29	2.47291e-24	up	At1g80120	PREDICTED: protein LURP-one-related 5 [Solanum lycopersicum]	GO:0044424//intracellular part	-	-	-	protein_coding
Epidermal_cell	Solyc01g009160.2	NHL13	0.182105	0.532177	0.134	0.349	1.54662	7.15246e-29	2.86642e-24	up	NHL13	harpin-induced1-like [Solanum lycopersicum]	GO:0005911//cell-cell junction;GO:0044464//cell part	-	-	-	protein_coding
Epidermal_cell	Solyc05g053100.3	LPD1	1.0539	0.363262	0.41	0.319	-1.53639	9.03961e-29	3.62272e-24	down	LPD1	PREDICTED: dihydrolipoyl dehydrogenase 1, chloroplastic isoform X1 [Solanum lycopersicum]	GO:0009526//plastid envelope;GO:0009532//plastid stroma;GO:0043232//intracellular non-membrane-bounded organelle	GO:0000166//nucleotide binding;GO:0016668//oxidoreductase activity, acting on a sulfur group of donors, NAD(P) as acceptor;GO:0016723//oxidoreductase activity, oxidizing metal ions, NAD or NADP as acceptor;GO:0046914//transition metal ion binding	GO:0006085//acetyl-CoA biosynthetic process;GO:0019725//cellular homeostasis;GO:0042743//hydrogen peroxide metabolic process;GO:0044710//single-organism metabolic process;GO:0061687//detoxification of inorganic compound	-	protein_coding
Epidermal_cell	Solyc01g096730.2	ZIFL1	0.646013	0.898601	0.35	0.593	0.476053	9.28766e-29	3.72212e-24	up	ZIFL1	PREDICTED: protein ZINC INDUCED FACILITATOR-LIKE 1 isoform X1 [Solanum lycopersicum]	GO:0005774//vacuolar membrane	GO:0015079//potassium ion transmembrane transporter activity	GO:0006950//response to stress;GO:0009606//tropism;GO:0009628//response to abiotic stimulus;GO:0009926//auxin polar transport;GO:0010119//regulation of stomatal movement;GO:0034220//ion transmembrane transport;GO:0044767//single-organism developmental process	-	protein_coding
Epidermal_cell	Solyc05g054170.4	SCL13	0.186462	0.339071	0.116	0.311	0.862359	1.14024e-28	4.56963e-24	up	SCL13	PREDICTED: scarecrow-like protein 13 [Solanum lycopersicum]	GO:0044424//intracellular part	-	GO:0010468//regulation of gene expression;GO:0034645//cellular macromolecule biosynthetic process	GRAS	protein_coding
Epidermal_cell	Solyc01g110520.3	ASE2	1.39134	1.06897	0.547	0.659	-0.380216	1.15934e-28	4.64619e-24	down	ASE2	PREDICTED: amidophosphoribosyltransferase, chloroplastic [Solanum lycopersicum]	GO:0009532//plastid stroma;GO:0030312//external encapsulating structure	GO:0016763//transferase activity, transferring pentosyl groups;GO:0043169//cation binding;GO:0051536//iron-sulfur cluster binding	GO:0003006//developmental process involved in reproduction;GO:0006144//purine nucleobase metabolic process;GO:0006188//IMP biosynthetic process;GO:0009064//glutamine family amino acid metabolic process;GO:0009657//plastid organization;GO:0009887//organ morphogenesis	-	protein_coding
Epidermal_cell	Solyc07g055710.3	HSFA4C	0.245167	0.518228	0.138	0.353	1.07951	1.16338e-28	4.66238e-24	up	HSFA4C	PREDICTED: heat stress transcription factor A-4c-like [Solanum lycopersicum]	GO:0043231//intracellular membrane-bounded organelle	GO:0046983//protein dimerization activity	GO:0006355//regulation of transcription, DNA-templated;GO:0006979//response to oxidative stress;GO:0010243//response to organonitrogen compound	HSF	protein_coding
Epidermal_cell	Solyc03g121920.3	mcfJ	0.577893	0.150999	0.311	0.141	-1.93556	1.20799e-28	4.84115e-24	down	mcfJ	PREDICTED: solute carrier family 25 member 44 [Solanum lycopersicum]	GO:0019866//organelle inner membrane;GO:0031224//intrinsic component of membrane	-	GO:1902582//single-organism intracellular transport	-	protein_coding
Epidermal_cell	Solyc10g083360.2	IQM3	0.456932	0.894336	0.231	0.47	0.968683	1.37032e-28	5.49169e-24	up	IQM3	PREDICTED: IQ domain-containing protein IQM3 [Solanum lycopersicum]	GO:0009536//plastid	-	-	-	protein_coding
Epidermal_cell	Solyc03g082530.1	SAUR32	6.92675	10.3395	0.766	0.921	0.577908	1.37865e-28	5.52506e-24	up	SAUR32	PREDICTED: auxin-responsive protein SAUR32-like [Solanum tuberosum]	-	-	-	-	protein_coding
Epidermal_cell	Solyc12g056480.2	SGR	0.0693885	0.534084	0.037	0.196	2.94249	1.38057e-28	5.53276e-24	up	SGR	PREDICTED: protein STAY-GREEN, chloroplastic-like [Solanum lycopersicum]	GO:0009536//plastid	-	GO:0090056//regulation of chlorophyll metabolic process	-	protein_coding
Epidermal_cell	Solyc06g072430.3	BAG5	0.832491	2.29173	0.216	0.444	1.46082	1.40304e-28	5.62281e-24	up	BAG5	IQ motif, EF-hand binding site [Corchorus capsularis]	-	-	GO:0006725//cellular aromatic compound metabolic process;GO:0006950//response to stress;GO:0044238//primary metabolic process;GO:0044710//single-organism metabolic process;GO:0044763//single-organism cellular process;GO:1901360//organic cyclic compound metabolic process	-	protein_coding
Epidermal_cell	Solyc07g056470.3	PARC	3.97818	6.72485	0.43	0.676	0.757378	1.59966e-28	6.4108e-24	up	PARC	PREDICTED: probable glutathione S-transferase [Solanum lycopersicum]	GO:0009532//plastid stroma;GO:0031090//organelle membrane	GO:0016209//antioxidant activity;GO:0016765//transferase activity, transferring alkyl or aryl (other than methyl) groups;GO:0043168//anion binding	GO:0006006//glucose metabolic process;GO:0006090//pyruvate metabolic process;GO:0006511//ubiquitin-dependent protein catabolic process;GO:0006970//response to osmotic stress;GO:0009062//fatty acid catabolic process;GO:0009247//glycolipid biosynthetic process;GO:0009267//cellular response to starvation;GO:0009404//toxin metabolic process;GO:0009414//response to water deprivation;GO:0010038//respon…	-	protein_coding
Epidermal_cell	Solyc04g064930.3	Solyc04g064930.3	0.435927	0.850566	0.328	0.573	0.964176	1.66886e-28	6.68812e-24	up	Solyc04g064930.3	PREDICTED: uncharacterized protein LOC101266329 isoform X1 [Solanum lycopersicum]	GO:0009536//plastid	GO:0003824//catalytic activity	GO:0009668//plastid membrane organization;GO:0044710//single-organism metabolic process	-	protein_coding
Epidermal_cell	Solyc02r011920.1	Solyc02r011920.1	0.0232538	0.18578	0.025	0.173	2.99265	1.6786e-28	6.72716e-24	up	Solyc02r011920.1	-	-	-	-	-	lincRNA
Epidermal_cell	Solyc12g057030.2	DTM1	0.91974	0.259026	0.364	0.245	-1.82773	1.7123e-28	6.8622e-24	down	DTM1	PREDICTED: signal peptidase complex-like protein DTM1 [Solanum lycopersicum]	-	-	-	-	protein_coding
Epidermal_cell	Solyc02g088090.1	CML45	0.0348937	0.327832	0.024	0.17	3.22823	1.76594e-28	7.0772e-24	up	CML45	PREDICTED: probable calcium-binding protein CML30 [Solanum lycopersicum]	-	GO:0046872//metal ion binding	-	-	protein_coding
Epidermal_cell	Solyc09g074280.1	Solyc09g074280.1	0.042818	0.223893	0.045	0.212	2.3838	1.78301e-28	7.14559e-24	up	Solyc09g074280.1	PREDICTED: ankyrin repeat, PH and SEC7 domain containing protein secG-like [Solanum pennellii]	-	-	-	-	protein_coding
Epidermal_cell	Solyc03g119720.4	LIPF	0.689151	0.107785	0.262	0.114	-2.67554	1.79482e-28	7.19293e-24	down	LIPF	PREDICTED: triacylglycerol lipase 2 [Solanum lycopersicum]	-	GO:0003824//catalytic activity	GO:0044238//primary metabolic process	-	protein_coding
Epidermal_cell	Solyc02g068450.3	VHA-F	0.832251	1.10588	0.442	0.684	0.410056	1.81616e-28	7.27843e-24	up	VHA-F	PREDICTED: V-type proton ATPase subunit F [Solanum lycopersicum]	GO:0031090//organelle membrane;GO:0033176//proton-transporting V-type ATPase complex;GO:0043231//intracellular membrane-bounded organelle	GO:0003824//catalytic activity;GO:0015078//hydrogen ion transmembrane transporter activity	GO:0015988//energy coupled proton transmembrane transport, against electrochemical gradient	-	protein_coding
Epidermal_cell	Solyc10g054880.3	At2g21160	0.988004	1.33012	0.498	0.737	0.428934	1.82243e-28	7.30359e-24	up	At2g21160	PREDICTED: translocon-associated protein subunit alpha [Solanum lycopersicum]	GO:0031090//organelle membrane;GO:0044425//membrane part;GO:0044434//chloroplast part	-	GO:0009746//response to hexose;GO:0034285//response to disaccharide	-	protein_coding
Epidermal_cell	Solyc04g082140.3	Bp10	2.12507	2.91594	0.621	0.835	0.456431	1.88221e-28	7.54315e-24	up	Bp10	multicopper oxidase-like protein precursor [Solanum lycopersicum]	GO:0005576//extracellular region;GO:0005618//cell wall;GO:0005911//cell-cell junction;GO:0044444//cytoplasmic part	GO:0016682//oxidoreductase activity, acting on diphenols and related substances as donors, oxygen as acceptor;GO:0052689//carboxylic ester hydrolase activity	GO:0006694//steroid biosynthetic process;GO:0009664//plant-type cell wall organization;GO:0010383//cell wall polysaccharide metabolic process;GO:0042546//cell wall biogenesis	-	protein_coding
Epidermal_cell	Solyc03g111010.4	GAPC	0.481833	0.77156	0.288	0.533	0.679131	1.99978e-28	8.01432e-24	up	GAPC	glyceraldehyde 3-phosphate dehydrogenase [Solanum lycopersicum]	GO:0005576//extracellular region;GO:0005911//cell-cell junction;GO:0009536//plastid;GO:0030312//external encapsulating structure;GO:0031090//organelle membrane;GO:0031967//organelle envelope;GO:0042579//microbody;GO:0043232//intracellular non-membrane-bounded organelle	GO:0000166//nucleotide binding;GO:0016620//oxidoreductase activity, acting on the aldehyde or oxo group of donors, NAD or NADP as acceptor;GO:0046914//transition metal ion binding	GO:0000302//response to reactive oxygen species;GO:0006006//glucose metabolic process;GO:0006090//pyruvate metabolic process;GO:0006739//NADP metabolic process;GO:0006970//response to osmotic stress;GO:0006996//organelle organization;GO:0009617//response to bacterium;GO:0009791//post-embryonic development;GO:0010038//response to metal ion;GO:0019758//glycosinolate biosynthetic process;GO:0032879/…	-	protein_coding
Epidermal_cell	Solyc07g007860.1	TPRP-F1	0.210917	0.629675	0.111	0.315	1.57748	2.04978e-28	8.2147e-24	up	TPRP-F1	PREDICTED: 36.4 kDa proline-rich protein-like [Solanum lycopersicum]	GO:0005576//extracellular region;GO:0005911//cell-cell junction;GO:0044434//chloroplast part	GO:0005488//binding;GO:0016787//hydrolase activity	GO:0019538//protein metabolic process	-	protein_coding
Epidermal_cell	Solyc01g098640.3	At1g54780	1.30739	0.876646	0.533	0.573	-0.576564	2.18706e-28	8.76487e-24	down	At1g54780	PREDICTED: UPF0603 protein At1g54780, chloroplastic [Solanum lycopersicum]	GO:0031224//intrinsic component of membrane;GO:0031978//plastid thylakoid lumen;GO:0044434//chloroplast part	GO:0016791//phosphatase activity	GO:0000097//sulfur amino acid biosynthetic process;GO:0006090//pyruvate metabolic process;GO:0006633//fatty acid biosynthetic process;GO:0006779//porphyrin-containing compound biosynthetic process;GO:0006796//phosphate-containing compound metabolic process;GO:0006996//organelle organization;GO:0009639//response to red or far red light;GO:0009765//photosynthesis, light harvesting;GO:0009767//photo…	-	protein_coding
Epidermal_cell	Solyc12g010930.2	RPL11A	1.78635	1.37443	0.587	0.716	-0.378149	2.29385e-28	9.19284e-24	down	RPL11A	60S ribosomal protein L11-2-like [Solanum tuberosum]	GO:0015934//large ribosomal subunit;GO:0043231//intracellular membrane-bounded organelle	GO:0003723//RNA binding;GO:0005198//structural molecule activity	GO:0006259//DNA metabolic process;GO:0009451//RNA modification;GO:0010467//gene expression	-	protein_coding
Epidermal_cell	Solyc06g005750.3	SMO2-2	1.73144	2.36002	0.583	0.807	0.446804	2.45224e-28	9.82761e-24	up	SMO2-2	PREDICTED: methylsterol monooxygenase 2-2 isoform X2 [Solanum lycopersicum]	GO:0009526//plastid envelope;GO:0031090//organelle membrane;GO:0031224//intrinsic component of membrane	GO:0016709//oxidoreductase activity, acting on paired donors, with incorporation or reduction of molecular oxygen, NAD(P)H as one donor, and incorporation of one atom of oxygen;GO:0046914//transition metal ion binding	GO:0006325//chromatin organization;GO:0006631//fatty acid metabolic process;GO:0006637//acyl-CoA metabolic process;GO:0016129//phytosteroid biosynthetic process;GO:0030148//sphingolipid biosynthetic process;GO:0034440//lipid oxidation	-	protein_coding
Epidermal_cell	Solyc09g064480.1	MUR3	0.593913	0.954467	0.338	0.585	0.684352	2.65405e-28	1.06364e-23	up	MUR3	xyloglucan galactosyltransferase [Solanum tuberosum]	GO:0031228//intrinsic component of Golgi membrane;GO:0031984//organelle subcompartment	GO:0016740//transferase activity	GO:0000902//cell morphogenesis;GO:0006004//fucose metabolic process;GO:0006464//cellular protein modification process;GO:0007165//signal transduction;GO:0009250//glucan biosynthetic process	-	protein_coding
Epidermal_cell	Solyc09g059430.3	RIN4	0.656192	1.24257	0.294	0.537	0.921035	2.65726e-28	1.06492e-23	up	RIN4	PREDICTED: RPM1-interacting protein 4 isoform X2 [Solanum lycopersicum]	GO:0016020//membrane;GO:0044464//cell part	-	GO:0044763//single-organism cellular process;GO:0045087//innate immune response;GO:0051716//cellular response to stimulus	-	protein_coding
Epidermal_cell	Solyc10g006290.3	RIDA	0.697418	0.948817	0.383	0.628	0.444051	2.6971e-28	1.08089e-23	up	RIDA	constitutive plastid-lipid associated protein [Solanum lycopersicum]	GO:0009526//plastid envelope;GO:0009532//plastid stroma	GO:0003824//catalytic activity	GO:0006006//glucose metabolic process;GO:0006090//pyruvate metabolic process;GO:0006970//response to osmotic stress;GO:0019758//glycosinolate biosynthetic process	-	protein_coding
Epidermal_cell	Solyc01g090740.3	Solyc01g090740.3	0.0961594	0.188216	0.039	0.188	0.968153	2.69927e-28	1.08176e-23	up	Solyc01g090740.3	PREDICTED: uncharacterized protein LOC101266759 [Solanum lycopersicum]	-	-	-	-	protein_coding
Epidermal_cell	Solyc02g092430.1	RPL26A	1.78192	1.25215	0.566	0.671	-0.508995	2.76895e-28	1.10969e-23	down	RPL26A	PREDICTED: 60S ribosomal protein L26-1 [Solanum lycopersicum]	GO:0009536//plastid;GO:0015934//large ribosomal subunit;GO:0031090//organelle membrane	GO:0005198//structural molecule activity;GO:0005488//binding	GO:0006950//response to stress;GO:0009451//RNA modification;GO:0010467//gene expression	-	protein_coding
Epidermal_cell	Solyc03g114230.2	BHLH162	0.0520409	0.564707	0.025	0.169	3.43727	2.78111e-28	1.11456e-23	up	BHLH162	PREDICTED: transcription factor bHLH27-like [Solanum lycopersicum]	-	-	-	-	protein_coding
Epidermal_cell	Solyc08g078820.3	ATG8F	1.03831	0.568972	0.462	0.466	-0.867692	2.87631e-28	1.15271e-23	down	ATG8F	autophagy 8f [Solanum lycopersicum]	-	-	-	-	protein_coding
Epidermal_cell	Solyc02g082450.3	PILS5	1.69889	0.655579	0.463	0.369	-1.37362	2.91398e-28	1.16781e-23	down	PILS5	PREDICTED: protein PIN-LIKES 7-like [Solanum lycopersicum]	-	-	GO:0044763//single-organism cellular process	-	protein_coding
Epidermal_cell	Solyc03g113800.3	BADH4	0.275093	0.561178	0.234	0.471	1.02827	3.15623e-28	1.26489e-23	up	BADH4	aminoaldehyde dehydrogenase 2 [Solanum lycopersicum]	-	-	-	-	protein_coding
Epidermal_cell	Solyc00r000030.1	Solyc00r000030.1	5.67597	2.33072	0.665	0.516	-1.28406	3.21682e-28	1.28917e-23	down	Solyc00r000030.1	-	-	-	-	-	lincRNA
Epidermal_cell	Solyc10g076510.2	PDC1	0.855117	1.326	0.284	0.527	0.632825	3.35185e-28	1.34329e-23	up	PDC1	PREDICTED: pyruvate decarboxylase 1-like [Solanum lycopersicum]	GO:0009536//plastid	GO:0016831//carboxy-lyase activity;GO:0019842//vitamin binding;GO:0046872//metal ion binding	GO:0006006//glucose metabolic process;GO:0006950//response to stress;GO:0006996//organelle organization;GO:0051603//proteolysis involved in cellular protein catabolic process	-	protein_coding
Epidermal_cell	Solyc11g010330.3	ATL54	0.119778	0.234094	0.071	0.241	0.966139	3.62253e-28	1.45176e-23	up	ATL54	PREDICTED: RING-H2 finger protein ATL52-like [Solanum lycopersicum]	-	-	GO:0006952//defense response;GO:0044238//primary metabolic process;GO:0044260//cellular macromolecule metabolic process;GO:0044763//single-organism cellular process;GO:0050794//regulation of cellular process	-	protein_coding
Epidermal_cell	Solyc09g008010.3	PCRK1	0.364156	0.567636	0.191	0.411	0.640267	3.71429e-28	1.48854e-23	up	PCRK1	PREDICTED: probable receptor-like protein kinase At5g47070 isoform X1 [Solanum lycopersicum]	-	GO:0004713//protein tyrosine kinase activity;GO:0032550//purine ribonucleoside binding	GO:0000041//transition metal ion transport;GO:0001101//response to acid chemical;GO:0006468//protein phosphorylation;GO:0009267//cellular response to starvation;GO:0015698//inorganic anion transport	-	protein_coding
Epidermal_cell	Solyc12g006140.2	CAB37	5.56296	4.218	0.744	0.839	-0.399288	4.21691e-28	1.68997e-23	down	CAB37	chlorophyll a-b binding protein 5, chloroplastic [Solanum lycopersicum]	GO:0009521//photosystem;GO:0009526//plastid envelope;GO:0031090//organelle membrane;GO:0031224//intrinsic component of membrane;GO:0031976//plastid thylakoid;GO:0044434//chloroplast part	GO:0043169//cation binding;GO:0046906//tetrapyrrole binding	GO:0006091//generation of precursor metabolites and energy;GO:0006464//cellular protein modification process;GO:0009414//response to water deprivation;GO:0009639//response to red or far red light;GO:0009642//response to light intensity;GO:0016072//rRNA metabolic process;GO:0034285//response to disaccharide;GO:0043269//regulation of ion transport	-	protein_coding
Epidermal_cell	Solyc10g017960.2	PP2A13	0.479207	0.0714478	0.212	0.076	-2.74397	4.45412e-28	1.78503e-23	down	PP2A13	PREDICTED: F-box protein PP2-A13 [Solanum lycopersicum]	GO:0043231//intracellular membrane-bounded organelle	GO:0005488//binding	GO:0006950//response to stress;GO:0009746//response to hexose;GO:0032446//protein modification by small protein conjugation;GO:0034285//response to disaccharide	-	protein_coding
Epidermal_cell	Solyc06g069570.3	SNAP33	0.728943	1.19403	0.397	0.642	0.711882	4.52017e-28	1.8115e-23	up	SNAP33	PREDICTED: SNAP25 homologous protein SNAP33 [Solanum lycopersicum]	GO:0016020//membrane;GO:0044444//cytoplasmic part	-	GO:0006865//amino acid transport;GO:0007049//cell cycle;GO:0009620//response to fungus;GO:0009725//response to hormone;GO:0009814//defense response, incompatible interaction;GO:0009863//salicylic acid mediated signaling pathway;GO:0015031//protein transport;GO:0032787//monocarboxylic acid metabolic process;GO:0043067//regulation of programmed cell death;GO:0044249//cellular biosynthetic process;G…	-	protein_coding
Epidermal_cell	Solyc12g096960.2	STH-2	0.973419	1.36714	0.25	0.478	0.489988	4.53878e-28	1.81896e-23	up	STH-2	PREDICTED: pathogenesis-related protein STH-2-like [Solanum lycopersicum]	-	-	GO:0050896//response to stimulus	-	protein_coding
Epidermal_cell	LyesC2p045	clpP	1.92624	0.428616	0.352	0.267	-2.16777	4.8473e-28	1.9426e-23	down	clpP	-	-	-	-	-	protein_coding
Epidermal_cell	Solyc00g500293.1	psbK	10.495	6.52655	0.86	0.894	-0.685297	4.89878e-28	1.96323e-23	down	psbK	photosystem II protein K [Atropa belladonna]	GO:0009523//photosystem II;GO:0031224//intrinsic component of membrane;GO:0044434//chloroplast part	-	GO:0044237//cellular metabolic process	-	protein_coding
Epidermal_cell	Solyc08g079480.3	Solyc08g079480.3	0.96468	1.68385	0.364	0.61	0.803577	6.51594e-28	2.61133e-23	up	Solyc08g079480.3	PREDICTED: uncharacterized protein LOC101265157 [Solanum lycopersicum]	GO:0043231//intracellular membrane-bounded organelle	-	-	-	protein_coding
Epidermal_cell	Solyc00g500066.1	ycf4	2.90319	1.05225	0.559	0.493	-1.46407	7.39628e-28	2.96413e-23	down	ycf4	PREDICTED: photosystem I assembly protein Ycf4-like [Capsicum annuum]	GO:0009521//photosystem;GO:0031224//intrinsic component of membrane;GO:0044434//chloroplast part	-	GO:0044237//cellular metabolic process	-	protein_coding
Epidermal_cell	Solyc00g020010.1	Solyc00g020010.1	2.73118	0.182811	0.163	0.043	-3.90036	7.63288e-28	3.05895e-23	down	Solyc00g020010.1	-	-	-	-	-	protein_coding
Epidermal_cell	Solyc12g055760.2	At1g51650	0.973451	1.34827	0.479	0.718	0.469884	7.85331e-28	3.14729e-23	up	At1g51650	PREDICTED: ATP synthase subunit epsilon, mitochondrial [Solanum lycopersicum]	GO:0019866//organelle inner membrane;GO:0033178//proton-transporting two-sector ATPase complex, catalytic domain;GO:0044455//mitochondrial membrane part	GO:0015078//hydrogen ion transmembrane transporter activity;GO:0019829//cation-transporting ATPase activity	GO:0006754//ATP biosynthetic process;GO:0015992//proton transport;GO:0043094//cellular metabolic compound salvage	-	protein_coding
Epidermal_cell	Solyc02g062100.4	ERD7	0.319738	0.542698	0.215	0.445	0.763075	7.96219e-28	3.19093e-23	up	ERD7	PREDICTED: protein EARLY-RESPONSIVE TO DEHYDRATION 7, chloroplastic-like [Solanum lycopersicum]	GO:0005911//cell-cell junction;GO:0016020//membrane;GO:0044424//intracellular part	-	GO:0001101//response to acid chemical;GO:0006970//response to osmotic stress;GO:0009408//response to heat;GO:0009642//response to light intensity	-	protein_coding
Epidermal_cell	Solyc01g096510.2	Solyc01g096510.2	0.254038	0.814777	0.091	0.284	1.68097	8.15641e-28	3.26876e-23	up	Solyc01g096510.2	PREDICTED: sigma factor binding protein 1, chloroplastic [Solanum lycopersicum]	-	-	-	-	protein_coding
Epidermal_cell	Solyc07g045350.4	AAT1	0.268774	0.539662	0.154	0.368	1.0054	8.18172e-28	3.2789e-23	up	AAT1	PREDICTED: acetyl-CoA acetyltransferase, cytosolic 1 [Solanum lycopersicum]	GO:0016020//membrane;GO:0042579//microbody	GO:0003988//acetyl-CoA C-acyltransferase activity;GO:0043169//cation binding	GO:0000904//cell morphogenesis involved in differentiation;GO:0003006//developmental process involved in reproduction;GO:0006084//acetyl-CoA metabolic process;GO:0016104//triterpenoid biosynthetic process;GO:0016129//phytosteroid biosynthetic process;GO:0044707//single-multicellular organism process	-	protein_coding
Epidermal_cell	Solyc12g005270.2	At1g51060	2.83345	1.90818	0.644	0.752	-0.570339	8.65834e-28	3.46992e-23	down	At1g51060	PREDICTED: histone H2A.6 [Solanum lycopersicum]	GO:0000785//chromatin;GO:0030312//external encapsulating structure;GO:0043231//intracellular membrane-bounded organelle	GO:0003676//nucleic acid binding;GO:0046983//protein dimerization activity	GO:0006950//response to stress;GO:0009292//genetic transfer;GO:0009451//RNA modification;GO:0044699//single-organism process;GO:0051707//response to other organism	-	protein_coding
Epidermal_cell	Solyc04g008100.3	PUB21	0.100358	0.33621	0.065	0.244	1.7432	1.12159e-27	4.49489e-23	up	PUB21	PREDICTED: U-box domain-containing protein 21-like [Solanum lycopersicum]	-	-	GO:0002238//response to molecule of fungal origin	-	protein_coding
Epidermal_cell	Solyc04g040180.3	DDB_G0268948	3.63992	5.09149	0.66	0.86	0.484171	1.25622e-27	5.03442e-23	up	DDB_G0268948	Methyltransf_11 domain-containing protein [Cephalotus follicularis]	-	-	-	-	protein_coding
Epidermal_cell	Solyc01g091830.3	Solyc01g091830.3	1.426	2.4572	0.45	0.686	0.784995	1.26681e-27	5.07686e-23	up	Solyc01g091830.3	PREDICTED: myb-like protein X [Nicotiana tomentosiformis]	-	-	-	-	protein_coding
Epidermal_cell	LyesC2p069	psaA	3.38951	1.64449	0.623	0.599	-1.0434	1.35617e-27	5.43499e-23	down	psaA	-	-	-	-	-	protein_coding
Epidermal_cell	Solyc11g070130.2	PRO1	0.232753	0.355228	0.134	0.333	0.609731	1.45653e-27	5.83721e-23	up	PRO1	profilin [Solanum lycopersicum]	GO:0043232//intracellular non-membrane-bounded organelle	GO:0008092//cytoskeletal protein binding	-	-	protein_coding
Epidermal_cell	Solyc05g012070.3	UPTG1	0.103223	0.346855	0.095	0.289	1.74759	1.49306e-27	5.98358e-23	up	UPTG1	UDP-glucose:protein transglucosylase-like protein SlUPTG1 [Solanum lycopersicum]	GO:0005840//ribosome;GO:0005911//cell-cell junction;GO:0030312//external encapsulating structure;GO:0031090//organelle membrane;GO:0031985//Golgi cisterna	GO:0005488//binding;GO:0016759//cellulose synthase activity;GO:0016866//intramolecular transferase activity	GO:0006970//response to osmotic stress;GO:0009225//nucleotide-sugar metabolic process;GO:0030243//cellulose metabolic process;GO:0042546//cell wall biogenesis;GO:0045229//external encapsulating structure organization;GO:0048229//gametophyte development	-	protein_coding
Epidermal_cell	Solyc03g097840.3	MPT3	2.42611	3.38577	0.571	0.795	0.480823	1.49851e-27	6.00545e-23	up	MPT3	PREDICTED: mitochondrial phosphate carrier protein 3, mitochondrial [Solanum lycopersicum]	GO:0009536//plastid;GO:0019866//organelle inner membrane;GO:0030312//external encapsulating structure;GO:0031224//intrinsic component of membrane	-	GO:0006006//glucose metabolic process;GO:0006739//NADP metabolic process;GO:0006970//response to osmotic stress;GO:0051234//establishment of localization	-	protein_coding
Epidermal_cell	Solyc04g009540.1	RPL10	2.00744	1.41125	0.609	0.682	-0.508349	1.61468e-27	6.47099e-23	down	RPL10	PREDICTED: 50S ribosomal protein L10, chloroplastic [Solanum lycopersicum]	GO:0009536//plastid;GO:0030529//intracellular ribonucleoprotein complex	-	GO:0010467//gene expression;GO:0022613//ribonucleoprotein complex biogenesis;GO:0032774//RNA biosynthetic process	-	protein_coding
Epidermal_cell	Solyc09g091740.4	RPL13AD	2.14793	1.64925	0.664	0.777	-0.381123	1.68343e-27	6.74653e-23	down	RPL13AD	PREDICTED: 60S ribosomal protein L13a-4 [Solanum lycopersicum]	GO:0005911//cell-cell junction;GO:0009536//plastid;GO:0015934//large ribosomal subunit	GO:0005198//structural molecule activity	GO:0009451//RNA modification;GO:0009725//response to hormone;GO:0010467//gene expression;GO:0071555//cell wall organization	-	protein_coding
Epidermal_cell	Solyc11g007510.2	Solyc11g007510.2	0.188652	0.35446	0.119	0.318	0.909537	1.70933e-27	6.85031e-23	up	Solyc11g007510.2	PREDICTED: mucin-17-like isoform X1 [Capsicum annuum]	-	-	-	-	protein_coding
Epidermal_cell	Solyc01g105030.3	CAP10A	6.53168	4.5468	0.774	0.846	-0.522594	2.15012e-27	8.61683e-23	down	CAP10A	chlorophyll a-b binding protein CP24 10A, chloroplastic [Solanum lycopersicum]	GO:0009523//photosystem II;GO:0009526//plastid envelope;GO:0031224//intrinsic component of membrane;GO:0031976//plastid thylakoid;GO:0044434//chloroplast part	GO:0043169//cation binding;GO:0046906//tetrapyrrole binding	GO:0000097//sulfur amino acid biosynthetic process;GO:0006091//generation of precursor metabolites and energy;GO:0006970//response to osmotic stress;GO:0006996//organelle organization;GO:0015979//photosynthesis;GO:0031399//regulation of protein modification process;GO:0070838//divalent metal ion transport;GO:1990066//energy quenching	-	protein_coding
Epidermal_cell	Solyc06g071960.4	NDPK2	1.2459	0.750324	0.523	0.547	-0.731531	2.19205e-27	8.78485e-23	down	NDPK2	PREDICTED: nucleoside diphosphate kinase 2, chloroplastic [Solanum lycopersicum]	GO:0005929//cilium;GO:0044435//plastid part	GO:0016776//phosphotransferase activity, phosphate group as acceptor;GO:0032550//purine ribonucleoside binding;GO:0043167//ion binding	GO:0007165//signal transduction;GO:0009132//nucleoside diphosphate metabolic process;GO:0009152//purine ribonucleotide biosynthetic process;GO:0009209//pyrimidine ribonucleoside triphosphate biosynthetic process;GO:0009416//response to light stimulus	-	protein_coding
Epidermal_cell	Solyc02g072150.3	TPS7	1.77358	0.842841	0.474	0.454	-1.07324	2.24167e-27	8.9837e-23	down	TPS7	PREDICTED: probable alpha,alpha-trehalose-phosphate synthase [UDP-forming] 7 [Solanum lycopersicum]	GO:0044444//cytoplasmic part	GO:0019203//carbohydrate phosphatase activity;GO:0035251//UDP-glucosyltransferase activity	GO:0005982//starch metabolic process;GO:0005991//trehalose metabolic process;GO:0006006//glucose metabolic process;GO:0006796//phosphate-containing compound metabolic process;GO:0009893//positive regulation of metabolic process	-	protein_coding
Epidermal_cell	Solyc10g005080.3	LHY	1.58766	1.06509	0.546	0.648	-0.575879	2.39925e-27	9.61524e-23	down	LHY	PREDICTED: protein LHY [Solanum lycopersicum]	-	GO:0005488//binding	GO:0001101//response to acid chemical;GO:0006355//regulation of transcription, DNA-templated;GO:0007623//circadian rhythm;GO:0009628//response to abiotic stimulus;GO:0009725//response to hormone	ARR-B	protein_coding
Epidermal_cell	Solyc02g087400.1	CAO	0.57271	0.151588	0.312	0.149	-1.91695	2.48537e-27	9.96036e-23	down	CAO	PREDICTED: signal recognition particle 43 kDa protein, chloroplastic [Solanum lycopersicum]	GO:0009526//plastid envelope;GO:0009532//plastid stroma;GO:0044434//chloroplast part;GO:0048500//signal recognition particle	GO:0005515//protein binding;GO:0043169//cation binding	GO:0000097//sulfur amino acid biosynthetic process;GO:0006468//protein phosphorylation;GO:0006612//protein targeting to membrane;GO:0009639//response to red or far red light;GO:0009642//response to light intensity;GO:0034285//response to disaccharide;GO:0043269//regulation of ion transport	-	protein_coding
Epidermal_cell	Solyc02g070670.4	UREG	0.420447	0.657253	0.291	0.53	0.644403	2.52987e-27	1.01387e-22	up	UREG	urease accessory protein G-like [Solanum lycopersicum]	GO:0044424//intracellular part	GO:0017111//nucleoside-triphosphatase activity;GO:0032550//purine ribonucleoside binding;GO:0046914//transition metal ion binding;GO:0046983//protein dimerization activity	GO:0043085//positive regulation of catalytic activity	-	protein_coding
Epidermal_cell	Solyc07g061800.4	Solyc07g061800.4	0.229038	0.457649	0.119	0.321	0.998339	2.63648e-27	1.05659e-22	up	Solyc07g061800.4	PREDICTED: heme-binding protein 2-like [Solanum lycopersicum]	-	-	-	-	protein_coding
Epidermal_cell	Solyc03g119810.1	Solyc03g119810.1	1.70195	2.95546	0.53	0.748	0.796163	2.89551e-27	1.1604e-22	up	Solyc03g119810.1	PREDICTED: uncharacterized protein LOC101258448 [Solanum lycopersicum]	-	-	-	-	protein_coding
Epidermal_cell	Solyc02g038817.1	PIX13	0.154803	0.347564	0.115	0.315	1.16633	2.90653e-27	1.16482e-22	up	PIX13	PREDICTED: probable serine/threonine-protein kinase Cx32, chloroplastic [Solanum lycopersicum]	-	GO:0004672//protein kinase activity;GO:0032550//purine ribonucleoside binding	GO:0006468//protein phosphorylation;GO:0007154//cell communication;GO:0010033//response to organic substance;GO:0045087//innate immune response;GO:0050789//regulation of biological process;GO:0051716//cellular response to stimulus;GO:0098542//defense response to other organism	-	protein_coding
Epidermal_cell	Solyc01g095410.3	EIF1AX	0.857877	1.10619	0.458	0.692	0.366715	3.65672e-27	1.46547e-22	up	EIF1AX	S1-like RNA-binding domain-containing protein [Solanum lycopersicum]	GO:0043231//intracellular membrane-bounded organelle;GO:0044444//cytoplasmic part	GO:0008135//translation factor activity, RNA binding	GO:0006412//translation	-	protein_coding
Epidermal_cell	Solyc04g054190.3	ABC1K8	2.04532	1.46207	0.611	0.712	-0.484288	4.37899e-27	1.75492e-22	down	ABC1K8	PREDICTED: uncharacterized aarF domain-containing protein kinase At1g79600, chloroplastic [Nicotiana sylvestris]	GO:0009526//plastid envelope	GO:0016740//transferase activity	GO:0008152//metabolic process;GO:0051234//establishment of localization	-	protein_coding
Epidermal_cell	Solyc10g085420.3	At5g01750	7.48494	9.89558	0.81	0.947	0.402788	4.75509e-27	1.90565e-22	up	At5g01750	PREDICTED: protein LURP-one-related 10 [Solanum lycopersicum]	GO:0009536//plastid	-	GO:0006568//tryptophan metabolic process;GO:0006873//cellular ion homeostasis;GO:0009267//cellular response to starvation;GO:0009683//indoleacetic acid metabolic process;GO:0030001//metal ion transport	-	protein_coding
Epidermal_cell	Solyc07g043310.3	GABA-TP1	1.60785	1.01128	0.497	0.576	-0.668905	5.10469e-27	2.04575e-22	down	GABA-TP1	gamma aminobutyrate transaminase 1, mitochondrial [Solanum lycopersicum]	GO:0009536//plastid;GO:0031090//organelle membrane	GO:0003867//4-aminobutyrate transaminase activity;GO:0043168//anion binding;GO:0046914//transition metal ion binding	GO:0000904//cell morphogenesis involved in differentiation;GO:0005984//disaccharide metabolic process;GO:0006105//succinate metabolic process;GO:0006511//ubiquitin-dependent protein catabolic process;GO:0006970//response to osmotic stress;GO:0006996//organelle organization;GO:0009062//fatty acid catabolic process;GO:0009063//cellular amino acid catabolic process;GO:0009064//glutamine family amino…	-	protein_coding
Epidermal_cell	Solyc04g077620.1	Solyc04g077620.1	2.913	4.00007	0.594	0.811	0.457505	5.17379e-27	2.07345e-22	up	Solyc04g077620.1	PREDICTED: uncharacterized protein LOC104647238 [Solanum lycopersicum]	GO:0016020//membrane	-	-	-	protein_coding
Epidermal_cell	Solyc10g081580.3	SYP132	1.02988	1.37671	0.493	0.725	0.418713	5.61752e-27	2.25128e-22	up	SYP132	PREDICTED: syntaxin-132 [Solanum lycopersicum]	-	-	-	-	protein_coding
Epidermal_cell	Solyc01g105890.3	TPS5	0.429134	0.882541	0.178	0.398	1.04006	5.62708e-27	2.25511e-22	up	TPS5	linalool synthase [Solanum lycopersicum]	GO:0009532//plastid stroma	GO:0010333//terpene synthase activity;GO:0046872//metal ion binding	GO:0006644//phospholipid metabolic process;GO:0016098//monoterpenoid metabolic process;GO:0043692//monoterpene metabolic process;GO:0046246//terpene biosynthetic process	-	protein_coding
Epidermal_cell	Solyc09g065000.4	GIP1	0.46065	0.0861432	0.216	0.086	-2.4175	5.68832e-27	2.27965e-22	down	GIP1	PREDICTED: basic 7S globulin-like [Solanum lycopersicum]	GO:0005618//cell wall;GO:0005911//cell-cell junction;GO:0016020//membrane;GO:0043231//intracellular membrane-bounded organelle;GO:0044444//cytoplasmic part	-	GO:0006970//response to osmotic stress	-	protein_coding
Epidermal_cell	Solyc12g014400.3	cnot9	0.500697	0.719209	0.316	0.553	0.522388	5.97554e-27	2.39476e-22	up	cnot9	PREDICTED: cell differentiation protein RCD1 homolog [Solanum pennellii]	GO:0043231//intracellular membrane-bounded organelle	-	GO:0044707//single-multicellular organism process	-	protein_coding
Epidermal_cell	Solyc09g009220.4	Solyc09g009220.4	0.72032	1.05533	0.344	0.584	0.550927	6.27762e-27	2.51582e-22	up	Solyc09g009220.4	PREDICTED: zinc-regulated protein 8-like [Nicotiana tabacum]	-	-	-	-	protein_coding
Epidermal_cell	Solyc06g083040.3	SCPL20	0.731062	0.957204	0.322	0.558	0.388785	6.55697e-27	2.62777e-22	up	SCPL20	wound-inducible carboxypeptidase precursor [Solanum lycopersicum]	-	GO:0004180//carboxypeptidase activity	GO:0019538//protein metabolic process	-	protein_coding
Epidermal_cell	Solyc07g064470.4	FAX6	0.189187	0.41567	0.154	0.367	1.13522	7.93334e-27	3.17936e-22	up	FAX6	PREDICTED: protein FATTY ACID EXPORT 5-like [Solanum lycopersicum]	GO:0009528//plastid inner membrane;GO:0031224//intrinsic component of membrane	-	GO:0006605//protein targeting;GO:0007165//signal transduction;GO:0009620//response to fungus;GO:0009891//positive regulation of biosynthetic process;GO:0010243//response to organonitrogen compound;GO:0033554//cellular response to stress;GO:0043067//regulation of programmed cell death;GO:0045087//innate immune response;GO:0098542//defense response to other organism	-	protein_coding
Epidermal_cell	Solyc03g045050.4	CRWN1	1.5466	0.646742	0.477	0.447	-1.2577	9.05406e-27	3.6285e-22	down	CRWN1	PREDICTED: protein CROWDED NUCLEI 1-like isoform X1 [Solanum lycopersicum]	GO:0031981//nuclear lumen;GO:0044444//cytoplasmic part	-	GO:0006996//organelle organization	-	protein_coding
Epidermal_cell	Solyc01g008560.3	NADK1	0.509063	0.745096	0.27	0.5	0.54949	9.72259e-27	3.89642e-22	up	NADK1	PREDICTED: NAD(H) kinase 1 [Solanum lycopersicum]	GO:0044424//intracellular part	GO:0005515//protein binding;GO:0016301//kinase activity;GO:0032550//purine ribonucleoside binding	GO:0006739//NADP metabolic process;GO:0009108//coenzyme biosynthetic process	-	protein_coding
Epidermal_cell	Solyc10g079600.2	ARR9	0.29993	0.630573	0.171	0.389	1.07178	9.77422e-27	3.91712e-22	up	ARR9	PREDICTED: two-component response regulator ARR9 [Solanum lycopersicum]	GO:0043231//intracellular membrane-bounded organelle	GO:0005488//binding	GO:0009755//hormone-mediated signaling pathway;GO:0009845//seed germination;GO:0010468//regulation of gene expression;GO:0034645//cellular macromolecule biosynthetic process;GO:0035556//intracellular signal transduction;GO:0048511//rhythmic process;GO:0080090//regulation of primary metabolic process;GO:2000026//regulation of multicellular organismal development	ARR-B	protein_coding
Epidermal_cell	Solyc01g087570.2	Solyc01g087570.2	0.239654	0.652156	0.174	0.389	1.44389	9.84854e-27	3.9469e-22	up	Solyc01g087570.2	PREDICTED: uncharacterized protein LOC109119488 [Solanum lycopersicum]	-	-	GO:0001101//response to acid chemical;GO:0006950//response to stress;GO:0009694//jasmonic acid metabolic process;GO:0009755//hormone-mediated signaling pathway;GO:0010243//response to organonitrogen compound;GO:0051707//response to other organism	-	protein_coding
Epidermal_cell	Solyc10g011980.3	At1g01500	0.987909	1.36953	0.455	0.69	0.471192	1.007e-26	4.03564e-22	up	At1g01500	PREDICTED: C-terminal binding protein AN-like isoform X2 [Sesamum indicum]	GO:0016020//membrane	GO:0000166//nucleotide binding;GO:0003824//catalytic activity	GO:0044710//single-organism metabolic process	-	protein_coding
[truncated: 21,187 more rows]

## Sheet: GO_rich factor
Table S6.Rich rich factors of GO pathways in each cell type: comparation between RG-Mock and JP-Mock groups.
Type	Term	Epidermal_cell	Guard_cell	Meristem_cell	Mesophyll_cell	Phloem	Trichome_cell	Xylem
Biological Process	GO:0000023 maltose metabolic process	0.666667	0.5	0.5	0.666667	0.166667	0.666667	0.333333
Biological Process	GO:0000096 sulfur amino acid metabolic process	0.219753	0.130864	0.197531	0.212346	0.177778	0.195062	0.192593
[truncated: 1,050 more rows]
