# Supplementary material for: Dissecting the Cell‐Type‐Specific Response to an Emerging Tobamovirus in Tomato Reveals Cultivar‐Dependent Involvement of Brassinosteroid Signalling
Source: Plant Biotechnol J. 2026 Jan 21;24(5):3106–24. doi: 10.1111/pbi.70559 (PMC13110166; doi:10.1111/pbi.70559)
Supplement: Supplementary file 9 — Table S7: GO annotation of DEGs and rich factors of GO pathways in each cell type: comparison between JP‐Mock and JP‐ToB groups. [file PBI-24-3106-s008.xlsx]

## Sheet: JP-Mock vs JP-ToB
Table S7. GO annotation of DEGs in each cell type: comparison between JP-Mock and JP-ToB groups.
Cluster	Gene ID	Gene Name	group_1	group_2	pct_1	pct_2	log2FC	p_value	FDR	significance	Symbol	Description	GO Component	GO Function	GO Process	TF_family	Gene_type
Epidermal_cell	Solyc06g059740.4	ADH2	1.00312	0	0.213	0	-13.2923	1.77968e-80	7.13224e-76	down	ADH2	alcohol dehydrogenase 2 [Solanum lycopersicum]	GO:0044424//intracellular part	GO:0016616//oxidoreductase activity, acting on the CH-OH group of donors, NAD or NADP as acceptor;GO:0046914//transition metal ion binding	GO:0044710//single-organism metabolic process	-	protein_coding
Epidermal_cell	Solyc07g063640.1	Solyc07g063640.1	0.231153	0.00446739	0.163	0.005	-5.66196	1.34631e-50	5.39548e-46	down	Solyc07g063640.1	PREDICTED: uncharacterized protein LOC107025519 [Solanum pennellii]	-	-	-	-	protein_coding
Epidermal_cell	Solyc02g067440.3	PCO2	0.360182	0.012744	0.169	0.013	-4.80996	1.398e-44	5.60261e-40	down	PCO2	PREDICTED: plant cysteine oxidase 2 [Solanum lycopersicum]	-	GO:0051213//dioxygenase activity	GO:0044237//cellular metabolic process;GO:0044699//single-organism process;GO:0050794//regulation of cellular process	-	protein_coding
Epidermal_cell	Solyc09g008830.3	Solyc09g008830.3	0.335916	0.0127235	0.214	0.014	-4.71166	8.15352e-60	3.2676e-55	down	Solyc09g008830.3	PREDICTED: nucleomorphin [Solanum pennellii]	-	-	GO:0007389//pattern specification process;GO:0019222//regulation of metabolic process;GO:0044237//cellular metabolic process;GO:0048507//meristem development;GO:0050794//regulation of cellular process	-	protein_coding
Epidermal_cell	Solyc07g008210.4	Solyc07g008210.4	0.235345	0.00976841	0.169	0.012	-4.57643	3.01581e-45	1.20862e-40	down	Solyc07g008210.4	TPR repeat protein [Medicago truncatula]	GO:0009536//plastid	-	GO:0006950//response to stress	-	protein_coding
Epidermal_cell	Solyc07g054790.1	Solyc07g054790.1	0.609934	0.0320255	0.315	0.034	-4.2471	4.91969e-81	1.97161e-76	down	Solyc07g054790.1	PREDICTED: uncharacterized protein LOC101253603 [Solanum lycopersicum]	GO:0043231//intracellular membrane-bounded organelle	-	GO:0006950//response to stress	-	protein_coding
Epidermal_cell	Solyc08g150101.1	Solyc08g150101.1	0.140756	0.00823028	0.12	0.009	-4.07972	7.09351e-31	2.8428e-26	down	Solyc08g150101.1	-	-	-	-	-	protein_coding
Epidermal_cell	Solyc10g050990.2	Solyc10g050990.2	0.19187	0.0144546	0.113	0.012	-3.72134	7.44453e-26	2.98347e-21	down	Solyc10g050990.2	hypothetical protein TanjilG_17261 [Lupinus angustifolius]	-	-	-	-	protein_coding
Epidermal_cell	Solyc01g100370.3	Solyc01g100370.3	4.37617	0.333438	0.595	0.15	-3.71378	3.40519e-130	1.36466e-125	down	Solyc01g100370.3	universal stress protein A-like protein isoform 2 [Solanum lycopersicum]	GO:0043231//intracellular membrane-bounded organelle	GO:0003824//catalytic activity	GO:0010033//response to organic substance	-	protein_coding
Epidermal_cell	Solyc06g061230.3	Solyc06g061230.3	0.464269	0.0366359	0.103	0.016	-3.66001	4.80825e-20	1.92695e-15	down	Solyc06g061230.3	PREDICTED: fruit-specific protein-like [Nicotiana attenuata]	-	-	-	-	protein_coding
Epidermal_cell	Solyc03g111720.3	E4	5.28309	0.487218	0.832	0.259	-3.43847	3.11568e-259	1.24864e-254	down	E4	peptide methionine sulfoxide reductase [Solanum lycopersicum]	GO:0009526//plastid envelope;GO:0009532//plastid stroma	GO:0016671//oxidoreductase activity, acting on a sulfur group of donors, disulfide as acceptor	GO:0006355//regulation of transcription, DNA-templated;GO:0006544//glycine metabolic process;GO:0006979//response to oxidative stress;GO:0009639//response to red or far red light;GO:0009725//response to hormone;GO:0016192//vesicle-mediated transport;GO:0032989//cellular component morphogenesis;GO:0036211//protein modification process;GO:0040007//growth;GO:0044267//cellular protein metabolic proce…	-	protein_coding
Epidermal_cell	Solyc03g078490.4	UGT85K4	0.233305	0.0220091	0.135	0.018	-3.40013	3.10985e-28	1.2463e-23	down	UGT85K4	PREDICTED: 7-deoxyloganetin glucosyltransferase-like [Solanum lycopersicum]	-	GO:0035251//UDP-glucosyltransferase activity	-	-	protein_coding
Epidermal_cell	Solyc07g054770.1	Solyc07g054770.1	0.938791	0.0919443	0.367	0.081	-3.35056	2.64502e-72	1.06002e-67	down	Solyc07g054770.1	Wound-responsive family protein [Theobroma cacao]	GO:0043231//intracellular membrane-bounded organelle	-	GO:0006950//response to stress	-	protein_coding
Epidermal_cell	Solyc05g052670.1	DCR	0.280897	0.0279412	0.176	0.018	-3.32493	1.74337e-41	6.98672e-37	down	DCR	PREDICTED: BAHD acyltransferase DCR-like [Solanum lycopersicum]	-	GO:0016747//transferase activity, transferring acyl groups other than amino-acyl groups	GO:0009628//response to abiotic stimulus	-	protein_coding
Epidermal_cell	Solyc02g067680.1	ATL46	0.154684	0.0156542	0.118	0.01	-3.29645	1.72921e-29	6.92999e-25	down	ATL46	PREDICTED: RING-H2 finger protein ATL46-like [Solanum lycopersicum]	GO:0016020//membrane	GO:0046872//metal ion binding	-	-	protein_coding
Epidermal_cell	Solyc08g023510.3	Solyc08g023510.3	0.382652	0.0398935	0.27	0.023	-3.25857	6.70671e-72	2.68778e-67	down	Solyc08g023510.3	PREDICTED: uncharacterized protein LOC101244211 [Solanum lycopersicum]	-	-	-	-	protein_coding
Epidermal_cell	Solyc02g092580.3	PER51	2.13321	0.233871	0.556	0.18	-3.1887	1.86482e-105	7.47346e-101	down	PER51	PREDICTED: peroxidase 51 [Solanum lycopersicum]	GO:0044424//intracellular part	GO:0003824//catalytic activity;GO:0016209//antioxidant activity;GO:0043169//cation binding;GO:0046906//tetrapyrrole binding	GO:0000041//transition metal ion transport;GO:0001101//response to acid chemical;GO:0006970//response to osmotic stress;GO:0009267//cellular response to starvation;GO:0009755//hormone-mediated signaling pathway;GO:0010053//root epidermal cell differentiation;GO:0015698//inorganic anion transport;GO:0032412//regulation of ion transmembrane transporter activity;GO:0042743//hydrogen peroxide metabol…	-	protein_coding
Epidermal_cell	Solyc10g008247.1	Solyc10g008247.1	0.716993	0.082962	0.344	0.061	-3.1099	3.13349e-71	1.25578e-66	down	Solyc10g008247.1	PREDICTED: transcription factor bHLH120-like [Nicotiana sylvestris]	-	-	-	-	protein_coding
Epidermal_cell	Solyc10g076510.2	PDC1	1.326	0.154203	0.527	0.095	-3.10335	8.49044e-126	3.40263e-121	down	PDC1	PREDICTED: pyruvate decarboxylase 1-like [Solanum lycopersicum]	GO:0009536//plastid	GO:0016831//carboxy-lyase activity;GO:0019842//vitamin binding;GO:0046872//metal ion binding	GO:0006006//glucose metabolic process;GO:0006950//response to stress;GO:0006996//organelle organization;GO:0051603//proteolysis involved in cellular protein catabolic process	-	protein_coding
Epidermal_cell	Solyc10g076670.3	JRG21	4.12149	0.493834	0.577	0.11	-3.06081	5.83875e-139	2.33994e-134	down	JRG21	PREDICTED: leucoanthocyanidin dioxygenase-like [Solanum pennellii]	GO:0044424//intracellular part	GO:0016706//oxidoreductase activity, acting on paired donors, with incorporation or reduction of molecular oxygen, 2-oxoglutarate as one donor, and incorporation of one atom each of oxygen into both donors;GO:0043169//cation binding	GO:0001101//response to acid chemical;GO:0006865//amino acid transport;GO:0006950//response to stress;GO:0009404//toxin metabolic process;GO:0009628//response to abiotic stimulus;GO:0009694//jasmonic acid metabolic process;GO:0009755//hormone-mediated signaling pathway;GO:0014070//response to organic cyclic compound;GO:0051707//response to other organism	-	protein_coding
Epidermal_cell	Solyc08g077480.4	FLZ2	0.199969	0.0247049	0.163	0.025	-3.0118	3.38345e-32	1.35595e-27	down	FLZ2	PREDICTED: myb-like protein D [Solanum lycopersicum]	GO:0043231//intracellular membrane-bounded organelle	-	-	-	protein_coding
Epidermal_cell	Solyc12g099900.1	SCL3	0.919345	0.1167	0.512	0.083	-2.97672	3.49956e-125	1.40248e-120	down	SCL3	PREDICTED: scarecrow-like protein 3 [Solanum lycopersicum]	GO:0043231//intracellular membrane-bounded organelle	GO:0001071//nucleic acid binding transcription factor activity	GO:0001101//response to acid chemical;GO:0010468//regulation of gene expression;GO:0032774//RNA biosynthetic process;GO:0034645//cellular macromolecule biosynthetic process	GRAS	protein_coding
Epidermal_cell	Solyc07g054760.1	Solyc07g054760.1	0.368216	0.0478067	0.239	0.037	-2.94264	8.86501e-49	3.55274e-44	down	Solyc07g054760.1	wound induced protein, partial [Solanum lycopersicum]	GO:0043231//intracellular membrane-bounded organelle	-	GO:0006950//response to stress	-	protein_coding
Epidermal_cell	Solyc06g074420.1	CYP94C1	2.29168	0.301904	0.567	0.135	-2.92382	2.19353e-122	8.79078e-118	down	CYP94C1	PREDICTED: cytochrome P450 94C1 [Solanum lycopersicum]	GO:0043227//membrane-bounded organelle	GO:0016712//oxidoreductase activity, acting on paired donors, with incorporation or reduction of molecular oxygen, reduced flavin or flavoprotein as one donor, and incorporation of one atom of oxygen;GO:0016713//oxidoreductase activity, acting on paired donors, with incorporation or reduction of molecular oxygen, reduced iron-sulfur protein as one donor, and incorporation of one atom of oxygen;GO…	GO:0001101//response to acid chemical;GO:0006972//hyperosmotic response;GO:0009694//jasmonic acid metabolic process;GO:0009755//hormone-mediated signaling pathway;GO:0051707//response to other organism	-	protein_coding
Epidermal_cell	Solyc02g088340.4	WRKY3	1.00206	0.134436	0.397	0.088	-2.89705	2.34489e-76	9.3974e-72	down	WRKY3	WRKY transcription factor 3 [Solanum lycopersicum]	GO:0043231//intracellular membrane-bounded organelle	GO:0000975//regulatory region DNA binding	GO:0001101//response to acid chemical;GO:0002832//negative regulation of response to biotic stimulus;GO:0009725//response to hormone	WRKY	protein_coding
Epidermal_cell	Solyc11g068430.3	FDX3	1.17622	0.164825	0.41	0.097	-2.83439	1.19404e-73	4.78523e-69	down	FDX3	PREDICTED: ferredoxin, root R-B1 [Solanum lycopersicum]	GO:0009536//plastid	GO:0043169//cation binding;GO:0051536//iron-sulfur cluster binding	GO:0006091//generation of precursor metabolites and energy;GO:0009687//abscisic acid metabolic process	-	protein_coding
Epidermal_cell	Solyc12g009880.1	Solyc12g009880.1	0.12877	0.0184814	0.104	0.019	-2.79398	2.57803e-18	1.03317e-13	down	Solyc12g009880.1	uncharacterized LOC102585328 [Solanum tuberosum]	-	-	-	-	protein_coding
Epidermal_cell	Solyc09g057630.3	A6	0.166854	0.0240268	0.143	0.019	-2.79075	7.05056e-30	2.82558e-25	down	A6	PREDICTED: probable glucan endo-1,3-beta-glucosidase A6 [Solanum lycopersicum]	GO:0005618//cell wall;GO:0005911//cell-cell junction;GO:0016020//membrane	GO:0008422//beta-glucosidase activity	GO:0003006//developmental process involved in reproduction;GO:0010208//pollen wall assembly;GO:0044238//primary metabolic process	-	protein_coding
Epidermal_cell	Solyc02g063430.4	BHLH93	0.366182	0.0529447	0.246	0.049	-2.78767	2.86411e-44	1.14782e-39	down	BHLH93	PREDICTED: transcription factor bHLH93 [Solanum lycopersicum]	GO:0043231//intracellular membrane-bounded organelle	GO:0001071//nucleic acid binding transcription factor activity;GO:0003676//nucleic acid binding;GO:0005515//protein binding	GO:0010468//regulation of gene expression;GO:0034645//cellular macromolecule biosynthetic process;GO:0044707//single-multicellular organism process	bHLH	protein_coding
Epidermal_cell	Solyc07g054780.1	Solyc07g054780.1	0.803553	0.11849	0.398	0.081	-2.76059	1.18842e-80	4.76272e-76	down	Solyc07g054780.1	wound induced protein, partial [Solanum lycopersicum]	GO:0043231//intracellular membrane-bounded organelle	-	GO:0006950//response to stress	-	protein_coding
Epidermal_cell	Solyc07g019670.4	AIM1	0.215419	0.0320345	0.159	0.029	-2.74562	2.21352e-28	8.87092e-24	down	AIM1	PREDICTED: peroxisomal fatty acid beta-oxidation multifunctional protein AIM1 [Solanum lycopersicum]	GO:0005777//peroxisome;GO:0005911//cell-cell junction;GO:0009536//plastid;GO:0030312//external encapsulating structure	GO:0016616//oxidoreductase activity, acting on the CH-OH group of donors, NAD or NADP as acceptor;GO:0016836//hydro-lyase activity;GO:0016856//racemase and epimerase activity, acting on hydroxy acids and derivatives;GO:0016863//intramolecular oxidoreductase activity, transposing C=C bonds;GO:0048037//cofactor binding	GO:0009062//fatty acid catabolic process;GO:0009694//jasmonic acid metabolic process;GO:0016043//cellular component organization;GO:0090567//reproductive shoot system development	-	protein_coding
Epidermal_cell	Solyc06g009760.1	Solyc06g009760.1	0.889892	0.134072	0.379	0.091	-2.72971	3.44134e-67	1.37915e-62	down	Solyc06g009760.1	PREDICTED: leucine-rich repeat extensin-like protein 3 [Solanum lycopersicum]	-	-	-	-	protein_coding
Epidermal_cell	Solyc02g079330.3	ENT3	0.180413	0.0276227	0.11	0.021	-2.70297	9.7015e-19	3.88797e-14	down	ENT3	PREDICTED: equilibrative nucleotide transporter 3-like [Solanum lycopersicum]	GO:0031224//intrinsic component of membrane	GO:0015932//nucleobase-containing compound transmembrane transporter activity	GO:0015851//nucleobase transport;GO:0015858//nucleoside transport	-	protein_coding
Epidermal_cell	Solyc03g093610.1	ERF1	2.19713	0.339577	0.69	0.182	-2.69345	2.94972e-164	1.18213e-159	down	ERF1	ethylene-responsive transcription factor 1 [Solanum lycopersicum]	GO:0043231//intracellular membrane-bounded organelle	GO:0001071//nucleic acid binding transcription factor activity;GO:0003676//nucleic acid binding	GO:0000160//phosphorelay signal transduction system;GO:0001101//response to acid chemical;GO:0002218//activation of innate immune response;GO:0002252//immune effector process;GO:0006355//regulation of transcription, DNA-templated;GO:0009692//ethylene metabolic process;GO:0009725//response to hormone;GO:0010243//response to organonitrogen compound;GO:0048731//system development	AP2-EREBP	protein_coding
Epidermal_cell	Solyc04g048900.3	CRT3	1.78013	0.282144	0.605	0.131	-2.65705	6.36552e-138	2.55105e-133	down	CRT3	PREDICTED: calreticulin-3-like [Solanum lycopersicum]	GO:0009536//plastid;GO:0031090//organelle membrane;GO:0044432//endoplasmic reticulum part	GO:0005515//protein binding;GO:0046872//metal ion binding	GO:0002218//activation of innate immune response;GO:0009267//cellular response to starvation;GO:0009617//response to bacterium;GO:0009696//salicylic acid metabolic process;GO:0009812//flavonoid metabolic process;GO:0009814//defense response, incompatible interaction;GO:0044267//cellular protein metabolic process;GO:0055065//metal ion homeostasis	-	protein_coding
Epidermal_cell	Solyc05g011980.4	Solyc05g011980.4	0.180188	0.0285424	0.159	0.025	-2.65408	6.40127e-31	2.56537e-26	down	Solyc05g011980.4	PREDICTED: uncharacterized protein LOC101261117 [Solanum lycopersicum]	-	-	-	-	protein_coding
Epidermal_cell	Solyc07g066440.4	NAL1	0.098656	0.0157449	0.106	0.017	-2.63985	5.74739e-20	2.30332e-15	down	NAL1	PREDICTED: uncharacterized protein LOC101257191 [Solanum lycopersicum]	GO:0009536//plastid	GO:0016787//hydrolase activity	GO:0019538//protein metabolic process	-	protein_coding
Epidermal_cell	Solyc05g009340.1	Solyc05g009340.1	1.68403	0.275527	0.413	0.114	-2.61121	2.46311e-66	9.87115e-62	down	Solyc05g009340.1	PREDICTED: uncharacterized protein LOC104647284 [Solanum lycopersicum]	GO:0044424//intracellular part	-	-	-	protein_coding
Epidermal_cell	Solyc02g068900.3	yqjG	0.166686	0.0278118	0.105	0.027	-2.57905	2.55378e-14	1.02345e-09	down	yqjG	PREDICTED: glutathionyl-hydroquinone reductase YqjG-like isoform X1 [Solanum pennellii]	GO:0044444//cytoplasmic part	GO:0003824//catalytic activity	GO:0009725//response to hormone;GO:0010038//response to metal ion;GO:0045491//xylan metabolic process	-	protein_coding
Epidermal_cell	Solyc06g053710.3	ETR2	0.176972	0.0297892	0.167	0.02	-2.56664	1.79101e-38	7.17764e-34	down	ETR2	ethylene receptor homolog precursor [Solanum lycopersicum]	-	-	-	ARR-B	protein_coding
Epidermal_cell	Solyc03g118270.1	GMD1	0.518706	0.0882539	0.416	0.085	-2.55383	5.60155e-82	2.24488e-77	down	GMD1	PREDICTED: GDP-mannose 4,6 dehydratase 1 [Solanum lycopersicum]	-	GO:0016836//hydro-lyase activity;GO:0048037//cofactor binding	GO:0042350//GDP-L-fucose biosynthetic process	-	protein_coding
Epidermal_cell	Solyc02g087740.3	PCO2	0.384392	0.0656747	0.287	0.054	-2.54735	4.68557e-54	1.87779e-49	down	PCO2	PREDICTED: plant cysteine oxidase 2 [Solanum lycopersicum]	-	GO:0051213//dioxygenase activity	GO:0044237//cellular metabolic process;GO:0044699//single-organism process;GO:0050794//regulation of cellular process	-	protein_coding
Epidermal_cell	Solyc10g081320.1	CSA	0.143039	0.0245464	0.12	0.022	-2.53797	8.41738e-21	3.37335e-16	down	CSA	Myb-like DNA-binding family protein [Solanum lycopersicum]	-	GO:0005488//binding	-	ARR-B	protein_coding
Epidermal_cell	Solyc03g007770.3	SLAH3	1.64575	0.286632	0.623	0.181	-2.52106	2.2023e-124	8.82595e-120	down	SLAH3	PREDICTED: S-type anion channel SLAH2 [Solanum lycopersicum]	GO:0031224//intrinsic component of membrane	GO:0005244//voltage-gated ion channel activity	GO:0001101//response to acid chemical;GO:0006575//cellular modified amino acid metabolic process;GO:0006595//polyamine metabolic process;GO:0006725//cellular aromatic compound metabolic process;GO:0015698//inorganic anion transport;GO:0034765//regulation of ion transmembrane transport;GO:0050801//ion homeostasis	-	protein_coding
Epidermal_cell	Solyc01g088660.3	FLZ3	1.35869	0.23841	0.583	0.146	-2.5102	1.97293e-119	7.9067e-115	down	FLZ3	PREDICTED: uncharacterized protein LOC101248137 [Solanum lycopersicum]	GO:0043231//intracellular membrane-bounded organelle	-	-	-	protein_coding
Epidermal_cell	Solyc08g078900.1	EARLI1	1.03417	0.185481	0.203	0.092	-2.4785	9.65422e-17	3.86902e-12	down	EARLI1	arachidonic acid-induced DEA1 precursor [Solanum lycopersicum]	-	GO:0005488//binding	GO:0044765//single-organism transport	-	protein_coding
Epidermal_cell	Solyc07g053760.4	At4g28400	0.461916	0.0828123	0.295	0.064	-2.47828	1.48684e-50	5.95866e-46	down	At4g28400	PREDICTED: probable protein phosphatase 2C 58 isoform X1 [Solanum lycopersicum]	-	GO:0004721//phosphoprotein phosphatase activity;GO:0043169//cation binding	GO:0006568//tryptophan metabolic process;GO:0006796//phosphate-containing compound metabolic process;GO:0009683//indoleacetic acid metabolic process;GO:0009814//defense response, incompatible interaction	-	protein_coding
Epidermal_cell	Solyc06g072550.3	VIT_17s0000g00560	0.198593	0.0360958	0.132	0.029	-2.45664	1.70396e-20	6.82879e-16	down	VIT_17s0000g00560	PREDICTED: CASP-like protein 1F1 [Solanum lycopersicum]	GO:0016020//membrane	-	-	-	protein_coding
Epidermal_cell	Solyc11g008080.3	Solyc11g008080.3	0.228775	0.0421045	0.145	0.031	-2.43909	5.60309e-23	2.2455e-18	down	Solyc11g008080.3	PREDICTED: probable basic-leucine zipper transcription factor R [Nicotiana sylvestris]	-	-	-	-	protein_coding
Epidermal_cell	Solyc10g086410.3	HSC-2	7.12739	1.33598	0.824	0.436	-2.41539	2.39025e-147	9.57918e-143	down	HSC-2	heat shock cognate 70 kDa protein 2 [Solanum lycopersicum]	GO:0005576//extracellular region;GO:0005840//ribosome;GO:0005911//cell-cell junction;GO:0009536//plastid;GO:0030312//external encapsulating structure;GO:0031090//organelle membrane	GO:0016628//oxidoreductase activity, acting on the CH-CH group of donors, NAD or NADP as acceptor;GO:0032550//purine ribonucleoside binding;GO:0044389//ubiquitin-like protein ligase binding	GO:0006006//glucose metabolic process;GO:0006090//pyruvate metabolic process;GO:0006970//response to osmotic stress;GO:0009617//response to bacterium;GO:0009620//response to fungus;GO:0010029//regulation of seed germination;GO:0010038//response to metal ion;GO:0010118//stomatal movement;GO:0010468//regulation of gene expression;GO:0032446//protein modification by small protein conjugation;GO:0033…	-	protein_coding
Epidermal_cell	Solyc04g078460.3	At3g16150	2.61624	0.493121	0.604	0.21	-2.40724	2.69987e-98	1.082e-93	down	At3g16150	probable isoaspartyl peptidase/L-asparaginase 2 [Solanum lycopersicum]	-	GO:0008242//omega peptidase activity	GO:0019538//protein metabolic process	-	protein_coding
Epidermal_cell	Solyc08g067630.3	Solyc08g067630.3	0.348143	0.0660609	0.253	0.047	-2.39604	9.9975e-47	4.0066e-42	down	Solyc08g067630.3	PREDICTED: uncharacterized protein LOC101248124 [Solanum lycopersicum]	-	-	-	-	protein_coding
Epidermal_cell	Solyc12g056600.3	ZSD1	2.31736	0.441565	0.523	0.155	-2.39152	1.36712e-86	5.47889e-82	down	ZSD1	short-chain dehydrogenase-reductase [Solanum lycopersicum]	-	GO:0016616//oxidoreductase activity, acting on the CH-OH group of donors, NAD or NADP as acceptor	GO:0044710//single-organism metabolic process	-	protein_coding
Epidermal_cell	Solyc06g083980.3	MTB3	1.85393	0.354887	0.77	0.238	-2.38483	7.77508e-179	3.11594e-174	down	MTB3	PREDICTED: transcription factor bHLH3 [Solanum lycopersicum]	GO:0005623//cell	GO:0005488//binding	GO:0001101//response to acid chemical;GO:0006950//response to stress;GO:0007165//signal transduction;GO:0009725//response to hormone;GO:0010467//gene expression;GO:0034645//cellular macromolecule biosynthetic process;GO:0071310//cellular response to organic substance	bHLH	protein_coding
Epidermal_cell	Solyc01g005253.1	Solyc01g005253.1	0.174781	0.0335655	0.18	0.032	-2.37703	6.61662e-33	2.65168e-28	down	Solyc01g005253.1	PREDICTED: SEC14 cytosolic factor-like isoform X1 [Solanum lycopersicum]	GO:0016020//membrane	-	GO:0051234//establishment of localization	-	protein_coding
Epidermal_cell	Solyc11g072600.3	RAP2-7	0.608467	0.118018	0.424	0.102	-2.36519	1.43827e-74	5.76403e-70	down	RAP2-7	PREDICTED: AP2 transcription factor SlAP2d isoform X1 [Solanum lycopersicum]	GO:0043231//intracellular membrane-bounded organelle	GO:0001071//nucleic acid binding transcription factor activity	GO:0010468//regulation of gene expression;GO:0034645//cellular macromolecule biosynthetic process	AP2-EREBP	protein_coding
Epidermal_cell	Solyc03g119530.3	LBD41	3.75194	0.75849	0.708	0.328	-2.30628	2.11634e-113	8.48145e-109	down	LBD41	PREDICTED: LOB domain-containing protein 40-like [Solanum lycopersicum]	-	-	GO:0006950//response to stress;GO:0009685//gibberellin metabolic process;GO:0009863//salicylic acid mediated signaling pathway;GO:0010468//regulation of gene expression;GO:0010476//gibberellin mediated signaling pathway;GO:0042743//hydrogen peroxide metabolic process	LOB	protein_coding
Epidermal_cell	Solyc03g007090.1	Solyc03g007090.1	0.116836	0.024638	0.117	0.024	-2.24092	5.25942e-19	2.10776e-14	down	Solyc03g007090.1	PREDICTED: uncharacterized protein LOC101245820 [Solanum lycopersicum]	-	-	-	-	protein_coding
Epidermal_cell	Solyc07g065890.3	UKL3	0.378162	0.0803416	0.276	0.072	-2.23337	2.67022e-40	1.07012e-35	down	UKL3	PREDICTED: uridine kinase-like protein 3 [Solanum lycopersicum]	-	GO:0019206//nucleoside kinase activity;GO:0032550//purine ribonucleoside binding	GO:0006222//UMP biosynthetic process;GO:0006241//CTP biosynthetic process	-	protein_coding
Epidermal_cell	Solyc03g083400.3	CO3	0.149124	0.0318697	0.143	0.024	-2.2227	1.8139e-26	7.2694e-22	down	CO3	PREDICTED: zinc finger protein CONSTANS-LIKE 6 isoform X1 [Solanum lycopersicum]	-	-	-	C2C2-CO-like	protein_coding
Epidermal_cell	Solyc09g089930.3	ERF.C.3	0.750076	0.161384	0.424	0.115	-2.21584	1.51041e-67	6.05311e-63	down	ERF.C.3	ethylene responsive element binding protein [Solanum lycopersicum]	GO:0043231//intracellular membrane-bounded organelle	GO:0001071//nucleic acid binding transcription factor activity;GO:0003676//nucleic acid binding	GO:0000160//phosphorelay signal transduction system;GO:0006950//response to stress;GO:0009755//hormone-mediated signaling pathway;GO:0010468//regulation of gene expression;GO:0034645//cellular macromolecule biosynthetic process	AP2-EREBP	protein_coding
Epidermal_cell	Solyc04g072800.4	gpmA	0.711479	0.15502	0.294	0.082	-2.19764	2.29299e-41	9.18938e-37	down	gpmA	PREDICTED: 2,3-bisphosphoglycerate-dependent phosphoglycerate mutase [Solanum pennellii]	-	GO:0016868//intramolecular transferase activity, phosphotransferases	GO:0006090//pyruvate metabolic process	-	protein_coding
Epidermal_cell	Solyc03g111290.2	CYP94B1	3.30632	0.725333	0.717	0.31	-2.18836	3.01464e-117	1.20815e-112	down	CYP94B1	PREDICTED: cytochrome P450 94B3-like [Solanum lycopersicum]	GO:0009536//plastid	GO:0016712//oxidoreductase activity, acting on paired donors, with incorporation or reduction of molecular oxygen, reduced flavin or flavoprotein as one donor, and incorporation of one atom of oxygen;GO:0046906//tetrapyrrole binding;GO:0046914//transition metal ion binding	GO:0001101//response to acid chemical;GO:0006950//response to stress;GO:0009625//response to insect;GO:0009694//jasmonic acid metabolic process;GO:0010243//response to organonitrogen compound;GO:0048229//gametophyte development;GO:0048608//reproductive structure development	-	protein_coding
Epidermal_cell	Solyc10g078390.3	CRK1	0.201265	0.0445786	0.172	0.047	-2.17215	1.33281e-22	5.34136e-18	down	CRK1	PREDICTED: CDPK-related kinase 1 [Solanum lycopersicum]	-	-	-	-	protein_coding
Epidermal_cell	Solyc07g008240.3	HB1	1.16911	0.259338	0.273	0.118	-2.17207	4.80125e-26	1.92415e-21	down	HB1	non-symbiotic hemoglobin class 1 [Solanum lycopersicum]	GO:0005911//cell-cell junction;GO:0016020//membrane;GO:0030312//external encapsulating structure;GO:0044428//nuclear part;GO:0044444//cytoplasmic part	GO:0022892//substrate-specific transporter activity;GO:0046906//tetrapyrrole binding;GO:0046914//transition metal ion binding	GO:0006641//triglyceride metabolic process;GO:0006950//response to stress;GO:0009725//response to hormone;GO:0009863//salicylic acid mediated signaling pathway;GO:0010468//regulation of gene expression;GO:0015669//gas transport;GO:0019740//nitrogen utilization;GO:0032787//monocarboxylic acid metabolic process;GO:0042743//hydrogen peroxide metabolic process;GO:0071941//nitrogen cycle metabolic pro…	-	protein_coding
Epidermal_cell	Solyc02g067580.3	Solyc02g067580.3	1.49078	0.33117	0.504	0.208	-2.17008	1.76799e-62	7.0854e-58	down	Solyc02g067580.3	NADH-ubiquinone reductase complex 1 MLRQ subunit-like protein [Solanum lycopersicum]	GO:0042579//microbody	-	GO:0010260//organ senescence	-	protein_coding
Epidermal_cell	Solyc07g042490.1	SAUR76	1.27491	0.284491	0.39	0.158	-2.16355	2.02906e-45	8.13167e-41	down	SAUR76	PREDICTED: auxin-responsive protein SAUR72 [Solanum lycopersicum]	-	-	-	-	protein_coding
Epidermal_cell	Solyc10g006710.4	At4g27290	0.123871	0.0276764	0.128	0.026	-2.15807	4.56829e-21	1.83079e-16	down	At4g27290	PREDICTED: G-type lectin S-receptor-like serine/threonine-protein kinase At4g27290 isoform X1 [Solanum lycopersicum]	-	GO:0004672//protein kinase activity	GO:0006796//phosphate-containing compound metabolic process	-	protein_coding
Epidermal_cell	Solyc02g080290.3	BGLU47	0.234547	0.0526538	0.219	0.044	-2.15315	1.15974e-37	4.64777e-33	down	BGLU47	PREDICTED: beta-glucosidase 18-like [Solanum lycopersicum]	GO:0016020//membrane	GO:0008422//beta-glucosidase activity	GO:0009699//phenylpropanoid biosynthetic process;GO:0044238//primary metabolic process	-	protein_coding
Epidermal_cell	Solyc01g079780.3	At5g19250	1.82181	0.41561	0.679	0.276	-2.1318	1.06887e-107	4.28361e-103	down	At5g19250	PREDICTED: uncharacterized GPI-anchored protein At5g19250-like [Solanum lycopersicum]	GO:0031225//anchored component of membrane	-	GO:0006568//tryptophan metabolic process;GO:0006721//terpenoid metabolic process;GO:0006873//cellular ion homeostasis;GO:0006970//response to osmotic stress;GO:0009683//indoleacetic acid metabolic process;GO:0009746//response to hexose;GO:0030001//metal ion transport;GO:0042044//fluid transport;GO:0048509//regulation of meristem development	-	protein_coding
Epidermal_cell	Solyc02g082920.4	CHI3	2.66921	0.611102	0.483	0.17	-2.12675	2.18964e-64	8.77522e-60	down	CHI3	acidic 26 kDa endochitinase precursor [Solanum lycopersicum]	GO:0044421//extracellular region part	GO:0004553//hydrolase activity, hydrolyzing O-glycosyl compounds;GO:0016872//intramolecular lyase activity;GO:0097367//carbohydrate derivative binding	GO:0005976//polysaccharide metabolic process;GO:0006026//aminoglycan catabolic process;GO:0006950//response to stress;GO:0009620//response to fungus;GO:0044036//cell wall macromolecule metabolic process	-	protein_coding
Epidermal_cell	Solyc12g088390.1	ZAT10	0.343196	0.0786646	0.189	0.049	-2.12383	2.23666e-26	8.96363e-22	down	ZAT10	PREDICTED: zinc finger protein ZAT10-like [Solanum lycopersicum]	GO:0043231//intracellular membrane-bounded organelle	GO:0003677//DNA binding	GO:0001101//response to acid chemical;GO:0006355//regulation of transcription, DNA-templated;GO:0006970//response to osmotic stress;GO:0009605//response to external stimulus;GO:0009642//response to light intensity;GO:0009755//hormone-mediated signaling pathway;GO:0010243//response to organonitrogen compound;GO:0035556//intracellular signal transduction;GO:0040007//growth;GO:0044710//single-organi…	-	protein_coding
Epidermal_cell	Solyc05g015850.4	WRKY75	0.252802	0.0589264	0.173	0.04	-2.09915	3.351e-26	1.34295e-21	down	WRKY75	PREDICTED: probable WRKY transcription factor 75 [Solanum pennellii]	GO:0043231//intracellular membrane-bounded organelle	GO:0000976//transcription regulatory region sequence-specific DNA binding;GO:0001071//nucleic acid binding transcription factor activity	GO:0006357//regulation of transcription from RNA polymerase II promoter;GO:0009247//glycolipid biosynthetic process;GO:0009267//cellular response to starvation;GO:0009414//response to water deprivation;GO:0009725//response to hormone;GO:0010053//root epidermal cell differentiation;GO:0032104//regulation of response to extracellular stimulus;GO:0048528//post-embryonic root development	WRKY	protein_coding
Epidermal_cell	Solyc09g092330.3	GAE6	1.05759	0.2473	0.514	0.181	-2.096	6.94591e-74	2.78364e-69	down	GAE6	PREDICTED: UDP-glucuronate 4-epimerase 6 [Solanum lycopersicum]	GO:0000139//Golgi membrane;GO:0031224//intrinsic component of membrane;GO:0031984//organelle subcompartment	GO:0016857//racemase and epimerase activity, acting on carbohydrates and derivatives;GO:0048037//cofactor binding	GO:0006568//tryptophan metabolic process;GO:0009117//nucleotide metabolic process;GO:0009683//indoleacetic acid metabolic process	-	protein_coding
Epidermal_cell	Solyc06g071990.4	Solyc06g071990.4	4.78829	1.12314	0.793	0.404	-2.09187	1.74413e-123	6.98979e-119	down	Solyc06g071990.4	PREDICTED: peroxisome biogenesis factor 1-like [Solanum tuberosum]	-	GO:0032550//purine ribonucleoside binding	-	-	protein_coding
Epidermal_cell	Solyc01g096670.4	CYP98A2	1.31505	0.309474	0.641	0.206	-2.08687	3.45463e-111	1.38448e-106	down	CYP98A2	PREDICTED: cytochrome P450 98A2-like [Solanum lycopersicum]	GO:0031224//intrinsic component of membrane;GO:0043231//intracellular membrane-bounded organelle	GO:0005515//protein binding;GO:0016709//oxidoreductase activity, acting on paired donors, with incorporation or reduction of molecular oxygen, NAD(P)H as one donor, and incorporation of one atom of oxygen;GO:0046906//tetrapyrrole binding;GO:0046914//transition metal ion binding	GO:0006950//response to stress;GO:0009699//phenylpropanoid biosynthetic process;GO:0009812//flavonoid metabolic process;GO:0009891//positive regulation of biosynthetic process	-	protein_coding
Epidermal_cell	Solyc12g099340.3	CAMTA5	0.51926	0.122177	0.404	0.108	-2.08659	1.10275e-63	4.41938e-59	down	CAMTA5	calmodulin-binding transcription factor SR3L [Solanum lycopersicum]	-	-	-	-	protein_coding
Epidermal_cell	Solyc08g066770.3	NPR4	0.331504	0.0782081	0.219	0.06	-2.08223	2.15523e-29	8.63728e-25	down	NPR4	PREDICTED: ankyrin repeat-containing protein NPR4-like [Solanum lycopersicum]	-	-	GO:0009605//response to external stimulus;GO:0009607//response to biotic stimulus	-	protein_coding
Epidermal_cell	Solyc03g082690.3	PUB44	0.179212	0.0426276	0.192	0.037	-2.06923	2.50287e-34	1.00305e-29	down	PUB44	PREDICTED: U-box domain-containing protein 43 [Solanum lycopersicum]	-	-	-	-	protein_coding
Epidermal_cell	Solyc12g088400.1	Solyc12g088400.1	0.245728	0.0587062	0.121	0.037	-2.06361	4.762e-14	1.90842e-09	down	Solyc12g088400.1	PREDICTED: zinc finger protein ZAT10-like [Solanum tuberosum]	GO:0043231//intracellular membrane-bounded organelle	GO:0003677//DNA binding	GO:0001101//response to acid chemical;GO:0006355//regulation of transcription, DNA-templated;GO:0006972//hyperosmotic response;GO:0009605//response to external stimulus;GO:0009642//response to light intensity;GO:0009755//hormone-mediated signaling pathway;GO:0010243//response to organonitrogen compound;GO:0035556//intracellular signal transduction;GO:0040007//growth;GO:0044710//single-organism me…	-	protein_coding
Epidermal_cell	Solyc05g053930.4	PBL11	0.555474	0.133541	0.403	0.087	-2.05562	6.66224e-75	2.66996e-70	down	PBL11	PREDICTED: probable serine/threonine-protein kinase NAK [Solanum lycopersicum]	GO:0009536//plastid;GO:0016020//membrane	GO:0004713//protein tyrosine kinase activity;GO:0032550//purine ribonucleoside binding	GO:0006468//protein phosphorylation;GO:0006952//defense response;GO:0009620//response to fungus;GO:0009625//response to insect	-	protein_coding
Epidermal_cell	Solyc02g081010.3	JMJ25	0.192652	0.0462739	0.187	0.043	-2.05536	9.13938e-29	3.6627e-24	down	JMJ25	PREDICTED: lysine-specific demethylase JMJ25 [Solanum lycopersicum]	GO:0043231//intracellular membrane-bounded organelle	GO:0046872//metal ion binding	GO:0010468//regulation of gene expression	-	protein_coding
Epidermal_cell	Solyc08g083170.1	BHLH14	0.119817	0.0288198	0.108	0.019	-2.05191	4.36511e-20	1.74936e-15	down	BHLH14	PREDICTED: transcription factor bHLH14-like [Solanum lycopersicum]	-	-	-	bHLH	protein_coding
Epidermal_cell	Solyc10g080900.3	fabG	0.56912	0.137741	0.369	0.102	-2.04597	1.42288e-54	5.70233e-50	down	fabG	PREDICTED: 3-oxoacyl-[acyl-carrier-protein] reductase FabG-like [Solanum pennellii]	-	GO:0003824//catalytic activity	GO:0010038//response to metal ion;GO:0044710//single-organism metabolic process	-	protein_coding
Epidermal_cell	Solyc03g006980.4	FUC1	0.14709	0.0355927	0.154	0.029	-2.04398	1.10084e-27	4.41173e-23	down	FUC1	PREDICTED: alpha-L-fucosidase 1 [Solanum lycopersicum]	-	GO:0016787//hydrolase activity	GO:0044238//primary metabolic process	-	protein_coding
Epidermal_cell	Solyc11g072623.1	Solyc11g072623.1	0.735287	0.178968	0.387	0.109	-2.038	5.30538e-57	2.12618e-52	down	Solyc11g072623.1	-	-	-	-	-	protein_coding
Epidermal_cell	Solyc10g080150.2	SMT1	0.171421	0.0417146	0.182	0.042	-2.0363	8.9177e-28	3.57386e-23	down	SMT1	PREDICTED: cycloartenol-C-24-methyltransferase-like [Solanum pennellii]	-	-	-	-	protein_coding
Epidermal_cell	Solyc09g075420.3	ERF071	3.99973	0.979689	0.855	0.432	-2.02939	1.02337e-163	4.10126e-159	down	ERF071	ethylene response factor 2 [Solanum lycopersicum]	GO:0016020//membrane;GO:0043231//intracellular membrane-bounded organelle	GO:0001071//nucleic acid binding transcription factor activity;GO:0003676//nucleic acid binding;GO:0004629//phospholipase C activity	GO:0000160//phosphorelay signal transduction system;GO:0001101//response to acid chemical;GO:0006355//regulation of transcription, DNA-templated;GO:0009408//response to heat;GO:0009725//response to hormone;GO:0016265//death;GO:0043207//response to external biotic stimulus	AP2-EREBP	protein_coding
Epidermal_cell	Solyc05g015780.1	Solyc05g015780.1	0.256182	0.0630546	0.221	0.056	-2.02077	1.21597e-31	4.87314e-27	down	Solyc05g015780.1	-	-	-	-	-	protein_coding
Epidermal_cell	Solyc06g050720.3	CAN2	0.464243	0.114728	0.366	0.076	-2.01572	7.05692e-68	2.82813e-63	down	CAN2	PREDICTED: staphylococcal-like nuclease CAN2 [Solanum lycopersicum]	-	GO:0004518//nuclease activity;GO:0016876//ligase activity, forming aminoacyl-tRNA and related compounds;GO:0032550//purine ribonucleoside binding;GO:0043167//ion binding	GO:0043039//tRNA aminoacylation	-	protein_coding
Epidermal_cell	Solyc10g005620.3	Solyc10g005620.3	1.36092	0.337358	0.593	0.22	-2.0119	6.06801e-88	2.43181e-83	down	Solyc10g005620.3	PREDICTED: renalase-like [Nicotiana tabacum]	-	-	-	-	protein_coding
Epidermal_cell	Solyc06g073190.3	FRK2	0.310369	0.0773225	0.163	0.055	-2.00363	3.75677e-17	1.50556e-12	down	FRK2	fructokinase-2 [Solanum lycopersicum]	GO:0005911//cell-cell junction;GO:0009536//plastid;GO:0016020//membrane	GO:0004396//hexokinase activity;GO:0032550//purine ribonucleoside binding	GO:0005982//starch metabolic process;GO:0009746//response to hexose;GO:0016310//phosphorylation;GO:0019321//pentose metabolic process;GO:0030001//metal ion transport;GO:0034285//response to disaccharide	-	protein_coding
Epidermal_cell	Solyc11g071640.3	BACOVA_02659	0.268706	0.0674751	0.213	0.058	-1.992	1.43942e-28	5.76863e-24	down	BACOVA_02659	PREDICTED: beta-glucosidase BoGH3B-like [Solanum pennellii]	GO:0031224//intrinsic component of membrane	GO:0015926//glucosidase activity	GO:0044238//primary metabolic process	-	protein_coding
Epidermal_cell	Solyc06g007930.3	CYTB5-B	1.07772	0.27158	0.586	0.179	-1.98814	2.46031e-98	9.85995e-94	down	CYTB5-B	PREDICTED: cytochrome b5 [Solanum lycopersicum]	GO:0031090//organelle membrane;GO:0031224//intrinsic component of membrane;GO:0044434//chloroplast part	GO:0003824//catalytic activity;GO:0043169//cation binding;GO:0046906//tetrapyrrole binding	GO:0006694//steroid biosynthetic process;GO:0009617//response to bacterium;GO:0016104//triterpenoid biosynthetic process;GO:0043446//cellular alkane metabolic process	-	protein_coding
Epidermal_cell	Solyc11g007860.1	Solyc11g007860.1	0.192357	0.0485566	0.187	0.053	-1.98383	1.34174e-23	5.37716e-19	down	Solyc11g007860.1	PREDICTED: cyclin-dependent protein kinase inhibitor SIM-like [Nicotiana tomentosiformis]	-	-	-	-	protein_coding
Epidermal_cell	Solyc12g017530.1	Solyc12g017530.1	1.87675	0.47454	0.737	0.28	-1.98341	6.99176e-132	2.80202e-127	down	Solyc12g017530.1	PREDICTED: ARGOS-like protein [Ipomoea nil]	-	-	-	-	protein_coding
Epidermal_cell	Solyc02g076800.1	Solyc02g076800.1	0.103539	0.0262697	0.104	0.025	-1.97461	5.36084e-15	2.14841e-10	down	Solyc02g076800.1	PREDICTED: probable WRKY transcription factor protein 1 [Solanum lycopersicum]	GO:0009536//plastid	-	-	-	protein_coding
Epidermal_cell	Solyc12g008600.2	Solyc12g008600.2	0.0844197	0.0214866	0.104	0.023	-1.96915	7.27772e-16	2.91662e-11	down	Solyc12g008600.2	PREDICTED: uncharacterized protein LOC101262285 [Solanum lycopersicum]	GO:0005618//cell wall;GO:0043231//intracellular membrane-bounded organelle	-	-	-	protein_coding
Epidermal_cell	Solyc10g005320.3	TSB	3.61173	0.922462	0.624	0.315	-1.96901	1.56387e-73	6.26738e-69	down	TSB	PREDICTED: tryptophan synthase beta chain 1-like [Solanum lycopersicum]	-	-	-	-	protein_coding
Epidermal_cell	Solyc06g068450.3	CIPK25	0.342853	0.0875862	0.265	0.078	-1.96759	4.41683e-34	1.77009e-29	down	CIPK25	PREDICTED: CBL-interacting serine/threonine-protein kinase 25-like [Solanum lycopersicum]	GO:0016020//membrane	GO:0004672//protein kinase activity;GO:0032550//purine ribonucleoside binding	GO:0006464//cellular protein modification process;GO:0006796//phosphate-containing compound metabolic process;GO:0006972//hyperosmotic response;GO:0009620//response to fungus;GO:0030001//metal ion transport;GO:0050794//regulation of cellular process	-	protein_coding
Epidermal_cell	Solyc03g111280.1	CYP94B1	0.315775	0.0811479	0.187	0.049	-1.95895	6.55939e-26	2.62874e-21	down	CYP94B1	PREDICTED: cytochrome P450 94B3-like [Solanum lycopersicum]	GO:0009536//plastid	GO:0004497//monooxygenase activity;GO:0016705//oxidoreductase activity, acting on paired donors, with incorporation or reduction of molecular oxygen;GO:0046872//metal ion binding	GO:0001101//response to acid chemical;GO:0006950//response to stress;GO:0009625//response to insect;GO:0009694//jasmonic acid metabolic process;GO:0010243//response to organonitrogen compound;GO:0048229//gametophyte development;GO:0048608//reproductive structure development	-	protein_coding
Epidermal_cell	Solyc09g089910.1	ERF095	0.57707	0.148443	0.252	0.069	-1.95812	2.56283e-34	1.02708e-29	down	ERF095	PREDICTED: ethylene-responsive transcription factor ERF096 [Solanum lycopersicum]	GO:0043231//intracellular membrane-bounded organelle	GO:0001071//nucleic acid binding transcription factor activity;GO:0003676//nucleic acid binding	GO:0000160//phosphorelay signal transduction system;GO:0010468//regulation of gene expression;GO:0034645//cellular macromolecule biosynthetic process	AP2-EREBP	protein_coding
Epidermal_cell	Solyc03g114810.3	GAUT11	0.166918	0.0432123	0.175	0.043	-1.94715	4.02075e-25	1.61135e-20	down	GAUT11	PREDICTED: probable galacturonosyltransferase 11 [Solanum lycopersicum]	GO:0031224//intrinsic component of membrane;GO:0031984//organelle subcompartment;GO:0043231//intracellular membrane-bounded organelle	GO:0004672//protein kinase activity;GO:0008194//UDP-glycosyltransferase activity;GO:0032550//purine ribonucleoside binding	GO:0000271//polysaccharide biosynthetic process;GO:0006464//cellular protein modification process;GO:0010646//regulation of cell communication	-	protein_coding
Epidermal_cell	Solyc04g076780.4	OPT4	0.373779	0.0985606	0.174	0.061	-1.92203	1.78508e-17	7.15391e-13	down	OPT4	PREDICTED: oligopeptide transporter 4-like isoform X1 [Solanum lycopersicum]	GO:0031224//intrinsic component of membrane	GO:0015197//peptide transporter activity	GO:0008104//protein localization;GO:0009628//response to abiotic stimulus;GO:0015833//peptide transport;GO:0044763//single-organism cellular process	-	protein_coding
Epidermal_cell	Solyc07g055130.4	EDR1	0.804444	0.213441	0.52	0.16	-1.91366	4.29277e-81	1.72037e-76	down	EDR1	PREDICTED: serine/threonine-protein kinase EDR1-like isoform X1 [Solanum lycopersicum]	GO:0043231//intracellular membrane-bounded organelle	GO:0004713//protein tyrosine kinase activity;GO:0032550//purine ribonucleoside binding	GO:0006468//protein phosphorylation	-	protein_coding
Epidermal_cell	Solyc10g076410.1	PYL4	0.312486	0.0830485	0.265	0.058	-1.91049	1.84401e-44	7.39007e-40	down	PYL4	PREDICTED: abscisic acid receptor PYL4-like [Solanum lycopersicum]	GO:0043231//intracellular membrane-bounded organelle	GO:0019840//isoprenoid binding;GO:0046983//protein dimerization activity;GO:0060089//molecular transducer activity	GO:0009755//hormone-mediated signaling pathway;GO:0009845//seed germination	-	protein_coding
Epidermal_cell	Solyc08g007080.4	IP5P2	0.182731	0.0486333	0.176	0.033	-1.90753	2.9037e-31	1.16369e-26	down	IP5P2	PREDICTED: type I inositol polyphosphate 5-phosphatase 2-like isoform X1 [Solanum lycopersicum]	-	GO:0046030//inositol trisphosphate phosphatase activity;GO:0052743//inositol tetrakisphosphate phosphatase activity	GO:0001101//response to acid chemical;GO:0006952//defense response;GO:0006972//hyperosmotic response;GO:0009755//hormone-mediated signaling pathway;GO:0043647//inositol phosphate metabolic process;GO:0044707//single-multicellular organism process;GO:0044723//single-organism carbohydrate metabolic process;GO:0046488//phosphatidylinositol metabolic process	-	protein_coding
Epidermal_cell	Solyc04g079750.4	LIP2P	0.172447	0.0466842	0.174	0.03	-1.88289	1.96757e-35	7.88524e-31	down	LIP2P	PREDICTED: plastidial lipoyltransferase 2 [Solanum lycopersicum]	GO:0009536//plastid	GO:0016747//transferase activity, transferring acyl groups other than amino-acyl groups	GO:0006633//fatty acid biosynthetic process;GO:0006725//cellular aromatic compound metabolic process;GO:0006732//coenzyme metabolic process;GO:0034641//cellular nitrogen compound metabolic process;GO:0036211//protein modification process;GO:0046483//heterocycle metabolic process;GO:1901360//organic cyclic compound metabolic process;GO:1901564//organonitrogen compound metabolic process	-	protein_coding
Epidermal_cell	Solyc08g013730.3	NIP3-1	0.422487	0.114704	0.269	0.083	-1.88008	1.04913e-32	4.2045e-28	down	NIP3-1	probable aquaporin NIP5-1-like [Solanum lycopersicum]	-	-	-	-	protein_coding
Epidermal_cell	Solyc11g068800.2	E2FA	0.191907	0.0521687	0.196	0.043	-1.87714	7.84222e-32	3.14285e-27	down	E2FA	PREDICTED: transcription factor E2FB [Solanum lycopersicum]	GO:0043231//intracellular membrane-bounded organelle;GO:0043234//protein complex	GO:0001071//nucleic acid binding transcription factor activity	GO:0000904//cell morphogenesis involved in differentiation;GO:0006355//regulation of transcription, DNA-templated;GO:0042127//regulation of cell proliferation;GO:0044786//cell cycle DNA replication;GO:0045787//positive regulation of cell cycle	E2F-DP	protein_coding
Epidermal_cell	Solyc06g008270.2	HCR9-0	0.334783	0.0913411	0.272	0.075	-1.87274	2.98692e-37	1.19704e-32	down	HCR9-0	Hcr2-0A [Solanum lycopersicum]	-	-	-	-	protein_coding
Epidermal_cell	Solyc02g079170.3	NDB2	1.78683	0.487897	0.684	0.278	-1.87254	6.02655e-103	2.4152e-98	down	NDB2	PREDICTED: external alternative NAD(P)H-ubiquinone oxidoreductase B2, mitochondrial [Solanum lycopersicum]	-	-	-	-	protein_coding
Epidermal_cell	Solyc11g010850.2	Os07g0190000	0.611422	0.167048	0.377	0.104	-1.87128	7.79664e-56	3.12458e-51	down	Os07g0190000	1-deoxy-D-xylulose 5-phosphate synthase 2 [Solanum lycopersicum]	-	GO:0016744//transferase activity, transferring aldehyde or ketonic groups	GO:0006721//terpenoid metabolic process	-	protein_coding
Epidermal_cell	Solyc08g083280.3	At1g32780	1.78133	0.48753	0.53	0.25	-1.86918	8.3151e-54	3.33236e-49	down	At1g32780	PREDICTED: alcohol dehydrogenase-like 4 [Solanum lycopersicum]	GO:0042579//microbody	GO:0016616//oxidoreductase activity, acting on the CH-OH group of donors, NAD or NADP as acceptor;GO:0016657//oxidoreductase activity, acting on NAD(P)H, nitrogenous group as acceptor;GO:0046914//transition metal ion binding	GO:0000160//phosphorelay signal transduction system;GO:0006081//cellular aldehyde metabolic process;GO:0006090//pyruvate metabolic process;GO:0006568//tryptophan metabolic process;GO:0009408//response to heat;GO:0009683//indoleacetic acid metabolic process;GO:0009791//post-embryonic development;GO:0016265//death;GO:0032879//regulation of localization	-	protein_coding
Epidermal_cell	Solyc10g084400.2	GSTL3	6.65894	1.82331	0.807	0.535	-1.86867	1.05363e-88	4.22253e-84	down	GSTL3	PREDICTED: glutathione S-transferase L3 [Solanum lycopersicum]	GO:0009532//plastid stroma	GO:0016765//transferase activity, transferring alkyl or aryl (other than methyl) groups	GO:0000097//sulfur amino acid biosynthetic process;GO:0006464//cellular protein modification process;GO:0009404//toxin metabolic process;GO:0010038//response to metal ion;GO:0014070//response to organic cyclic compound;GO:0019758//glycosinolate biosynthetic process;GO:0042743//hydrogen peroxide metabolic process	-	protein_coding
Epidermal_cell	Solyc10g078490.2	SIP1-1	1.15371	0.316746	0.61	0.234	-1.86455	1.71724e-85	6.882e-81	down	SIP1-1	aquaporin SIP1-2-like [Solanum lycopersicum]	-	-	-	-	protein_coding
Epidermal_cell	Solyc06g076750.3	NPF8.1	0.114438	0.031388	0.135	0.034	-1.86295	1.26795e-18	5.08144e-14	down	NPF8.1	PREDICTED: protein NRT1/ PTR FAMILY 8.1 [Solanum lycopersicum]	GO:0031224//intrinsic component of membrane	-	GO:0015833//peptide transport	-	protein_coding
Epidermal_cell	Solyc02g071870.4	RKF1	0.127307	0.0350667	0.115	0.036	-1.85716	8.11641e-13	3.25273e-08	down	RKF1	PREDICTED: probable LRR receptor-like serine/threonine-protein kinase RFK1 isoform X1 [Solanum lycopersicum]	GO:0016020//membrane	GO:0004674//protein serine/threonine kinase activity;GO:0016491//oxidoreductase activity	GO:0006796//phosphate-containing compound metabolic process;GO:0044710//single-organism metabolic process	-	protein_coding
Epidermal_cell	Solyc11g017440.3	SN2	0.554101	0.153441	0.264	0.109	-1.85179	3.91897e-24	1.57057e-19	down	SN2	PREDICTED: snakin-2-like [Solanum lycopersicum]	-	-	GO:0001101//response to acid chemical	-	protein_coding
Epidermal_cell	Solyc05g008105.1	Solyc05g008105.1	2.20086	0.60996	0.742	0.321	-1.85111	5.11052e-121	2.04809e-116	down	Solyc05g008105.1	PREDICTED: protein cappuccino-like [Solanum pennellii]	-	-	-	-	protein_coding
Epidermal_cell	Solyc10g080670.2	Solyc10g080670.2	1.5446	0.429498	0.628	0.262	-1.84627	8.37361e-85	3.35581e-80	down	Solyc10g080670.2	PREDICTED: uncharacterized protein LOC101267365 [Solanum lycopersicum]	-	-	-	-	protein_coding
Epidermal_cell	Solyc03g025450.4	PUB32	0.198451	0.0551557	0.2	0.053	-1.84531	2.23748e-27	8.96694e-23	down	PUB32	PREDICTED: U-box domain-containing protein 32 isoform X1 [Solanum lycopersicum]	-	-	-	-	protein_coding
Epidermal_cell	Solyc01g095700.3	PYL3	0.571261	0.159561	0.38	0.131	-1.83939	5.5514e-47	2.22478e-42	down	PYL3	regulatory component of ABA receptor3-like [Solanum lycopersicum]	GO:0043231//intracellular membrane-bounded organelle	GO:0019840//isoprenoid binding;GO:0060089//molecular transducer activity	GO:0009787//regulation of abscisic acid-activated signaling pathway	-	protein_coding
Epidermal_cell	Solyc03g013160.4	AVT1I	2.16067	0.604941	0.563	0.276	-1.83644	2.8007e-64	1.12241e-59	down	AVT1I	PREDICTED: vacuolar amino acid transporter 1 [Solanum lycopersicum]	GO:0016020//membrane	-	GO:0006812//cation transport;GO:0046942//carboxylic acid transport	-	protein_coding
Epidermal_cell	Solyc03g116630.3	Solyc03g116630.3	0.609282	0.170567	0.39	0.109	-1.83616	1.09495e-57	4.38811e-53	down	Solyc03g116630.3	PREDICTED: uncharacterized protein LOC101253674 [Solanum lycopersicum]	-	-	-	-	protein_coding
Epidermal_cell	Solyc06g009380.3	Solyc06g009380.3	0.756119	0.212153	0.484	0.177	-1.83302	1.98637e-60	7.96059e-56	down	Solyc06g009380.3	PREDICTED: uncharacterized protein LOC101264013 [Solanum lycopersicum]	-	-	-	-	protein_coding
Epidermal_cell	Solyc06g075370.3	DOF5.3	1.76135	0.495072	0.641	0.262	-1.83076	1.20147e-89	4.81501e-85	down	DOF5.3	PREDICTED: dof zinc finger protein DOF2.1 [Solanum lycopersicum]	GO:0043231//intracellular membrane-bounded organelle	GO:0000975//regulatory region DNA binding	GO:0007389//pattern specification process;GO:0010467//gene expression;GO:0048507//meristem development;GO:0050789//regulation of biological process	C2C2-Dof	protein_coding
Epidermal_cell	Solyc12g007045.1	Solyc12g007045.1	2.30098	0.648452	0.65	0.301	-1.82702	9.46825e-79	3.79449e-74	down	Solyc12g007045.1	-	-	-	-	-	protein_coding
Epidermal_cell	Solyc08g077780.3	SAPK3	2.15798	0.612647	0.73	0.341	-1.81639	1.83421e-109	7.35077e-105	down	SAPK3	PREDICTED: serine/threonine-protein kinase SAPK3 [Solanum lycopersicum]	GO:0043231//intracellular membrane-bounded organelle;GO:0044444//cytoplasmic part	GO:0004674//protein serine/threonine kinase activity;GO:0019902//phosphatase binding;GO:0032550//purine ribonucleoside binding	GO:0000041//transition metal ion transport;GO:0001101//response to acid chemical;GO:0005984//disaccharide metabolic process;GO:0006464//cellular protein modification process;GO:0006633//fatty acid biosynthetic process;GO:0006641//triglyceride metabolic process;GO:0006796//phosphate-containing compound metabolic process;GO:0006970//response to osmotic stress;GO:0009267//cellular response to starva…	-	protein_coding
Epidermal_cell	Solyc03g111300.1	CYP94B1	0.739833	0.21152	0.339	0.134	-1.80592	8.63196e-34	3.45934e-29	down	CYP94B1	PREDICTED: cytochrome P450 94B3-like [Solanum lycopersicum]	GO:0009536//plastid	GO:0016712//oxidoreductase activity, acting on paired donors, with incorporation or reduction of molecular oxygen, reduced flavin or flavoprotein as one donor, and incorporation of one atom of oxygen;GO:0046906//tetrapyrrole binding;GO:0046914//transition metal ion binding	GO:0001101//response to acid chemical;GO:0006950//response to stress;GO:0009625//response to insect;GO:0009694//jasmonic acid metabolic process;GO:0010243//response to organonitrogen compound;GO:0048229//gametophyte development;GO:0048608//reproductive structure development	-	protein_coding
Epidermal_cell	Solyc02g062310.1	USP	0.140111	0.0400456	0.106	0.03	-1.80428	3.81598e-13	1.52929e-08	down	USP	PREDICTED: BURP domain protein RD22-like, partial [Solanum lycopersicum]	-	-	-	-	protein_coding
Epidermal_cell	Solyc01g091840.4	UTR4	0.130187	0.0373603	0.115	0.037	-1.79826	2.70506e-12	1.08408e-07	down	UTR4	PREDICTED: UDP-galactose/UDP-glucose transporter 4 [Solanum lycopersicum]	GO:0031228//intrinsic component of Golgi membrane	GO:0015165//pyrimidine nucleotide-sugar transmembrane transporter activity	GO:0015785//UDP-galactose transport;GO:0044763//single-organism cellular process	-	protein_coding
Epidermal_cell	Solyc08g016310.3	RLP1	4.41037	1.2758	0.885	0.504	-1.78941	3.20204e-158	1.28325e-153	down	RLP1	PREDICTED: LRR receptor-like serine/threonine-protein kinase GSO1 isoform X2 [Solanum lycopersicum]	-	-	-	-	protein_coding
Epidermal_cell	Solyc08g080100.4	Solyc08g080100.4	0.133907	0.0388706	0.127	0.038	-1.78186	7.19712e-15	2.88432e-10	down	Solyc08g080100.4	-	-	-	-	-	protein_coding
Epidermal_cell	Solyc07g053480.4	RABA1F	0.632601	0.184364	0.374	0.132	-1.77818	4.35538e-43	1.74546e-38	down	RABA1F	PREDICTED: ras-related protein RABA1f [Solanum lycopersicum]	-	-	-	-	protein_coding
Epidermal_cell	Solyc01g109710.3	Solyc01g109710.3	24.2481	7.11574	0.982	0.866	-1.76877	0	0	down	Solyc01g109710.3	protein response to dessication 2 [Solanum lycopersicum]	GO:0016020//membrane;GO:0044424//intracellular part	GO:0003824//catalytic activity	GO:0009247//glycolipid biosynthetic process;GO:0009267//cellular response to starvation;GO:0009414//response to water deprivation;GO:0010033//response to organic substance	-	protein_coding
Epidermal_cell	Solyc06g076160.4	CYP71A9	0.339723	0.0998732	0.181	0.067	-1.76517	8.32899e-17	3.33793e-12	down	CYP71A9	PREDICTED: cytochrome P450 71A9-like [Solanum lycopersicum]	GO:0043231//intracellular membrane-bounded organelle;GO:0044425//membrane part	GO:0004497//monooxygenase activity;GO:0016705//oxidoreductase activity, acting on paired donors, with incorporation or reduction of molecular oxygen;GO:0046872//metal ion binding	GO:0044699//single-organism process	-	protein_coding
Epidermal_cell	Solyc08r037560.1	Solyc08r037560.1	0.508233	0.149501	0.338	0.109	-1.76465	2.29854e-41	9.21164e-37	down	Solyc08r037560.1	-	-	-	-	-	lincRNA
Epidermal_cell	Solyc02g088620.3	MUB1	2.30341	0.67864	0.845	0.409	-1.7629	3.61083e-152	1.44708e-147	down	MUB1	PREDICTED: membrane-anchored ubiquitin-fold protein 2 [Solanum lycopersicum]	GO:0016020//membrane	-	-	-	protein_coding
Epidermal_cell	Solyc12g098850.2	DGAT3	0.741605	0.219342	0.498	0.161	-1.757	1.20421e-71	4.826e-67	down	DGAT3	PREDICTED: NKAP family protein CG6066 [Solanum lycopersicum]	-	-	-	-	protein_coding
Epidermal_cell	Solyc10g011660.3	JAR6	0.244618	0.0723131	0.165	0.055	-1.75679	2.64238e-17	1.05896e-12	down	JAR6	PREDICTED: jasmonic acid-amido synthetase JAR1-like [Solanum lycopersicum]	GO:0043231//intracellular membrane-bounded organelle	GO:0005515//protein binding;GO:0016779//nucleotidyltransferase activity;GO:0016881//acid-amino acid ligase activity;GO:0032550//purine ribonucleoside binding	GO:0000302//response to reactive oxygen species;GO:0001101//response to acid chemical;GO:0002218//activation of innate immune response;GO:0007602//phototransduction;GO:0009411//response to UV;GO:0009611//response to wounding;GO:0009636//response to toxic substance;GO:0009639//response to red or far red light;GO:0009733//response to auxin;GO:0009814//defense response, incompatible interaction;GO:0…	-	protein_coding
Epidermal_cell	Solyc05g005250.3	PANK1	0.108823	0.0323125	0.113	0.028	-1.74868	2.88785e-16	1.15734e-11	down	PANK1	pantothenate kinase-like protein [Solanum lycopersicum]	GO:0044444//cytoplasmic part	GO:0016301//kinase activity;GO:0032550//purine ribonucleoside binding	GO:0006486//protein glycosylation;GO:0006796//phosphate-containing compound metabolic process;GO:0009108//coenzyme biosynthetic process	-	protein_coding
Epidermal_cell	Solyc04g015020.3	Solyc04g015020.3	1.31067	0.391937	0.61	0.266	-1.74135	6.70069e-74	2.68537e-69	down	Solyc04g015020.3	PREDICTED: neurofilament heavy polypeptide [Solanum lycopersicum]	-	GO:0043169//cation binding	-	-	protein_coding
Epidermal_cell	Solyc01g005490.3	ILL7	0.155179	0.0463849	0.163	0.053	-1.74003	1.25358e-17	5.02386e-13	down	ILL7	PREDICTED: IAA-amino acid hydrolase ILR1-like 3 [Solanum lycopersicum]	GO:0009536//plastid	GO:0010178//IAA-amino acid conjugate hydrolase activity;GO:0016811//hydrolase activity, acting on carbon-nitrogen (but not peptide) bonds, in linear amides;GO:0070011//peptidase activity, acting on L-amino acid peptides	GO:0009072//aromatic amino acid family metabolic process;GO:0042445//hormone metabolic process	-	protein_coding
Epidermal_cell	Solyc05g006820.4	Dnajb1	0.120783	0.0361408	0.125	0.029	-1.73793	1.10028e-18	4.40948e-14	down	Dnajb1	PREDICTED: dnaJ homolog subfamily B member 1-like [Solanum lycopersicum]	-	GO:0005515//protein binding	GO:0044267//cellular protein metabolic process;GO:0050896//response to stimulus	-	protein_coding
Epidermal_cell	Solyc09g009420.1	BIC1	0.810828	0.243065	0.504	0.202	-1.73764	6.83077e-61	2.7375e-56	down	BIC1	protein BIC1-like [Cajanus cajan]	GO:0043231//intracellular membrane-bounded organelle	-	GO:0009411//response to UV;GO:0009812//flavonoid metabolic process;GO:0034285//response to disaccharide	-	protein_coding
Epidermal_cell	Solyc09g011550.3	PRP1	0.24999	0.0749047	0.128	0.042	-1.73739	2.01308e-13	8.06764e-09	down	PRP1	PREDICTED: probable glutathione S-transferase [Solanum lycopersicum]	-	GO:0016765//transferase activity, transferring alkyl or aryl (other than methyl) groups	GO:0006950//response to stress	-	protein_coding
Epidermal_cell	Solyc01g111500.3	MYB308	0.167998	0.0503488	0.12	0.03	-1.73641	1.48643e-16	5.95703e-12	down	MYB308	PREDICTED: myb-related protein 308-like [Solanum lycopersicum]	GO:0043231//intracellular membrane-bounded organelle	GO:0001071//nucleic acid binding transcription factor activity;GO:0003676//nucleic acid binding	GO:0000160//phosphorelay signal transduction system;GO:0001101//response to acid chemical;GO:0006355//regulation of transcription, DNA-templated;GO:0006575//cellular modified amino acid metabolic process;GO:0006595//polyamine metabolic process;GO:0006970//response to osmotic stress;GO:0009411//response to UV;GO:0009699//phenylpropanoid biosynthetic process;GO:0009725//response to hormone;GO:00099…	ARR-B	protein_coding
Epidermal_cell	Solyc03g005100.3	CXE16	0.118101	0.0353752	0.136	0.037	-1.73636	9.46147e-18	3.79178e-13	down	CXE16	PREDICTED: probable carboxylesterase 11 [Solanum lycopersicum]	GO:0044424//intracellular part	GO:0016788//hydrolase activity, acting on ester bonds	GO:0006812//cation transport	-	protein_coding
Epidermal_cell	Solyc04g080740.1	BZIP53	1.54585	0.464988	0.726	0.286	-1.73292	1.25301e-116	5.02156e-112	down	BZIP53	PREDICTED: bZIP transcription factor 11 [Solanum lycopersicum]	-	GO:0005488//binding	GO:0010468//regulation of gene expression;GO:0050896//response to stimulus;GO:0080090//regulation of primary metabolic process;GO:2000112//regulation of cellular macromolecule biosynthetic process	bZIP	protein_coding
Epidermal_cell	Solyc12g056640.2	URGT6	0.342538	0.103465	0.267	0.096	-1.72614	4.71276e-27	1.88869e-22	down	URGT6	PREDICTED: UDP-galactose transporter 2 [Solanum lycopersicum]	GO:0031090//organelle membrane;GO:0031224//intrinsic component of membrane;GO:0043231//intracellular membrane-bounded organelle	GO:0003824//catalytic activity;GO:0015215//nucleotide transmembrane transporter activity	GO:0006862//nucleotide transport;GO:0015851//nucleobase transport;GO:0044763//single-organism cellular process	-	protein_coding
Epidermal_cell	Solyc09g063090.4	Solyc09g063090.4	0.209086	0.0632941	0.216	0.055	-1.72237	2.02269e-31	8.10611e-27	down	Solyc09g063090.4	PREDICTED: uncharacterized protein LOC107031451 isoform X2 [Solanum pennellii]	-	-	-	-	protein_coding
Epidermal_cell	Solyc04g009010.2	ICMTB	0.159076	0.0481595	0.182	0.045	-1.72173	1.86469e-27	7.47293e-23	down	ICMTB	PREDICTED: protein-S-isoprenylcysteine O-methyltransferase A isoform X2 [Solanum lycopersicum]	GO:0031090//organelle membrane;GO:0031224//intrinsic component of membrane;GO:0043231//intracellular membrane-bounded organelle	GO:0003880//protein C-terminal carboxyl O-methyltransferase activity	GO:0006479//protein methylation;GO:0009787//regulation of abscisic acid-activated signaling pathway;GO:0090567//reproductive shoot system development	-	protein_coding
Epidermal_cell	Solyc03g083720.1	PMEI10	0.525379	0.159226	0.28	0.094	-1.72165	1.38689e-31	5.55811e-27	down	PMEI10	PREDICTED: 21 kDa protein-like [Solanum lycopersicum]	-	-	-	-	protein_coding
Epidermal_cell	Solyc06g084020.4	At2g30620	3.66298	1.11235	0.702	0.354	-1.71932	2.20165e-82	8.82333e-78	down	At2g30620	histone H1 [Solanum lycopersicum]	GO:0000785//chromatin;GO:0043231//intracellular membrane-bounded organelle	GO:0003676//nucleic acid binding	GO:0034728//nucleosome organization	-	protein_coding
Epidermal_cell	Solyc09g097870.4	BHLH62	0.807852	0.245442	0.414	0.179	-1.7183	9.52804e-41	3.81846e-36	down	BHLH62	PREDICTED: transcription factor bHLH62 [Solanum lycopersicum]	-	-	-	bHLH	protein_coding
Epidermal_cell	Solyc07g005470.4	Solyc07g005470.4	0.110804	0.0336507	0.118	0.038	-1.71633	8.38654e-13	3.36099e-08	down	Solyc07g005470.4	-	-	-	-	-	protein_coding
Epidermal_cell	Solyc02g082930.3	CHI17	0.236173	0.0718483	0.115	0.038	-1.71542	4.28228e-12	1.71617e-07	down	CHI17	acidic 27 kDa endochitinase precursor [Solanum lycopersicum]	GO:0044421//extracellular region part	GO:0004553//hydrolase activity, hydrolyzing O-glycosyl compounds;GO:0016872//intramolecular lyase activity	GO:0005976//polysaccharide metabolic process;GO:0006026//aminoglycan catabolic process;GO:0006950//response to stress;GO:0044036//cell wall macromolecule metabolic process	-	protein_coding
Epidermal_cell	Solyc12g015770.3	CSLE6	0.247266	0.0755387	0.207	0.045	-1.70945	5.59226e-34	2.24115e-29	down	CSLE6	PREDICTED: cellulose synthase-like protein E6 isoform X1 [Solanum lycopersicum]	GO:0016020//membrane	GO:0016757//transferase activity, transferring glycosyl groups	GO:0044238//primary metabolic process;GO:0044260//cellular macromolecule metabolic process	-	protein_coding
Epidermal_cell	Solyc11g071870.2	UBC4	0.230263	0.0703752	0.225	0.059	-1.70872	1.84335e-31	7.38743e-27	down	UBC4	PREDICTED: ubiquitin-conjugating enzyme E2-23 kDa-like [Solanum lycopersicum]	GO:0044444//cytoplasmic part	GO:0016879//ligase activity, forming carbon-nitrogen bonds;GO:0019787//ubiquitin-like protein transferase activity;GO:0032550//purine ribonucleoside binding	GO:0019941//modification-dependent protein catabolic process;GO:0032446//protein modification by small protein conjugation	-	protein_coding
Epidermal_cell	Solyc12g056630.3	Solyc12g056630.3	0.465314	0.142367	0.397	0.123	-1.70788	2.55671e-53	1.02463e-48	down	Solyc12g056630.3	PREDICTED: uncharacterized protein LOC101258927 [Solanum lycopersicum]	-	-	-	-	protein_coding
Epidermal_cell	Solyc07g064720.3	At5g55050	0.68937	0.212044	0.297	0.129	-1.70045	7.79736e-26	3.12487e-21	down	At5g55050	PREDICTED: GDSL esterase/lipase At5g55050-like [Solanum lycopersicum]	-	GO:0016788//hydrolase activity, acting on ester bonds	GO:0044699//single-organism process	-	protein_coding
Epidermal_cell	Solyc04g078325.1	CYP81C13	1.70772	0.525441	0.511	0.179	-1.70028	6.77765e-68	2.71621e-63	down	CYP81C13	PREDICTED: cytochrome P450 81E8-like [Solanum pennellii]	GO:0043231//intracellular membrane-bounded organelle	GO:0004497//monooxygenase activity;GO:0016705//oxidoreductase activity, acting on paired donors, with incorporation or reduction of molecular oxygen;GO:0046872//metal ion binding	GO:0044710//single-organism metabolic process	-	protein_coding
Epidermal_cell	Solyc06g075310.4	AAK6	0.153708	0.0472654	0.159	0.034	-1.69923	1.20318e-27	4.82185e-23	down	AAK6	PREDICTED: adenylate kinase isoenzyme 6 homolog isoform X2 [Solanum lycopersicum]	GO:0043231//intracellular membrane-bounded organelle	GO:0016776//phosphotransferase activity, phosphate group as acceptor;GO:0017111//nucleoside-triphosphatase activity;GO:0032550//purine ribonucleoside binding	GO:0009117//nucleotide metabolic process;GO:0044707//single-multicellular organism process;GO:0048589//developmental growth	-	protein_coding
Epidermal_cell	Solyc07g062890.4	At5g53940	0.144054	0.0445235	0.148	0.034	-1.69173	1.45235e-23	5.82046e-19	down	At5g53940	PREDICTED: protein yippee-like At5g53940 isoform X3 [Solanum lycopersicum]	-	-	-	-	protein_coding
Epidermal_cell	Solyc04g049090.3	MLO6	2.10158	0.651014	0.709	0.346	-1.69056	9.14136e-89	3.66349e-84	down	MLO6	PREDICTED: MLO-like protein 12 isoform X1 [Solanum pennellii]	GO:0005911//cell-cell junction;GO:0031224//intrinsic component of membrane;GO:0043231//intracellular membrane-bounded organelle	-	GO:0002252//immune effector process;GO:0006605//protein targeting;GO:0006812//cation transport;GO:0009404//toxin metabolic process;GO:0009617//response to bacterium;GO:0009696//salicylic acid metabolic process;GO:0009755//hormone-mediated signaling pathway;GO:0009863//salicylic acid mediated signaling pathway;GO:0010053//root epidermal cell differentiation;GO:0010243//response to organonitrogen c…	-	protein_coding
Epidermal_cell	Solyc09g014280.1	DCR	2.55514	0.800313	0.683	0.378	-1.67464	1.40338e-69	5.62419e-65	down	DCR	PREDICTED: uncharacterized acetyltransferase At3g50280 [Solanum lycopersicum]	-	GO:0016747//transferase activity, transferring acyl groups other than amino-acyl groups	GO:0009628//response to abiotic stimulus	-	protein_coding
Epidermal_cell	Solyc04g074470.1	EXL2	1.25854	0.395845	0.403	0.153	-1.66849	1.18624e-43	4.75399e-39	down	EXL2	PREDICTED: protein EXORDIUM-like 2 [Solanum lycopersicum]	GO:0005576//extracellular region;GO:0005618//cell wall;GO:0005911//cell-cell junction;GO:0009536//plastid	-	GO:0042221//response to chemical	-	protein_coding
Epidermal_cell	Solyc12g013960.3	Solyc12g013960.3	0.385576	0.121765	0.353	0.091	-1.66211	3.40886e-57	1.36614e-52	down	Solyc12g013960.3	PREDICTED: uncharacterized protein LOC101253258 [Solanum lycopersicum]	-	-	-	-	protein_coding
Epidermal_cell	Solyc03g117950.3	CLPD	4.63817	1.46766	0.922	0.559	-1.65997	7.85262e-178	3.14702e-173	down	CLPD	PREDICTED: chaperone protein ClpD, chloroplastic isoform X2 [Solanum lycopersicum]	GO:0009526//plastid envelope;GO:0009532//plastid stroma	GO:0017111//nucleoside-triphosphatase activity;GO:0032550//purine ribonucleoside binding;GO:0046983//protein dimerization activity	GO:0009642//response to light intensity;GO:0019538//protein metabolic process;GO:0051259//protein oligomerization	-	protein_coding
Epidermal_cell	Solyc01g005870.3	HCR9-0	0.290097	0.0918801	0.238	0.075	-1.65764	1.15196e-27	4.6166e-23	down	HCR9-0	PREDICTED: receptor-like protein 12 [Solanum lycopersicum]	-	-	-	-	protein_coding
Epidermal_cell	Solyc02g070280.3	CAT1	0.275747	0.0873841	0.239	0.076	-1.65678	1.02467e-27	4.10648e-23	down	CAT1	PREDICTED: cationic amino acid transporter 1 [Solanum lycopersicum]	GO:0031224//intrinsic component of membrane	GO:0005310//dicarboxylic acid transmembrane transporter activity;GO:0008324//cation transmembrane transporter activity	GO:0003333//amino acid transmembrane transport;GO:0006605//protein targeting;GO:0009404//toxin metabolic process;GO:0014070//response to organic cyclic compound;GO:0015672//monovalent inorganic cation transport;GO:0015748//organophosphate ester transport;GO:0015813//L-glutamate transport;GO:0016482//cytoplasmic transport;GO:0043067//regulation of programmed cell death;GO:0043092//L-amino acid imp…	-	protein_coding
Epidermal_cell	Solyc12g019410.3	ILK1	0.307042	0.0973201	0.257	0.046	-1.65661	1.70359e-50	6.82729e-46	down	ILK1	PREDICTED: serine/threonine-protein kinase STY17-like isoform X1 [Solanum lycopersicum]	GO:0016020//membrane	GO:0004702//receptor signaling protein serine/threonine kinase activity;GO:0032550//purine ribonucleoside binding	GO:0007166//cell surface receptor signaling pathway;GO:0010646//regulation of cell communication;GO:0032147//activation of protein kinase activity	-	protein_coding
Epidermal_cell	Solyc10g080810.2	RBL20	0.459252	0.145747	0.382	0.128	-1.65514	1.17914e-46	4.72551e-42	down	RBL20	PREDICTED: rhomboid-like protein 20 [Solanum lycopersicum]	GO:0031224//intrinsic component of membrane	-	GO:0019538//protein metabolic process	-	protein_coding
Epidermal_cell	Solyc12g008650.2	MIOX4	0.415329	0.131884	0.15	0.072	-1.65424	4.1356e-09	0.000165738	down	MIOX4	myo-inositol oxygenase [Solanum lycopersicum]	GO:0044424//intracellular part	GO:0016701//oxidoreductase activity, acting on single donors with incorporation of molecular oxygen;GO:0043169//cation binding	GO:0006020//inositol metabolic process;GO:0019852//L-ascorbic acid metabolic process;GO:0048646//anatomical structure formation involved in morphogenesis	-	protein_coding
Epidermal_cell	Solyc04g082510.3	PBL21	0.167824	0.0533516	0.151	0.048	-1.6515	7.32303e-17	2.93478e-12	down	PBL21	PREDICTED: serine/threonine-protein kinase CDL1-like [Solanum lycopersicum]	GO:0009526//plastid envelope	GO:0004702//receptor signaling protein serine/threonine kinase activity;GO:0032550//purine ribonucleoside binding	GO:0000904//cell morphogenesis involved in differentiation;GO:0010646//regulation of cell communication;GO:0032147//activation of protein kinase activity	-	protein_coding
Epidermal_cell	Solyc01g103470.2	Solyc01g103470.2	0.252628	0.0804248	0.211	0.063	-1.65008	5.26705e-26	2.11082e-21	down	Solyc01g103470.2	hypothetical protein A4A49_16324 [Nicotiana attenuata]	-	-	-	-	protein_coding
Epidermal_cell	Solyc05g008090.3	WDL7	0.260867	0.0833129	0.249	0.058	-1.64553	3.56163e-40	1.42736e-35	down	WDL7	PREDICTED: protein WVD2-like 7 [Solanum lycopersicum]	-	-	-	-	protein_coding
Epidermal_cell	Solyc07g041010.3	Solyc07g041010.3	0.351683	0.112446	0.287	0.103	-1.64417	9.9621e-30	3.99241e-25	down	Solyc07g041010.3	PREDICTED: uncharacterized protein LOC101261044 isoform X2 [Solanum lycopersicum]	-	-	-	-	protein_coding
Epidermal_cell	Solyc02g094190.3	Solyc02g094190.3	0.553318	0.177129	0.395	0.115	-1.64275	1.49707e-56	5.99965e-52	down	Solyc02g094190.3	PREDICTED: protein NUCLEAR FUSION DEFECTIVE 4-like [Solanum lycopersicum]	GO:0031090//organelle membrane	-	GO:0000097//sulfur amino acid biosynthetic process;GO:0001101//response to acid chemical;GO:0015698//inorganic anion transport	-	protein_coding
Epidermal_cell	Solyc10g084690.2	AGD7	0.225434	0.0722063	0.212	0.078	-1.64115	5.35418e-20	2.14574e-15	down	AGD7	PREDICTED: probable ADP-ribosylation factor GTPase-activating protein AGD6 [Solanum lycopersicum]	GO:0043231//intracellular membrane-bounded organelle;GO:0044444//cytoplasmic part	GO:0046872//metal ion binding	GO:0006006//glucose metabolic process;GO:0016192//vesicle-mediated transport;GO:0030243//cellulose metabolic process	-	protein_coding
Epidermal_cell	Solyc02g070890.3	FLS2	1.48982	0.478673	0.62	0.259	-1.63782	2.22999e-79	8.93691e-75	down	FLS2	PREDICTED: LRR receptor-like serine/threonine-protein kinase FLS2 [Solanum lycopersicum]	GO:0016020//membrane;GO:0043231//intracellular membrane-bounded organelle	GO:0004674//protein serine/threonine kinase activity	GO:0006796//phosphate-containing compound metabolic process;GO:0006810//transport;GO:0006950//response to stress;GO:0009617//response to bacterium;GO:0044763//single-organism cellular process;GO:0050794//regulation of cellular process;GO:0051716//cellular response to stimulus;GO:1902578//single-organism localization	-	protein_coding
Epidermal_cell	Solyc11g066890.1	ADT6	1.19896	0.385296	0.568	0.222	-1.63749	3.22518e-71	1.29252e-66	down	ADT6	PREDICTED: arogenate dehydratase/prephenate dehydratase 6, chloroplastic-like [Solanum lycopersicum]	GO:0009532//plastid stroma	GO:0016836//hydro-lyase activity;GO:0031406//carboxylic acid binding	GO:0006558//L-phenylalanine metabolic process;GO:0006570//tyrosine metabolic process;GO:0006605//protein targeting;GO:0009409//response to cold;GO:0009637//response to blue light;GO:0009699//phenylpropanoid biosynthetic process;GO:0009891//positive regulation of biosynthetic process;GO:0043067//regulation of programmed cell death;GO:0043479//pigment accumulation in tissues in response to UV light…	-	protein_coding
Epidermal_cell	Solyc09g091560.3	ankrd13c-a	0.106703	0.0342405	0.121	0.038	-1.63697	1.72081e-13	6.89632e-09	down	ankrd13c-a	PREDICTED: ankyrin repeat domain-containing protein 13C-A-like [Solanum lycopersicum]	-	-	-	-	protein_coding
Epidermal_cell	Solyc09g061840.4	PED1	8.33986	2.68913	0.934	0.679	-1.63285	2.16431e-188	8.6737e-184	down	PED1	PREDICTED: 3-ketoacyl-CoA thiolase 2, peroxisomal [Solanum lycopersicum]	GO:0009536//plastid;GO:0031090//organelle membrane;GO:0042579//microbody;GO:0043232//intracellular non-membrane-bounded organelle	GO:0016408//C-acyltransferase activity	GO:0006511//ubiquitin-dependent protein catabolic process;GO:0006633//fatty acid biosynthetic process;GO:0007031//peroxisome organization;GO:0009062//fatty acid catabolic process;GO:0009404//toxin metabolic process;GO:0009411//response to UV;GO:0009694//jasmonic acid metabolic process;GO:0009787//regulation of abscisic acid-activated signaling pathway;GO:0009813//flavonoid biosynthetic process;GO…	-	protein_coding
Epidermal_cell	Solyc02g090980.1	MAPKKK20	0.167694	0.0541329	0.135	0.045	-1.62945	4.8554e-14	1.94585e-09	down	MAPKKK20	PREDICTED: mitogen-activated protein kinase kinase kinase NPK1-like [Solanum lycopersicum]	-	-	-	-	protein_coding
Epidermal_cell	Solyc11g019910.1	PMEI3	0.296807	0.0961242	0.135	0.064	-1.62554	6.10523e-09	0.000244673	down	PMEI3	PREDICTED: 21 kDa protein-like [Solanum lycopersicum]	-	-	-	-	protein_coding
Epidermal_cell	Solyc01g066720.3	Solyc01g066720.3	4.17959	1.3554	0.894	0.594	-1.62457	1.65109e-128	6.6169e-124	down	Solyc01g066720.3	HIG_1_N domain-containing protein [Cephalotus follicularis]	GO:0031224//intrinsic component of membrane	-	GO:0009725//response to hormone	-	protein_coding
Epidermal_cell	Solyc10r046910.1	Solyc10r046910.1	0.160718	0.0522622	0.106	0.049	-1.61883	9.53697e-07	0.0382203	down	Solyc10r046910.1	-	-	-	-	-	lincRNA
Epidermal_cell	Solyc08g077110.4	NAC096	0.338093	0.110044	0.152	0.053	-1.61845	5.41762e-15	2.17117e-10	down	NAC096	PREDICTED: NAC domain-containing protein 86-like [Solanum lycopersicum]	GO:0043231//intracellular membrane-bounded organelle	GO:0001071//nucleic acid binding transcription factor activity;GO:0003677//DNA binding	GO:0009733//response to auxin;GO:0010467//gene expression;GO:0034645//cellular macromolecule biosynthetic process;GO:0044707//single-multicellular organism process	NAC	protein_coding
Epidermal_cell	Solyc07g053920.3	MAN2	0.109609	0.0356969	0.117	0.025	-1.61578	1.07456e-19	4.30641e-15	down	MAN2	PREDICTED: mannan endo-1,4-beta-mannosidase 2 [Solanum lycopersicum]	-	GO:0016798//hydrolase activity, acting on glycosyl bonds	GO:0044238//primary metabolic process	-	protein_coding
Epidermal_cell	Solyc05g054390.4	ARR1	0.992083	0.324297	0.6	0.236	-1.61285	6.23488e-78	2.49869e-73	down	ARR1	PREDICTED: two-component response regulator ARR1 isoform X1 [Solanum lycopersicum]	GO:0043231//intracellular membrane-bounded organelle	GO:0001071//nucleic acid binding transcription factor activity;GO:0005488//binding	GO:0000160//phosphorelay signal transduction system;GO:0009735//response to cytokinin;GO:0009755//hormone-mediated signaling pathway;GO:0009845//seed germination;GO:0010075//regulation of meristem growth;GO:0010260//organ senescence;GO:0044237//cellular metabolic process;GO:0048511//rhythmic process;GO:0080090//regulation of primary metabolic process	ARR-B	protein_coding
Epidermal_cell	Solyc07g007870.3	OPR3	10.6	3.46596	0.95	0.74	-1.61271	9.26571e-193	3.71333e-188	down	OPR3	12-oxophytodienoate reductase 3 [Solanum lycopersicum]	GO:0042579//microbody	GO:0016628//oxidoreductase activity, acting on the CH-CH group of donors, NAD or NADP as acceptor;GO:0032553//ribonucleotide binding	GO:0000302//response to reactive oxygen species;GO:0001101//response to acid chemical;GO:0006568//tryptophan metabolic process;GO:0006633//fatty acid biosynthetic process;GO:0006972//hyperosmotic response;GO:0009683//indoleacetic acid metabolic process;GO:0009694//jasmonic acid metabolic process;GO:0009755//hormone-mediated signaling pathway;GO:0051707//response to other organism	-	protein_coding
Epidermal_cell	Solyc01g105920.3	TPS5	0.301015	0.0985031	0.231	0.069	-1.61061	1.2887e-28	5.16459e-24	down	TPS5	(E)-beta-ocimene synthase [Solanum lycopersicum]	GO:0009532//plastid stroma	GO:0010333//terpene synthase activity;GO:0046872//metal ion binding	GO:0006644//phospholipid metabolic process;GO:0016098//monoterpenoid metabolic process;GO:0043692//monoterpene metabolic process;GO:0046246//terpene biosynthetic process	-	protein_coding
Epidermal_cell	Solyc06g051790.4	HESO1	0.222622	0.0729186	0.219	0.067	-1.60891	2.80946e-26	1.12592e-21	down	HESO1	protein HESO1-like [Solanum lycopersicum]	-	-	-	-	protein_coding
Epidermal_cell	Solyc03g111620.1	Solyc03g111620.1	0.111761	0.0366428	0.122	0.034	-1.60617	1.01506e-15	4.06796e-11	down	Solyc03g111620.1	S-adenosyl-L-methionine-dependent methyltransferases superfamily protein isoform 1 [Theobroma cacao]	-	-	-	-	protein_coding
Epidermal_cell	Solyc10g078360.3	fabG	6.36662	2.09834	0.745	0.528	-1.60123	6.52015e-63	2.61302e-58	down	fabG	PREDICTED: 3-oxoacyl-[acyl-carrier-protein] reductase FabG-like [Solanum pennellii]	-	GO:0003824//catalytic activity	GO:0010038//response to metal ion;GO:0044710//single-organism metabolic process	-	protein_coding
Epidermal_cell	Solyc08g008250.3	OsI_35919	0.0809969	0.0267348	0.101	0.033	-1.59554	1.15924e-10	4.64578e-06	down	OsI_35919	PREDICTED: protein KTI12 homolog [Solanum lycopersicum]	GO:0043231//intracellular membrane-bounded organelle;GO:0043234//protein complex	GO:0000166//nucleotide binding;GO:0003824//catalytic activity;GO:0005515//protein binding;GO:0048037//cofactor binding	GO:0002097//tRNA wobble base modification;GO:0006355//regulation of transcription, DNA-templated;GO:0009791//post-embryonic development;GO:0010208//pollen wall assembly;GO:0046131//pyrimidine ribonucleoside metabolic process;GO:0048507//meristem development;GO:0048827//phyllome development	-	protein_coding
Epidermal_cell	Solyc01g098760.4	HIPP32	4.30871	1.4266	0.897	0.616	-1.5946	7.15738e-156	2.86839e-151	down	HIPP32	PREDICTED: neurogenic protein mastermind [Solanum lycopersicum]	GO:0005911//cell-cell junction;GO:0030312//external encapsulating structure;GO:0043231//intracellular membrane-bounded organelle	GO:0043169//cation binding	GO:0003006//developmental process involved in reproduction;GO:0006464//cellular protein modification process;GO:0006812//cation transport;GO:0048580//regulation of post-embryonic development	-	protein_coding
Epidermal_cell	Solyc06g036110.1	Solyc06g036110.1	0.636033	0.210682	0.319	0.139	-1.59358	3.44588e-26	1.38097e-21	down	Solyc06g036110.1	PREDICTED: protein SRC2-like [Solanum tuberosum]	-	-	-	-	protein_coding
Epidermal_cell	Solyc02g070580.1	CYP710A11	0.34624	0.11466	0.279	0.102	-1.59357	9.97562e-28	3.99783e-23	down	CYP710A11	cytochrome P450 710A11 [Solanum lycopersicum]	GO:0044425//membrane part	GO:0016717//oxidoreductase activity, acting on paired donors, with oxidation of a pair of donors resulting in the reduction of molecular oxygen to two molecules of water;GO:0046906//tetrapyrrole binding;GO:0046914//transition metal ion binding	GO:0006694//steroid biosynthetic process;GO:0009247//glycolipid biosynthetic process;GO:0009267//cellular response to starvation;GO:0009404//toxin metabolic process;GO:0009414//response to water deprivation;GO:0014070//response to organic cyclic compound;GO:0016104//triterpenoid biosynthetic process	-	protein_coding
Epidermal_cell	Solyc01g007910.3	SCOA	0.747104	0.248788	0.55	0.19	-1.58601	1.45304e-76	5.82321e-72	down	SCOA	succinate--CoA ligase [ADP-forming] subunit alpha-1, mitochondrial [Solanum lycopersicum]	GO:0030312//external encapsulating structure;GO:0043231//intracellular membrane-bounded organelle;GO:0044444//cytoplasmic part	GO:0004774//succinate-CoA ligase activity;GO:0032550//purine ribonucleoside binding;GO:0046912//transferase activity, transferring acyl groups, acyl groups converted into alkyl on transfer;GO:0046914//transition metal ion binding	GO:0006006//glucose metabolic process;GO:0006090//pyruvate metabolic process;GO:0006101//citrate metabolic process;GO:0006221//pyrimidine nucleotide biosynthetic process;GO:0006605//protein targeting;GO:0006637//acyl-CoA metabolic process;GO:0006970//response to osmotic stress;GO:0009746//response to hexose;GO:0009814//defense response, incompatible interaction;GO:0010038//response to metal ion;G…	-	protein_coding
Epidermal_cell	Solyc12g007180.2	TCX5	0.298434	0.0993731	0.285	0.092	-1.58552	1.19784e-33	4.80048e-29	down	TCX5	PREDICTED: protein tesmin/TSO1-like CXC 5 isoform X2 [Solanum lycopersicum]	GO:0043231//intracellular membrane-bounded organelle	GO:0001071//nucleic acid binding transcription factor activity	GO:0010468//regulation of gene expression	CPP	protein_coding
Epidermal_cell	Solyc02g079530.4	SD113	0.190215	0.0634458	0.166	0.047	-1.58252	2.97602e-21	1.19267e-16	down	SD113	PREDICTED: G-type lectin S-receptor-like serine/threonine-protein kinase At1g11330 [Solanum lycopersicum]	GO:0016020//membrane	GO:0005488//binding;GO:0016301//kinase activity	GO:0009987//cellular process	-	protein_coding
Epidermal_cell	Solyc02g088460.4	CM1	0.345593	0.115752	0.323	0.094	-1.57721	5.43511e-44	2.17817e-39	down	CM1	PREDICTED: chorismate mutase 1, chloroplastic [Solanum lycopersicum]	GO:0009536//plastid	GO:0004601//peroxidase activity;GO:0016866//intramolecular transferase activity	GO:0006006//glucose metabolic process;GO:0006568//tryptophan metabolic process;GO:0008652//cellular amino acid biosynthetic process;GO:0009617//response to bacterium;GO:0043648//dicarboxylic acid metabolic process	-	protein_coding
Epidermal_cell	Solyc12g098190.2	PP2B10	0.161331	0.0540461	0.167	0.055	-1.57598	9.77202e-18	3.91623e-13	down	PP2B10	PREDICTED: F-box protein PP2-B10-like [Solanum pennellii]	-	GO:0005488//binding	-	-	protein_coding
Epidermal_cell	Solyc02g087550.3	GLCAT14B	0.135884	0.0455116	0.135	0.038	-1.57596	8.10533e-18	3.24829e-13	down	GLCAT14B	PREDICTED: beta-glucuronosyltransferase GlcAT14B [Solanum lycopersicum]	-	GO:0008194//UDP-glycosyltransferase activity	-	-	protein_coding
Epidermal_cell	Solyc03g112380.1	Solyc03g112380.1	0.260902	0.0874659	0.279	0.068	-1.57562	3.57785e-44	1.43386e-39	down	Solyc03g112380.1	Armadillo [Corchorus capsularis]	GO:0005911//cell-cell junction	-	-	-	protein_coding
Epidermal_cell	Solyc05g055280.2	FD3	0.1382	0.0463059	0.145	0.032	-1.57542	2.26262e-24	9.06768e-20	down	FD3	PREDICTED: ferredoxin, root R-B2 [Solanum lycopersicum]	GO:0009536//plastid	GO:0043169//cation binding;GO:0051536//iron-sulfur cluster binding	GO:0006091//generation of precursor metabolites and energy;GO:0009687//abscisic acid metabolic process	-	protein_coding
Epidermal_cell	Solyc03g078090.4	PME51	0.168317	0.0565399	0.133	0.047	-1.57214	7.32102e-13	2.93397e-08	down	PME51	PREDICTED: probable pectinesterase/pectinesterase inhibitor 51 [Solanum lycopersicum]	GO:0005618//cell wall	GO:0016788//hydrolase activity, acting on ester bonds	GO:0048509//regulation of meristem development	-	protein_coding
Epidermal_cell	Solyc02g085730.3	AOC	58.8994	19.8644	0.994	0.949	-1.56807	1.45973e-276	5.85001e-272	down	AOC	allene oxide cyclase [Solanum lycopersicum]	GO:0009526//plastid envelope;GO:0009532//plastid stroma;GO:0031090//organelle membrane;GO:0044434//chloroplast part	GO:0009975//cyclase activity	GO:0001101//response to acid chemical;GO:0006605//protein targeting;GO:0006952//defense response;GO:0006970//response to osmotic stress;GO:0009620//response to fungus;GO:0009694//jasmonic acid metabolic process;GO:0009755//hormone-mediated signaling pathway;GO:0043067//regulation of programmed cell death	-	protein_coding
Epidermal_cell	Solyc04g011520.3	PBL9	2.72808	0.920831	0.797	0.44	-1.56677	2.50675e-98	1.0046e-93	down	PBL9	PREDICTED: protein kinase APK1A, chloroplastic [Solanum lycopersicum]	-	GO:0004713//protein tyrosine kinase activity;GO:0032550//purine ribonucleoside binding	GO:0006468//protein phosphorylation;GO:0009620//response to fungus;GO:0009625//response to insect	-	protein_coding
Epidermal_cell	Solyc04g054340.1	Solyc04g054340.1	0.268307	0.0907295	0.159	0.068	-1.56319	4.6131e-12	1.84875e-07	down	Solyc04g054340.1	PREDICTED: uncharacterized protein LOC109209553 [Nicotiana attenuata]	-	-	-	-	protein_coding
Epidermal_cell	Solyc06g071210.3	ATPK2	0.295939	0.100385	0.297	0.073	-1.55881	3.52593e-47	1.41305e-42	down	ATPK2	serine/threonine-protein kinase AtPK1/AtPK6 [Solanum lycopersicum]	GO:0030529//intracellular ribonucleoprotein complex	GO:0004674//protein serine/threonine kinase activity;GO:0032550//purine ribonucleoside binding	GO:0006464//cellular protein modification process;GO:0006796//phosphate-containing compound metabolic process	-	protein_coding
Epidermal_cell	Solyc10g085440.1	Solyc10g085440.1	0.233331	0.0791605	0.247	0.059	-1.55832	8.26582e-42	3.31261e-37	down	Solyc10g085440.1	CBL-interacting protein kinase 14 [Solanum lycopersicum]	GO:0005911//cell-cell junction;GO:0043231//intracellular membrane-bounded organelle	GO:0004672//protein kinase activity;GO:0005515//protein binding;GO:0032550//purine ribonucleoside binding	GO:0006464//cellular protein modification process;GO:0006796//phosphate-containing compound metabolic process;GO:0006950//response to stress;GO:0009617//response to bacterium;GO:0009620//response to fungus;GO:0010260//organ senescence;GO:0010467//gene expression;GO:0035556//intracellular signal transduction	-	protein_coding
Epidermal_cell	Solyc07g032480.3	CYCT1-1	0.286497	0.0972257	0.28	0.081	-1.55813	2.03615e-38	8.16007e-34	down	CYCT1-1	PREDICTED: cyclin-T1-3 [Solanum lycopersicum]	GO:0043231//intracellular membrane-bounded organelle	GO:0019900//kinase binding	GO:0010468//regulation of gene expression;GO:0016070//RNA metabolic process	-	protein_coding
Epidermal_cell	Solyc08g061480.3	FAP2	2.41711	0.820949	0.792	0.382	-1.55781	9.26869e-111	3.71452e-106	down	FAP2	PREDICTED: fatty-acid-binding protein 2 isoform X3 [Solanum lycopersicum]	GO:0009536//plastid	GO:0016853//isomerase activity	-	-	protein_coding
Epidermal_cell	Solyc08g068610.3	HDC	0.243264	0.0830952	0.205	0.066	-1.54854	3.21939e-23	1.2902e-18	down	HDC	aromatic amino acid decarboxylase 1B [Solanum lycopersicum]	GO:0016020//membrane;GO:0044444//cytoplasmic part	GO:0016831//carboxy-lyase activity;GO:0043168//anion binding	GO:0003006//developmental process involved in reproduction;GO:0034308//primary alcohol metabolic process;GO:0043436//oxoacid metabolic process	-	protein_coding
Epidermal_cell	Solyc02g081830.4	HDHD3	0.136157	0.046506	0.108	0.043	-1.54774	9.32593e-09	0.000373746	down	HDHD3	PREDICTED: haloacid dehalogenase-like hydrolase domain-containing protein 3 isoform X1 [Solanum lycopersicum]	-	GO:0003824//catalytic activity	-	-	protein_coding
Epidermal_cell	Solyc08g080080.4	FZR2	0.0976091	0.0333377	0.109	0.029	-1.54702	3.86557e-15	1.54916e-10	down	FZR2	protein FIZZY-RELATED 2 [Solanum lycopersicum]	GO:0043231//intracellular membrane-bounded organelle;GO:0043234//protein complex	GO:0005488//binding	GO:0001558//regulation of cell growth;GO:0006305//DNA alkylation;GO:0006511//ubiquitin-dependent protein catabolic process;GO:0007017//microtubule-based process;GO:0008283//cell proliferation;GO:0010564//regulation of cell cycle process;GO:0016458//gene silencing;GO:0034968//histone lysine methylation;GO:0035966//response to topologically incorrect protein;GO:0043623//cellular protein complex ass…	-	protein_coding
Epidermal_cell	Solyc03g007990.2	Solyc03g007990.2	0.368855	0.12625	0.305	0.119	-1.54601	7.93965e-29	3.1819e-24	down	Solyc03g007990.2	PREDICTED: uncharacterized protein LOC104244892 [Nicotiana sylvestris]	-	-	-	-	protein_coding
Epidermal_cell	Solyc04g071980.3	Solyc04g071980.3	0.526676	0.181041	0.429	0.161	-1.54008	1.18894e-47	4.76481e-43	down	Solyc04g071980.3	PREDICTED: uncharacterized protein LOC101255194 [Solanum lycopersicum]	GO:0043231//intracellular membrane-bounded organelle	-	-	-	protein_coding
Epidermal_cell	Solyc03g118660.3	VPS26C	0.143688	0.0494067	0.138	0.044	-1.53825	2.96477e-15	1.18816e-10	down	VPS26C	PREDICTED: Down syndrome critical region protein 3 isoform X1 [Solanum lycopersicum]	-	-	-	-	protein_coding
Epidermal_cell	Solyc06g082570.3	Solyc06g082570.3	0.914753	0.315037	0.385	0.134	-1.53756	2.81192e-45	1.12691e-40	down	Solyc06g082570.3	PREDICTED: protein NETWORKED 4B-like [Solanum lycopersicum]	-	-	-	-	protein_coding
Epidermal_cell	Solyc03g111170.3	4CLL9	0.82144	0.283489	0.531	0.212	-1.53453	1.58831e-60	6.3653e-56	down	4CLL9	PREDICTED: 4-coumarate--CoA ligase-like 9 [Solanum lycopersicum]	GO:0042579//microbody	GO:0016405//CoA-ligase activity;GO:0016408//C-acyltransferase activity;GO:0016703//oxidoreductase activity, acting on single donors with incorporation of molecular oxygen, incorporation of one atom of oxygen (internal monooxygenases or internal mixed function oxidases)	GO:0006633//fatty acid biosynthetic process;GO:0009694//jasmonic acid metabolic process;GO:0009850//auxin metabolic process	-	protein_coding
Epidermal_cell	Solyc06g065570.3	NAA50	1.49766	0.517112	0.748	0.354	-1.53398	4.44091e-100	1.77974e-95	down	NAA50	acyl-CoA N-acyltransferases (NAT) superfamily protein [Solanum lycopersicum]	GO:0044424//intracellular part	GO:0016407//acetyltransferase activity	-	-	protein_coding
Epidermal_cell	Solyc03g123990.3	At3g20240	0.209103	0.0722128	0.217	0.067	-1.53258	4.24487e-26	1.70118e-21	down	At3g20240	PREDICTED: probable mitochondrial adenine nucleotide transporter BTL1 isoform X1 [Solanum lycopersicum]	GO:0009526//plastid envelope;GO:0019866//organelle inner membrane;GO:0031224//intrinsic component of membrane	GO:0015605//organophosphate ester transmembrane transporter activity	GO:0006605//protein targeting;GO:0006862//nucleotide transport;GO:0006865//amino acid transport;GO:0009117//nucleotide metabolic process;GO:0015672//monovalent inorganic cation transport;GO:0016482//cytoplasmic transport;GO:0043067//regulation of programmed cell death;GO:0051049//regulation of transport;GO:0061024//membrane organization	-	protein_coding
Epidermal_cell	Solyc04g005340.2	UPTG2	3.68038	1.27249	0.9	0.575	-1.53213	7.52885e-145	3.01726e-140	down	UPTG2	alpha-1,4-glucan-protein synthase [UDP-forming] 2 [Solanum lycopersicum]	GO:0005840//ribosome;GO:0005911//cell-cell junction;GO:0030312//external encapsulating structure;GO:0031090//organelle membrane;GO:0031985//Golgi cisterna	GO:0005488//binding;GO:0016759//cellulose synthase activity;GO:0016866//intramolecular transferase activity	GO:0006970//response to osmotic stress;GO:0009225//nucleotide-sugar metabolic process;GO:0010038//response to metal ion;GO:0030243//cellulose metabolic process;GO:0042546//cell wall biogenesis;GO:0045229//external encapsulating structure organization;GO:0048229//gametophyte development	-	protein_coding
Epidermal_cell	Solyc12g055930.3	UGE2	1.47668	0.51337	0.591	0.287	-1.5241	2.84227e-57	1.13907e-52	down	UGE2	PREDICTED: UDP-glucose 4-epimerase GEPI48-like [Solanum lycopersicum]	GO:0005794//Golgi apparatus	GO:0005515//protein binding;GO:0016857//racemase and epimerase activity, acting on carbohydrates and derivatives;GO:0048037//cofactor binding	GO:0009250//glucan biosynthetic process;GO:0010015//root morphogenesis;GO:0010396//rhamnogalacturonan II metabolic process;GO:0019318//hexose metabolic process;GO:0042546//cell wall biogenesis;GO:0045229//external encapsulating structure organization	-	protein_coding
Epidermal_cell	Solyc07g065380.4	ZIP11	0.735257	0.255901	0.45	0.182	-1.5223	3.28075e-46	1.31479e-41	down	ZIP11	zinc transporter-like precursor [Solanum lycopersicum]	GO:0031224//intrinsic component of membrane	GO:0016628//oxidoreductase activity, acting on the CH-CH group of donors, NAD or NADP as acceptor;GO:0016740//transferase activity;GO:0046915//transition metal ion transmembrane transporter activity	GO:0000041//transition metal ion transport;GO:0001101//response to acid chemical;GO:0009267//cellular response to starvation;GO:0015698//inorganic anion transport;GO:0044710//single-organism metabolic process	-	protein_coding
Epidermal_cell	Solyc09g031790.4	v1g174298	0.109797	0.0382132	0.113	0.037	-1.52024	4.74676e-12	1.90231e-07	down	v1g174298	PREDICTED: structure-specific endonuclease subunit slx1 [Solanum pennellii]	GO:0043231//intracellular membrane-bounded organelle;GO:0043234//protein complex	GO:0004519//endonuclease activity	GO:0006259//DNA metabolic process	-	protein_coding
Epidermal_cell	Solyc03g121270.3	ILL1	2.41403	0.841716	0.796	0.455	-1.51992	1.53692e-103	6.15936e-99	down	ILL1	PREDICTED: IAA-amino acid hydrolase ILR1-like 4 [Solanum lycopersicum]	GO:0009536//plastid;GO:0016020//membrane;GO:0044432//endoplasmic reticulum part	GO:0010178//IAA-amino acid conjugate hydrolase activity;GO:0016811//hydrolase activity, acting on carbon-nitrogen (but not peptide) bonds, in linear amides;GO:0070011//peptidase activity, acting on L-amino acid peptides	GO:0002831//regulation of response to biotic stimulus;GO:0006950//response to stress;GO:0019538//protein metabolic process;GO:0042445//hormone metabolic process	-	protein_coding
Epidermal_cell	Solyc01g067120.4	CUL1	1.11533	0.390202	0.568	0.244	-1.51494	2.61559e-62	1.04822e-57	down	CUL1	PREDICTED: cullin-1-like isoform X1 [Solanum lycopersicum]	-	-	-	-	protein_coding
Epidermal_cell	Solyc11g011340.2	10HGO	3.42498	1.19938	0.571	0.325	-1.51373	5.57603e-42	2.23465e-37	down	10HGO	8-hydroxygeraniol dehydrogenase [Solanum lycopersicum]	-	GO:0016616//oxidoreductase activity, acting on the CH-OH group of donors, NAD or NADP as acceptor;GO:0046914//transition metal ion binding	GO:0044710//single-organism metabolic process	-	protein_coding
Epidermal_cell	Solyc08g005050.4	MYC1	0.493497	0.172794	0.388	0.139	-1.51344	4.29515e-44	1.72133e-39	down	MYC1	transcription factor MYC1 [Solanum lycopersicum]	-	GO:0005488//binding	GO:0006970//response to osmotic stress;GO:0008152//metabolic process	bHLH	protein_coding
Epidermal_cell	Solyc02g032930.3	Solyc02g032930.3	0.76769	0.269198	0.539	0.204	-1.51151	5.39648e-67	2.16269e-62	down	Solyc02g032930.3	PREDICTED: B-cell receptor-associated protein 31-like [Solanum lycopersicum]	GO:0005911//cell-cell junction;GO:0009536//plastid;GO:0031090//organelle membrane;GO:0031224//intrinsic component of membrane	-	GO:0015031//protein transport	-	protein_coding
Epidermal_cell	Solyc04g074770.2	Solyc04g074770.2	5.08428	1.78362	0.722	0.475	-1.51119	2.0911e-56	8.38029e-52	down	Solyc04g074770.2	PREDICTED: uncharacterized protein LOC101267111 [Solanum lycopersicum]	-	-	-	-	protein_coding
Epidermal_cell	Solyc04g007340.4	Solyc04g007340.4	0.155536	0.0545088	0.181	0.056	-1.51097	2.39804e-21	9.6104e-17	down	Solyc04g007340.4	PREDICTED: uncharacterized protein LOC101257950 [Solanum lycopersicum]	-	-	-	-	protein_coding
Epidermal_cell	Solyc08g015650.3	LARP6B	0.0967675	0.0339029	0.104	0.034	-1.51035	4.11079e-11	1.64744e-06	down	LARP6B	PREDICTED: la-related protein 6B [Solanum lycopersicum]	GO:0032991//macromolecular complex;GO:0043231//intracellular membrane-bounded organelle	GO:0003676//nucleic acid binding	GO:0010467//gene expression	-	protein_coding
Epidermal_cell	Solyc02g078410.1	DHNAT1	0.343393	0.120478	0.337	0.104	-1.51031	3.00625e-43	1.20479e-38	down	DHNAT1	PREDICTED: 1,4-dihydroxy-2-naphthoyl-CoA thioesterase 1 [Solanum lycopersicum]	-	-	-	-	protein_coding
Epidermal_cell	Solyc01g094960.3	MMK2	0.472334	0.165971	0.412	0.142	-1.50831	4.10877e-50	1.64663e-45	down	MMK2	mitogen-activated protein kinase 5 [Solanum lycopersicum]	GO:0015630//microtubule cytoskeleton;GO:0043231//intracellular membrane-bounded organelle;GO:0044444//cytoplasmic part	GO:0004702//receptor signaling protein serine/threonine kinase activity;GO:0032550//purine ribonucleoside binding	GO:0003006//developmental process involved in reproduction;GO:0006090//pyruvate metabolic process;GO:0006605//protein targeting;GO:0006796//phosphate-containing compound metabolic process;GO:0006971//hypotonic response;GO:0006972//hyperosmotic response;GO:0009611//response to wounding;GO:0009617//response to bacterium;GO:0009620//response to fungus;GO:0009696//salicylic acid metabolic process;GO:…	-	protein_coding
Epidermal_cell	Solyc04g080820.2	CKX5	2.05061	0.721458	0.651	0.268	-1.50694	7.63644e-85	3.06038e-80	down	CKX5	cytokinin oxidase/dehydrogenase-like precursor [Solanum lycopersicum]	GO:0043231//intracellular membrane-bounded organelle;GO:0044421//extracellular region part	GO:0000166//nucleotide binding;GO:0016616//oxidoreductase activity, acting on the CH-OH group of donors, NAD or NADP as acceptor;GO:0016645//oxidoreductase activity, acting on the CH-NH group of donors	GO:0001101//response to acid chemical;GO:0009690//cytokinin metabolic process;GO:0010087//phloem or xylem histogenesis;GO:0032787//monocarboxylic acid metabolic process;GO:0044260//cellular macromolecule metabolic process	-	protein_coding
Epidermal_cell	Solyc02g063020.3	Solyc02g063020.3	0.121753	0.0427859	0.117	0.027	-1.50657	5.28556e-20	2.11824e-15	down	Solyc02g063020.3	PREDICTED: protein spinster-like [Solanum lycopersicum]	GO:0031224//intrinsic component of membrane;GO:0043231//intracellular membrane-bounded organelle	GO:0022891//substrate-specific transmembrane transporter activity	GO:0006812//cation transport;GO:0015698//inorganic anion transport;GO:0044763//single-organism cellular process	-	protein_coding
Epidermal_cell	Solyc10g076660.2	At5g05600	0.179842	0.0632406	0.135	0.039	-1.50633	9.62344e-17	3.85669e-12	down	At5g05600	PREDICTED: leucoanthocyanidin dioxygenase isoform X1 [Solanum lycopersicum]	GO:0044424//intracellular part	GO:0016706//oxidoreductase activity, acting on paired donors, with incorporation or reduction of molecular oxygen, 2-oxoglutarate as one donor, and incorporation of one atom each of oxygen into both donors;GO:0043169//cation binding	GO:0001101//response to acid chemical;GO:0006865//amino acid transport;GO:0006950//response to stress;GO:0009404//toxin metabolic process;GO:0009628//response to abiotic stimulus;GO:0009694//jasmonic acid metabolic process;GO:0009755//hormone-mediated signaling pathway;GO:0014070//response to organic cyclic compound;GO:0051707//response to other organism	-	protein_coding
Epidermal_cell	Solyc02g078760.1	Solyc02g078760.1	0.33936	0.119664	0.28	0.091	-1.50304	2.04472e-32	8.19443e-28	down	Solyc02g078760.1	PREDICTED: pre-mRNA-splicing factor CWC22-like [Erythranthe guttata]	-	-	-	-	protein_coding
Epidermal_cell	Solyc11g005380.2	GT-2	8.42684	2.97889	0.945	0.766	-1.50018	1.47277e-180	5.90226e-176	down	GT-2	PREDICTED: trihelix transcription factor GT-2-like [Solanum lycopersicum]	-	GO:0000975//regulatory region DNA binding	GO:0010468//regulation of gene expression	Trihelix	protein_coding
Epidermal_cell	Solyc03g097840.3	MPT3	3.38577	1.19685	0.795	0.449	-1.50016	1.14928e-90	4.60586e-86	down	MPT3	PREDICTED: mitochondrial phosphate carrier protein 3, mitochondrial [Solanum lycopersicum]	GO:0009536//plastid;GO:0019866//organelle inner membrane;GO:0030312//external encapsulating structure;GO:0031224//intrinsic component of membrane	-	GO:0006006//glucose metabolic process;GO:0006739//NADP metabolic process;GO:0006970//response to osmotic stress;GO:0051234//establishment of localization	-	protein_coding
Epidermal_cell	Solyc01g005720.3	HCR9-0	0.329681	0.11696	0.256	0.076	-1.49427	3.04494e-32	1.22029e-27	down	HCR9-0	PREDICTED: receptor-like protein 12 [Solanum lycopersicum]	-	-	-	-	protein_coding
Epidermal_cell	Solyc06g050370.1	Solyc06g050370.1	0.149938	0.0536302	0.141	0.057	-1.48152	2.47021e-11	9.8996e-07	down	Solyc06g050370.1	PREDICTED: probable LIM domain-containing serine/threonine-protein kinase DDB_G0286997 [Gossypium hirsutum]	-	-	-	-	protein_coding
Epidermal_cell	Solyc12g056590.2	ERF110	0.540962	0.193822	0.38	0.118	-1.48032	1.16302e-50	4.66092e-46	down	ERF110	ethylene-responsive transcription factor 2a isoform 2 [Solanum lycopersicum]	GO:0043231//intracellular membrane-bounded organelle	GO:0001071//nucleic acid binding transcription factor activity	GO:0006355//regulation of transcription, DNA-templated;GO:0044699//single-organism process	AP2-EREBP	protein_coding
Epidermal_cell	Solyc01g086870.3	BHLH130	6.36077	2.28193	0.925	0.692	-1.4789	1.91268e-139	7.66527e-135	down	BHLH130	PREDICTED: transcription factor bHLH130-like [Solanum lycopersicum]	-	-	-	bHLH	protein_coding
Epidermal_cell	Solyc07g043310.3	GABA-TP1	1.01128	0.363129	0.576	0.239	-1.47737	1.29217e-65	5.17848e-61	down	GABA-TP1	gamma aminobutyrate transaminase 1, mitochondrial [Solanum lycopersicum]	GO:0009536//plastid;GO:0031090//organelle membrane	GO:0003867//4-aminobutyrate transaminase activity;GO:0043168//anion binding;GO:0046914//transition metal ion binding	GO:0000904//cell morphogenesis involved in differentiation;GO:0005984//disaccharide metabolic process;GO:0006105//succinate metabolic process;GO:0006511//ubiquitin-dependent protein catabolic process;GO:0006970//response to osmotic stress;GO:0006996//organelle organization;GO:0009062//fatty acid catabolic process;GO:0009063//cellular amino acid catabolic process;GO:0009064//glutamine family amino…	-	protein_coding
Epidermal_cell	Solyc01g097920.3	RCS3	0.478083	0.171727	0.357	0.142	-1.4766	4.3603e-34	1.74743e-29	down	RCS3	PREDICTED: cysteine synthase [Solanum lycopersicum]	GO:0009532//plastid stroma	GO:0016765//transferase activity, transferring alkyl or aryl (other than methyl) groups;GO:0016836//hydro-lyase activity	GO:0000097//sulfur amino acid biosynthetic process;GO:0006563//L-serine metabolic process	-	protein_coding
Epidermal_cell	Solyc12g056480.2	SGR	0.534084	0.1919	0.196	0.069	-1.47623	1.36961e-19	5.48884e-15	down	SGR	PREDICTED: protein STAY-GREEN, chloroplastic-like [Solanum lycopersicum]	GO:0009536//plastid	-	GO:0090056//regulation of chlorophyll metabolic process	-	protein_coding
Epidermal_cell	Solyc10g081570.3	Solyc10g081570.3	4.40808	1.58455	0.655	0.503	-1.47602	5.63978e-47	2.2602e-42	down	Solyc10g081570.3	PREDICTED: ABC transporter F family member 4-like [Solanum lycopersicum]	-	-	-	-	protein_coding
Epidermal_cell	Solyc01g105650.4	2ODD19	0.250307	0.08997	0.104	0.042	-1.47516	2.36746e-08	0.000948783	down	2ODD19	PREDICTED: protein DMR6-LIKE OXYGENASE 2-like [Solanum lycopersicum]	-	GO:0016706//oxidoreductase activity, acting on paired donors, with incorporation or reduction of molecular oxygen, 2-oxoglutarate as one donor, and incorporation of one atom each of oxygen into both donors	-	-	protein_coding
Epidermal_cell	Solyc03g031440.4	At4g27270	0.115629	0.0418307	0.107	0.034	-1.46467	3.97925e-12	1.59472e-07	down	At4g27270	PREDICTED: probable NAD(P)H dehydrogenase (quinone) FQR1-like 1 [Solanum pennellii]	GO:0031090//organelle membrane;GO:0043231//intracellular membrane-bounded organelle;GO:0044444//cytoplasmic part	GO:0016655//oxidoreductase activity, acting on NAD(P)H, quinone or similar compound as acceptor;GO:0032553//ribonucleotide binding	GO:0006355//regulation of transcription, DNA-templated;GO:0006950//response to stress;GO:0009733//response to auxin;GO:0010038//response to metal ion;GO:0044710//single-organism metabolic process	-	protein_coding
Epidermal_cell	Solyc09g083090.4	CIPK7	0.212859	0.0770711	0.199	0.087	-1.46444	1.50342e-14	6.0251e-10	down	CIPK7	PREDICTED: CBL-interacting serine/threonine-protein kinase 7-like [Solanum lycopersicum]	-	-	-	-	protein_coding
Epidermal_cell	Solyc04g011750.3	Solyc04g011750.3	2.52307	0.915893	0.619	0.295	-1.46183	3.7683e-62	1.51018e-57	down	Solyc04g011750.3	PREDICTED: histone H3.v1-like [Solanum lycopersicum]	-	-	-	-	protein_coding
Epidermal_cell	Solyc12g087950.1	AHL17	0.755125	0.274136	0.481	0.149	-1.46149	4.48609e-71	1.79785e-66	down	AHL17	PREDICTED: AT-hook motif nuclear-localized protein 28-like [Solanum lycopersicum]	-	-	-	-	protein_coding
Epidermal_cell	Solyc05g015610.3	AHK3	0.428346	0.15562	0.336	0.116	-1.46016	1.09724e-37	4.39729e-33	down	AHK3	PREDICTED: histidine kinase 3 [Solanum lycopersicum]	-	-	-	ARR-B	protein_coding
Epidermal_cell	Solyc06g076640.3	TUBB8	0.91463	0.332526	0.578	0.227	-1.45945	1.41306e-71	5.66296e-67	down	TUBB8	PREDICTED: tubulin beta chain [Solanum lycopersicum]	GO:0005911//cell-cell junction;GO:0015630//microtubule cytoskeleton;GO:0016020//membrane;GO:0030312//external encapsulating structure;GO:0043231//intracellular membrane-bounded organelle;GO:0043234//protein complex;GO:0044444//cytoplasmic part	GO:0005198//structural molecule activity;GO:0017111//nucleoside-triphosphatase activity;GO:0032550//purine ribonucleoside binding	GO:0006006//glucose metabolic process;GO:0006970//response to osmotic stress;GO:0006996//organelle organization;GO:0010038//response to metal ion;GO:0043623//cellular protein complex assembly;GO:0044763//single-organism cellular process;GO:0048509//regulation of meristem development;GO:0051603//proteolysis involved in cellular protein catabolic process	-	protein_coding
Epidermal_cell	Solyc01g088150.3	Os01g0939600	0.75718	0.275527	0.516	0.174	-1.45811	3.36739e-71	1.34952e-66	down	Os01g0939600	PREDICTED: probable glycerol-3-phosphate dehydrogenase [NAD(+)] 1, cytosolic [Solanum lycopersicum]	GO:0044444//cytoplasmic part	GO:0000166//nucleotide binding;GO:0016616//oxidoreductase activity, acting on the CH-OH group of donors, NAD or NADP as acceptor;GO:0046983//protein dimerization activity;GO:0048037//cofactor binding	GO:0006072//glycerol-3-phosphate metabolic process;GO:0044238//primary metabolic process;GO:0044710//single-organism metabolic process;GO:0050896//response to stimulus	-	protein_coding
Epidermal_cell	Solyc09g082110.4	RAB28	0.131813	0.0479131	0.128	0.035	-1.45809	7.57989e-18	3.03772e-13	down	RAB28	PREDICTED: late embryogenesis abundant protein D-34-like isoform X1 [Solanum lycopersicum]	GO:0044444//cytoplasmic part	-	GO:0003006//developmental process involved in reproduction;GO:0006721//terpenoid metabolic process	-	protein_coding
Epidermal_cell	Solyc07g008250.3	EBF2	0.774198	0.281777	0.484	0.174	-1.45783	7.71158e-60	3.09049e-55	down	EBF2	PREDICTED: EIN3-binding F-box protein 1-like [Solanum lycopersicum]	-	-	GO:0007568//aging;GO:0009725//response to hormone	-	protein_coding
Epidermal_cell	Solyc09g098150.3	AMC4	0.935077	0.34069	0.604	0.24	-1.45636	1.44637e-75	5.79645e-71	down	AMC4	metacaspase 1 [Solanum lycopersicum]	GO:0005911//cell-cell junction;GO:0009536//plastid;GO:0016020//membrane	GO:0004175//endopeptidase activity;GO:0005515//protein binding	GO:0001101//response to acid chemical;GO:0006970//response to osmotic stress;GO:0006996//organelle organization;GO:0009411//response to UV;GO:0009699//phenylpropanoid biosynthetic process;GO:0010038//response to metal ion;GO:0012501//programmed cell death;GO:0015698//inorganic anion transport;GO:0016485//protein processing;GO:0036474//cell death in response to hydrogen peroxide;GO:0048588//develo…	-	protein_coding
Epidermal_cell	Solyc05g055070.4	EIN4	0.167627	0.0610367	0.168	0.06	-1.45601	1.76253e-16	7.06351e-12	down	EIN4	PREDICTED: protein EIN4-like [Solanum lycopersicum]	-	-	-	ARR-B	protein_coding
Epidermal_cell	Solyc07g047720.3	MEMB11	0.379417	0.138311	0.356	0.126	-1.45521	5.83282e-40	2.33756e-35	down	MEMB11	PREDICTED: membrin-11 [Solanum lycopersicum]	-	-	-	-	protein_coding
Epidermal_cell	Solyc06g005810.3	RAB11A	1.63629	0.596884	0.718	0.38	-1.45475	9.52279e-79	3.81635e-74	down	RAB11A	PREDICTED: ras-related protein Rab2BV [Solanum lycopersicum]	-	-	-	-	protein_coding
Epidermal_cell	Solyc10g007190.2	Solyc10g007190.2	0.174088	0.0635039	0.151	0.062	-1.45346	9.90903e-12	3.97114e-07	down	Solyc10g007190.2	PREDICTED: zinc finger BED domain-containing protein RICESLEEPER 2-like [Erythranthe guttata]	-	-	-	-	protein_coding
Epidermal_cell	Solyc12g044230.2	At2g25737	0.338378	0.1237	0.243	0.082	-1.45105	2.24609e-26	9.00144e-22	down	At2g25737	PREDICTED: uncharacterized protein LOC101268364 isoform X1 [Solanum lycopersicum]	-	GO:0034062//RNA polymerase activity	GO:0009059//macromolecule biosynthetic process	-	protein_coding
Epidermal_cell	Solyc02g077100.3	OsI_03083	0.13948	0.0510093	0.137	0.044	-1.44944	1.51559e-15	6.07387e-11	down	OsI_03083	PREDICTED: phospholipase A1-II 1-like [Solanum lycopersicum]	-	-	-	-	protein_coding
Epidermal_cell	Solyc04g072120.2	Solyc04g072120.2	1.64745	0.604052	0.783	0.402	-1.44734	1.93218e-103	7.74342e-99	down	Solyc04g072120.2	PREDICTED: uncharacterized protein LOC101258553 [Solanum lycopersicum]	GO:0043231//intracellular membrane-bounded organelle	-	GO:0009746//response to hexose;GO:0034285//response to disaccharide;GO:0043094//cellular metabolic compound salvage	-	protein_coding
Epidermal_cell	Solyc06g065320.4	PDIL5-2	0.191842	0.0704578	0.215	0.059	-1.44379	3.31178e-31	1.32723e-26	down	PDIL5-2	PREDICTED: protein disulfide isomerase-like 5-2 [Solanum lycopersicum]	-	-	-	-	protein_coding
Epidermal_cell	Solyc08g078950.3	NPF6.3	0.415964	0.152916	0.279	0.096	-1.44313	5.12597e-30	2.05428e-25	down	NPF6.3	PREDICTED: protein NRT1/ PTR FAMILY 6.3-like [Solanum lycopersicum]	GO:0031224//intrinsic component of membrane;GO:0043231//intracellular membrane-bounded organelle	GO:0015103//inorganic anion transmembrane transporter activity;GO:0015291//secondary active transmembrane transporter activity	GO:0001101//response to acid chemical;GO:0006694//steroid biosynthetic process;GO:0006950//response to stress;GO:0009664//plant-type cell wall organization;GO:0009755//hormone-mediated signaling pathway;GO:0010383//cell wall polysaccharide metabolic process;GO:0015698//inorganic anion transport;GO:0015833//peptide transport;GO:0019758//glycosinolate biosynthetic process;GO:0042126//nitrate metabo…	-	protein_coding
Epidermal_cell	Solyc02g067080.4	UGD1	0.929059	0.342534	0.618	0.226	-1.43926	2.01638e-87	8.08086e-83	down	UGD1	PREDICTED: UDP-glucose 6-dehydrogenase 1 [Solanum lycopersicum]	-	GO:0000166//nucleotide binding;GO:0016614//oxidoreductase activity, acting on CH-OH group of donors	GO:0009226//nucleotide-sugar biosynthetic process	-	protein_coding
Epidermal_cell	Solyc11g011190.1	At5g11130/At5g11120	0.176655	0.0651306	0.173	0.062	-1.43813	1.16736e-16	4.67831e-12	down	At5g11130/At5g11120	PREDICTED: probable glycosyltransferase At5g11130 [Solanum lycopersicum]	GO:0043231//intracellular membrane-bounded organelle	-	-	-	protein_coding
Epidermal_cell	Solyc03g120600.4	PCR8	0.396902	0.1466	0.186	0.086	-1.43627	3.0747e-12	1.23222e-07	down	PCR8	PREDICTED: protein PLANT CADMIUM RESISTANCE 8-like [Solanum lycopersicum]	GO:0016020//membrane	-	GO:0001101//response to acid chemical;GO:0006568//tryptophan metabolic process;GO:0006873//cellular ion homeostasis;GO:0006950//response to stress;GO:0009683//indoleacetic acid metabolic process;GO:0015698//inorganic anion transport;GO:0030001//metal ion transport;GO:0046942//carboxylic acid transport	-	protein_coding
Epidermal_cell	Solyc06g050950.3	LBD12	0.21525	0.0794907	0.11	0.05	-1.43601	2.44804e-07	0.00981078	down	LBD12	PREDICTED: LOB domain-containing protein 12-like [Solanum lycopersicum]	-	GO:0003676//nucleic acid binding	GO:0009887//organ morphogenesis	LOB	protein_coding
Epidermal_cell	Solyc04g054820.3	gpmA	0.486217	0.179658	0.346	0.146	-1.43584	5.70332e-30	2.28566e-25	down	gpmA	PREDICTED: 2,3-bisphosphoglycerate-dependent phosphoglycerate mutase-like isoform X1 [Solanum pennellii]	-	GO:0016868//intramolecular transferase activity, phosphotransferases	GO:0006090//pyruvate metabolic process	-	protein_coding
Epidermal_cell	Solyc02g090310.1	DOF3.1	0.312371	0.115428	0.168	0.065	-1.43547	1.78761e-14	7.16403e-10	down	DOF3.1	PREDICTED: dof zinc finger protein DOF1.7-like [Solanum lycopersicum]	-	GO:0000975//regulatory region DNA binding	GO:0010243//response to organonitrogen compound;GO:0010468//regulation of gene expression	C2C2-Dof	protein_coding
Epidermal_cell	Solyc02g092120.3	PSK3	1.7226	0.63809	0.462	0.237	-1.43262	3.10671e-32	1.24505e-27	down	PSK3	phytosulfokines 2 precursor [Solanum lycopersicum]	GO:0043231//intracellular membrane-bounded organelle	GO:0005102//receptor binding	GO:0044699//single-organism process	-	protein_coding
Epidermal_cell	Solyc12g010650.1	Solyc12g010650.1	0.097512	0.0360639	0.119	0.04	-1.43251	2.09517e-12	8.39658e-08	down	Solyc12g010650.1	PREDICTED: transcription termination factor MTERF5, chloroplastic-like [Solanum lycopersicum]	-	-	-	mTERF	protein_coding
Epidermal_cell	Solyc06g082160.4	SGF11	0.13191	0.0488432	0.15	0.048	-1.43146	5.54516e-17	2.22228e-12	down	SGF11	PREDICTED: ataxin-7-like protein 3 [Solanum lycopersicum]	-	-	-	-	protein_coding
Epidermal_cell	Solyc08g007920.2	IQD31	0.46882	0.173789	0.269	0.113	-1.43117	5.17644e-22	2.07451e-17	down	IQD31	PREDICTED: protein IQ-DOMAIN 31-like [Solanum lycopersicum]	GO:0043231//intracellular membrane-bounded organelle	-	-	-	protein_coding
Epidermal_cell	Solyc09g008780.4	At2g36630	0.494893	0.183489	0.321	0.111	-1.43093	1.063e-35	4.26009e-31	down	At2g36630	PREDICTED: uncharacterized protein LOC101249675 [Solanum lycopersicum]	-	-	-	-	protein_coding
Epidermal_cell	Solyc12g009560.2	EBF2	0.566177	0.209934	0.414	0.128	-1.43089	1.03643e-57	4.15361e-53	down	EBF2	EIN3-binding F-box protein 1 [Solanum lycopersicum]	-	-	GO:0007568//aging;GO:0009725//response to hormone	-	protein_coding
Epidermal_cell	Solyc08g082240.1	Solyc08g082240.1	0.131308	0.0486818	0.138	0.037	-1.42964	2.49368e-20	9.99369e-16	down	Solyc08g082240.1	PREDICTED: uncharacterized protein LOC101257691 [Solanum lycopersicum]	GO:0044444//cytoplasmic part	-	-	-	protein_coding
Epidermal_cell	Solyc03g031800.3	XTH8	0.146133	0.0544696	0.142	0.04	-1.4221	7.1196e-19	2.85325e-14	down	XTH8	PREDICTED: probable xyloglucan endotransglucosylase/hydrolase protein 8 [Solanum lycopersicum]	GO:0005576//extracellular region;GO:0005618//cell wall;GO:0005911//cell-cell junction;GO:0009536//plastid	GO:0016758//transferase activity, transferring hexosyl groups;GO:0016787//hydrolase activity	GO:0006694//steroid biosynthetic process;GO:0006970//response to osmotic stress;GO:0007275//multicellular organism development;GO:0009414//response to water deprivation;GO:0009642//response to light intensity;GO:0009725//response to hormone;GO:0009826//unidimensional cell growth;GO:0032535//regulation of cellular component size;GO:0043479//pigment accumulation in tissues in response to UV light;G…	-	protein_coding
Epidermal_cell	Solyc02g092200.3	Solyc02g092200.3	0.11967	0.0446718	0.123	0.039	-1.4196	1.03722e-13	4.15678e-09	down	Solyc02g092200.3	PREDICTED: uncharacterized protein LOC101266579 isoform X2 [Solanum lycopersicum]	-	-	-	-	protein_coding
Epidermal_cell	Solyc02g086810.1	Solyc02g086810.1	0.188438	0.0704235	0.141	0.056	-1.41868	9.09129e-12	3.64342e-07	down	Solyc02g086810.1	PREDICTED: uncharacterized protein LOC101250946 [Solanum lycopersicum]	-	-	-	-	protein_coding
Epidermal_cell	Solyc01g087090.3	Solyc01g087090.3	0.603696	0.226343	0.409	0.176	-1.41491	6.33311e-37	2.53806e-32	down	Solyc01g087090.3	-	-	-	-	-	protein_coding
Epidermal_cell	Solyc01g097520.4	Solyc01g097520.4	5.5031	2.06498	0.856	0.587	-1.41408	5.74372e-79	2.30185e-74	down	Solyc01g097520.4	-	-	-	-	-	protein_coding
Epidermal_cell	Solyc11g068610.2	ARPC2A	0.330375	0.123944	0.304	0.102	-1.41369	7.96694e-35	3.19283e-30	down	ARPC2A	PREDICTED: actin-related protein 2/3 complex subunit 2A isoform X1 [Solanum lycopersicum]	GO:0005856//cytoskeleton;GO:0043231//intracellular membrane-bounded organelle;GO:0043234//protein complex	GO:0003678//DNA helicase activity;GO:0032550//purine ribonucleoside binding;GO:0043565//sequence-specific DNA binding;GO:0043566//structure-specific DNA binding	GO:0000726//non-recombinational repair;GO:0000904//cell morphogenesis involved in differentiation;GO:0032392//DNA geometric change;GO:0045010//actin nucleation	-	protein_coding
Epidermal_cell	Solyc10g086780.2	ANS	0.21932	0.0823551	0.226	0.072	-1.41202	1.23907e-26	4.96571e-22	down	ANS	PREDICTED: codeine O-demethylase [Solanum lycopersicum]	GO:0044444//cytoplasmic part	GO:0016705//oxidoreductase activity, acting on paired donors, with incorporation or reduction of molecular oxygen	GO:0001101//response to acid chemical;GO:0009117//nucleotide metabolic process;GO:0015698//inorganic anion transport;GO:0016129//phytosteroid biosynthetic process;GO:0030001//metal ion transport;GO:0032412//regulation of ion transmembrane transporter activity	-	protein_coding
Epidermal_cell	Solyc06g009270.3	DGK7	2.03592	0.765192	0.815	0.401	-1.41167	2.13169e-112	8.54298e-108	down	DGK7	PREDICTED: diacylglycerol kinase 7 [Solanum lycopersicum]	GO:0005911//cell-cell junction;GO:0016020//membrane;GO:0043231//intracellular membrane-bounded organelle	GO:0016301//kinase activity;GO:0032550//purine ribonucleoside binding	GO:0006605//protein targeting;GO:0006796//phosphate-containing compound metabolic process;GO:0006950//response to stress;GO:0007186//G-protein coupled receptor signaling pathway;GO:0009891//positive regulation of biosynthetic process;GO:0043067//regulation of programmed cell death	-	protein_coding
Epidermal_cell	Solyc06g072680.4	HVA22	0.282044	0.106039	0.168	0.077	-1.41048	2.51476e-11	1.00782e-06	down	HVA22	PREDICTED: HVA22-like protein e [Solanum lycopersicum]	GO:0009536//plastid;GO:0031224//intrinsic component of membrane	-	GO:0006972//hyperosmotic response;GO:0009414//response to water deprivation;GO:0010506//regulation of autophagy;GO:0048229//gametophyte development;GO:0090567//reproductive shoot system development	-	protein_coding
Epidermal_cell	Solyc09g074320.3	BSL1	0.165779	0.0623153	0.163	0.061	-1.41016	1.19335e-14	4.78247e-10	down	BSL1	Hop-interacting protein THI129 [Solanum lycopersicum]	GO:0016020//membrane;GO:0044444//cytoplasmic part	GO:0016787//hydrolase activity;GO:0046914//transition metal ion binding	GO:0006796//phosphate-containing compound metabolic process	-	protein_coding
Epidermal_cell	Solyc05g012180.3	MES11	1.05936	0.398702	0.571	0.222	-1.40959	8.72304e-70	3.49584e-65	down	MES11	PREDICTED: putative methylesterase 11, chloroplastic [Solanum lycopersicum]	-	GO:0016787//hydrolase activity	-	-	protein_coding
Epidermal_cell	Solyc10g081330.3	UBA2A	0.220017	0.082804	0.239	0.078	-1.40876	1.07425e-27	4.30518e-23	down	UBA2A	PREDICTED: UBP1-associated protein 2A-like [Solanum lycopersicum]	GO:0043231//intracellular membrane-bounded organelle;GO:0044444//cytoplasmic part	GO:0003723//RNA binding	GO:0006950//response to stress;GO:0009692//ethylene metabolic process;GO:0010260//organ senescence;GO:0016265//death;GO:0044763//single-organism cellular process;GO:0050789//regulation of biological process	-	protein_coding
Epidermal_cell	Solyc05g055470.4	NAC078	0.631927	0.238474	0.485	0.178	-1.40555	1.95754e-58	7.84502e-54	down	NAC078	PREDICTED: NAC domain-containing protein 78 [Solanum lycopersicum]	GO:0016020//membrane;GO:0043231//intracellular membrane-bounded organelle	GO:0000975//regulatory region DNA binding;GO:0001071//nucleic acid binding transcription factor activity	GO:0006355//regulation of transcription, DNA-templated;GO:0009414//response to water deprivation;GO:0009642//response to light intensity;GO:0010260//organ senescence	NAC	protein_coding
Epidermal_cell	Solyc06g051380.3	STXBP5L	0.158046	0.0597349	0.15	0.058	-1.4022	6.63179e-13	2.65776e-08	down	STXBP5L	PREDICTED: uncharacterized protein LOC101264935 isoform X1 [Solanum lycopersicum]	GO:0016020//membrane	-	-	-	protein_coding
Epidermal_cell	Solyc12g099100.2	FLBR	0.649546	0.245755	0.514	0.197	-1.40185	5.50425e-60	2.20588e-55	down	FLBR	PREDICTED: dihydrolipoyl dehydrogenase, mitochondrial-like [Solanum lycopersicum]	GO:0044429//mitochondrial part	GO:0000166//nucleotide binding;GO:0016620//oxidoreductase activity, acting on the aldehyde or oxo group of donors, NAD or NADP as acceptor;GO:0016653//oxidoreductase activity, acting on NAD(P)H, heme protein as acceptor;GO:0016668//oxidoreductase activity, acting on a sulfur group of donors, NAD(P) as acceptor;GO:0016723//oxidoreductase activity, oxidizing metal ions, NAD or NADP as acceptor;GO:0…	GO:0019725//cellular homeostasis;GO:0044710//single-organism metabolic process;GO:0061687//detoxification of inorganic compound	-	protein_coding
Epidermal_cell	Solyc08g014290.1	SLP2	0.252627	0.0955765	0.261	0.094	-1.40134	2.31174e-26	9.26452e-22	down	SLP2	PREDICTED: shewanella-like protein phosphatase 2 [Solanum lycopersicum]	-	GO:0003824//catalytic activity	-	-	protein_coding
Epidermal_cell	Solyc09g005360.3	AL1	0.225894	0.0855004	0.242	0.093	-1.40059	6.49681e-22	2.60366e-17	down	AL1	PREDICTED: PHD finger protein ALFIN-LIKE 1 [Solanum lycopersicum]	GO:0043231//intracellular membrane-bounded organelle;GO:0044444//cytoplasmic part	GO:0000975//regulatory region DNA binding;GO:0042393//histone binding;GO:0046914//transition metal ion binding	GO:0000280//nuclear division;GO:0006325//chromatin organization;GO:0010468//regulation of gene expression;GO:0034645//cellular macromolecule biosynthetic process	Alfin-like	protein_coding
Epidermal_cell	Solyc06g059870.1	Solyc06g059870.1	0.712402	0.269782	0.401	0.188	-1.40056	5.24355e-31	2.1014e-26	down	Solyc06g059870.1	-	-	-	-	-	protein_coding
Epidermal_cell	Solyc03g031790.1	OST3B	0.483448	0.183198	0.411	0.167	-1.39947	6.64639e-40	2.66361e-35	down	OST3B	PREDICTED: probable dolichyl-diphosphooligosaccharide--protein glycosyltransferase subunit 3B [Solanum lycopersicum]	GO:0009536//plastid	GO:0015144//carbohydrate transmembrane transporter activity	-	-	protein_coding
Epidermal_cell	Solyc02g063520.3	HAT22	0.514091	0.195124	0.257	0.107	-1.39717	7.49614e-21	3.00415e-16	down	HAT22	PREDICTED: homeobox-leucine zipper protein HAT22 [Solanum lycopersicum]	-	-	GO:0009725//response to hormone;GO:0010467//gene expression;GO:0034645//cellular macromolecule biosynthetic process;GO:0043543//protein acylation	-	protein_coding
Epidermal_cell	Solyc08g067340.4	WRKY40	0.415106	0.15758	0.191	0.084	-1.39682	1.60806e-13	6.44445e-09	down	WRKY40	PREDICTED: probable WRKY transcription factor 40 [Solanum lycopersicum]	GO:0005623//cell	GO:0005488//binding	GO:0002252//immune effector process;GO:0002682//regulation of immune system process;GO:0006725//cellular aromatic compound metabolic process;GO:0009617//response to bacterium;GO:0009620//response to fungus;GO:0009751//response to salicylic acid;GO:0009755//hormone-mediated signaling pathway;GO:0031347//regulation of defense response;GO:0035556//intracellular signal transduction;GO:0043900//regula…	WRKY	protein_coding
Epidermal_cell	Solyc02g085830.4	Solyc02g085830.4	0.521462	0.198524	0.333	0.146	-1.3928	1.14808e-26	4.60103e-22	down	Solyc02g085830.4	PREDICTED: IST1 homolog [Solanum lycopersicum]	-	-	GO:0006952//defense response;GO:0007165//signal transduction;GO:0009696//salicylic acid metabolic process	-	protein_coding
Epidermal_cell	Solyc10g050850.2	At5g18200	0.161596	0.0615031	0.153	0.056	-1.39221	3.41776e-14	1.3697e-09	down	At5g18200	PREDICTED: ADP-glucose phosphorylase [Solanum lycopersicum]	-	GO:0046914//transition metal ion binding;GO:0051748//UTP-monosaccharide-1-phosphate uridylyltransferase activity;GO:0070566//adenylyltransferase activity	GO:0010647//positive regulation of cell communication;GO:0019318//hexose metabolic process	-	protein_coding
Epidermal_cell	Solyc06g030490.3	NPP3	0.0944883	0.0359564	0.115	0.037	-1.39141	9.0441e-13	3.62451e-08	down	NPP3	PREDICTED: serine/threonine-protein phosphatase PP1 isozyme 3 [Solanum lycopersicum]	GO:0008287//protein serine/threonine phosphatase complex	GO:0004721//phosphoprotein phosphatase activity;GO:0043169//cation binding	GO:0006498//N-terminal protein lipidation;GO:0006796//phosphate-containing compound metabolic process	-	protein_coding
Epidermal_cell	Solyc04g051700.3	LIP1	0.225158	0.0857716	0.22	0.072	-1.39132	4.68639e-25	1.87812e-20	down	LIP1	PREDICTED: uncharacterized GTP-binding protein At5g64813 [Solanum lycopersicum]	-	GO:0032550//purine ribonucleoside binding	GO:0008104//protein localization;GO:0035556//intracellular signal transduction	-	protein_coding
Epidermal_cell	Solyc08g006640.3	MGD	3.07914	1.17569	0.828	0.519	-1.38894	1.19967e-92	4.8078e-88	down	MGD	PREDICTED: probable monogalactosyldiacylglycerol synthase, chloroplastic [Solanum lycopersicum]	GO:0009527//plastid outer membrane;GO:0009528//plastid inner membrane	GO:0005488//binding;GO:0035250//UDP-galactosyltransferase activity	GO:0001101//response to acid chemical;GO:0003006//developmental process involved in reproduction;GO:0006355//regulation of transcription, DNA-templated;GO:0009247//glycolipid biosynthetic process;GO:0009267//cellular response to starvation;GO:0009668//plastid membrane organization;GO:0009694//jasmonic acid metabolic process;GO:0030258//lipid modification;GO:0044767//single-organism developmental …	-	protein_coding
Epidermal_cell	Solyc02g065470.1	STS14	1.18837	0.453729	0.527	0.224	-1.38889	6.21292e-55	2.48989e-50	down	STS14	PREDICTED: STS14 protein [Solanum lycopersicum]	-	-	-	-	protein_coding
Epidermal_cell	Solyc09g090130.3	MYB15	1.8393	0.702529	0.69	0.325	-1.3884	5.2222e-78	2.09285e-73	down	MYB15	PREDICTED: myb-related protein Myb4-like [Solanum lycopersicum]	-	GO:0005488//binding	GO:0000160//phosphorelay signal transduction system;GO:0001101//response to acid chemical;GO:0002252//immune effector process;GO:0006952//defense response;GO:0006972//hyperosmotic response;GO:0009694//jasmonic acid metabolic process;GO:0009755//hormone-mediated signaling pathway;GO:0010038//response to metal ion;GO:0010243//response to organonitrogen compound	ARR-B	protein_coding
Epidermal_cell	Solyc01g150164.1	Solyc01g150164.1	1.13974	0.435587	0.599	0.275	-1.38747	2.14468e-61	8.595e-57	down	Solyc01g150164.1	BnaC05g20800D [Brassica napus]	-	-	GO:0009628//response to abiotic stimulus;GO:0009814//defense response, incompatible interaction	-	protein_coding
Epidermal_cell	Solyc08g079440.1	GAE5	0.135453	0.0517232	0.131	0.051	-1.38719	4.39049e-11	1.75953e-06	down	GAE5	PREDICTED: UDP-glucuronate 4-epimerase 5 [Solanum lycopersicum]	GO:0000139//Golgi membrane;GO:0031224//intrinsic component of membrane;GO:0031984//organelle subcompartment	GO:0016857//racemase and epimerase activity, acting on carbohydrates and derivatives;GO:0048037//cofactor binding	GO:0009117//nucleotide metabolic process;GO:0009247//glycolipid biosynthetic process;GO:0009267//cellular response to starvation;GO:0009414//response to water deprivation;GO:0019752//carboxylic acid metabolic process;GO:0042430//indole-containing compound metabolic process	-	protein_coding
Epidermal_cell	Solyc08g065190.3	ZIP4	0.223162	0.0854093	0.192	0.058	-1.38459	1.40519e-23	5.63144e-19	down	ZIP4	PREDICTED: zinc transporter 4, chloroplastic [Solanum lycopersicum]	GO:0009507//chloroplast;GO:0031090//organelle membrane;GO:0044446//intracellular organelle part	GO:0016491//oxidoreductase activity;GO:0046915//transition metal ion transmembrane transporter activity	GO:0006829//zinc II ion transport;GO:0009267//cellular response to starvation;GO:0010038//response to metal ion;GO:0042044//fluid transport;GO:0051707//response to other organism	-	protein_coding
Epidermal_cell	Solyc07g065700.4	SEC14	0.0944785	0.0361471	0.105	0.036	-1.38364	1.86007e-10	7.45441e-06	down	SEC14	PREDICTED: SEC14 cytosolic factor [Solanum pennellii]	GO:0043231//intracellular membrane-bounded organelle	-	GO:0051234//establishment of localization	-	protein_coding
Epidermal_cell	Solyc05g006660.4	Solyc05g006660.4	0.75176	0.288107	0.518	0.204	-1.38336	1.23951e-58	4.96745e-54	down	Solyc05g006660.4	PREDICTED: uncharacterized protein LOC101249264 [Solanum lycopersicum]	GO:0016020//membrane;GO:0043231//intracellular membrane-bounded organelle	-	GO:0046942//carboxylic acid transport	-	protein_coding
Epidermal_cell	Solyc04g082030.1	ODC	4.23413	1.62428	0.696	0.445	-1.38221	2.30043e-48	9.21921e-44	down	ODC	ornithine decarboxylase [Solanum lycopersicum]	-	GO:0008047//enzyme activator activity;GO:0016831//carboxy-lyase activity	GO:0006591//ornithine metabolic process;GO:0006596//polyamine biosynthetic process	-	protein_coding
Epidermal_cell	Solyc05g015800.3	AMAT	0.863357	0.331155	0.419	0.197	-1.38218	4.6304e-33	1.85568e-28	down	AMAT	PREDICTED: methanol O-anthraniloyltransferase-like [Solanum lycopersicum]	-	GO:0016746//transferase activity, transferring acyl groups	-	-	protein_coding
Epidermal_cell	Solyc02g079230.3	PVA42	0.749606	0.287596	0.552	0.228	-1.38178	9.33302e-61	3.7403e-56	down	PVA42	PREDICTED: vesicle-associated protein 4-2 [Solanum lycopersicum]	GO:0031090//organelle membrane;GO:0043231//intracellular membrane-bounded organelle	-	GO:0006498//N-terminal protein lipidation;GO:0006605//protein targeting;GO:0006950//response to stress	-	protein_coding
Epidermal_cell	Solyc03g063600.4	GK-2	5.29372	2.03452	0.935	0.692	-1.37955	7.25227e-143	2.90642e-138	down	GK-2	guanylate kinase [Solanum lycopersicum]	GO:0044424//intracellular part	GO:0016776//phosphotransferase activity, phosphate group as acceptor	GO:0007165//signal transduction;GO:0007275//multicellular organism development;GO:0009117//nucleotide metabolic process;GO:0009620//response to fungus;GO:0010243//response to organonitrogen compound;GO:0040008//regulation of growth	-	protein_coding
Epidermal_cell	Solyc09g089630.3	BET12	0.216335	0.0830969	0.21	0.067	-1.37933	4.26723e-25	1.71014e-20	down	BET12	PREDICTED: bet1-like SNARE 1-2 [Solanum lycopersicum]	GO:0031090//organelle membrane;GO:0031224//intrinsic component of membrane;GO:0043231//intracellular membrane-bounded organelle	GO:0005515//protein binding	GO:0008104//protein localization;GO:0016482//cytoplasmic transport;GO:0061024//membrane organization	-	protein_coding
Epidermal_cell	Solyc01g107900.3	WSD1	2.04548	0.786497	0.79	0.455	-1.37881	1.45853e-89	5.8452e-85	down	WSD1	PREDICTED: O-acyltransferase WSD1 [Solanum lycopersicum]	-	GO:0016740//transferase activity	GO:0008152//metabolic process	-	protein_coding
Epidermal_cell	Solyc10g005950.3	NUDT2	1.0012	0.387089	0.358	0.189	-1.37077	4.53842e-22	1.81882e-17	down	NUDT2	PREDICTED: nudix hydrolase 2-like [Solanum lycopersicum]	-	GO:0003824//catalytic activity	-	-	protein_coding
Epidermal_cell	Solyc04g071770.3	ERF110	2.55332	0.988516	0.805	0.444	-1.36895	1.50699e-94	6.03942e-90	down	ERF110	PREDICTED: ethylene-responsive transcription factor ABR1-like [Solanum lycopersicum]	-	-	GO:0009987//cellular process;GO:0050789//regulation of biological process	AP2-EREBP	protein_coding
Epidermal_cell	Solyc12g009180.2	Solyc12g009180.2	0.395876	0.153214	0.35	0.122	-1.36892	5.54572e-40	2.2225e-35	down	Solyc12g009180.2	PREDICTED: uncharacterized protein LOC101251550 [Solanum lycopersicum]	-	-	-	-	protein_coding
Epidermal_cell	Solyc12g005640.2	MYB14	0.710194	0.275645	0.358	0.159	-1.36508	6.25308e-29	2.50599e-24	down	MYB14	PREDICTED: myb-related protein Myb4-like [Solanum lycopersicum]	-	GO:0005488//binding	-	ARR-B	protein_coding
Epidermal_cell	Solyc04g014270.3	PFK5	0.191843	0.0744355	0.197	0.061	-1.36467	1.54539e-23	6.1933e-19	down	PFK5	PREDICTED: ATP-dependent 6-phosphofructokinase 5, chloroplastic-like [Solanum lycopersicum]	GO:0009536//plastid;GO:0044445//cytosolic part	GO:0016772//transferase activity, transferring phosphorus-containing groups;GO:0032550//purine ribonucleoside binding;GO:0043169//cation binding	GO:0006006//glucose metabolic process;GO:0006090//pyruvate metabolic process;GO:0006996//organelle organization;GO:0016310//phosphorylation;GO:0051603//proteolysis involved in cellular protein catabolic process	-	protein_coding
Epidermal_cell	Solyc10g079120.3	Os03g0698800	0.128712	0.0499839	0.147	0.052	-1.36285	6.61081e-15	2.64935e-10	down	Os03g0698800	PREDICTED: zinc finger CCCH domain-containing protein 30 [Solanum lycopersicum]	GO:0043231//intracellular membrane-bounded organelle	GO:0001071//nucleic acid binding transcription factor activity;GO:0043169//cation binding	GO:0006464//cellular protein modification process;GO:0010468//regulation of gene expression	C3H	protein_coding
Epidermal_cell	Solyc04g074700.4	ATHB-6	0.157899	0.0614668	0.126	0.046	-1.35969	1.41296e-11	5.6626e-07	down	ATHB-6	homeodomain protein [Solanum lycopersicum]	GO:0043231//intracellular membrane-bounded organelle	GO:0001071//nucleic acid binding transcription factor activity;GO:0003677//DNA binding	GO:0010468//regulation of gene expression;GO:0034645//cellular macromolecule biosynthetic process	-	protein_coding
Epidermal_cell	Solyc06g066050.3	Solyc06g066050.3	0.205258	0.0801651	0.208	0.071	-1.3553	3.00659e-22	1.20492e-17	down	Solyc06g066050.3	PREDICTED: uncharacterized protein LOC101261629 isoform X2 [Solanum lycopersicum]	-	-	-	-	protein_coding
Epidermal_cell	Solyc01g108580.3	HIDM	0.234453	0.0915893	0.226	0.079	-1.35509	7.57447e-24	3.03554e-19	down	HIDM	PREDICTED: 2-hydroxyisoflavanone dehydratase-like [Solanum lycopersicum]	-	-	-	-	protein_coding
Epidermal_cell	Solyc09g082115.1	Solyc09g082115.1	1.03859	0.40614	0.612	0.3	-1.35437	6.13736e-59	2.45961e-54	down	Solyc09g082115.1	PREDICTED: lactoylglutathione lyase [Solanum lycopersicum]	GO:0043231//intracellular membrane-bounded organelle	GO:0003824//catalytic activity	GO:0009725//response to hormone;GO:0046474//glycerophospholipid biosynthetic process	-	protein_coding
Epidermal_cell	Solyc02g062580.3	LPPE2	0.521503	0.203928	0.386	0.171	-1.35419	1.71278e-32	6.86412e-28	down	LPPE2	PREDICTED: lipid phosphate phosphatase epsilon 2, chloroplastic [Solanum lycopersicum]	-	-	-	-	protein_coding
Epidermal_cell	Solyc02g092290.4	At2g04230	0.147867	0.0577811	0.125	0.06	-1.35411	2.11919e-07	0.00849286	down	At2g04230	PREDICTED: F-box/LRR-repeat protein At5g02910-like [Solanum tuberosum]	-	-	-	-	protein_coding
Epidermal_cell	Solyc03g083420.4	PAP14	0.225511	0.0882091	0.21	0.081	-1.35321	6.72152e-19	2.69372e-14	down	PAP14	PREDICTED: probable plastid-lipid-associated protein 14, chloroplastic isoform X1 [Solanum lycopersicum]	GO:0009536//plastid	GO:0016772//transferase activity, transferring phosphorus-containing groups;GO:0032550//purine ribonucleoside binding	GO:0006464//cellular protein modification process	-	protein_coding
Epidermal_cell	Solyc08g068730.1	THT4	1.33307	0.521875	0.426	0.189	-1.3528	2.32664e-36	9.32424e-32	down	THT4	N-hydroxycinnamoyl-CoA:tyramine N-hydroxycinnamoyl transferase THT1-3 [Solanum lycopersicum]	-	GO:0003824//catalytic activity	-	-	protein_coding
Epidermal_cell	Solyc02g032850.3	PAD4	0.211205	0.0827511	0.222	0.064	-1.35074	6.25963e-30	2.50861e-25	down	PAD4	PREDICTED: lipase-like PAD4 isoform X1 [Solanum lycopersicum]	GO:0043231//intracellular membrane-bounded organelle	GO:0003824//catalytic activity;GO:0005488//binding	GO:0002833//positive regulation of response to biotic stimulus;GO:0009411//response to UV;GO:0009625//response to insect;GO:0009814//defense response, incompatible interaction;GO:0009863//salicylic acid mediated signaling pathway;GO:0009867//jasmonic acid mediated signaling pathway;GO:0009967//positive regulation of signal transduction;GO:0010104//regulation of ethylene-activated signaling pathwa…	-	protein_coding
Epidermal_cell	Solyc01g100660.4	BHLH149	1.00091	0.392507	0.587	0.261	-1.3503	1.8534e-62	7.42767e-58	down	BHLH149	PREDICTED: transcription factor bHLH149 [Solanum lycopersicum]	-	-	-	-	protein_coding
Epidermal_cell	Solyc05g007190.4	SUC3	0.413114	0.161977	0.37	0.13	-1.35021	4.67898e-43	1.87515e-38	down	SUC3	sucrose transporter-like protein isoform 2 [Solanum lycopersicum]	GO:0031224//intrinsic component of membrane;GO:0042995//cell projection;GO:0043231//intracellular membrane-bounded organelle	GO:0005351//sugar:proton symporter activity;GO:0015154//disaccharide transmembrane transporter activity	GO:0001101//response to acid chemical;GO:0005984//disaccharide metabolic process;GO:0006812//cation transport;GO:0006950//response to stress;GO:0009694//jasmonic acid metabolic process;GO:0010243//response to organonitrogen compound;GO:0015766//disaccharide transport;GO:0051707//response to other organism	-	protein_coding
Epidermal_cell	Solyc11g066720.3	AXS2	0.408024	0.160272	0.353	0.111	-1.34759	2.22447e-46	8.91478e-42	down	AXS2	UDP-D-apiose/UDP-D-xylose synthase 2 [Solanum lycopersicum]	GO:0005576//extracellular region;GO:0043231//intracellular membrane-bounded organelle;GO:0044444//cytoplasmic part	GO:0000166//nucleotide binding;GO:0016831//carboxy-lyase activity;GO:0048037//cofactor binding	GO:0009165//nucleotide biosynthetic process;GO:0045229//external encapsulating structure organization	-	protein_coding
Epidermal_cell	Solyc06g082520.3	Os07g0679700	0.504922	0.198608	0.424	0.157	-1.3457	1.78025e-47	7.13453e-43	down	Os07g0679700	PREDICTED: B3 domain-containing transcription repressor VAL1-like [Solanum lycopersicum]	-	-	GO:0006351//transcription, DNA-templated;GO:0009790//embryo development;GO:0010431//seed maturation;GO:0044763//single-organism cellular process;GO:0048367//shoot system development;GO:0050793//regulation of developmental process;GO:0050794//regulation of cellular process	ABI3VP1	protein_coding
Epidermal_cell	Solyc02g089850.3	At2g23790	0.32603	0.128278	0.261	0.092	-1.34505	1.93263e-27	7.74521e-23	down	At2g23790	calcium uniporter protein, mitochondrial-like [Solanum lycopersicum]	GO:0009536//plastid;GO:0019866//organelle inner membrane;GO:0031224//intrinsic component of membrane	-	GO:0006816//calcium ion transport;GO:0010243//response to organonitrogen compound	-	protein_coding
Epidermal_cell	Solyc07g005440.1	CIPK6	4.72203	1.85923	0.895	0.601	-1.34465	5.09254e-120	2.04089e-115	down	CIPK6	PREDICTED: CBL-interacting serine/threonine-protein kinase 6-like [Solanum lycopersicum]	GO:0016020//membrane;GO:0043231//intracellular membrane-bounded organelle;GO:0044444//cytoplasmic part	GO:0004672//protein kinase activity;GO:0032550//purine ribonucleoside binding	GO:0006464//cellular protein modification process;GO:0006796//phosphate-containing compound metabolic process;GO:0006972//hyperosmotic response;GO:0009738//abscisic acid-activated signaling pathway;GO:0009926//auxin polar transport;GO:0019932//second-messenger-mediated signaling;GO:0044707//single-multicellular organism process	-	protein_coding
Epidermal_cell	Solyc08g068710.1	THT4	5.70665	2.2513	0.799	0.484	-1.34185	2.04765e-78	8.20615e-74	down	THT4	PREDICTED: tyramine N-feruloyltransferase 4/11-like [Solanum lycopersicum]	-	GO:0003824//catalytic activity	-	-	protein_coding
Epidermal_cell	Solyc03g007740.3	RTNLB2	1.54646	0.610366	0.751	0.373	-1.34108	3.10818e-88	1.24563e-83	down	RTNLB2	PREDICTED: reticulon-like protein B2 [Solanum lycopersicum]	GO:0030176//integral component of endoplasmic reticulum membrane	-	GO:0006006//glucose metabolic process;GO:0007029//endoplasmic reticulum organization;GO:0009408//response to heat	-	protein_coding
Epidermal_cell	Solyc08g080500.3	RBL2	1.44197	0.570068	0.702	0.336	-1.33868	2.06504e-79	8.27587e-75	down	RBL2	PREDICTED: RHOMBOID-like protein 2 [Solanum lycopersicum]	GO:0005911//cell-cell junction;GO:0031224//intrinsic component of membrane;GO:0043231//intracellular membrane-bounded organelle	GO:0004175//endopeptidase activity	GO:0019538//protein metabolic process	-	protein_coding
Epidermal_cell	Solyc01r003290.1	Solyc01r003290.1	0.130174	0.0514466	0.118	0.051	-1.3376	1.66612e-08	0.000667713	down	Solyc01r003290.1	-	-	-	-	-	lincRNA
Epidermal_cell	Solyc02g089730.1	ARB_01444	0.127803	0.0505237	0.109	0.042	-1.33716	2.21366e-09	8.87148e-05	down	ARB_01444	PREDICTED: probable endo-1,3(4)-beta-glucanase ARB_01444 [Solanum lycopersicum]	GO:0044424//intracellular part	GO:0052736//beta-glucanase activity	GO:0006498//N-terminal protein lipidation;GO:0006865//amino acid transport;GO:0007165//signal transduction;GO:0016482//cytoplasmic transport	-	protein_coding
Epidermal_cell	Solyc02g093860.3	LHT1	2.09759	0.830874	0.65	0.362	-1.33593	4.53604e-51	1.81786e-46	down	LHT1	PREDICTED: lysine histidine transporter 1 [Solanum lycopersicum]	GO:0031224//intrinsic component of membrane;GO:0044424//intracellular part	GO:0015291//secondary active transmembrane transporter activity;GO:0046943//carboxylic acid transmembrane transporter activity	GO:0006498//N-terminal protein lipidation;GO:0006605//protein targeting;GO:0006865//amino acid transport;GO:0007165//signal transduction;GO:0009628//response to abiotic stimulus;GO:0015672//monovalent inorganic cation transport;GO:0015748//organophosphate ester transport;GO:0016482//cytoplasmic transport;GO:0043067//regulation of programmed cell death;GO:0051049//regulation of transport;GO:006102…	-	protein_coding
Epidermal_cell	Solyc11g066320.2	IRX7	0.289055	0.114702	0.232	0.085	-1.33269	8.75622e-23	3.50914e-18	down	IRX7	PREDICTED: probable glucuronoxylan glucuronosyltransferase IRX7 [Solanum lycopersicum]	GO:0031224//intrinsic component of membrane;GO:0043231//intracellular membrane-bounded organelle	GO:0008194//UDP-glycosyltransferase activity	GO:0009832//plant-type cell wall biogenesis;GO:0010413//glucuronoxylan metabolic process	-	protein_coding
Epidermal_cell	Solyc01g088480.3	UMK3	1.97381	0.785262	0.782	0.42	-1.32962	2.6773e-86	1.07295e-81	down	UMK3	UMP-CMP kinase 3 [Solanum lycopersicum]	GO:0005576//extracellular region;GO:0043231//intracellular membrane-bounded organelle;GO:0044444//cytoplasmic part	GO:0016776//phosphotransferase activity, phosphate group as acceptor;GO:0019201//nucleotide kinase activity;GO:0032550//purine ribonucleoside binding	GO:0006220//pyrimidine nucleotide metabolic process;GO:0009129//pyrimidine nucleoside monophosphate metabolic process;GO:0019856//pyrimidine nucleobase biosynthetic process;GO:0032774//RNA biosynthetic process	-	protein_coding
Epidermal_cell	Solyc12g013690.2	MO2	1.70373	0.678186	0.686	0.374	-1.32882	1.02718e-63	4.11655e-59	down	MO2	PREDICTED: FAD-dependent urate hydroxylase-like [Solanum pennellii]	-	-	-	-	protein_coding
Epidermal_cell	Solyc09g098100.4	R1B-16	0.535561	0.213167	0.42	0.153	-1.32866	6.98144e-48	2.79788e-43	down	R1B-16	tospovirus resistance protein C [Solanum lycopersicum]	-	-	-	-	protein_coding
Epidermal_cell	Solyc04g081940.3	Solyc04g081940.3	0.129433	0.051476	0.145	0.059	-1.32855	1.72319e-11	6.90584e-07	down	Solyc04g081940.3	complex1_LYR-like protein [Solanum lycopersicum]	-	-	-	-	protein_coding
Epidermal_cell	Solyc06r032390.1	Solyc06r032390.1	0.201689	0.0803984	0.19	0.049	-1.32582	1.58617e-28	6.35672e-24	down	Solyc06r032390.1	-	-	-	-	-	lincRNA
Epidermal_cell	Solyc05g005210.3	Solyc05g005210.3	0.172759	0.0690675	0.197	0.058	-1.32143	9.07251e-26	3.6359e-21	down	Solyc05g005210.3	-	-	-	-	-	protein_coding
Epidermal_cell	Solyc07g021750.1	CDA1	0.386894	0.154838	0.307	0.103	-1.32062	7.2605e-36	2.90972e-31	down	CDA1	PREDICTED: cytidine deaminase 1 [Solanum lycopersicum]	GO:0044444//cytoplasmic part	GO:0016814//hydrolase activity, acting on carbon-nitrogen (but not peptide) bonds, in cyclic amidines;GO:0046914//transition metal ion binding;GO:0046983//protein dimerization activity	GO:0006216//cytidine catabolic process	-	protein_coding
Epidermal_cell	Solyc07g052790.3	ROQ1	0.573947	0.22997	0.417	0.156	-1.3191	6.86498e-47	2.75121e-42	down	ROQ1	PREDICTED: TMV resistance protein N-like [Solanum lycopersicum]	-	-	-	-	protein_coding
Epidermal_cell	Solyc08g041770.3	HPAT1	0.142278	0.0569817	0.155	0.05	-1.31863	4.27396e-18	1.71283e-13	down	HPAT1	PREDICTED: hydroxyproline O-arabinosyltransferase 1 [Nicotiana attenuata]	GO:0031090//organelle membrane;GO:0031984//organelle subcompartment;GO:0043231//intracellular membrane-bounded organelle	GO:0016763//transferase activity, transferring pentosyl groups	-	-	protein_coding
Epidermal_cell	Solyc12g008350.3	DREB3	0.344092	0.137964	0.292	0.113	-1.31787	3.70517e-27	1.48488e-22	down	DREB3	dehydration responsive element binding protein [Solanum lycopersicum]	GO:0043231//intracellular membrane-bounded organelle	GO:0000975//regulatory region DNA binding;GO:0001071//nucleic acid binding transcription factor activity	GO:0006355//regulation of transcription, DNA-templated	AP2-EREBP	protein_coding
Epidermal_cell	Solyc07g008600.1	EIX2	0.314814	0.126221	0.241	0.086	-1.31786	5.079e-25	2.03546e-20	down	EIX2	PREDICTED: probable leucine-rich repeat receptor-like protein kinase At2g33170 [Solanum lycopersicum]	-	GO:0003824//catalytic activity	-	-	protein_coding
Epidermal_cell	Solyc09g065200.4	CYCP3-1	0.179997	0.072335	0.183	0.07	-1.31401	2.88533e-16	1.15632e-11	down	CYCP3-1	PREDICTED: cyclin-P3-1 [Solanum lycopersicum]	-	GO:0016772//transferase activity, transferring phosphorus-containing groups;GO:0019900//kinase binding	GO:0006796//phosphate-containing compound metabolic process;GO:0007049//cell cycle;GO:0010374//stomatal complex development	-	protein_coding
Epidermal_cell	Solyc09g057960.1	CRRSP55	0.568673	0.228672	0.423	0.156	-1.31394	5.55761e-48	2.22727e-43	down	CRRSP55	PREDICTED: cysteine-rich repeat secretory protein 55-like [Solanum lycopersicum]	-	GO:0016772//transferase activity, transferring phosphorus-containing groups	GO:0006796//phosphate-containing compound metabolic process;GO:0009628//response to abiotic stimulus	-	protein_coding
Epidermal_cell	Solyc01g089857.1	Solyc01g089857.1	0.251067	0.10111	0.261	0.102	-1.31129	2.89615e-23	1.16066e-18	down	Solyc01g089857.1	PREDICTED: histone-lysine N-methyltransferase SETD1B [Solanum lycopersicum]	-	-	-	-	protein_coding
Epidermal_cell	Solyc12g014600.2	RNP1	0.121001	0.048746	0.122	0.054	-1.3099	2.78996e-08	0.00111811	down	RNP1	PREDICTED: heterogeneous nuclear ribonucleoprotein 1-like [Solanum lycopersicum]	GO:0032991//macromolecular complex;GO:0044423//virion part	GO:0097159//organic cyclic compound binding	-	-	protein_coding
Epidermal_cell	Solyc12g010980.3	SALAT	4.25167	1.71713	0.8	0.616	-1.30798	4.71663e-69	1.89023e-64	down	SALAT	PREDICTED: acetyl-CoA-benzylalcohol acetyltransferase [Solanum lycopersicum]	-	GO:0003824//catalytic activity	-	-	protein_coding
Epidermal_cell	Solyc03g120240.3	sys1	0.27189	0.109792	0.271	0.104	-1.30746	1.76357e-25	7.0677e-21	down	sys1	PREDICTED: protein SYS1 homolog [Solanum lycopersicum]	-	-	-	-	protein_coding
Epidermal_cell	Solyc04g074480.3	SHKA	2.53259	1.02327	0.748	0.454	-1.30734	2.81046e-63	1.12632e-58	down	SHKA	phospho-2-dehydro-3-deoxyheptonate aldolase 2, chloroplastic [Solanum lycopersicum]	GO:0031976//plastid thylakoid	GO:0005488//binding;GO:0016765//transferase activity, transferring alkyl or aryl (other than methyl) groups	GO:0008652//cellular amino acid biosynthetic process;GO:0009699//phenylpropanoid biosynthetic process;GO:0009814//defense response, incompatible interaction;GO:0019632//shikimate metabolic process;GO:0033554//cellular response to stress;GO:0043650//dicarboxylic acid biosynthetic process	-	protein_coding
Epidermal_cell	Solyc05g051200.1	ERF1B	0.659248	0.266464	0.339	0.146	-1.30656	3.45119e-28	1.3831e-23	down	ERF1B	ethylene-responsive transcription factor 1 [Solanum lycopersicum]	GO:0043231//intracellular membrane-bounded organelle	GO:0001071//nucleic acid binding transcription factor activity;GO:0003676//nucleic acid binding	GO:0000160//phosphorelay signal transduction system;GO:0003006//developmental process involved in reproduction;GO:0006950//response to stress;GO:0007275//multicellular organism development;GO:0010468//regulation of gene expression;GO:0010476//gibberellin mediated signaling pathway;GO:0034645//cellular macromolecule biosynthetic process	AP2-EREBP	protein_coding
Epidermal_cell	Solyc08g023440.3	ERD4	0.499688	0.202165	0.3	0.132	-1.30507	3.95956e-23	1.58683e-18	down	ERD4	PREDICTED: CSC1-like protein ERD4 [Solanum lycopersicum]	GO:0005911//cell-cell junction;GO:0031224//intrinsic component of membrane;GO:0042170//plastid membrane	-	GO:0044765//single-organism transport	-	protein_coding
Epidermal_cell	Solyc05g011970.3	CYP734A1	0.228599	0.0924718	0.192	0.062	-1.3048	4.72947e-23	1.89538e-18	down	CYP734A1	PREDICTED: cytochrome P450 CYP749A22-like isoform X1 [Solanum lycopersicum]	GO:0016020//membrane	GO:0016491//oxidoreductase activity;GO:0046872//metal ion binding	-	-	protein_coding
Epidermal_cell	Solyc12g096270.2	RGG2	0.665717	0.269411	0.52	0.219	-1.30478	1.90931e-53	7.65177e-49	down	RGG2	PREDICTED: guanine nucleotide-binding protein subunit gamma 2 [Solanum lycopersicum]	GO:0016020//membrane;GO:0043231//intracellular membrane-bounded organelle;GO:0043234//protein complex	GO:0005488//binding	GO:0006497//protein lipidation;GO:0009926//auxin polar transport;GO:0044763//single-organism cellular process;GO:0048528//post-embryonic root development;GO:0050832//defense response to fungus	-	protein_coding
Epidermal_cell	Solyc09g009220.4	Solyc09g009220.4	1.05533	0.427742	0.584	0.264	-1.30269	2.73011e-59	1.09412e-54	down	Solyc09g009220.4	PREDICTED: zinc-regulated protein 8-like [Nicotiana tabacum]	-	-	-	-	protein_coding
Epidermal_cell	Solyc06g073840.3	OEP61	1.57215	0.63728	0.769	0.404	-1.3026	1.35139e-86	5.41581e-82	down	OEP61	PREDICTED: outer envelope protein 61 [Solanum lycopersicum]	GO:0009527//plastid outer membrane;GO:0044425//membrane part	-	-	-	protein_coding
Epidermal_cell	Solyc03g113660.4	Solyc03g113660.4	0.196541	0.0796736	0.171	0.067	-1.30158	1.85465e-14	7.43269e-10	down	Solyc03g113660.4	PREDICTED: uncharacterized protein LOC109212788 [Nicotiana attenuata]	-	-	-	-	protein_coding
Epidermal_cell	Solyc04g056630.3	CBSX6	0.262094	0.106309	0.259	0.092	-1.30102	2.11846e-26	8.48993e-22	down	CBSX6	PREDICTED: CBS domain-containing protein CBSX6 [Solanum lycopersicum]	GO:0031090//organelle membrane;GO:0031224//intrinsic component of membrane	GO:0017076//purine nucleotide binding	-	-	protein_coding
Epidermal_cell	Solyc03g120510.1	THA8	0.138687	0.0562415	0.153	0.066	-1.3006	5.40117e-11	2.16457e-06	down	THA8	PREDICTED: uncharacterized protein LOC101267975 [Solanum lycopersicum]	GO:0043231//intracellular membrane-bounded organelle	-	-	-	protein_coding
Epidermal_cell	Solyc04g082140.3	Bp10	2.91594	1.18425	0.835	0.509	-1.29991	2.20381e-93	8.83199e-89	down	Bp10	multicopper oxidase-like protein precursor [Solanum lycopersicum]	GO:0005576//extracellular region;GO:0005618//cell wall;GO:0005911//cell-cell junction;GO:0044444//cytoplasmic part	GO:0016682//oxidoreductase activity, acting on diphenols and related substances as donors, oxygen as acceptor;GO:0052689//carboxylic ester hydrolase activity	GO:0006694//steroid biosynthetic process;GO:0009664//plant-type cell wall organization;GO:0010383//cell wall polysaccharide metabolic process;GO:0042546//cell wall biogenesis	-	protein_coding
Epidermal_cell	Solyc11g068950.3	BLH1	0.364159	0.148038	0.321	0.118	-1.29802	2.20147e-33	8.82262e-29	down	BLH1	PREDICTED: BEL1-like homeodomain protein 1 [Solanum lycopersicum]	GO:0043231//intracellular membrane-bounded organelle	GO:0005488//binding	GO:0010033//response to organic substance;GO:0010468//regulation of gene expression;GO:0044238//primary metabolic process;GO:0044763//single-organism cellular process;GO:0050794//regulation of cellular process;GO:1901576//organic substance biosynthetic process	-	protein_coding
Epidermal_cell	Solyc06g150137.1	CYP73A4	6.19364	2.519	0.893	0.633	-1.2979	3.62373e-103	1.45225e-98	down	CYP73A4	PREDICTED: trans-cinnamate 4-monooxygenase-like [Solanum pennellii]	GO:0005618//cell wall;GO:0005911//cell-cell junction;GO:0031090//organelle membrane;GO:0031224//intrinsic component of membrane;GO:0043231//intracellular membrane-bounded organelle	GO:0005515//protein binding;GO:0016709//oxidoreductase activity, acting on paired donors, with incorporation or reduction of molecular oxygen, NAD(P)H as one donor, and incorporation of one atom of oxygen;GO:0046906//tetrapyrrole binding;GO:0046914//transition metal ion binding	GO:0006743//ubiquinone metabolic process;GO:0006950//response to stress;GO:0009314//response to radiation;GO:0009699//phenylpropanoid biosynthetic process;GO:0009891//positive regulation of biosynthetic process;GO:0048229//gametophyte development	-	protein_coding
Epidermal_cell	Solyc09g098170.4	RABA5E	0.853636	0.34758	0.545	0.276	-1.29603	2.37166e-45	9.50467e-41	down	RABA5E	PREDICTED: ras-related protein RABA5e-like [Solanum lycopersicum]	-	-	-	-	protein_coding
Epidermal_cell	Solyc04g009830.3	SWC2	0.252015	0.102574	0.249	0.092	-1.29602	2.33981e-24	9.37702e-20	down	SWC2	PREDICTED: SWR1 complex subunit 2 [Solanum lycopersicum]	-	-	GO:0044699//single-organism process;GO:0050794//regulation of cellular process	-	protein_coding
Epidermal_cell	Solyc06g084440.3	At2g47970	0.452152	0.184086	0.33	0.139	-1.29596	4.17539e-28	1.67333e-23	down	At2g47970	PREDICTED: NPL4-like protein 2 [Solanum lycopersicum]	GO:0044444//cytoplasmic part	-	GO:0006511//ubiquitin-dependent protein catabolic process	-	protein_coding
Epidermal_cell	Solyc07g063620.3	Solyc07g063620.3	1.19247	0.486038	0.515	0.28	-1.29464	1.17214e-35	4.69745e-31	down	Solyc07g063620.3	DUF1223 domain-containing protein [Cephalotus follicularis]	-	-	GO:0010243//response to organonitrogen compound	-	protein_coding
Epidermal_cell	Solyc11g073055.1	Solyc11g073055.1	6.67827	2.72395	0.86	0.682	-1.29374	7.9265e-88	3.17663e-83	down	Solyc11g073055.1	PREDICTED: zinc finger protein ZAT11-like [Solanum pennellii]	-	-	-	-	protein_coding
Epidermal_cell	Solyc02g081360.4	AAE11	0.269555	0.109936	0.112	0.037	-1.29314	3.37934e-12	1.3543e-07	down	AAE11	PREDICTED: butyrate--CoA ligase AAE11, peroxisomal-like isoform X3 [Solanum lycopersicum]	GO:0042579//microbody	GO:0016405//CoA-ligase activity	GO:0019758//glycosinolate biosynthetic process	-	protein_coding
Epidermal_cell	Solyc01g098840.3	At5g27450	1.67416	0.683138	0.738	0.398	-1.29307	4.67641e-76	1.87412e-71	down	At5g27450	PREDICTED: mevalonate kinase [Solanum lycopersicum]	GO:0044444//cytoplasmic part	GO:0016301//kinase activity;GO:0032550//purine ribonucleoside binding	GO:0006084//acetyl-CoA metabolic process;GO:0006694//steroid biosynthetic process;GO:0006720//isoprenoid metabolic process;GO:0006796//phosphate-containing compound metabolic process;GO:0006997//nucleus organization;GO:0048285//organelle fission	-	protein_coding
Epidermal_cell	Solyc03g025940.3	At3g48880	0.108119	0.0440819	0.114	0.042	-1.29243	5.96775e-11	2.39164e-06	down	At3g48880	PREDICTED: F-box/LRR-repeat protein At3g48880 [Solanum lycopersicum]	-	-	-	-	protein_coding
Epidermal_cell	Solyc10g083610.2	CTR1	0.460242	0.187977	0.387	0.136	-1.29138	1.04982e-45	4.20724e-41	down	CTR1	PREDICTED: ethylene-inducible CTR1-like protein kinase isoform X1 [Solanum lycopersicum]	GO:0031090//organelle membrane;GO:0043231//intracellular membrane-bounded organelle	GO:0004674//protein serine/threonine kinase activity;GO:0036094//small molecule binding;GO:0097159//organic cyclic compound binding;GO:1901363//heterocyclic compound binding	GO:0006468//protein phosphorylation;GO:0006950//response to stress;GO:0009685//gibberellin metabolic process;GO:0009746//response to hexose;GO:0009756//carbohydrate mediated signaling;GO:0010039//response to iron ion;GO:0010104//regulation of ethylene-activated signaling pathway;GO:0017145//stem cell division;GO:0034285//response to disaccharide;GO:0048506//regulation of timing of meristematic ph…	-	protein_coding
Epidermal_cell	Solyc07g047800.3	lvr	11.7036	4.78421	0.967	0.852	-1.29058	7.45326e-205	2.98697e-200	down	lvr	PREDICTED: levodione reductase [Solanum pennellii]	GO:0042579//microbody	GO:0003824//catalytic activity	GO:0044710//single-organism metabolic process	-	protein_coding
Epidermal_cell	Solyc09g008200.4	HIPP05	0.820052	0.335304	0.471	0.196	-1.28999	1.46872e-46	5.88604e-42	down	HIPP05	PREDICTED: heavy metal-associated isoprenylated plant protein 3 [Solanum lycopersicum]	-	GO:0046914//transition metal ion binding	GO:0010033//response to organic substance;GO:0044237//cellular metabolic process;GO:0044710//single-organism metabolic process;GO:0044763//single-organism cellular process	-	protein_coding
Epidermal_cell	Solyc11g018610.2	CPK4	0.34667	0.141835	0.313	0.107	-1.28875	5.39177e-37	2.16081e-32	down	CPK4	PREDICTED: calcium-dependent protein kinase 11-like [Solanum lycopersicum]	-	-	-	-	protein_coding
Epidermal_cell	Solyc08g021960.3	YML018C	0.321018	0.13143	0.303	0.12	-1.28771	1.16951e-27	4.68692e-23	down	YML018C	PREDICTED: uncharacterized vacuolar membrane protein YML018C isoform X1 [Solanum lycopersicum]	GO:0031224//intrinsic component of membrane	-	-	-	protein_coding
Epidermal_cell	Solyc03g025970.3	MBD13	0.157659	0.0646048	0.138	0.069	-1.28578	8.22566e-08	0.00329652	down	MBD13	PREDICTED: methyl-CpG-binding domain-containing protein 13 isoform X1 [Solanum lycopersicum]	-	-	-	-	protein_coding
Epidermal_cell	Solyc01g007980.4	CRK2	0.321262	0.131768	0.295	0.093	-1.28511	2.09868e-37	8.41067e-33	down	CRK2	PREDICTED: cysteine-rich receptor-like protein kinase 2 isoform X1 [Solanum pennellii]	GO:0005911//cell-cell junction;GO:0016020//membrane	GO:0004672//protein kinase activity;GO:0005488//binding	GO:0000302//response to reactive oxygen species;GO:0006468//protein phosphorylation;GO:0009642//response to light intensity;GO:0015833//peptide transport;GO:0033554//cellular response to stress	-	protein_coding
Epidermal_cell	Solyc04g076220.3	AHL17	0.543011	0.222795	0.373	0.174	-1.28488	6.77579e-29	2.71547e-24	down	AHL17	PREDICTED: AT-hook motif nuclear-localized protein 17 [Solanum lycopersicum]	-	-	-	-	protein_coding
Epidermal_cell	Solyc04g078420.1	MYB73	0.825645	0.339078	0.52	0.231	-1.28365	7.08924e-50	2.84108e-45	down	MYB73	PREDICTED: transcription factor MYB44-like [Solanum lycopersicum]	-	GO:0000975//regulatory region DNA binding	GO:0001101//response to acid chemical;GO:0009725//response to hormone;GO:0010038//response to metal ion;GO:0010243//response to organonitrogen compound	ARR-B	protein_coding
Epidermal_cell	Solyc02g083390.4	P4H10	0.270806	0.111191	0.273	0.099	-1.28345	6.93897e-28	2.78086e-23	down	P4H10	PREDICTED: probable prolyl 4-hydroxylase 10 [Solanum lycopersicum]	GO:0031984//organelle subcompartment;GO:0044432//endoplasmic reticulum part	GO:0016705//oxidoreductase activity, acting on paired donors, with incorporation or reduction of molecular oxygen;GO:0019842//vitamin binding;GO:0046914//transition metal ion binding	GO:0018126//protein hydroxylation;GO:0044710//single-organism metabolic process	-	protein_coding
Epidermal_cell	Solyc01g086650.3	cysG	0.764825	0.314397	0.454	0.213	-1.28227	4.45829e-37	1.7867e-32	down	cysG	PREDICTED: siroheme synthase [Solanum pennellii]	GO:0009536//plastid	GO:0008169//C-methyltransferase activity;GO:0016628//oxidoreductase activity, acting on the CH-CH group of donors, NAD or NADP as acceptor	GO:0006566//threonine metabolic process;GO:0006783//heme biosynthetic process	-	protein_coding
Epidermal_cell	Solyc01g095510.3	MTM1	0.176772	0.0726898	0.181	0.07	-1.2809	1.17388e-15	4.70442e-11	down	MTM1	PREDICTED: mitochondrial carrier protein MTM1 [Solanum lycopersicum]	GO:0019866//organelle inner membrane;GO:0031224//intrinsic component of membrane;GO:0031982//vesicle;GO:0043231//intracellular membrane-bounded organelle	GO:0034593//phosphatidylinositol bisphosphate phosphatase activity;GO:0052744//phosphatidylinositol monophosphate phosphatase activity	GO:0000041//transition metal ion transport;GO:0009414//response to water deprivation;GO:0010033//response to organic substance;GO:0043405//regulation of MAP kinase activity;GO:1902582//single-organism intracellular transport	-	protein_coding
Epidermal_cell	Solyc03g097680.4	Os08g0536000	1.00662	0.414253	0.641	0.303	-1.28073	4.15638e-65	1.66571e-60	down	Os08g0536000	PREDICTED: pyruvate dehydrogenase E1 component subunit beta-1, mitochondrial [Solanum lycopersicum]	GO:0005576//extracellular region;GO:0031090//organelle membrane;GO:0043232//intracellular non-membrane-bounded organelle;GO:0044429//mitochondrial part	GO:0000166//nucleotide binding;GO:0004738//pyruvate dehydrogenase activity;GO:0016616//oxidoreductase activity, acting on the CH-OH group of donors, NAD or NADP as acceptor;GO:0048037//cofactor binding	GO:0006085//acetyl-CoA biosynthetic process;GO:0006090//pyruvate metabolic process;GO:0006739//NADP metabolic process;GO:0009617//response to bacterium;GO:0009746//response to hexose;GO:0010038//response to metal ion;GO:0019932//second-messenger-mediated signaling;GO:0034285//response to disaccharide;GO:0045333//cellular respiration	-	protein_coding
Epidermal_cell	Solyc02g087330.3	Solyc02g087330.3	11.4297	4.70464	0.96	0.836	-1.28061	6.04015e-188	2.42065e-183	down	Solyc02g087330.3	NADH-ubiquinone reductase complex 1 MLRQ subunit-like protein [Solanum lycopersicum]	GO:0042579//microbody	-	GO:0010260//organ senescence	-	protein_coding
Epidermal_cell	Solyc12g007170.3	AIM1	2.01866	0.832458	0.759	0.352	-1.27785	2.78222e-98	1.115e-93	down	AIM1	PREDICTED: peroxisomal fatty acid beta-oxidation multifunctional protein AIM1 [Solanum lycopersicum]	GO:0005911//cell-cell junction;GO:0009536//plastid;GO:0030312//external encapsulating structure;GO:0042579//microbody	GO:0016616//oxidoreductase activity, acting on the CH-OH group of donors, NAD or NADP as acceptor;GO:0016836//hydro-lyase activity;GO:0016856//racemase and epimerase activity, acting on hydroxy acids and derivatives;GO:0016863//intramolecular oxidoreductase activity, transposing C=C bonds;GO:0048037//cofactor binding	GO:0009062//fatty acid catabolic process;GO:0009694//jasmonic acid metabolic process;GO:0090567//reproductive shoot system development	-	protein_coding
Epidermal_cell	Solyc08g077790.3	Solyc08g077790.3	0.321301	0.132563	0.316	0.106	-1.27661	3.22135e-38	1.29099e-33	down	Solyc08g077790.3	PREDICTED: uncharacterized protein LOC101250144 [Solanum lycopersicum]	-	GO:0016853//isomerase activity	-	-	protein_coding
Epidermal_cell	Solyc05g013530.4	Solyc05g013530.4	0.120204	0.0495756	0.12	0.043	-1.27608	6.14877e-12	2.46418e-07	down	Solyc05g013530.4	PREDICTED: uncharacterized protein LOC101267605 isoform X1 [Solanum lycopersicum]	GO:0043231//intracellular membrane-bounded organelle	-	-	-	protein_coding
Epidermal_cell	Solyc12g009340.2	STY13	0.210132	0.0867268	0.218	0.073	-1.27577	5.15568e-24	2.06619e-19	down	STY13	PREDICTED: serine/threonine-protein kinase HT1-like [Solanum lycopersicum]	GO:0016020//membrane;GO:0043231//intracellular membrane-bounded organelle	GO:0004702//receptor signaling protein serine/threonine kinase activity;GO:0032550//purine ribonucleoside binding	GO:0006486//protein glycosylation;GO:0006498//N-terminal protein lipidation;GO:0010015//root morphogenesis;GO:0032147//activation of protein kinase activity;GO:0044248//cellular catabolic process	-	protein_coding
Epidermal_cell	Solyc01g094550.3	Acot8	4.95004	2.04439	0.925	0.667	-1.27573	5.32068e-133	2.13231e-128	down	Acot8	PREDICTED: acyl-CoA thioesterase 2-like [Solanum tuberosum]	-	GO:0047617//acyl-CoA hydrolase activity	-	-	protein_coding
Epidermal_cell	Solyc02g083580.4	RHO1	1.40693	0.582029	0.635	0.347	-1.27324	6.74154e-52	2.70174e-47	down	RHO1	ROP GTPases family protein [Solanum lycopersicum]	GO:0015630//microtubule cytoskeleton;GO:0016020//membrane;GO:0043231//intracellular membrane-bounded organelle;GO:0044444//cytoplasmic part	GO:0004620//phospholipase activity;GO:0005515//protein binding;GO:0017111//nucleoside-triphosphatase activity;GO:0032550//purine ribonucleoside binding	GO:0000097//sulfur amino acid biosynthetic process;GO:0000904//cell morphogenesis involved in differentiation;GO:0006928//movement of cell or subcellular component;GO:0007017//microtubule-based process;GO:0008064//regulation of actin polymerization or depolymerization;GO:0008380//RNA splicing;GO:0009664//plant-type cell wall organization;GO:0009755//hormone-mediated signaling pathway;GO:0035556//…	-	protein_coding
Epidermal_cell	Solyc08g014120.3	BHLH153	0.206403	0.0853798	0.194	0.078	-1.27251	5.70735e-16	2.28728e-11	down	BHLH153	transcription factor bHLH113 [Solanum lycopersicum]	-	GO:0001071//nucleic acid binding transcription factor activity;GO:0005515//protein binding	GO:0009725//response to hormone	-	protein_coding
Epidermal_cell	Solyc02g088330.2	IBS1	0.103075	0.0426111	0.105	0.03	-1.27242	3.32686e-14	1.33327e-09	down	IBS1	PREDICTED: probable serine/threonine-protein kinase At1g54610 [Solanum lycopersicum]	-	GO:0004672//protein kinase activity;GO:0032550//purine ribonucleoside binding	GO:0006464//cellular protein modification process;GO:0006796//phosphate-containing compound metabolic process	-	protein_coding
Epidermal_cell	Solyc02g091100.3	HACL	1.4435	0.597516	0.604	0.297	-1.27238	1.04981e-54	4.20722e-50	down	HACL	PREDICTED: 2-hydroxyacyl-CoA lyase [Solanum lycopersicum]	GO:0009536//plastid	GO:0016831//carboxy-lyase activity;GO:0019842//vitamin binding;GO:0043169//cation binding	GO:0009072//aromatic amino acid family metabolic process;GO:0009404//toxin metabolic process;GO:0014070//response to organic cyclic compound	-	protein_coding
Epidermal_cell	Solyc04g078750.3	Solyc04g078750.3	2.79244	1.15827	0.839	0.554	-1.26948	3.65648e-86	1.46537e-81	down	Solyc04g078750.3	Late embryogenesis abundant protein, LEA-14 [Corchorus olitorius]	GO:0009536//plastid;GO:0016020//membrane	-	GO:0048588//developmental cell growth	-	protein_coding
Epidermal_cell	Solyc03g006560.3	CSE	0.340547	0.141367	0.315	0.11	-1.26781	2.86503e-34	1.14819e-29	down	CSE	PREDICTED: caffeoylshikimate esterase [Solanum lycopersicum]	GO:0043231//intracellular membrane-bounded organelle	GO:0016787//hydrolase activity	-	-	protein_coding
Epidermal_cell	Solyc04g079960.1	GGPS1	0.332229	0.138018	0.295	0.107	-1.26671	2.26331e-31	9.07044e-27	down	GGPS1	geranylgeranyl pyrophosphate synthase 2 [Solanum lycopersicum]	GO:0009532//plastid stroma	GO:0004659//prenyltransferase activity;GO:0016491//oxidoreductase activity;GO:0043169//cation binding	GO:0008654//phospholipid biosynthetic process;GO:0016109//tetraterpenoid biosynthetic process;GO:0019758//glycosinolate biosynthetic process	-	protein_coding
Epidermal_cell	Solyc03g007920.4	QCT	0.5331	0.221514	0.433	0.172	-1.26663	1.06507e-44	4.26836e-40	down	QCT	PREDICTED: glutaminyl-peptide cyclotransferase-like [Solanum lycopersicum]	GO:0009536//plastid;GO:0044425//membrane part	GO:0016755//transferase activity, transferring amino-acyl groups	GO:0006952//defense response;GO:0009725//response to hormone;GO:0018199//peptidyl-glutamine modification	-	protein_coding
Epidermal_cell	Solyc01g095970.3	DRP1A	0.604196	0.251067	0.437	0.171	-1.26661	4.19544e-46	1.68137e-41	down	DRP1A	PREDICTED: dynamin-related protein 5A [Solanum lycopersicum]	GO:0005911//cell-cell junction;GO:0015630//microtubule cytoskeleton;GO:0031090//organelle membrane;GO:0044434//chloroplast part	GO:0017111//nucleoside-triphosphatase activity;GO:0019901//protein kinase binding;GO:0032550//purine ribonucleoside binding	GO:0000904//cell morphogenesis involved in differentiation;GO:0000919//cell plate assembly;GO:0003002//regionalization;GO:0003006//developmental process involved in reproduction;GO:0006898//receptor-mediated endocytosis;GO:0008104//protein localization	-	protein_coding
Epidermal_cell	Solyc01g090740.3	Solyc01g090740.3	0.188216	0.0781978	0.188	0.071	-1.26611	2.72094e-17	1.09044e-12	down	Solyc01g090740.3	PREDICTED: uncharacterized protein LOC101266759 [Solanum lycopersicum]	-	-	-	-	protein_coding
Epidermal_cell	Solyc08g075870.3	ERD3	1.40893	0.586658	0.574	0.314	-1.26387	1.29642e-42	5.19553e-38	down	ERD3	PREDICTED: probable methyltransferase PMT21 [Solanum lycopersicum]	-	-	-	-	protein_coding
Epidermal_cell	Solyc01g094330.3	Solyc01g094330.3	0.0870007	0.0361844	0.104	0.037	-1.26334	3.40227e-10	1.3635e-05	down	Solyc01g094330.3	PREDICTED: uncharacterized protein LOC101260881 [Solanum lycopersicum]	-	-	-	-	protein_coding
Epidermal_cell	Solyc05g044620.3	Solyc05g044620.3	0.791502	0.330021	0.561	0.266	-1.26178	5.78458e-51	2.31823e-46	down	Solyc05g044620.3	PREDICTED: LOW QUALITY PROTEIN: ankyrin repeat domain-containing protein 13C-B [Erythranthe guttata]	-	-	-	-	protein_coding
Epidermal_cell	Solyc04g008620.3	Solyc04g008620.3	1.31428	0.549366	0.682	0.317	-1.25828	4.02846e-75	1.61445e-70	down	Solyc04g008620.3	PREDICTED: tricalbin-3 [Solanum lycopersicum]	-	-	-	-	protein_coding
Epidermal_cell	Solyc02g067390.3	BPA1	0.268852	0.112342	0.266	0.104	-1.25817	5.22101e-24	2.09237e-19	down	BPA1	PREDICTED: binding partner of ACD11 1 isoform X2 [Solanum lycopersicum]	GO:0016020//membrane;GO:0044464//cell part	GO:0022857//transmembrane transporter activity	GO:0006281//DNA repair;GO:0008643//carbohydrate transport;GO:0009719//response to endogenous stimulus;GO:0010033//response to organic substance	-	protein_coding
Epidermal_cell	Solyc02g081030.4	CSC1	2.82981	1.18812	0.705	0.476	-1.25195	5.39552e-50	2.16231e-45	down	CSC1	PREDICTED: calcium permeable stress-gated cation channel 1-like [Solanum lycopersicum]	GO:0031224//intrinsic component of membrane	GO:0005261//cation channel activity	GO:0006811//ion transport	-	protein_coding
Epidermal_cell	Solyc02g079590.3	SD18	0.734651	0.308486	0.527	0.223	-1.25158	4.38382e-54	1.75686e-49	down	SD18	PREDICTED: receptor-like serine/threonine-protein kinase SD1-8 [Solanum lycopersicum]	-	-	-	-	protein_coding
Epidermal_cell	Solyc07g043590.3	PAO2	0.540115	0.226856	0.426	0.173	-1.25112	6.94916e-42	2.78495e-37	down	PAO2	PREDICTED: probable polyamine oxidase 2 [Solanum lycopersicum]	GO:0042579//microbody	GO:0016647//oxidoreductase activity, acting on the CH-NH group of donors, oxygen as acceptor	GO:0001101//response to acid chemical;GO:0006575//cellular modified amino acid metabolic process;GO:0006598//polyamine catabolic process;GO:0006950//response to stress;GO:0009699//phenylpropanoid biosynthetic process	-	protein_coding
Epidermal_cell	Solyc01g109340.4	rnf-5	0.191333	0.0804365	0.213	0.076	-1.24912	4.99617e-22	2.00227e-17	down	rnf-5	PREDICTED: RING finger protein 5-like [Solanum lycopersicum]	-	GO:0046914//transition metal ion binding	-	-	protein_coding
Epidermal_cell	Solyc10g086690.3	IPCS1	1.13272	0.476999	0.545	0.236	-1.24756	3.1646e-55	1.26825e-50	down	IPCS1	PREDICTED: phosphatidylinositol:ceramide inositolphosphotransferase 1-like isoform X2 [Solanum lycopersicum]	GO:0031224//intrinsic component of membrane	GO:0016758//transferase activity, transferring hexosyl groups	GO:0006665//sphingolipid metabolic process	-	protein_coding
Epidermal_cell	Solyc02g093830.4	Solyc02g093830.4	0.652577	0.275034	0.418	0.187	-1.24624	9.85328e-35	3.9488e-30	down	Solyc02g093830.4	-	-	-	-	-	protein_coding
Epidermal_cell	Solyc01g097880.4	GSDA	7.18713	3.03395	0.949	0.787	-1.24419	2.60857e-129	1.04541e-124	down	GSDA	nucleoside deaminase superfamily protein [Solanum lycopersicum]	GO:0044444//cytoplasmic part	GO:0016814//hydrolase activity, acting on carbon-nitrogen (but not peptide) bonds, in cyclic amidines;GO:0046914//transition metal ion binding	-	-	protein_coding
Epidermal_cell	Solyc10g012080.4	Solyc10g012080.4	1.00892	0.42611	0.522	0.241	-1.24331	3.50326e-46	1.40397e-41	down	Solyc10g012080.4	PREDICTED: pollen-specific leucine-rich repeat extensin-like protein 3 [Solanum lycopersicum]	GO:0016020//membrane	-	GO:0001101//response to acid chemical;GO:0006952//defense response;GO:0007165//signal transduction;GO:0009696//salicylic acid metabolic process;GO:0010038//response to metal ion;GO:0015698//inorganic anion transport;GO:0048588//developmental cell growth	-	protein_coding
Epidermal_cell	Solyc02g090990.1	MAPKKK20	0.553199	0.233803	0.324	0.155	-1.24215	2.58585e-22	1.03631e-17	down	MAPKKK20	PREDICTED: mitogen-activated protein kinase kinase kinase NPK1-like [Solanum lycopersicum]	-	-	-	-	protein_coding
Epidermal_cell	Solyc04g072110.4	At2g39960	0.164011	0.0692884	0.184	0.054	-1.24191	7.55978e-26	3.02966e-21	down	At2g39960	PREDICTED: probable signal peptidase complex subunit 2 [Solanum tuberosum]	GO:0031224//intrinsic component of membrane	GO:0016787//hydrolase activity	GO:0016485//protein processing	-	protein_coding
Epidermal_cell	Solyc05g056040.3	ARF11	0.114643	0.0484486	0.122	0.039	-1.2409	8.44744e-14	3.3854e-09	down	ARF11	auxin response factor 13 isoform 1 [Solanum lycopersicum]	GO:0005911//cell-cell junction;GO:0043231//intracellular membrane-bounded organelle	GO:0001071//nucleic acid binding transcription factor activity	GO:0009755//hormone-mediated signaling pathway;GO:0010468//regulation of gene expression;GO:0034645//cellular macromolecule biosynthetic process	ABI3VP1	protein_coding
Epidermal_cell	Solyc12g038550.1	CSTF50	0.465451	0.197159	0.39	0.15	-1.23885	1.20122e-40	4.81402e-36	down	CSTF50	PREDICTED: cleavage stimulation factor subunit 50 isoform X2 [Solanum lycopersicum]	-	-	-	-	protein_coding
Epidermal_cell	Solyc01g098710.3	AP37	0.092762	0.0392611	0.109	0.039	-1.23832	8.35423e-11	3.34804e-06	down	AP37	PREDICTED: aspartic proteinase-like protein 2 [Solanum lycopersicum]	GO:0043231//intracellular membrane-bounded organelle	GO:0016787//hydrolase activity	-	-	protein_coding
Epidermal_cell	Solyc03g007480.3	myoD	0.727271	0.308467	0.519	0.242	-1.23711	2.36978e-45	9.49711e-41	down	myoD	PREDICTED: myosin IB heavy chain [Solanum lycopersicum]	GO:0015629//actin cytoskeleton;GO:0016020//membrane	-	GO:0006605//protein targeting;GO:0010243//response to organonitrogen compound;GO:0016192//vesicle-mediated transport;GO:0061024//membrane organization	-	protein_coding
Epidermal_cell	Solyc07g040710.3	IQM4	2.18724	0.93057	0.692	0.348	-1.23284	3.16208e-68	1.26723e-63	down	IQM4	PREDICTED: IQ domain-containing protein IQM4-like isoform X1 [Solanum lycopersicum]	GO:0043231//intracellular membrane-bounded organelle	-	-	-	protein_coding
Epidermal_cell	Solyc02g082450.3	PILS5	0.655579	0.278954	0.369	0.114	-1.23244	4.35095e-51	1.74368e-46	down	PILS5	PREDICTED: protein PIN-LIKES 7-like [Solanum lycopersicum]	-	-	GO:0044763//single-organism cellular process	-	protein_coding
Epidermal_cell	Solyc04g007370.3	ATJ15	0.366849	0.156161	0.337	0.13	-1.23162	2.44739e-33	9.80814e-29	down	ATJ15	PREDICTED: chaperone protein dnaJ 15 [Solanum lycopersicum]	GO:0031090//organelle membrane;GO:0043231//intracellular membrane-bounded organelle;GO:0043232//intracellular non-membrane-bounded organelle	GO:0005515//protein binding	GO:0009630//gravitropism;GO:0044267//cellular protein metabolic process	-	protein_coding
Epidermal_cell	Solyc01g107550.3	MTK	1.13785	0.484937	0.666	0.328	-1.23026	6.37034e-66	2.55298e-61	down	MTK	PREDICTED: methylthioribose kinase [Solanum lycopersicum]	GO:0044444//cytoplasmic part	GO:0005515//protein binding;GO:0016301//kinase activity;GO:0032550//purine ribonucleoside binding	GO:0006796//phosphate-containing compound metabolic process;GO:0009723//response to ethylene;GO:0010039//response to iron ion;GO:0034614//cellular response to reactive oxygen species;GO:0071267//L-methionine salvage	-	protein_coding
Epidermal_cell	Solyc07g007930.3	RFS6	0.318142	0.135589	0.232	0.099	-1.22982	1.01265e-17	4.05829e-13	down	RFS6	PREDICTED: probable galactinol--sucrose galactosyltransferase 6 isoform X1 [Solanum lycopersicum]	GO:0005911//cell-cell junction;GO:0009536//plastid	GO:0004557//alpha-galactosidase activity;GO:0008378//galactosyltransferase activity	GO:0006950//response to stress;GO:0009313//oligosaccharide catabolic process;GO:0009628//response to abiotic stimulus;GO:0009746//response to hexose;GO:0034285//response to disaccharide	-	protein_coding
Epidermal_cell	Solyc08g067270.3	Solyc08g067270.3	0.0998278	0.0425294	0.104	0.041	-1.22904	3.67936e-09	0.000147454	down	Solyc08g067270.3	PREDICTED: ras guanine nucleotide exchange factor L isoform X2 [Solanum lycopersicum]	-	-	-	-	protein_coding
Epidermal_cell	Solyc09g083060.4	Solyc09g083060.4	0.209245	0.089256	0.226	0.071	-1.22824	1.82609e-29	7.31824e-25	down	Solyc09g083060.4	PREDICTED: U-box domain-containing protein 43-like [Solanum lycopersicum]	-	GO:0003824//catalytic activity	GO:0032446//protein modification by small protein conjugation	-	protein_coding
Epidermal_cell	Solyc09g014720.3	WAK2	0.68174	0.290995	0.383	0.166	-1.22794	1.13448e-32	4.54655e-28	down	WAK2	PREDICTED: wall-associated receptor kinase 2-like [Solanum lycopersicum]	-	GO:0004672//protein kinase activity;GO:0005488//binding	GO:0016310//phosphorylation	-	protein_coding
Epidermal_cell	Solyc03g031670.3	CPK15	0.232637	0.0993464	0.236	0.084	-1.22671	1.12432e-25	4.50582e-21	down	CPK15	calcium-dependent protein kinase [Solanum lycopersicum]	-	-	-	-	protein_coding
Epidermal_cell	Solyc01g005690.3	Solyc01g005690.3	0.203621	0.087013	0.196	0.074	-1.22564	6.69031e-18	2.68121e-13	down	Solyc01g005690.3	PREDICTED: uncharacterized protein LOC101256797 [Solanum lycopersicum]	GO:0016020//membrane;GO:0031984//organelle subcompartment;GO:0043231//intracellular membrane-bounded organelle	GO:0016740//transferase activity;GO:0046872//metal ion binding	GO:0000226//microtubule cytoskeleton organization	-	protein_coding
Epidermal_cell	Solyc09g098110.4	BHLH128	0.513795	0.21987	0.416	0.171	-1.22417	1.31596e-39	5.27384e-35	down	BHLH128	PREDICTED: transcription factor bHLH128 isoform X2 [Solanum lycopersicum]	GO:0044424//intracellular part	GO:0005488//binding	GO:0010468//regulation of gene expression	bHLH	protein_coding
Epidermal_cell	Solyc02g067840.3	AIM32	0.534555	0.228884	0.403	0.163	-1.22336	3.19821e-39	1.28172e-34	down	AIM32	PREDICTED: altered inheritance of mitochondria protein 32-like [Solanum lycopersicum]	GO:0044444//cytoplasmic part	-	GO:0000041//transition metal ion transport;GO:0001101//response to acid chemical;GO:0009267//cellular response to starvation;GO:0009409//response to cold;GO:0015698//inorganic anion transport	-	protein_coding
Epidermal_cell	Solyc09g064630.3	Solyc09g064630.3	2.76251	1.18449	0.821	0.544	-1.22164	1.42078e-77	5.6939e-73	down	Solyc09g064630.3	TPR_11 domain-containing protein [Cephalotus follicularis]	-	-	GO:0006396//RNA processing	-	protein_coding
Epidermal_cell	Solyc09g010370.3	RABE1A	1.35738	0.582829	0.676	0.362	-1.21954	1.51799e-59	6.08349e-55	down	RABE1A	PREDICTED: ras-related protein RABE1a [Solanum lycopersicum]	-	-	-	-	protein_coding
Epidermal_cell	Solyc11g011220.2	Solyc11g011220.2	1.5814	0.681432	0.671	0.371	-1.21444	4.67832e-54	1.87488e-49	down	Solyc11g011220.2	DUF2359 domain-containing protein [Cephalotus follicularis]	GO:0005911//cell-cell junction;GO:0031090//organelle membrane;GO:0043231//intracellular membrane-bounded organelle;GO:0044444//cytoplasmic part	-	GO:0006006//glucose metabolic process;GO:0006739//NADP metabolic process;GO:0006970//response to osmotic stress;GO:0007165//signal transduction	-	protein_coding
Epidermal_cell	Solyc05g053040.3	SDIR1	0.122504	0.0527558	0.132	0.052	-1.21388	1.72407e-11	6.90937e-07	down	SDIR1	PREDICTED: E3 ubiquitin-protein ligase SDIR1 isoform X1 [Solanum lycopersicum]	GO:0031224//intrinsic component of membrane;GO:0043231//intracellular membrane-bounded organelle	GO:0019787//ubiquitin-like protein transferase activity;GO:0046914//transition metal ion binding	GO:0000097//sulfur amino acid biosynthetic process;GO:0006281//DNA repair;GO:0006970//response to osmotic stress;GO:0008380//RNA splicing;GO:0009787//regulation of abscisic acid-activated signaling pathway;GO:0019941//modification-dependent protein catabolic process;GO:0032446//protein modification by small protein conjugation	-	protein_coding
Epidermal_cell	Solyc09g061280.4	Solyc09g061280.4	0.242677	0.104701	0.108	0.05	-1.21198	7.94911e-07	0.0318568	down	Solyc09g061280.4	p27KIP1-related-protein 2 [Solanum lycopersicum]	GO:0043231//intracellular membrane-bounded organelle	-	GO:0006469//negative regulation of protein kinase activity;GO:0022402//cell cycle process;GO:0051726//regulation of cell cycle	-	protein_coding
Epidermal_cell	Solyc11g072550.2	LIGB	1.43836	0.62115	0.664	0.356	-1.21128	3.0055e-55	1.20448e-50	down	LIGB	PREDICTED: extradiol ring-cleavage dioxygenase [Solanum lycopersicum]	GO:0044424//intracellular part	GO:0005506//iron ion binding;GO:0016702//oxidoreductase activity, acting on single donors with incorporation of molecular oxygen, incorporation of two atoms of oxygen	GO:0044237//cellular metabolic process;GO:0044710//single-organism metabolic process	-	protein_coding
Epidermal_cell	Solyc06g082920.3	At5g48380	1.6428	0.709736	0.777	0.421	-1.21069	4.34798e-81	1.7425e-76	down	At5g48380	PREDICTED: probably inactive leucine-rich repeat receptor-like protein kinase At5g48380 [Solanum lycopersicum]	GO:0005911//cell-cell junction;GO:0031224//intrinsic component of membrane	GO:0005102//receptor binding;GO:0016301//kinase activity;GO:0032550//purine ribonucleoside binding	GO:0006464//cellular protein modification process;GO:0006796//phosphate-containing compound metabolic process;GO:0007165//signal transduction;GO:0008219//cell death;GO:0009617//response to bacterium;GO:0009696//salicylic acid metabolic process;GO:0009814//defense response, incompatible interaction	-	protein_coding
Epidermal_cell	Solyc05g015070.4	PUB6	0.347288	0.150065	0.301	0.131	-1.21	3.25547e-24	1.30466e-19	down	PUB6	PREDICTED: U-box domain-containing protein 45-like [Solanum lycopersicum]	GO:0043231//intracellular membrane-bounded organelle	GO:0019787//ubiquitin-like protein transferase activity;GO:0033612//receptor serine/threonine kinase binding	GO:0032446//protein modification by small protein conjugation	-	protein_coding
Epidermal_cell	Solyc02g065610.3	TBL19	0.464001	0.200545	0.382	0.152	-1.2098	2.62627e-38	1.0525e-33	down	TBL19	PREDICTED: protein trichome birefringence-like 19 [Solanum lycopersicum]	GO:0009536//plastid	-	-	-	protein_coding
Epidermal_cell	Solyc09g065620.3	CLH2	0.963292	0.416601	0.413	0.211	-1.20911	5.09819e-27	2.04315e-22	down	CLH2	PREDICTED: chlorophyllase-2, chloroplastic isoform X1 [Solanum lycopersicum]	GO:0009536//plastid	GO:0052689//carboxylic ester hydrolase activity	GO:0006787//porphyrin-containing compound catabolic process;GO:0006952//defense response;GO:0007165//signal transduction;GO:0009617//response to bacterium;GO:0009620//response to fungus;GO:0031323//regulation of cellular metabolic process;GO:0044260//cellular macromolecule metabolic process;GO:0060255//regulation of macromolecule metabolic process;GO:0071229//cellular response to acid chemical;GO…	-	protein_coding
Epidermal_cell	Solyc08g082280.4	LACS4	1.87894	0.812698	0.79	0.466	-1.20903	3.02981e-78	1.21423e-73	down	LACS4	PREDICTED: long chain acyl-CoA synthetase 4 [Solanum lycopersicum]	GO:0016020//membrane;GO:0043231//intracellular membrane-bounded organelle;GO:0044444//cytoplasmic part	GO:0015645//fatty acid ligase activity	GO:0006631//fatty acid metabolic process;GO:0006950//response to stress;GO:0009625//response to insect;GO:0009699//phenylpropanoid biosynthetic process	-	protein_coding
Epidermal_cell	Solyc05g053720.4	OFUT1	0.123347	0.0533546	0.146	0.058	-1.20751	4.32739e-12	1.73425e-07	down	OFUT1	GDP-fucose protein O-fucosyltransferase [Corchorus olitorius]	GO:0031224//intrinsic component of membrane;GO:0031984//organelle subcompartment;GO:0043231//intracellular membrane-bounded organelle	GO:0016740//transferase activity	-	-	protein_coding
Epidermal_cell	Solyc03g007470.4	UBC9	0.280047	0.121223	0.223	0.103	-1.20733	4.12024e-15	1.65123e-10	down	UBC9	SUMO-conjugating enzyme UBC9-like [Solanum tuberosum]	GO:0016020//membrane;GO:0043231//intracellular membrane-bounded organelle	GO:0016879//ligase activity, forming carbon-nitrogen bonds;GO:0019787//ubiquitin-like protein transferase activity;GO:0032550//purine ribonucleoside binding;GO:0044389//ubiquitin-like protein ligase binding	GO:0001558//regulation of cell growth;GO:0003006//developmental process involved in reproduction;GO:0006281//DNA repair;GO:0006511//ubiquitin-dependent protein catabolic process;GO:0006625//protein targeting to peroxisome;GO:0009062//fatty acid catabolic process;GO:0009404//toxin metabolic process;GO:0009408//response to heat;GO:0016192//vesicle-mediated transport;GO:0018205//peptidyl-lysine modi…	-	protein_coding
Epidermal_cell	Solyc06g083440.3	CYTB5-B	0.468269	0.203024	0.375	0.161	-1.20528	2.68521e-32	1.07613e-27	down	CYTB5-B	PREDICTED: cytochrome b5-like [Solanum lycopersicum]	GO:0031090//organelle membrane;GO:0031224//intrinsic component of membrane;GO:0044434//chloroplast part	GO:0003824//catalytic activity;GO:0043169//cation binding;GO:0046906//tetrapyrrole binding	GO:0006694//steroid biosynthetic process;GO:0009617//response to bacterium;GO:0016104//triterpenoid biosynthetic process;GO:0043446//cellular alkane metabolic process	-	protein_coding
Epidermal_cell	Solyc08g008490.4	wdr44	0.227213	0.0985936	0.225	0.092	-1.20365	4.88338e-19	1.95706e-14	down	wdr44	PREDICTED: uncharacterized WD repeat-containing protein C3H5.08c isoform X1 [Solanum lycopersicum]	-	-	-	-	protein_coding
Epidermal_cell	Solyc08g016210.3	RLP1	0.479568	0.208242	0.337	0.133	-1.20308	1.51811e-32	6.08396e-28	down	RLP1	PREDICTED: LRR receptor-like serine/threonine-protein kinase FLS2 isoform X1 [Solanum lycopersicum]	-	-	-	-	protein_coding
Epidermal_cell	Solyc01g103873.1	At4g06598	0.1972	0.085598	0.21	0.081	-1.20306	3.01852e-19	1.2097e-14	down	At4g06598	PREDICTED: uncharacterized protein At4g06598-like [Solanum pennellii]	-	-	GO:0006464//cellular protein modification process;GO:0009605//response to external stimulus;GO:0019932//second-messenger-mediated signaling	-	protein_coding
Epidermal_cell	Solyc02g086590.3	CRK42	0.39245	0.170458	0.326	0.104	-1.20262	1.72917e-42	6.9298e-38	down	CRK42	PREDICTED: cysteine-rich receptor-like protein kinase 42 [Solanum lycopersicum]	GO:0016020//membrane	GO:0004672//protein kinase activity;GO:0005515//protein binding;GO:0043167//ion binding	GO:0006468//protein phosphorylation;GO:0009814//defense response, incompatible interaction;GO:0010260//organ senescence	-	protein_coding
Epidermal_cell	Solyc03g033980.4	TULP5	0.191022	0.0830612	0.2	0.068	-1.20051	8.38039e-23	3.35852e-18	down	TULP5	PREDICTED: tubby-like F-box protein 5 [Solanum lycopersicum]	GO:0016020//membrane;GO:0043231//intracellular membrane-bounded organelle;GO:0044444//cytoplasmic part	GO:0001071//nucleic acid binding transcription factor activity;GO:0042578//phosphoric ester hydrolase activity	GO:0010468//regulation of gene expression;GO:0051707//response to other organism	TUB	protein_coding
Epidermal_cell	Solyc01g150146.1	At1g61280	0.434725	0.189294	0.344	0.148	-1.19904	8.79259e-29	3.52372e-24	down	At1g61280	PREDICTED: phosphatidylinositol N-acetylglucosaminyltransferase subunit P-like [Solanum lycopersicum]	-	GO:0008375//acetylglucosaminyltransferase activity	-	-	protein_coding
Epidermal_cell	Solyc12g018990.2	URH2	0.22589	0.0983651	0.215	0.094	-1.19857	8.78488e-16	3.52063e-11	down	URH2	PREDICTED: probable uridine nucleosidase 2 [Solanum lycopersicum]	GO:0044444//cytoplasmic part	GO:0008194//UDP-glycosyltransferase activity;GO:0008477//purine nucleosidase activity;GO:0050263//ribosylpyrimidine nucleosidase activity	GO:0010260//organ senescence;GO:0046102//inosine metabolic process	-	protein_coding
Epidermal_cell	Solyc06g084200.2	Solyc06g084200.2	0.25874	0.112679	0.241	0.101	-1.19856	1.76095e-19	7.05717e-15	down	Solyc06g084200.2	PREDICTED: uncharacterized protein LOC101253798 [Solanum lycopersicum]	-	-	-	-	protein_coding
Epidermal_cell	Solyc12g010040.2	LAPA2	1.14644	0.499616	0.614	0.36	-1.19811	4.67812e-42	1.8748e-37	down	LAPA2	leucine aminopeptidase 2, chloroplastic [Solanum lycopersicum]	GO:0009532//plastid stroma	GO:0008237//metallopeptidase activity;GO:0008238//exopeptidase activity;GO:0046914//transition metal ion binding	GO:0019538//protein metabolic process;GO:0032774//RNA biosynthetic process	-	protein_coding
Epidermal_cell	Solyc08g078390.4	Solyc08g078390.4	4.71685	2.05764	0.889	0.681	-1.1968	6.57812e-83	2.63625e-78	down	Solyc08g078390.4	-	-	-	-	-	protein_coding
Epidermal_cell	Solyc06g071890.3	MPC1	0.185007	0.0807517	0.146	0.06	-1.19501	9.04233e-12	3.6238e-07	down	MPC1	PREDICTED: mitochondrial pyruvate carrier 1 [Solanum lycopersicum]	GO:0019866//organelle inner membrane	-	GO:0006090//pyruvate metabolic process;GO:0006281//DNA repair;GO:0006839//mitochondrial transport;GO:0010038//response to metal ion;GO:0045333//cellular respiration	-	protein_coding
Epidermal_cell	Solyc02g068540.2	Solyc02g068540.2	0.288896	0.126186	0.239	0.08	-1.19435	2.91645e-28	1.1688e-23	down	Solyc02g068540.2	PREDICTED: leucine-rich repeat receptor protein kinase EMS1-like [Solanum lycopersicum]	-	-	-	-	protein_coding
Epidermal_cell	Solyc06g008280.2	VPS2.3	0.470228	0.205463	0.411	0.163	-1.19409	1.7051e-41	6.83335e-37	down	VPS2.3	PREDICTED: vacuolar protein sorting-associated protein 2 homolog 3-like isoform X2 [Solanum tuberosum]	GO:0036452//ESCRT complex	GO:0005488//binding	GO:0006305//DNA alkylation;GO:0007017//microtubule-based process;GO:0008104//protein localization;GO:0034968//histone lysine methylation;GO:1902410//mitotic cytokinetic process;GO:1902582//single-organism intracellular transport	-	protein_coding
Epidermal_cell	Solyc02g077040.4	SAG12	0.322251	0.141001	0.147	0.073	-1.19191	4.10978e-08	0.00164703	down	SAG12	phytophthora-inhibited protease 1 [Solanum lycopersicum]	-	GO:0070011//peptidase activity, acting on L-amino acid peptides	-	-	protein_coding
Epidermal_cell	Solyc08g067360.3	WRKY40	0.61507	0.269521	0.277	0.129	-1.19005	7.48891e-19	3.00125e-14	down	WRKY40	probable WRKY transcription factor 40 [Solanum lycopersicum]	GO:0043231//intracellular membrane-bounded organelle	GO:0001071//nucleic acid binding transcription factor activity;GO:0005488//binding	GO:0006725//cellular aromatic compound metabolic process;GO:0009617//response to bacterium;GO:0009620//response to fungus;GO:0009751//response to salicylic acid;GO:0009755//hormone-mediated signaling pathway;GO:0010243//response to organonitrogen compound;GO:0035556//intracellular signal transduction;GO:0044249//cellular biosynthetic process;GO:0044710//single-organism metabolic process;GO:005068…	WRKY	protein_coding
Epidermal_cell	Solyc10g076250.2	At3g08860	0.778891	0.341855	0.478	0.234	-1.1878	5.38776e-36	2.1592e-31	down	At3g08860	PREDICTED: alanine--glyoxylate aminotransferase 2 homolog 2, mitochondrial-like [Solanum lycopersicum]	GO:0043231//intracellular membrane-bounded organelle	GO:0008483//transaminase activity;GO:0043168//anion binding	GO:0009827//plant-type cell wall modification;GO:0031669//cellular response to nutrient levels;GO:0043094//cellular metabolic compound salvage;GO:0044767//single-organism developmental process	-	protein_coding
Epidermal_cell	Solyc11g012790.2	SEC14	0.903148	0.396481	0.597	0.266	-1.18751	1.85895e-61	7.44992e-57	down	SEC14	PREDICTED: SEC14 cytosolic factor [Solanum lycopersicum]	GO:0043231//intracellular membrane-bounded organelle	-	GO:0051234//establishment of localization	-	protein_coding
Epidermal_cell	Solyc05g018610.3	ATJ49	0.475017	0.208546	0.418	0.181	-1.18723	6.98814e-37	2.80057e-32	down	ATJ49	PREDICTED: chaperone protein dnaJ 49-like [Solanum lycopersicum]	GO:0016020//membrane	-	-	-	protein_coding
Epidermal_cell	Solyc09g090190.3	At1g04430	0.939082	0.412392	0.56	0.277	-1.18704	4.83741e-46	1.93864e-41	down	At1g04430	PREDICTED: probable methyltransferase PMT3 [Solanum lycopersicum]	-	-	-	-	protein_coding
Epidermal_cell	Solyc07g005180.3	Solyc07g005180.3	0.413128	0.1814	0.36	0.136	-1.18697	4.49001e-38	1.79942e-33	down	Solyc07g005180.3	DUF1068 domain-containing protein [Cephalotus follicularis]	GO:0031984//organelle subcompartment;GO:0043231//intracellular membrane-bounded organelle	-	GO:0000097//sulfur amino acid biosynthetic process;GO:0008380//RNA splicing	-	protein_coding
Epidermal_cell	Solyc01g105370.4	Bphyt_4144	0.669324	0.293993	0.411	0.205	-1.18665	6.89705e-29	2.76406e-24	down	Bphyt_4144	PREDICTED: nitronate monooxygenase [Solanum pennellii]	GO:0044444//cytoplasmic part	GO:0016703//oxidoreductase activity, acting on single donors with incorporation of molecular oxygen, incorporation of one atom of oxygen (internal monooxygenases or internal mixed function oxidases)	GO:0009072//aromatic amino acid family metabolic process;GO:0009608//response to symbiont;GO:0010038//response to metal ion	-	protein_coding
Epidermal_cell	Solyc07g047780.3	PVIP	1.04737	0.460291	0.669	0.317	-1.18598	2.9653e-70	1.18837e-65	down	PVIP	CONSTANS interacting protein 6 [Solanum lycopersicum]	GO:0043231//intracellular membrane-bounded organelle	GO:0046872//metal ion binding;GO:0046983//protein dimerization activity	GO:0003006//developmental process involved in reproduction;GO:0010074//maintenance of meristem identity;GO:0010467//gene expression;GO:0046739//transport of virus in multicellular host;GO:0048364//root development	-	protein_coding
Epidermal_cell	Solyc07g007060.3	MTP1	0.636337	0.28027	0.474	0.229	-1.18269	1.57802e-36	6.32407e-32	down	MTP1	PREDICTED: metal tolerance protein 1 [Solanum lycopersicum]	GO:0005774//vacuolar membrane;GO:0031224//intrinsic component of membrane	GO:0015075//ion transmembrane transporter activity;GO:0016628//oxidoreductase activity, acting on the CH-CH group of donors, NAD or NADP as acceptor	GO:0000041//transition metal ion transport;GO:0001101//response to acid chemical;GO:0009267//cellular response to starvation;GO:0010043//response to zinc ion;GO:0015698//inorganic anion transport;GO:0044710//single-organism metabolic process;GO:0098754//detoxification	-	protein_coding
Epidermal_cell	Solyc11g065660.2	CPK7	0.861915	0.380051	0.544	0.223	-1.18114	5.46821e-60	2.19144e-55	down	CPK7	PREDICTED: calcium-dependent protein kinase 7 [Solanum lycopersicum]	-	-	-	-	protein_coding
Epidermal_cell	Solyc03g082620.4	YSL3	0.752809	0.33223	0.462	0.229	-1.17986	5.22472e-34	2.09386e-29	down	YSL3	PREDICTED: metal-nicotianamine transporter YSL2-like isoform X1 [Solanum lycopersicum]	GO:0031224//intrinsic component of membrane	GO:0015197//peptide transporter activity;GO:0015603//iron chelate transmembrane transporter activity	GO:0009791//post-embryonic development;GO:0015833//peptide transport;GO:0022414//reproductive process;GO:0044763//single-organism cellular process;GO:0051707//response to other organism;GO:0055076//transition metal ion homeostasis;GO:1901678//iron coordination entity transport	-	protein_coding
Epidermal_cell	Solyc05g012770.3	WRKY4	0.226064	0.0997376	0.245	0.087	-1.17971	7.63949e-27	3.0616e-22	down	WRKY4	PREDICTED: probable WRKY transcription factor 4 [Solanum lycopersicum]	GO:0043231//intracellular membrane-bounded organelle	GO:0000975//regulatory region DNA binding	GO:0001101//response to acid chemical;GO:0002832//negative regulation of response to biotic stimulus;GO:0009725//response to hormone;GO:0010467//gene expression	WRKY	protein_coding
Epidermal_cell	Solyc08g036620.4	TIFY5A	1.27124	0.56114	0.514	0.308	-1.17966	1.42853e-28	5.72496e-24	down	TIFY5A	PREDICTED: protein TIFY 5A-like [Solanum lycopersicum]	-	GO:0005488//binding	GO:0001101//response to acid chemical;GO:0006950//response to stress;GO:0009694//jasmonic acid metabolic process;GO:0009755//hormone-mediated signaling pathway;GO:0010243//response to organonitrogen compound	Tify	protein_coding
Epidermal_cell	Solyc10g008390.3	TRXM2	0.525433	0.232063	0.411	0.183	-1.17864	2.98182e-34	1.19499e-29	down	TRXM2	PREDICTED: thioredoxin-1 [Solanum pennellii]	-	-	-	-	protein_coding
Epidermal_cell	Solyc03g112700.1	Solyc03g112700.1	0.817102	0.36117	0.473	0.22	-1.17761	2.94068e-39	1.17851e-34	down	Solyc03g112700.1	PREDICTED: vitellogenin-A2-like [Solanum tuberosum]	GO:0016020//membrane	-	GO:0009987//cellular process;GO:0050896//response to stimulus	-	protein_coding
Epidermal_cell	Solyc11g069330.1	Solyc11g069330.1	0.203772	0.0900569	0.181	0.071	-1.17715	1.76658e-15	7.07976e-11	down	Solyc11g069330.1	Methyltransferase type 11 [Cynara cardunculus var. scolymus] [Cynara cardunculus]	-	-	-	-	protein_coding
Epidermal_cell	Solyc02g072300.4	ASK7	2.08378	0.923739	0.845	0.511	-1.17356	5.77699e-91	2.31518e-86	down	ASK7	PREDICTED: shaggy-related protein kinase eta [Solanum lycopersicum]	GO:0009536//plastid;GO:0016020//membrane	GO:0004672//protein kinase activity;GO:0032550//purine ribonucleoside binding	GO:0006090//pyruvate metabolic process;GO:0006468//protein phosphorylation;GO:0006972//hyperosmotic response;GO:0006996//organelle organization;GO:0008104//protein localization;GO:0009720//detection of hormone stimulus;GO:0009887//organ morphogenesis;GO:0010038//response to metal ion;GO:0010053//root epidermal cell differentiation;GO:0016032//viral process;GO:0042044//fluid transport;GO:0043401//…	-	protein_coding
Epidermal_cell	Solyc07g007820.3	At5g35200	0.905243	0.401439	0.596	0.273	-1.17293	3.43974e-58	1.37851e-53	down	At5g35200	PREDICTED: putative clathrin assembly protein At5g35200 [Solanum lycopersicum]	GO:0030117//membrane coat;GO:0030135//coated vesicle	GO:0005515//protein binding;GO:0016628//oxidoreductase activity, acting on the CH-CH group of donors, NAD or NADP as acceptor;GO:0035091//phosphatidylinositol binding	GO:0006901//vesicle coating;GO:0044710//single-organism metabolic process	-	protein_coding
Epidermal_cell	Solyc04g074220.4	MT2788	0.270004	0.119954	0.244	0.095	-1.16983	4.39642e-22	1.76191e-17	down	MT2788	PREDICTED: monoacylglycerol lipase abhd6-A isoform X2 [Solanum lycopersicum]	GO:0016020//membrane	GO:0003824//catalytic activity	-	-	protein_coding
Epidermal_cell	Solyc10g076480.2	AMT2	0.695888	0.309358	0.457	0.182	-1.16932	3.81e-48	1.5269e-43	down	AMT2	PREDICTED: ammonium transporter 2 [Solanum lycopersicum]	GO:0005911//cell-cell junction;GO:0031224//intrinsic component of membrane;GO:0044424//intracellular part	GO:0015077//monovalent inorganic cation transmembrane transporter activity;GO:0015291//secondary active transmembrane transporter activity	GO:0006605//protein targeting;GO:0006865//amino acid transport;GO:0009267//cellular response to starvation;GO:0009617//response to bacterium;GO:0009620//response to fungus;GO:0009696//salicylic acid metabolic process;GO:0009746//response to hexose;GO:0009755//hormone-mediated signaling pathway;GO:0009814//defense response, incompatible interaction;GO:0009863//salicylic acid mediated signaling pat…	-	protein_coding
Epidermal_cell	Solyc05g013730.3	PAGR	0.114674	0.0509594	0.126	0.044	-1.16855	1.33377e-13	5.34522e-09	down	PAGR	O-fucosyltransferase family protein [Solanum lycopersicum]	GO:0031984//organelle subcompartment;GO:0043231//intracellular membrane-bounded organelle	GO:0016740//transferase activity	GO:0006637//acyl-CoA metabolic process;GO:0016129//phytosteroid biosynthetic process	-	protein_coding
Epidermal_cell	Solyc07g049530.3	ACO1	16.8185	7.49339	0.944	0.816	-1.16635	3.2977e-90	1.32159e-85	down	ACO1	1-aminocyclopropane-1-carboxylate oxidase 1 [Solanum lycopersicum]	-	GO:0016641//oxidoreductase activity, acting on the CH-NH2 group of donors, oxygen as acceptor;GO:0016705//oxidoreductase activity, acting on paired donors, with incorporation or reduction of molecular oxygen;GO:0019842//vitamin binding;GO:0043169//cation binding	GO:0006950//response to stress;GO:0007275//multicellular organism development;GO:0009692//ethylene metabolic process;GO:0044710//single-organism metabolic process	-	protein_coding
Epidermal_cell	Solyc07g041970.4	SBT1.8	0.202986	0.0903895	0.154	0.074	-1.16627	3.33132e-09	0.000133506	down	SBT1.8	PREDICTED: subtilisin-like protease SBT1.8 [Solanum lycopersicum]	GO:0005576//extracellular region;GO:0005618//cell wall;GO:0005911//cell-cell junction;GO:0043231//intracellular membrane-bounded organelle	GO:0004175//endopeptidase activity;GO:0005515//protein binding	GO:0000097//sulfur amino acid biosynthetic process;GO:0003006//developmental process involved in reproduction;GO:0009892//negative regulation of metabolic process;GO:0010191//mucilage metabolic process;GO:0019538//protein metabolic process;GO:0042546//cell wall biogenesis;GO:0044702//single organism reproductive process;GO:0048509//regulation of meristem development;GO:0071555//cell wall organiza…	-	protein_coding
Epidermal_cell	Solyc09g091470.3	PED1	0.681758	0.303791	0.521	0.23	-1.16592	1.84854e-49	7.40821e-45	down	PED1	PREDICTED: 3-ketoacyl-CoA thiolase 2, peroxisomal [Solanum lycopersicum]	GO:0009536//plastid;GO:0031090//organelle membrane;GO:0042579//microbody;GO:0043232//intracellular non-membrane-bounded organelle	GO:0016408//C-acyltransferase activity	GO:0006511//ubiquitin-dependent protein catabolic process;GO:0006633//fatty acid biosynthetic process;GO:0007031//peroxisome organization;GO:0009062//fatty acid catabolic process;GO:0009404//toxin metabolic process;GO:0009411//response to UV;GO:0009694//jasmonic acid metabolic process;GO:0009787//regulation of abscisic acid-activated signaling pathway;GO:0009813//flavonoid biosynthetic process;GO…	-	protein_coding
Epidermal_cell	Solyc01g097120.3	WDL2	1.02399	0.456541	0.618	0.305	-1.16521	2.40723e-55	9.6472e-51	down	WDL2	PREDICTED: protein WVD2-like 2 [Solanum lycopersicum]	-	-	-	-	protein_coding
Epidermal_cell	Solyc04g005650.3	PXN	0.58363	0.260192	0.481	0.223	-1.16517	4.156e-40	1.66556e-35	down	PXN	PREDICTED: peroxisomal nicotinamide adenine dinucleotide carrier [Solanum lycopersicum]	GO:0005777//peroxisome;GO:0031224//intrinsic component of membrane;GO:0044446//intracellular organelle part;GO:0098588//bounding membrane of organelle	-	GO:0044237//cellular metabolic process;GO:0044238//primary metabolic process;GO:0044763//single-organism cellular process;GO:0044765//single-organism transport;GO:0071704//organic substance metabolic process	-	protein_coding
Epidermal_cell	Solyc09g055590.3	Solyc09g055590.3	0.319079	0.142253	0.254	0.115	-1.16489	5.22759e-18	2.09501e-13	down	Solyc09g055590.3	Initiation-control protein yabA [Anthurium amnicola]	-	-	-	-	protein_coding
Epidermal_cell	Solyc12g009020.2	MKK2	0.466262	0.208203	0.384	0.168	-1.16277	2.24537e-32	8.99855e-28	down	MKK2	MAP kinase kinase [Solanum lycopersicum]	GO:0009536//plastid;GO:0016020//membrane	GO:0004712//protein serine/threonine/tyrosine kinase activity;GO:0032550//purine ribonucleoside binding	GO:0000302//response to reactive oxygen species;GO:0002252//immune effector process;GO:0003002//regionalization;GO:0003006//developmental process involved in reproduction;GO:0005982//starch metabolic process;GO:0005984//disaccharide metabolic process;GO:0006090//pyruvate metabolic process;GO:0006091//generation of precursor metabolites and energy;GO:0006417//regulation of translation;GO:0006468//…	-	protein_coding
Epidermal_cell	Solyc09g005910.4	PAH1	0.288515	0.128848	0.275	0.098	-1.16235	3.4608e-30	1.38695e-25	down	PAH1	PREDICTED: phosphatidate phosphatase PAH1-like isoform X2 [Solanum lycopersicum]	-	-	-	-	protein_coding
Epidermal_cell	Solyc09g075800.4	CLC-D	0.120589	0.0538608	0.112	0.047	-1.16131	9.27482e-09	0.000371698	down	CLC-D	PREDICTED: chloride channel protein CLC-d [Solanum lycopersicum]	GO:0031984//organelle subcompartment;GO:0034702//ion channel complex	GO:0005254//chloride channel activity;GO:0017076//purine nucleotide binding	GO:0000904//cell morphogenesis involved in differentiation;GO:0006821//chloride transport;GO:0006873//cellular ion homeostasis;GO:0007015//actin filament organization;GO:0010035//response to inorganic substance;GO:0010053//root epidermal cell differentiation;GO:0022610//biological adhesion;GO:0034765//regulation of ion transmembrane transport;GO:0045229//external encapsulating structure organizat…	-	protein_coding
Epidermal_cell	Solyc06g066800.2	CDI	10.7469	4.81218	0.868	0.687	-1.15915	2.09634e-54	8.40128e-50	down	CDI	PREDICTED: protein CDI-like [Solanum lycopersicum]	-	GO:0003824//catalytic activity	GO:0000904//cell morphogenesis involved in differentiation;GO:0044707//single-multicellular organism process	-	protein_coding
Epidermal_cell	Solyc03g006640.3	At1g61340	0.339191	0.152092	0.287	0.106	-1.15664	8.06668e-29	3.2328e-24	down	At1g61340	PREDICTED: F-box protein At1g61340 [Solanum lycopersicum]	-	-	-	-	protein_coding
Epidermal_cell	Solyc05g005200.3	pcp	2.64348	1.18598	0.756	0.449	-1.15629	4.38604e-61	1.75775e-56	down	pcp	PREDICTED: pyrrolidone-carboxylate peptidase 1 [Solanum pennellii]	-	GO:0008242//omega peptidase activity	GO:0019538//protein metabolic process	-	protein_coding
Epidermal_cell	Solyc05g054545.1	UBC7	0.163527	0.0733159	0.178	0.066	-1.15625	4.38279e-17	1.75645e-12	down	UBC7	PREDICTED: ubiquitin-conjugating enzyme E2 7 [Solanum lycopersicum]	GO:0043231//intracellular membrane-bounded organelle	GO:0008172//S-methyltransferase activity;GO:0016879//ligase activity, forming carbon-nitrogen bonds;GO:0019787//ubiquitin-like protein transferase activity;GO:0032550//purine ribonucleoside binding	GO:0006259//DNA metabolic process;GO:0019941//modification-dependent protein catabolic process;GO:0032446//protein modification by small protein conjugation	-	protein_coding
Epidermal_cell	Solyc02g014380.3	odr4	0.0948281	0.0424974	0.104	0.042	-1.15607	1.14819e-08	0.000460151	down	odr4	PREDICTED: protein odr-4 homolog [Solanum lycopersicum]	-	-	-	-	protein_coding
Epidermal_cell	Solyc02g078670.3	CIP7	0.343781	0.154231	0.288	0.143	-1.15589	8.97172e-18	3.59551e-13	down	CIP7	PREDICTED: uncharacterized protein LOC101263075 [Solanum lycopersicum]	GO:0016020//membrane;GO:0044464//cell part	-	GO:0018130//heterocycle biosynthetic process;GO:0019438//aromatic compound biosynthetic process;GO:0044238//primary metabolic process;GO:0044271//cellular nitrogen compound biosynthetic process;GO:0044711//single-organism biosynthetic process;GO:0050896//response to stimulus;GO:1901362//organic cyclic compound biosynthetic process	-	protein_coding
Epidermal_cell	Solyc02g082900.3	SSL6	0.366981	0.164843	0.279	0.118	-1.15413	9.85816e-23	3.95076e-18	down	SSL6	PREDICTED: protein STRICTOSIDINE SYNTHASE-LIKE 6 [Solanum lycopersicum]	GO:0009536//plastid	GO:0016843//amine-lyase activity	GO:0001101//response to acid chemical;GO:0006355//regulation of transcription, DNA-templated;GO:0006468//protein phosphorylation;GO:0006950//response to stress;GO:0009658//chloroplast organization;GO:0009694//jasmonic acid metabolic process;GO:0009725//response to hormone;GO:0009820//alkaloid metabolic process;GO:0009887//organ morphogenesis;GO:0043269//regulation of ion transport;GO:0048869//cel…	-	protein_coding
Epidermal_cell	Solyc01g097250.4	Solyc01g097250.4	0.17335	0.0778584	0.195	0.078	-1.15375	1.8588e-16	7.44931e-12	down	Solyc01g097250.4	PREDICTED: uncharacterized protein LOC101259373 [Solanum lycopersicum]	GO:0043231//intracellular membrane-bounded organelle	-	GO:0006952//defense response;GO:0009408//response to heat	-	protein_coding
Epidermal_cell	Solyc02g078140.3	HT1	0.386714	0.173792	0.364	0.156	-1.15345	3.86362e-31	1.54838e-26	down	HT1	MAPKKK-like serine/threonine kinase domain-containing protein [Solanum lycopersicum]	GO:0016020//membrane;GO:0044444//cytoplasmic part	GO:0004672//protein kinase activity;GO:0032550//purine ribonucleoside binding	GO:0000302//response to reactive oxygen species;GO:0006468//protein phosphorylation;GO:0009642//response to light intensity;GO:0010243//response to organonitrogen compound	-	protein_coding
Epidermal_cell	Solyc08g069060.4	B3GALT7	0.882809	0.397044	0.575	0.275	-1.1526	2.66099e-51	1.06642e-46	down	B3GALT7	PREDICTED: beta-1,3-galactosyltransferase 7 [Solanum lycopersicum]	GO:0031224//intrinsic component of membrane;GO:0043231//intracellular membrane-bounded organelle	GO:0035250//UDP-galactosyltransferase activity	GO:0006464//cellular protein modification process	-	protein_coding
Epidermal_cell	Solyc04g015340.3	SCPL27	0.510203	0.229601	0.433	0.187	-1.1516	6.35819e-39	2.54811e-34	down	SCPL27	PREDICTED: serine carboxypeptidase-like 27 [Solanum lycopersicum]	GO:0043231//intracellular membrane-bounded organelle	GO:0004180//carboxypeptidase activity	GO:0000226//microtubule cytoskeleton organization;GO:0019538//protein metabolic process	-	protein_coding
Epidermal_cell	Solyc07g054160.3	TOM2AH3	0.0931522	0.0418846	0.118	0.051	-1.15128	1.74966e-08	0.000701194	down	TOM2AH3	PREDICTED: tetraspanin-19 [Solanum lycopersicum]	GO:0031224//intrinsic component of membrane;GO:0044424//intracellular part	-	-	-	protein_coding
Epidermal_cell	Solyc02g078840.4	Solyc02g078840.4	0.274702	0.123638	0.261	0.11	-1.15111	1.41238e-21	5.66025e-17	down	Solyc02g078840.4	-	-	-	-	-	protein_coding
Epidermal_cell	Solyc12g044940.2	fabG	1.57369	0.710128	0.723	0.382	-1.14789	1.21891e-68	4.88491e-64	down	fabG	PREDICTED: 3-oxoacyl-[acyl-carrier-protein] reductase FabG-like [Solanum pennellii]	-	GO:0003824//catalytic activity	GO:0010038//response to metal ion;GO:0044710//single-organism metabolic process	-	protein_coding
Epidermal_cell	Solyc06g083790.3	At2g20420	1.48856	0.671796	0.758	0.406	-1.1477	2.01142e-78	8.06095e-74	down	At2g20420	succinate--CoA ligase [ADP-forming] subunit beta, mitochondrial [Solanum lycopersicum]	GO:0043231//intracellular membrane-bounded organelle	GO:0004774//succinate-CoA ligase activity;GO:0032550//purine ribonucleoside binding;GO:0046914//transition metal ion binding	GO:0006006//glucose metabolic process;GO:0006089//lactate metabolic process;GO:0006090//pyruvate metabolic process;GO:0006101//citrate metabolic process;GO:0006637//acyl-CoA metabolic process;GO:0006970//response to osmotic stress;GO:0010038//response to metal ion;GO:0019941//modification-dependent protein catabolic process;GO:0035966//response to topologically incorrect protein;GO:0043094//cellu…	-	protein_coding
Epidermal_cell	Solyc03g019810.3	Solyc03g019810.3	0.128021	0.0577448	0.14	0.065	-1.14725	6.87349e-09	0.000275462	down	Solyc03g019810.3	ser/thr phosphatase family protein [Medicago truncatula]	-	GO:0003824//catalytic activity	-	-	protein_coding
Epidermal_cell	Solyc04g054950.3	TR1	0.454035	0.204969	0.271	0.127	-1.14701	3.13887e-18	1.25794e-13	down	TR1	PREDICTED: tropinone reductase homolog [Solanum lycopersicum]	-	GO:0016616//oxidoreductase activity, acting on the CH-OH group of donors, NAD or NADP as acceptor	GO:0044710//single-organism metabolic process	-	protein_coding
Epidermal_cell	Solyc06g071070.1	At3g03980	2.29125	1.0352	0.74	0.445	-1.14616	3.66748e-58	1.46978e-53	down	At3g03980	PREDICTED: short-chain type dehydrogenase/reductase-like [Solanum lycopersicum]	-	GO:0003824//catalytic activity;GO:0005488//binding	GO:0042221//response to chemical;GO:0044710//single-organism metabolic process	-	protein_coding
Epidermal_cell	Solyc01g090910.3	PVA12	0.589457	0.266407	0.474	0.214	-1.14546	4.92303e-41	1.97295e-36	down	PVA12	PREDICTED: vesicle-associated protein 1-1 [Solanum lycopersicum]	GO:0031090//organelle membrane;GO:0031224//intrinsic component of membrane;GO:0043231//intracellular membrane-bounded organelle;GO:0044444//cytoplasmic part	GO:0005488//binding	GO:0006468//protein phosphorylation;GO:0006886//intracellular protein transport;GO:0007165//signal transduction;GO:0009072//aromatic amino acid family metabolic process	-	protein_coding
Epidermal_cell	Solyc07g007330.1	Solyc07g007330.1	3.95346	1.79153	0.677	0.496	-1.14188	9.26638e-31	3.7136e-26	down	Solyc07g007330.1	uncharacterized LOC102585328 [Solanum tuberosum]	-	-	-	-	protein_coding
Epidermal_cell	Solyc01g094860.4	Solyc01g094860.4	0.146979	0.0665536	0.166	0.048	-1.14184	2.10084e-22	8.41932e-18	down	Solyc01g094860.4	PREDICTED: uncharacterized protein LOC101248424 isoform X3 [Solanum lycopersicum]	GO:0016020//membrane	-	-	-	protein_coding
Epidermal_cell	Solyc08g074550.3	THRRS	1.07354	0.486793	0.608	0.316	-1.14084	1.27986e-48	5.12919e-44	down	THRRS	PREDICTED: threonine--tRNA ligase, mitochondrial 1-like [Solanum lycopersicum]	GO:0044424//intracellular part;GO:0044425//membrane part	GO:0004812//aminoacyl-tRNA ligase activity;GO:0016491//oxidoreductase activity;GO:0032550//purine ribonucleoside binding;GO:0043167//ion binding	GO:0006418//tRNA aminoacylation for protein translation	-	protein_coding
Epidermal_cell	Solyc02g088200.4	Solyc02g088200.4	0.237462	0.107691	0.203	0.07	-1.14006	1.63701e-22	6.56049e-18	down	Solyc02g088200.4	PREDICTED: activating signal cointegrator 1 complex subunit 1 isoform X2 [Solanum lycopersicum]	GO:0009536//plastid	GO:0003824//catalytic activity	GO:0008152//metabolic process	-	protein_coding
Epidermal_cell	Solyc01g080910.2	Solyc01g080910.2	0.144856	0.0657446	0.141	0.059	-1.13848	3.98915e-11	1.59869e-06	down	Solyc01g080910.2	PREDICTED: uncharacterized protein LOC101252815 [Solanum lycopersicum]	GO:0009536//plastid;GO:0031984//organelle subcompartment	-	GO:0035556//intracellular signal transduction;GO:0045087//innate immune response;GO:0048588//developmental cell growth	-	protein_coding
Epidermal_cell	Solyc05g040050.3	dnaJ	0.107323	0.0487012	0.125	0.052	-1.13831	8.74077e-10	3.50295e-05	down	dnaJ	PREDICTED: uncharacterized protein LOC101257967 [Solanum lycopersicum]	-	-	-	-	protein_coding
Epidermal_cell	Solyc01g009145.1	Solyc01g009145.1	0.209251	0.0950094	0.233	0.099	-1.13827	3.89186e-18	1.5597e-13	down	Solyc01g009145.1	PREDICTED: uncharacterized protein LOC101251210 [Solanum lycopersicum]	-	-	-	-	protein_coding
Epidermal_cell	Solyc02g094440.4	Solyc02g094440.4	0.335027	0.152181	0.323	0.123	-1.13797	2.18011e-33	8.73702e-29	down	Solyc02g094440.4	PREDICTED: translocon-associated protein subunit beta [Solanum lycopersicum]	GO:0005911//cell-cell junction;GO:0031090//organelle membrane;GO:0031224//intrinsic component of membrane;GO:0043231//intracellular membrane-bounded organelle	-	GO:0009814//defense response, incompatible interaction;GO:0033554//cellular response to stress	-	protein_coding
Epidermal_cell	Solyc02g083860.3	AN3	0.194062	0.0881626	0.148	0.053	-1.13739	1.53381e-14	6.14691e-10	down	AN3	flavanone 3-dioxygenase [Solanum lycopersicum]	GO:0044424//intracellular part	GO:0016706//oxidoreductase activity, acting on paired donors, with incorporation or reduction of molecular oxygen, 2-oxoglutarate as one donor, and incorporation of one atom each of oxygen into both donors;GO:0019842//vitamin binding;GO:0032550//purine ribonucleoside binding;GO:0043169//cation binding	GO:0009411//response to UV;GO:0009813//flavonoid biosynthetic process;GO:0034285//response to disaccharide;GO:0044710//single-organism metabolic process	-	protein_coding
Epidermal_cell	Solyc10g055200.1	DIR21	6.9385	3.1553	0.626	0.343	-1.13682	3.44577e-46	1.38093e-41	down	DIR21	PREDICTED: dirigent protein 22-like [Solanum lycopersicum]	-	-	-	-	protein_coding
Epidermal_cell	Solyc04g009920.3	IPUT1	0.198193	0.0902093	0.199	0.066	-1.13469	5.47085e-22	2.1925e-17	down	IPUT1	PREDICTED: inositol phosphorylceramide glucuronosyltransferase 1-like isoform X1 [Solanum lycopersicum]	GO:0031224//intrinsic component of membrane;GO:0031984//organelle subcompartment;GO:0043231//intracellular membrane-bounded organelle	GO:0004527//exonuclease activity;GO:0035251//UDP-glucosyltransferase activity;GO:0043169//cation binding	GO:0007165//signal transduction;GO:0090304//nucleic acid metabolic process	-	protein_coding
Epidermal_cell	Solyc01g100460.3	BZIP53	0.987039	0.449614	0.549	0.248	-1.13425	9.34155e-52	3.74372e-47	down	BZIP53	anaerobic basic leucine zipper protein [Solanum lycopersicum]	GO:0043231//intracellular membrane-bounded organelle	GO:0001071//nucleic acid binding transcription factor activity;GO:0003677//DNA binding;GO:0046983//protein dimerization activity	GO:0006355//regulation of transcription, DNA-templated;GO:0006605//protein targeting;GO:0007165//signal transduction;GO:0010431//seed maturation;GO:0032055//negative regulation of translation in response to stress;GO:0034285//response to disaccharide	bZIP	protein_coding
Epidermal_cell	Solyc01g060280.4	AMSH3	0.192881	0.0878554	0.203	0.075	-1.13361	3.08612e-20	1.2368e-15	down	AMSH3	PREDICTED: AMSH-like ubiquitin thioesterase 3 [Solanum lycopersicum]	GO:0031090//organelle membrane;GO:0031224//intrinsic component of membrane;GO:0043231//intracellular membrane-bounded organelle	GO:0043169//cation binding;GO:0070011//peptidase activity, acting on L-amino acid peptides	GO:0006605//protein targeting;GO:0010638//positive regulation of organelle organization;GO:0016192//vesicle-mediated transport;GO:0016579//protein deubiquitination;GO:0019941//modification-dependent protein catabolic process;GO:0032388//positive regulation of intracellular transport	-	protein_coding
Epidermal_cell	Solyc07g064650.3	Solyc07g064650.3	0.963877	0.439707	0.464	0.237	-1.13213	3.60486e-32	1.44468e-27	down	Solyc07g064650.3	PREDICTED: transcription repressor OFP14-like [Solanum pennellii]	-	-	-	-	protein_coding
Epidermal_cell	Solyc07g056010.3	COG4	0.224124	0.102322	0.233	0.091	-1.13041	3.10661e-22	1.24501e-17	down	COG4	PREDICTED: conserved oligomeric Golgi complex subunit 4 [Solanum lycopersicum]	GO:0043231//intracellular membrane-bounded organelle;GO:0044444//cytoplasmic part	-	GO:0008104//protein localization;GO:0016192//vesicle-mediated transport;GO:0022406//membrane docking;GO:0061024//membrane organization	-	protein_coding
Epidermal_cell	Solyc06g075400.3	VHA-a1	0.163434	0.0746264	0.161	0.053	-1.1299	2.71711e-19	1.08891e-14	down	VHA-a1	PREDICTED: V-type proton ATPase subunit a1-like [Solanum lycopersicum]	GO:0030658//transport vesicle membrane;GO:0031224//intrinsic component of membrane;GO:0031984//organelle subcompartment;GO:0033179//proton-transporting V-type ATPase, V0 domain	GO:0015077//monovalent inorganic cation transmembrane transporter activity;GO:0017111//nucleoside-triphosphatase activity	GO:0015988//energy coupled proton transmembrane transport, against electrochemical gradient;GO:0070071//proton-transporting two-sector ATPase complex assembly	-	protein_coding
Epidermal_cell	Solyc03g113270.3	ATHB-6	0.147029	0.0671415	0.154	0.062	-1.12966	1.31448e-12	5.26791e-08	down	ATHB-6	homeobox-leucine zipper protein HAT5-like [Solanum lycopersicum]	GO:0043231//intracellular membrane-bounded organelle	GO:0001071//nucleic acid binding transcription factor activity;GO:0003677//DNA binding	GO:0010468//regulation of gene expression;GO:0034645//cellular macromolecule biosynthetic process	-	protein_coding
Epidermal_cell	Solyc03g115850.3	NAC100	0.161032	0.0736099	0.157	0.069	-1.12831	5.91736e-11	2.37144e-06	down	NAC100	NAC domain-containing protein [Solanum lycopersicum]	GO:0043231//intracellular membrane-bounded organelle	GO:0001071//nucleic acid binding transcription factor activity	GO:0010467//gene expression;GO:0034645//cellular macromolecule biosynthetic process;GO:0044707//single-multicellular organism process	NAC	protein_coding
Epidermal_cell	Solyc02g083850.3	CPK28	1.5995	0.731984	0.749	0.404	-1.12763	2.19911e-73	8.81314e-69	down	CPK28	PREDICTED: calcium-dependent protein kinase 18-like [Solanum lycopersicum]	-	-	-	-	protein_coding
Epidermal_cell	Solyc10g081170.2	CAM-1	50.8447	23.2841	0.995	0.971	-1.12675	3.65756e-271	1.46581e-266	down	CAM-1	PREDICTED: calmodulin-7-like [Raphanus sativus]	GO:0031090//organelle membrane;GO:0043231//intracellular membrane-bounded organelle;GO:0044444//cytoplasmic part	GO:0046872//metal ion binding;GO:0060089//molecular transducer activity	GO:0006073//cellular glucan metabolic process;GO:0006928//movement of cell or subcellular component;GO:0009057//macromolecule catabolic process;GO:0009593//detection of chemical stimulus;GO:0009605//response to external stimulus;GO:0016192//vesicle-mediated transport;GO:0019932//second-messenger-mediated signaling;GO:0048580//regulation of post-embryonic development;GO:0051640//organelle localiza…	-	protein_coding
Epidermal_cell	Solyc07g064670.3	B3GALT2	0.206712	0.0946536	0.225	0.086	-1.12607	3.26796e-22	1.30967e-17	down	B3GALT2	PREDICTED: probable beta-1,3-galactosyltransferase 2 [Solanum lycopersicum]	GO:0031224//intrinsic component of membrane;GO:0043231//intracellular membrane-bounded organelle	GO:0035250//UDP-galactosyltransferase activity	GO:0006464//cellular protein modification process	-	protein_coding
Epidermal_cell	Solyc12g038630.2	Solyc12g038630.2	0.509693	0.233707	0.421	0.186	-1.12459	7.052e-36	2.82616e-31	down	Solyc12g038630.2	PREDICTED: uncharacterized protein LOC101265408 [Solanum lycopersicum]	-	GO:0008233//peptidase activity	-	BSD	protein_coding
Epidermal_cell	Solyc01g068020.4	Solyc01g068020.4	0.193731	0.0888429	0.203	0.089	-1.12385	1.34539e-14	5.3918e-10	down	Solyc01g068020.4	polyketide cyclase/dehydrase and lipid transporter [Medicago truncatula]	GO:0009536//plastid	-	-	-	protein_coding
Epidermal_cell	Solyc06g068090.3	PLD1	2.71007	1.24368	0.793	0.518	-1.12366	1.80084e-61	7.21703e-57	down	PLD1	phospholipase PLDa1 [Solanum lycopersicum]	GO:0005911//cell-cell junction;GO:0009536//plastid;GO:0016020//membrane;GO:0030135//coated vesicle	GO:0004620//phospholipase activity;GO:0046872//metal ion binding;GO:1902936//phosphatidylinositol bisphosphate binding	GO:0000160//phosphorelay signal transduction system;GO:0006006//glucose metabolic process;GO:0006090//pyruvate metabolic process;GO:0006650//glycerophospholipid metabolic process;GO:0006970//response to osmotic stress;GO:0006996//organelle organization;GO:0009787//regulation of abscisic acid-activated signaling pathway;GO:0010038//response to metal ion;GO:0042044//fluid transport;GO:0044707//sing…	-	protein_coding
Epidermal_cell	Solyc08g076100.4	BZIP68	0.334767	0.153606	0.317	0.117	-1.12341	6.43421e-34	2.57858e-29	down	BZIP68	PREDICTED: bZIP transcription factor 16 [Solanum lycopersicum]	GO:0043231//intracellular membrane-bounded organelle	GO:0001071//nucleic acid binding transcription factor activity;GO:0003677//DNA binding	GO:0010468//regulation of gene expression;GO:0034645//cellular macromolecule biosynthetic process	bZIP	protein_coding
Epidermal_cell	Solyc11g065740.2	RBCX2	1.61781	0.743321	0.744	0.432	-1.12188	1.33978e-63	5.36929e-59	down	RBCX2	PREDICTED: chaperonin-like RbcX protein 2, chloroplastic [Nicotiana attenuata]	-	-	-	-	protein_coding
Epidermal_cell	Solyc11g008890.2	At5g36290	1.5018	0.69011	0.756	0.425	-1.12168	1.47235e-71	5.9006e-67	down	At5g36290	PREDICTED: GDT1-like protein 3 [Solanum lycopersicum]	GO:0031224//intrinsic component of membrane;GO:0043231//intracellular membrane-bounded organelle	-	GO:0006006//glucose metabolic process;GO:0009628//response to abiotic stimulus;GO:0016192//vesicle-mediated transport;GO:0030243//cellulose metabolic process	-	protein_coding
Epidermal_cell	Solyc08g016220.1	Solyc08g016220.1	0.103882	0.047718	0.102	0.033	-1.12071	7.67232e-12	3.07476e-07	down	Solyc08g016220.1	PREDICTED: receptor-like protein 12 isoform X1 [Solanum pennellii]	-	-	-	-	protein_coding
Epidermal_cell	Solyc08g007170.1	Solyc08g007170.1	0.399167	0.183697	0.341	0.145	-1.11924	3.19322e-29	1.27971e-24	down	Solyc08g007170.1	PREDICTED: trihelix transcription factor ASIL2-like [Solanum lycopersicum]	GO:0043231//intracellular membrane-bounded organelle	GO:0000975//regulatory region DNA binding;GO:0001071//nucleic acid binding transcription factor activity	GO:0010468//regulation of gene expression	Trihelix	protein_coding
Epidermal_cell	Solyc08r038420.1	Solyc08r038420.1	0.127146	0.0584946	0.137	0.052	-1.11878	2.04943e-13	8.21329e-09	down	Solyc08r038420.1	-	-	-	-	-	lincRNA
Epidermal_cell	Solyc10g084820.2	PAT16	0.101516	0.0466948	0.122	0.037	-1.1187	1.77385e-15	7.10886e-11	down	PAT16	PREDICTED: probable protein S-acyltransferase 16 [Solanum lycopersicum]	GO:0031090//organelle membrane;GO:0031224//intrinsic component of membrane;GO:0043231//intracellular membrane-bounded organelle	GO:0016409//palmitoyltransferase activity;GO:0046914//transition metal ion binding	GO:0044710//single-organism metabolic process	-	protein_coding
Epidermal_cell	Solyc12g055855.2	SPBC119.09c	0.395776	0.182244	0.386	0.169	-1.11838	1.41199e-32	5.6587e-28	down	SPBC119.09c	PREDICTED: ORM1-like protein 2 [Nicotiana sylvestris]	GO:0031090//organelle membrane;GO:0031224//intrinsic component of membrane;GO:0043231//intracellular membrane-bounded organelle	-	GO:0009408//response to heat;GO:0044267//cellular protein metabolic process;GO:0046474//glycerophospholipid biosynthetic process	-	protein_coding
Epidermal_cell	Solyc09g075020.3	ABCC4	1.15196	0.531025	0.578	0.319	-1.11709	2.67326e-39	1.07133e-34	down	ABCC4	PREDICTED: ABC transporter C family member 4 [Solanum lycopersicum]	GO:0031224//intrinsic component of membrane	GO:0015405//P-P-bond-hydrolysis-driven transmembrane transporter activity;GO:0016628//oxidoreductase activity, acting on the CH-CH group of donors, NAD or NADP as acceptor;GO:0017111//nucleoside-triphosphatase activity;GO:0032550//purine ribonucleoside binding	GO:0044710//single-organism metabolic process;GO:0044763//single-organism cellular process;GO:0051234//establishment of localization	-	protein_coding
Epidermal_cell	Solyc06g048510.4	ATG18D	0.23696	0.109258	0.245	0.093	-1.11619	3.38379e-24	1.35609e-19	down	ATG18D	PREDICTED: autophagy-related protein 18c-like isoform X1 [Solanum tuberosum]	GO:0031090//organelle membrane;GO:0043231//intracellular membrane-bounded organelle;GO:0044444//cytoplasmic part	GO:0043169//cation binding	GO:0015031//protein transport;GO:0044248//cellular catabolic process;GO:0044763//single-organism cellular process;GO:1901575//organic substance catabolic process	-	protein_coding
Epidermal_cell	Solyc03g117030.2	CAF1-7	0.225546	0.104007	0.225	0.088	-1.11599	1.80481e-20	7.23294e-16	down	CAF1-7	PREDICTED: probable CCR4-associated factor 1 homolog 7 [Solanum lycopersicum]	-	-	-	-	protein_coding
Epidermal_cell	Solyc10g012370.3	PCAS-1	0.575449	0.265597	0.409	0.171	-1.11516	7.64772e-38	3.0649e-33	down	PCAS-1	PREDICTED: bifunctional L-3-cyanoalanine synthase/cysteine synthase 1, mitochondrial [Solanum lycopersicum]	-	-	-	-	protein_coding
Epidermal_cell	Solyc03g111800.2	SOBIR1	0.166473	0.0768286	0.15	0.049	-1.11456	9.72062e-19	3.89564e-14	down	SOBIR1	leucine-rich repeat receptor-like serine/threonine/tyrosine-protein kinase SOBIR1 precursor [Solanum lycopersicum]	GO:0016020//membrane	GO:0004674//protein serine/threonine kinase activity;GO:0004713//protein tyrosine kinase activity;GO:0032550//purine ribonucleoside binding	GO:0006468//protein phosphorylation;GO:0007167//enzyme linked receptor protein signaling pathway;GO:0008219//cell death;GO:0009910//negative regulation of flower development;GO:0031347//regulation of defense response	-	protein_coding
Epidermal_cell	Solyc03g123830.4	PGDH2	0.731053	0.337663	0.473	0.218	-1.11416	1.85294e-39	7.42584e-35	down	PGDH2	D-3-phosphoglycerate dehydrogenase [Solanum lycopersicum]	-	GO:0000166//nucleotide binding;GO:0016614//oxidoreductase activity, acting on CH-OH group of donors;GO:0031406//carboxylic acid binding	GO:0006563//L-serine metabolic process	-	protein_coding
Epidermal_cell	Solyc01g101020.4	SPT16	0.258019	0.119178	0.254	0.12	-1.11371	1.81872e-16	7.28869e-12	down	SPT16	PREDICTED: FACT complex subunit SPT16-like [Solanum lycopersicum]	-	-	-	-	protein_coding
Epidermal_cell	Solyc11g005450.3	MED26C	0.616285	0.284858	0.501	0.241	-1.11308	8.57925e-40	3.43822e-35	down	MED26C	PREDICTED: probable mediator of RNA polymerase II transcription subunit 26c [Solanum lycopersicum]	-	-	GO:0010467//gene expression;GO:0034645//cellular macromolecule biosynthetic process	-	protein_coding
Epidermal_cell	Solyc01g110030.3	WDR44	0.401503	0.185628	0.34	0.144	-1.11258	2.2928e-29	9.18861e-25	down	WDR44	PREDICTED: WD repeat-containing protein 13 isoform X1 [Solanum lycopersicum]	-	-	-	-	protein_coding
Epidermal_cell	Solyc09g010520.3	AGD7	1.66288	0.76962	0.771	0.446	-1.11136	1.4545e-75	5.82906e-71	down	AGD7	PREDICTED: probable ADP-ribosylation factor GTPase-activating protein AGD6 [Solanum lycopersicum]	GO:0043231//intracellular membrane-bounded organelle;GO:0044444//cytoplasmic part	GO:0046872//metal ion binding	GO:0006006//glucose metabolic process;GO:0016192//vesicle-mediated transport;GO:0030243//cellulose metabolic process	-	protein_coding
Epidermal_cell	Solyc03g063290.3	Solyc03g063290.3	0.201653	0.0932957	0.212	0.089	-1.11116	1.82793e-16	7.3256e-12	down	Solyc03g063290.3	PREDICTED: uncharacterized protein LOC101268073 isoform X2 [Solanum lycopersicum]	-	GO:0003824//catalytic activity	GO:0019538//protein metabolic process	-	protein_coding
Epidermal_cell	Solyc01g073800.2	Solyc01g073800.2	0.592151	0.274214	0.345	0.157	-1.11038	4.66918e-26	1.87122e-21	down	Solyc01g073800.2	PREDICTED: uncharacterized protein LOC101254632 [Solanum lycopersicum]	-	-	GO:0002376//immune system process;GO:0006820//anion transport;GO:0006952//defense response;GO:0009987//cellular process;GO:0071702//organic substance transport;GO:0071705//nitrogen compound transport;GO:1901698//response to nitrogen compound	-	protein_coding
Epidermal_cell	Solyc02g064750.4	P4H9	0.316129	0.146437	0.294	0.114	-1.1097	9.93584e-29	3.98189e-24	down	P4H9	probable prolyl 4-hydroxylase 9 [Solanum lycopersicum]	GO:0044432//endoplasmic reticulum part	GO:0016705//oxidoreductase activity, acting on paired donors, with incorporation or reduction of molecular oxygen;GO:0019842//vitamin binding;GO:0046914//transition metal ion binding	GO:0006952//defense response;GO:0018126//protein hydroxylation;GO:0019471//4-hydroxyproline metabolic process	-	protein_coding
Epidermal_cell	Solyc02g086880.4	FDH1	2.71487	1.25819	0.703	0.482	-1.10947	2.59701e-36	1.04078e-31	down	FDH1	formate dehydrogenase [Solanum lycopersicum]	GO:0009536//plastid	GO:0000166//nucleotide binding;GO:0016614//oxidoreductase activity, acting on CH-OH group of donors;GO:0016620//oxidoreductase activity, acting on the aldehyde or oxo group of donors, NAD or NADP as acceptor	GO:0006950//response to stress;GO:0010038//response to metal ion;GO:0044710//single-organism metabolic process	-	protein_coding
Epidermal_cell	Solyc02g078530.3	CRPK1	0.267689	0.124108	0.19	0.098	-1.10834	7.58107e-10	3.03819e-05	down	CRPK1	PREDICTED: putative serine/threonine-protein kinase isoform X1 [Solanum lycopersicum]	-	GO:0004672//protein kinase activity;GO:0032550//purine ribonucleoside binding	GO:0006468//protein phosphorylation;GO:0009617//response to bacterium;GO:0010243//response to organonitrogen compound;GO:0010646//regulation of cell communication	-	protein_coding
Epidermal_cell	Solyc07g065740.3	Solyc07g065740.3	0.668717	0.310154	0.543	0.247	-1.10816	3.09621e-50	1.24084e-45	down	Solyc07g065740.3	PREDICTED: transmembrane protein 230 [Solanum lycopersicum]	GO:0031224//intrinsic component of membrane	-	GO:0046474//glycerophospholipid biosynthetic process	-	protein_coding
Epidermal_cell	Solyc12g014080.2	RAB11B	0.304621	0.141273	0.303	0.114	-1.10798	1.23856e-31	4.96365e-27	down	RAB11B	PREDICTED: ras-related protein Rab11B [Solanum lycopersicum]	-	-	-	-	protein_coding
Epidermal_cell	Solyc10g079820.2	ERD15	21.2477	9.86408	0.975	0.918	-1.10704	6.77991e-209	2.71712e-204	down	ERD15	dehydration-induced protein ERD15 [Solanum lycopersicum]	GO:0044424//intracellular part	GO:0005488//binding	GO:0006090//pyruvate metabolic process;GO:0006970//response to osmotic stress;GO:0006996//organelle organization;GO:0008104//protein localization;GO:0009642//response to light intensity;GO:0010038//response to metal ion;GO:0042044//fluid transport;GO:0042743//hydrogen peroxide metabolic process	-	protein_coding
Epidermal_cell	Solyc04g007980.3	At1g06620	0.262027	0.121697	0.27	0.104	-1.10579	4.41116e-26	1.76782e-21	down	At1g06620	PREDICTED: 1-aminocyclopropane-1-carboxylate oxidase homolog 4-like [Solanum lycopersicum]	-	GO:0005488//binding;GO:0016706//oxidoreductase activity, acting on paired donors, with incorporation or reduction of molecular oxygen, 2-oxoglutarate as one donor, and incorporation of one atom each of oxygen into both donors	-	-	protein_coding
Epidermal_cell	Solyc04g014250.3	GEM	0.264779	0.123083	0.256	0.103	-1.10453	8.87198e-23	3.55554e-18	down	GEM	PREDICTED: GLABRA2 expression modulator-like [Solanum lycopersicum]	GO:0043231//intracellular membrane-bounded organelle;GO:0044444//cytoplasmic part	-	GO:0010053//root epidermal cell differentiation;GO:0019321//pentose metabolic process;GO:0034968//histone lysine methylation;GO:0051302//regulation of cell division;GO:1902582//single-organism intracellular transport	-	protein_coding
Epidermal_cell	Solyc12g008970.3	DGAT1	1.30314	0.606748	0.667	0.34	-1.1027	1.56456e-59	6.27014e-55	down	DGAT1	PREDICTED: diacylglycerol O-acyltransferase 1 isoform X1 [Solanum lycopersicum]	-	-	-	-	protein_coding
Epidermal_cell	Solyc08g077920.3	IDH5	0.132884	0.0618831	0.141	0.049	-1.10131	1.34493e-15	5.38994e-11	down	IDH5	PREDICTED: 3-isopropylmalate dehydrogenase, chloroplastic-like isoform X1 [Solanum lycopersicum]	GO:0009536//plastid	GO:0000166//nucleotide binding;GO:0004448//isocitrate dehydrogenase activity;GO:0032550//purine ribonucleoside binding;GO:0046914//transition metal ion binding	GO:0006101//citrate metabolic process;GO:0006511//ubiquitin-dependent protein catabolic process;GO:0009725//response to hormone;GO:0009746//response to hexose;GO:0034285//response to disaccharide;GO:0035966//response to topologically incorrect protein;GO:0043623//cellular protein complex assembly;GO:0048588//developmental cell growth	-	protein_coding
Epidermal_cell	Solyc10g085310.1	PYL4	0.445661	0.20794	0.356	0.119	-1.09941	3.3796e-45	1.35441e-40	down	PYL4	PREDICTED: abscisic acid receptor PYL4 [Solanum lycopersicum]	GO:0043231//intracellular membrane-bounded organelle	GO:0019840//isoprenoid binding;GO:0046983//protein dimerization activity;GO:0060089//molecular transducer activity	GO:0009755//hormone-mediated signaling pathway;GO:0009845//seed germination	-	protein_coding
Epidermal_cell	Solyc01r001090.1	Solyc01r001090.1	0.224025	0.104549	0.236	0.076	-1.09874	9.77923e-29	3.91912e-24	down	Solyc01r001090.1	-	-	-	-	-	lincRNA
Epidermal_cell	Solyc08g006700.3	At5g10810	0.25002	0.116888	0.251	0.099	-1.09626	1.60033e-23	6.4135e-19	down	At5g10810	PREDICTED: enhancer of rudimentary homolog [Solanum lycopersicum]	GO:0009536//plastid	GO:0004672//protein kinase activity	GO:0003006//developmental process involved in reproduction;GO:0006833//water transport;GO:0007155//cell adhesion;GO:0009617//response to bacterium;GO:0009620//response to fungus;GO:0009718//anthocyanin-containing compound biosynthetic process;GO:0009886//post-embryonic morphogenesis;GO:0009887//organ morphogenesis;GO:0009943//adaxial/abaxial axis specification;GO:0016049//cell growth;GO:0048509//…	-	protein_coding
Epidermal_cell	Solyc03g113040.4	ABCA7	0.250331	0.117055	0.221	0.092	-1.096	3.37905e-18	1.35419e-13	down	ABCA7	PREDICTED: ABC transporter A family member 7 [Solanum lycopersicum]	GO:0031224//intrinsic component of membrane	GO:0032550//purine ribonucleoside binding;GO:0042626//ATPase activity, coupled to transmembrane movement of substances	GO:0015846//polyamine transport	-	protein_coding
Epidermal_cell	Solyc06g065740.4	GOS11	0.737504	0.344983	0.568	0.253	-1.0959	2.25843e-56	9.05087e-52	down	GOS11	PREDICTED: Golgi SNAP receptor complex member 1-1 [Solanum lycopersicum]	GO:0005794//Golgi apparatus;GO:0031224//intrinsic component of membrane	GO:0005515//protein binding	GO:0006625//protein targeting to peroxisome;GO:0030001//metal ion transport;GO:0048193//Golgi vesicle transport;GO:0061024//membrane organization	-	protein_coding
Epidermal_cell	Solyc12g096570.1	Solyc12g096570.1	0.259655	0.121449	0.198	0.07	-1.09562	8.74844e-22	3.50602e-17	down	Solyc12g096570.1	ARGOS [Solanum lycopersicum]	GO:0031224//intrinsic component of membrane;GO:0043231//intracellular membrane-bounded organelle	-	GO:0009733//response to auxin;GO:0042127//regulation of cell proliferation;GO:0044707//single-multicellular organism process	-	protein_coding
Epidermal_cell	Solyc11g068440.2	At2g27500	1.65841	0.777504	0.595	0.408	-1.09278	3.02766e-27	1.21337e-22	down	At2g27500	PREDICTED: glucan endo-1,3-beta-glucosidase 14 [Solanum lycopersicum]	GO:0030312//external encapsulating structure;GO:0031225//anchored component of membrane;GO:0043231//intracellular membrane-bounded organelle	GO:0008422//beta-glucosidase activity	GO:0006605//protein targeting;GO:0006950//response to stress;GO:0009755//hormone-mediated signaling pathway;GO:0043067//regulation of programmed cell death;GO:0044238//primary metabolic process;GO:0045229//external encapsulating structure organization	-	protein_coding
Epidermal_cell	Solyc10g051270.2	rnf-5	0.653259	0.306439	0.512	0.228	-1.09181	1.74139e-47	6.9788e-43	down	rnf-5	PREDICTED: RING finger protein 5-like isoform X1 [Solanum lycopersicum]	-	GO:0046914//transition metal ion binding	-	-	protein_coding
Epidermal_cell	Solyc04g071870.1	EMS1	1.76917	0.830101	0.788	0.469	-1.09162	3.40359e-72	1.36402e-67	down	EMS1	PREDICTED: leucine-rich repeat receptor protein kinase EMS1 [Solanum lycopersicum]	-	-	-	-	protein_coding
Epidermal_cell	Solyc03g031920.3	YSL7	0.152814	0.0716527	0.138	0.055	-1.09162	1.63463e-11	6.55093e-07	down	YSL7	PREDICTED: probable metal-nicotianamine transporter YSL7 isoform X1 [Solanum lycopersicum]	GO:0031224//intrinsic component of membrane	GO:0015197//peptide transporter activity	GO:0015833//peptide transport;GO:0044763//single-organism cellular process;GO:0046942//carboxylic acid transport	-	protein_coding
Epidermal_cell	Solyc06g150138.1	Solyc06g150138.1	0.152522	0.0715665	0.143	0.051	-1.09059	8.70224e-16	3.48751e-11	down	Solyc06g150138.1	-	-	-	-	-	protein_coding
Epidermal_cell	Solyc07g040730.1	Solyc07g040730.1	0.806732	0.379127	0.563	0.261	-1.08921	1.15368e-51	4.62348e-47	down	Solyc07g040730.1	DUF3511 domain protein [Medicago truncatula]	GO:0016020//membrane	-	-	-	protein_coding
Epidermal_cell	Solyc06g082380.3	At2g30270	0.385904	0.181462	0.371	0.16	-1.08815	2.9273e-32	1.17315e-27	down	At2g30270	PREDICTED: protein LURP-one-related 7 [Solanum lycopersicum]	GO:0005623//cell	-	GO:0044763//single-organism cellular process	-	protein_coding
Epidermal_cell	Solyc06g050570.3	PRA1B3	0.645765	0.303776	0.5	0.224	-1.08775	3.64689e-45	1.46153e-40	down	PRA1B3	PREDICTED: PRA1 family protein B3-like [Solanum lycopersicum]	GO:0009536//plastid;GO:0031090//organelle membrane;GO:0031224//intrinsic component of membrane;GO:0031984//organelle subcompartment	GO:0005488//binding	GO:0006810//transport	-	protein_coding
Epidermal_cell	Solyc06g076090.3	AC58	0.149441	0.070276	0.13	0.06	-1.08738	2.21525e-08	0.000887784	down	AC58	PREDICTED: actin-82 [Solanum lycopersicum]	GO:0005911//cell-cell junction;GO:0009526//plastid envelope;GO:0009532//plastid stroma;GO:0016020//membrane;GO:0043232//intracellular non-membrane-bounded organelle	GO:0005198//structural molecule activity;GO:0032550//purine ribonucleoside binding	GO:0006006//glucose metabolic process;GO:0007010//cytoskeleton organization;GO:0051603//proteolysis involved in cellular protein catabolic process	-	protein_coding
Epidermal_cell	Solyc02r009840.1	Solyc02r009840.1	1.87423	0.882725	0.804	0.49	-1.08617	1.72145e-76	6.89886e-72	down	Solyc02r009840.1	-	-	-	-	-	lincRNA
Epidermal_cell	Solyc04g048950.4	At4g24290	0.126061	0.0593754	0.139	0.045	-1.0849	1.15196e-16	4.61659e-12	down	At4g24290	PREDICTED: MACPF domain-containing protein At4g24290 [Solanum lycopersicum]	-	-	GO:0006952//defense response;GO:0033554//cellular response to stress	-	protein_coding
Epidermal_cell	Solyc11g008100.3	Solyc11g008100.3	0.142231	0.0670382	0.159	0.079	-1.08404	8.98829e-09	0.000360215	down	Solyc11g008100.3	PREDICTED: uncharacterized protein LOC101264582 isoform X2 [Solanum lycopersicum]	GO:0043231//intracellular membrane-bounded organelle	-	-	-	protein_coding
Epidermal_cell	Solyc06g011450.3	At4g32285	0.250239	0.118096	0.253	0.114	-1.08271	4.81056e-18	1.92788e-13	down	At4g32285	PREDICTED: probable clathrin assembly protein At4g32285 isoform X2 [Nicotiana sylvestris]	GO:0030135//coated vesicle;GO:0044425//membrane part	GO:0005515//protein binding;GO:0016628//oxidoreductase activity, acting on the CH-CH group of donors, NAD or NADP as acceptor;GO:0035091//phosphatidylinositol binding	GO:0006901//vesicle coating;GO:0044710//single-organism metabolic process	-	protein_coding
Epidermal_cell	Solyc04g005420.4	PDCB2	0.116658	0.0551031	0.141	0.056	-1.0807	2.12774e-12	8.52711e-08	down	PDCB2	PREDICTED: PLASMODESMATA CALLOSE-BINDING PROTEIN 3 [Solanum lycopersicum]	GO:0005911//cell-cell junction;GO:0031224//intrinsic component of membrane	GO:0003824//catalytic activity;GO:0030247//polysaccharide binding	-	-	protein_coding
Epidermal_cell	Solyc06g073720.3	EIN3	0.644207	0.304729	0.458	0.226	-1.07975	4.61972e-33	1.8514e-28	down	EIN3	EIL1 protein [Solanum lycopersicum]	GO:0043231//intracellular membrane-bounded organelle	GO:0000975//regulatory region DNA binding;GO:0001071//nucleic acid binding transcription factor activity	GO:0000160//phosphorelay signal transduction system;GO:0000302//response to reactive oxygen species;GO:0001101//response to acid chemical;GO:0006486//protein glycosylation;GO:0006970//response to osmotic stress;GO:0009416//response to light stimulus;GO:0009617//response to bacterium;GO:0009725//response to hormone;GO:0009756//carbohydrate mediated signaling;GO:0009793//embryo development ending i…	EIL	protein_coding
Epidermal_cell	Solyc10g085020.3	TUBB2	1.94492	0.920201	0.773	0.486	-1.07961	1.06815e-60	4.2807e-56	down	TUBB2	PREDICTED: tubulin beta-2 chain [Solanum lycopersicum]	GO:0005911//cell-cell junction;GO:0015630//microtubule cytoskeleton;GO:0016020//membrane;GO:0030312//external encapsulating structure;GO:0043231//intracellular membrane-bounded organelle;GO:0043234//protein complex;GO:0044444//cytoplasmic part	GO:0005198//structural molecule activity;GO:0017111//nucleoside-triphosphatase activity;GO:0032550//purine ribonucleoside binding	GO:0006006//glucose metabolic process;GO:0006970//response to osmotic stress;GO:0006996//organelle organization;GO:0010038//response to metal ion;GO:0043623//cellular protein complex assembly;GO:0044763//single-organism cellular process;GO:0048509//regulation of meristem development;GO:0051603//proteolysis involved in cellular protein catabolic process	-	protein_coding
Epidermal_cell	Solyc01g088090.3	PPH	1.21605	0.575462	0.654	0.36	-1.07928	8.91166e-51	3.57144e-46	down	PPH	PREDICTED: pheophytinase, chloroplastic [Solanum lycopersicum]	GO:0009536//plastid	GO:0005488//binding;GO:0052689//carboxylic ester hydrolase activity	GO:0006787//porphyrin-containing compound catabolic process	-	protein_coding
Epidermal_cell	Solyc06g068540.3	Solyc06g068540.3	0.275221	0.130233	0.279	0.113	-1.07891	9.94762e-25	3.98661e-20	down	Solyc06g068540.3	PREDICTED: uncharacterized protein LOC101256298 isoform X1 [Solanum lycopersicum]	-	-	-	-	protein_coding
Epidermal_cell	Solyc02g068670.3	Solyc02g068670.3	0.112164	0.0530706	0.101	0.038	-1.07819	3.36326e-10	1.34786e-05	down	Solyc02g068670.3	PREDICTED: ankyrin repeat-containing protein At5g02620-like [Solanum lycopersicum]	-	-	-	-	protein_coding
Epidermal_cell	Solyc02g072190.4	WRKY69	0.542185	0.256841	0.415	0.159	-1.07761	9.73619e-46	3.90188e-41	down	WRKY69	PREDICTED: probable WRKY transcription factor 65 isoform X2 [Solanum lycopersicum]	-	GO:0003677//DNA binding	GO:0010468//regulation of gene expression;GO:0044238//primary metabolic process;GO:0044699//single-organism process;GO:1901362//organic cyclic compound biosynthetic process	WRKY	protein_coding
Epidermal_cell	Solyc03g097110.4	BPA1	0.551311	0.261507	0.455	0.209	-1.07573	2.27295e-37	9.10909e-33	down	BPA1	PREDICTED: binding partner of ACD11 1 [Solanum lycopersicum]	GO:0043231//intracellular membrane-bounded organelle;GO:0044444//cytoplasmic part	GO:0097159//organic cyclic compound binding	GO:0006810//transport;GO:0009725//response to hormone;GO:0009814//defense response, incompatible interaction;GO:0033554//cellular response to stress	-	protein_coding
Epidermal_cell	Solyc01g028900.3	DIN4	0.611018	0.290024	0.492	0.223	-1.07478	3.38593e-43	1.35694e-38	down	DIN4	PREDICTED: 2-oxoisovalerate dehydrogenase subunit beta 2, mitochondrial [Solanum lycopersicum]	GO:0005576//extracellular region;GO:0031090//organelle membrane;GO:0043232//intracellular non-membrane-bounded organelle;GO:0044429//mitochondrial part	GO:0004738//pyruvate dehydrogenase activity;GO:0016624//oxidoreductase activity, acting on the aldehyde or oxo group of donors, disulfide as acceptor	GO:0006090//pyruvate metabolic process;GO:0006091//generation of precursor metabolites and energy;GO:0009267//cellular response to starvation;GO:0009617//response to bacterium;GO:0009642//response to light intensity;GO:0009746//response to hexose;GO:0034285//response to disaccharide;GO:0055114//oxidation-reduction process	-	protein_coding
Epidermal_cell	Solyc02g038817.1	PIX13	0.347564	0.164956	0.315	0.129	-1.07474	7.33339e-29	2.93893e-24	down	PIX13	PREDICTED: probable serine/threonine-protein kinase Cx32, chloroplastic [Solanum lycopersicum]	-	GO:0004672//protein kinase activity;GO:0032550//purine ribonucleoside binding	GO:0006468//protein phosphorylation;GO:0007154//cell communication;GO:0010033//response to organic substance;GO:0045087//innate immune response;GO:0050789//regulation of biological process;GO:0051716//cellular response to stimulus;GO:0098542//defense response to other organism	-	protein_coding
Epidermal_cell	Solyc01g080640.3	ABCC14	1.36679	0.649635	0.652	0.362	-1.07298	1.40518e-48	5.63141e-44	down	ABCC14	PREDICTED: ABC transporter C family member 14-like [Solanum lycopersicum]	GO:0031224//intrinsic component of membrane	GO:0015405//P-P-bond-hydrolysis-driven transmembrane transporter activity;GO:0016628//oxidoreductase activity, acting on the CH-CH group of donors, NAD or NADP as acceptor;GO:0017111//nucleoside-triphosphatase activity;GO:0032550//purine ribonucleoside binding	GO:0044710//single-organism metabolic process;GO:0044763//single-organism cellular process;GO:0051234//establishment of localization	-	protein_coding
Epidermal_cell	Solyc01g005560.3	ICDH-1	1.75341	0.833503	0.721	0.435	-1.07281	4.92501e-53	1.97375e-48	down	ICDH-1	PREDICTED: isocitrate dehydrogenase [NADP] [Solanum lycopersicum]	GO:0005576//extracellular region;GO:0005911//cell-cell junction;GO:0009532//plastid stroma;GO:0016020//membrane;GO:0042579//microbody	GO:0000166//nucleotide binding;GO:0004448//isocitrate dehydrogenase activity;GO:0046914//transition metal ion binding	GO:0006006//glucose metabolic process;GO:0006090//pyruvate metabolic process;GO:0006101//citrate metabolic process;GO:0006970//response to osmotic stress;GO:0006996//organelle organization;GO:0009617//response to bacterium;GO:0010038//response to metal ion;GO:0019941//modification-dependent protein catabolic process;GO:0032879//regulation of localization;GO:0035966//response to topologically inco…	-	protein_coding
Epidermal_cell	Solyc06g074140.1	PUB24	2.60682	1.23978	0.732	0.444	-1.07215	1.91539e-52	7.67612e-48	down	PUB24	PREDICTED: E3 ubiquitin-protein ligase PUB24-like [Solanum lycopersicum]	-	-	-	-	protein_coding
Epidermal_cell	Solyc01g104880.3	PSD2	0.192074	0.0913175	0.185	0.081	-1.07187	1.60929e-13	6.44938e-09	down	PSD2	PREDICTED: phosphatidylserine decarboxylase proenzyme 2 [Solanum lycopersicum]	GO:0016020//membrane;GO:0043231//intracellular membrane-bounded organelle	GO:0016831//carboxy-lyase activity;GO:0046872//metal ion binding	GO:0006644//phospholipid metabolic process	-	protein_coding
Epidermal_cell	Solyc04g054710.3	PAT	0.794825	0.378149	0.536	0.251	-1.07148	1.36911e-46	5.48683e-42	down	PAT	prephenate aminotransferase [Solanum lycopersicum]	GO:0009532//plastid stroma	GO:0005515//protein binding;GO:0043168//anion binding;GO:0070546//L-phenylalanine aminotransferase activity	GO:0003006//developmental process involved in reproduction;GO:0006558//L-phenylalanine metabolic process;GO:0009073//aromatic amino acid family biosynthetic process	-	protein_coding
Epidermal_cell	Solyc04g078290.4	CYP81Q32	2.40557	1.14564	0.676	0.406	-1.07016	2.86794e-43	1.14935e-38	down	CYP81Q32	PREDICTED: cytochrome P450 81F3-like [Solanum lycopersicum]	-	GO:0016705//oxidoreductase activity, acting on paired donors, with incorporation or reduction of molecular oxygen;GO:0046906//tetrapyrrole binding;GO:0046914//transition metal ion binding	GO:0044710//single-organism metabolic process	-	protein_coding
Epidermal_cell	Solyc12g098690.2	SPBC2A9.03	0.156538	0.0745144	0.172	0.066	-1.06991	9.40106e-16	3.76757e-11	down	SPBC2A9.03	PREDICTED: uncharacterized WD repeat-containing protein C2A9.03 [Solanum lycopersicum]	-	-	-	-	protein_coding
Epidermal_cell	Solyc01g100850.3	ABCI20	0.258696	0.123186	0.254	0.105	-1.06981	6.07517e-21	2.43468e-16	down	ABCI20	PREDICTED: ABC transporter I family member 20 [Solanum lycopersicum]	GO:0043231//intracellular membrane-bounded organelle	GO:0015604//organic phosphonate transmembrane transporter activity;GO:0017111//nucleoside-triphosphatase activity;GO:0032550//purine ribonucleoside binding	GO:0006399//tRNA metabolic process;GO:0016072//rRNA metabolic process;GO:0044765//single-organism transport	-	protein_coding
Epidermal_cell	Solyc04g049660.3	Solyc04g049660.3	0.0854594	0.0406654	0.109	0.046	-1.06958	2.95032e-08	0.00118237	down	Solyc04g049660.3	PREDICTED: glutamic acid-rich protein [Solanum lycopersicum]	-	-	-	-	protein_coding
Epidermal_cell	Solyc08g067410.2	KCS11	1.04268	0.496747	0.538	0.259	-1.06957	1.90877e-44	7.64959e-40	down	KCS11	PREDICTED: 3-ketoacyl-CoA synthase 11-like [Solanum lycopersicum]	GO:0031224//intrinsic component of membrane	GO:0016747//transferase activity, transferring acyl groups other than amino-acyl groups	GO:0006631//fatty acid metabolic process;GO:0006637//acyl-CoA metabolic process;GO:0006970//response to osmotic stress;GO:0006996//organelle organization;GO:0009314//response to radiation;GO:0016129//phytosteroid biosynthetic process;GO:0040007//growth;GO:0042546//cell wall biogenesis;GO:0051273//beta-glucan metabolic process;GO:0070838//divalent metal ion transport	-	protein_coding
Epidermal_cell	Solyc10g005290.4	CLS	0.130961	0.0623486	0.143	0.062	-1.06949	8.5605e-11	3.4307e-06	down	CLS	PREDICTED: cardiolipin synthase (CMP-forming), mitochondrial [Solanum lycopersicum]	GO:0016020//membrane;GO:0043231//intracellular membrane-bounded organelle	GO:0030572//phosphatidyltransferase activity;GO:0046914//transition metal ion binding	GO:0019932//second-messenger-mediated signaling	-	protein_coding
Epidermal_cell	Solyc01g057445.1	MED15A	0.663541	0.316417	0.511	0.221	-1.06812	5.57293e-50	2.23341e-45	down	MED15A	PREDICTED: mediator of RNA polymerase II transcription subunit 15a [Solanum lycopersicum]	-	GO:0000989//transcription factor activity, transcription factor binding;GO:0004672//protein kinase activity;GO:0032550//purine ribonucleoside binding	GO:0006464//cellular protein modification process;GO:0006796//phosphate-containing compound metabolic process;GO:0010468//regulation of gene expression	-	protein_coding
Epidermal_cell	Solyc04g007230.3	IST1	0.240341	0.114619	0.262	0.103	-1.06758	1.08447e-24	4.34613e-20	down	IST1	PREDICTED: IST1 homolog [Solanum lycopersicum]	GO:0009536//plastid	-	GO:0009648//photoperiodism	-	protein_coding
Epidermal_cell	Solyc04g015690.4	PXM16	0.14422	0.0687653	0.153	0.055	-1.06742	3.44986e-16	1.38256e-11	down	PXM16	PREDICTED: insulin-degrading enzyme-like 1, peroxisomal isoform X1 [Solanum lycopersicum]	GO:0042579//microbody	GO:0004175//endopeptidase activity;GO:0043169//cation binding	GO:0019538//protein metabolic process	-	protein_coding
Epidermal_cell	Solyc01g111260.2	Solyc01g111260.2	0.269822	0.128741	0.234	0.097	-1.06695	9.46018e-19	3.79126e-14	down	Solyc01g111260.2	PREDICTED: PI-PLC X-box domain-containing protein DDB_G0293730-like isoform X1 [Solanum tuberosum]	GO:0044444//cytoplasmic part	GO:0042578//phosphoric ester hydrolase activity	GO:0044238//primary metabolic process	-	protein_coding
Epidermal_cell	Solyc01g105100.3	Ergic3	0.851913	0.406609	0.581	0.254	-1.06688	1.16324e-60	4.6618e-56	down	Ergic3	PREDICTED: endoplasmic reticulum-Golgi intermediate compartment protein 3 [Solanum lycopersicum]	GO:0031090//organelle membrane;GO:0043231//intracellular membrane-bounded organelle	-	GO:0006605//protein targeting;GO:0007165//signal transduction	-	protein_coding
Epidermal_cell	Solyc06g035960.3	AAE3	1.71174	0.817342	0.688	0.361	-1.06636	2.73771e-60	1.09717e-55	down	AAE3	PREDICTED: oxalate--CoA ligase isoform X1 [Solanum lycopersicum]	GO:0005576//extracellular region;GO:0005911//cell-cell junction;GO:0009532//plastid stroma	GO:0016405//CoA-ligase activity;GO:0016878//acid-thiol ligase activity;GO:0032550//purine ribonucleoside binding	GO:0001101//response to acid chemical;GO:0003006//developmental process involved in reproduction;GO:0009072//aromatic amino acid family metabolic process;GO:0009620//response to fungus;GO:0010029//regulation of seed germination;GO:0015698//inorganic anion transport;GO:0033609//oxalate metabolic process	-	protein_coding
Epidermal_cell	Solyc08g066980.4	UGNT1	0.147101	0.0702335	0.162	0.056	-1.0655	2.08019e-18	8.33656e-14	down	UGNT1	PREDICTED: UDP-N-acetylglucosamine/UDP-glucose/GDP-mannose transporter [Solanum lycopersicum]	GO:0031224//intrinsic component of membrane	-	GO:0044763//single-organism cellular process;GO:0044765//single-organism transport	-	protein_coding
Epidermal_cell	Solyc08g066030.3	Solyc08g066030.3	0.102917	0.0491392	0.109	0.047	-1.065	1.71798e-08	0.000688496	down	Solyc08g066030.3	PREDICTED: uncharacterized protein LOC101244793 [Solanum lycopersicum]	GO:0043231//intracellular membrane-bounded organelle	-	-	-	protein_coding
Epidermal_cell	Solyc03g123500.4	RAP2-2	1.14201	0.546269	0.66	0.343	-1.06375	7.83194e-57	3.13873e-52	down	RAP2-2	JERF3 [Solanum lycopersicum]	GO:0016020//membrane;GO:0043231//intracellular membrane-bounded organelle	GO:0001071//nucleic acid binding transcription factor activity;GO:0005488//binding	GO:0001666//response to hypoxia;GO:0010468//regulation of gene expression;GO:0034645//cellular macromolecule biosynthetic process	AP2-EREBP	protein_coding
Epidermal_cell	Solyc01g098580.3	At3g05170	2.14791	1.02837	0.777	0.471	-1.0625	6.11354e-61	2.45006e-56	down	At3g05170	PREDICTED: phosphoglycerate mutase-like protein AT74H [Solanum lycopersicum]	-	-	-	-	protein_coding
Epidermal_cell	Solyc01g007230.4	NHL10	0.372694	0.178449	0.342	0.151	-1.06206	1.05948e-27	4.24597e-23	down	NHL10	PREDICTED: NDR1/HIN1-Like protein 3-like [Solanum lycopersicum]	GO:0005911//cell-cell junction;GO:0009536//plastid;GO:0031090//organelle membrane	-	GO:0002252//immune effector process;GO:0006605//protein targeting;GO:0006952//defense response;GO:0009617//response to bacterium;GO:0009620//response to fungus;GO:0009755//hormone-mediated signaling pathway;GO:0009863//salicylic acid mediated signaling pathway;GO:0010243//response to organonitrogen compound;GO:0010260//organ senescence;GO:0035556//intracellular signal transduction;GO:0042743//hyd…	-	protein_coding
Epidermal_cell	Solyc02g080130.4	C50	0.700599	0.335807	0.51	0.239	-1.06073	5.33868e-43	2.13953e-38	down	C50	PREDICTED: chaperone protein dnaJ 50 [Solanum lycopersicum]	-	GO:0005515//protein binding	GO:0006950//response to stress;GO:0007165//signal transduction	-	protein_coding
Epidermal_cell	Solyc11g013000.2	At1g09580	0.320079	0.15341	0.308	0.132	-1.06055	9.35416e-26	3.74877e-21	down	At1g09580	PREDICTED: transmembrane emp24 domain-containing protein p24delta3 [Solanum lycopersicum]	GO:0030133//transport vesicle;GO:0031090//organelle membrane;GO:0031224//intrinsic component of membrane	GO:0008565//protein transporter activity	GO:0009814//defense response, incompatible interaction;GO:0015031//protein transport;GO:0033554//cellular response to stress	-	protein_coding
Epidermal_cell	Solyc04g005490.3	gdap2	0.63483	0.30439	0.485	0.219	-1.0602	9.4096e-43	3.77099e-38	down	gdap2	PREDICTED: protein GDAP2 homolog isoform X2 [Solanum lycopersicum]	-	-	-	-	protein_coding
Epidermal_cell	Solyc07g064470.4	FAX6	0.41567	0.199355	0.367	0.143	-1.05972	7.66008e-38	3.06985e-33	down	FAX6	PREDICTED: protein FATTY ACID EXPORT 5-like [Solanum lycopersicum]	GO:0009528//plastid inner membrane;GO:0031224//intrinsic component of membrane	-	GO:0006605//protein targeting;GO:0007165//signal transduction;GO:0009620//response to fungus;GO:0009891//positive regulation of biosynthetic process;GO:0010243//response to organonitrogen compound;GO:0033554//cellular response to stress;GO:0043067//regulation of programmed cell death;GO:0045087//innate immune response;GO:0098542//defense response to other organism	-	protein_coding
Epidermal_cell	Solyc03g120140.3	REL2	0.103892	0.0497923	0.117	0.044	-1.05959	2.20271e-11	8.82759e-07	down	REL2	PREDICTED: uncharacterized protein LOC101250783 [Solanum lycopersicum]	GO:0016020//membrane;GO:0043231//intracellular membrane-bounded organelle	-	GO:0000338//protein deneddylation;GO:0003006//developmental process involved in reproduction;GO:0006305//DNA alkylation;GO:0006342//chromatin silencing;GO:0006486//protein glycosylation;GO:0006498//N-terminal protein lipidation;GO:0009639//response to red or far red light;GO:0032446//protein modification by small protein conjugation;GO:0034968//histone lysine methylation;GO:0048580//regulation of…	-	protein_coding
Epidermal_cell	Solyc11g071450.3	Solyc11g071450.3	0.179366	0.086023	0.187	0.069	-1.05924	3.58248e-21	1.43572e-16	down	Solyc11g071450.3	-	-	-	-	-	protein_coding
Epidermal_cell	Solyc04g051860.3	SK	0.49325	0.236683	0.385	0.16	-1.05904	9.53128e-36	3.81976e-31	down	SK	shikimate kinase, chloroplastic [Solanum lycopersicum]	GO:0009536//plastid	GO:0016301//kinase activity;GO:0032550//purine ribonucleoside binding;GO:0043169//cation binding	GO:0006743//ubiquinone metabolic process;GO:0006796//phosphate-containing compound metabolic process;GO:0008652//cellular amino acid biosynthetic process;GO:0032787//monocarboxylic acid metabolic process;GO:0043650//dicarboxylic acid biosynthetic process	-	protein_coding
Epidermal_cell	Solyc10g054320.2	FMP32	1.41258	0.677945	0.726	0.412	-1.05898	8.73043e-61	3.49881e-56	down	FMP32	PREDICTED: protein FMP32, mitochondrial-like [Solanum lycopersicum]	GO:0009536//plastid;GO:0031090//organelle membrane	GO:0043169//cation binding	GO:0009062//fatty acid catabolic process	-	protein_coding
Epidermal_cell	Solyc02g080370.3	TOM1	1.72726	0.829087	0.723	0.435	-1.0588	1.24491e-52	4.98909e-48	down	TOM1	tobamovirus multiplication 1 homolog 3 [Solanum lycopersicum]	GO:0005774//vacuolar membrane;GO:0031224//intrinsic component of membrane	GO:0005488//binding	GO:0019079//viral genome replication;GO:0044248//cellular catabolic process	-	protein_coding
Epidermal_cell	Solyc12g100010.1	HCR9-0	0.120683	0.0579052	0.117	0.048	-1.05816	2.64142e-09	0.000105857	down	HCR9-0	PREDICTED: receptor-like protein 12 [Solanum lycopersicum]	-	-	-	-	protein_coding
Epidermal_cell	Solyc02g081590.3	Solyc02g081590.3	0.498056	0.239149	0.431	0.197	-1.05808	3.17102e-35	1.27082e-30	down	Solyc02g081590.3	PREDICTED: FACT complex subunit SPT16-like isoform X2 [Nicotiana attenuata]	-	-	-	-	protein_coding
Epidermal_cell	Solyc03g113070.4	ABCA2	0.245485	0.118066	0.209	0.098	-1.05541	2.40079e-13	9.62141e-09	down	ABCA2	PREDICTED: LOW QUALITY PROTEIN: ABC transporter A family member 2 [Solanum lycopersicum]	GO:0031224//intrinsic component of membrane	GO:0005215//transporter activity;GO:0016887//ATPase activity;GO:0032550//purine ribonucleoside binding	GO:0006810//transport	-	protein_coding
Epidermal_cell	Solyc04g051500.3	URGT4	0.225708	0.108553	0.214	0.105	-1.05538	2.00734e-12	8.0446e-08	down	URGT4	PREDICTED: UDP-galactose transporter 2 [Solanum lycopersicum]	GO:0031090//organelle membrane;GO:0031224//intrinsic component of membrane;GO:0043231//intracellular membrane-bounded organelle	GO:0003824//catalytic activity;GO:0015215//nucleotide transmembrane transporter activity	GO:0006862//nucleotide transport;GO:0015851//nucleobase transport;GO:0044763//single-organism cellular process	-	protein_coding
Epidermal_cell	Solyc01g105630.4	CML8	0.871595	0.419389	0.417	0.19	-1.05519	1.24334e-33	4.9828e-29	down	CML8	PREDICTED: calmodulin [Solanum lycopersicum]	GO:0031090//organelle membrane;GO:0043231//intracellular membrane-bounded organelle;GO:0044444//cytoplasmic part	GO:0016628//oxidoreductase activity, acting on the CH-CH group of donors, NAD or NADP as acceptor;GO:0046872//metal ion binding;GO:0060089//molecular transducer activity	GO:0006928//movement of cell or subcellular component;GO:0009605//response to external stimulus;GO:0016192//vesicle-mediated transport;GO:0019932//second-messenger-mediated signaling;GO:0044710//single-organism metabolic process;GO:0051640//organelle localization	-	protein_coding
Epidermal_cell	Solyc01g090900.3	Solyc01g090900.3	0.106074	0.0510256	0.125	0.05	-1.05431	3.64487e-11	1.46072e-06	down	Solyc01g090900.3	PREDICTED: uncharacterized protein LOC101244710 [Solanum lycopersicum]	GO:0009528//plastid inner membrane	-	-	-	protein_coding
Epidermal_cell	Solyc08g060925.1	Solyc08g060925.1	0.201874	0.0972213	0.19	0.071	-1.05335	3.85562e-19	1.54518e-14	down	Solyc08g060925.1	-	-	-	-	-	protein_coding
Epidermal_cell	Solyc02g069800.1	CXE15	6.12228	2.9503	0.732	0.423	-1.05318	2.42823e-58	9.73139e-54	down	CXE15	Abhydrolase superfamily protein [Solanum lycopersicum]	-	GO:0003824//catalytic activity	-	-	protein_coding
Epidermal_cell	Solyc12g056210.3	Solyc12g056210.3	1.9588	0.943954	0.831	0.546	-1.0531	6.75173e-76	2.70582e-71	down	Solyc12g056210.3	PLAC8 family protein [Medicago truncatula]	GO:0016020//membrane	-	GO:0001101//response to acid chemical;GO:0006952//defense response;GO:0007165//signal transduction;GO:0009696//salicylic acid metabolic process;GO:0010038//response to metal ion;GO:0015698//inorganic anion transport;GO:0048588//developmental cell growth	-	protein_coding
Epidermal_cell	Solyc04g014820.4	RNP1	0.280814	0.135313	0.267	0.127	-1.05276	1.86498e-17	7.4741e-13	down	RNP1	PREDICTED: heterogeneous nuclear ribonucleoprotein 1 [Solanum lycopersicum]	GO:0032991//macromolecular complex;GO:0044423//virion part	GO:0097159//organic cyclic compound binding	-	-	protein_coding
Epidermal_cell	Solyc06g074030.1	CAF1-9	10.9438	5.27893	0.882	0.789	-1.05178	2.72168e-55	1.09074e-50	down	CAF1-9	PREDICTED: probable CCR4-associated factor 1 homolog 9 [Solanum lycopersicum]	GO:0043231//intracellular membrane-bounded organelle	GO:0000175//3'-5'-exoribonuclease activity	GO:0090501//RNA phosphodiester bond hydrolysis	-	protein_coding
Epidermal_cell	Solyc08g075550.4	AOX3	0.752081	0.362814	0.398	0.181	-1.05145	1.89644e-31	7.60015e-27	down	AOX3	alternative oxidase 1b [Solanum lycopersicum]	GO:0019866//organelle inner membrane;GO:0031224//intrinsic component of membrane;GO:0043231//intracellular membrane-bounded organelle	GO:0016682//oxidoreductase activity, acting on diphenols and related substances as donors, oxygen as acceptor;GO:0043169//cation binding	GO:0006950//response to stress;GO:0009755//hormone-mediated signaling pathway;GO:0045333//cellular respiration	-	protein_coding
Epidermal_cell	Solyc01g093970.4	GAUT1	0.161214	0.0777978	0.185	0.078	-1.05022	4.741e-15	1.9e-10	down	GAUT1	PREDICTED: polygalacturonate 4-alpha-galacturonosyltransferase [Solanum lycopersicum]	GO:0031224//intrinsic component of membrane;GO:0031984//organelle subcompartment;GO:0043231//intracellular membrane-bounded organelle	GO:0008194//UDP-glycosyltransferase activity	GO:0000271//polysaccharide biosynthetic process;GO:0010394//homogalacturonan metabolic process;GO:0048509//regulation of meristem development	-	protein_coding
Epidermal_cell	Solyc01g005580.2	Solyc01g005580.2	0.474506	0.229251	0.382	0.188	-1.04917	1.67016e-25	6.69331e-21	down	Solyc01g005580.2	PREDICTED: uncharacterized protein LOC109118698 [Solanum lycopersicum]	GO:0043231//intracellular membrane-bounded organelle	-	-	-	protein_coding
Epidermal_cell	Solyc09g013150.4	ANTR3	1.69722	0.820739	0.495	0.278	-1.04809	4.84161e-28	1.94032e-23	down	ANTR3	PREDICTED: probable anion transporter 3, chloroplastic [Solanum lycopersicum]	GO:0031224//intrinsic component of membrane;GO:0042170//plastid membrane	GO:0008509//anion transmembrane transporter activity;GO:0015291//secondary active transmembrane transporter activity	GO:0006812//cation transport;GO:0015698//inorganic anion transport;GO:0044763//single-organism cellular process	-	protein_coding
Epidermal_cell	Solyc06g061150.3	AP2M	0.408789	0.197817	0.372	0.164	-1.04682	3.74101e-31	1.49925e-26	down	AP2M	PREDICTED: AP-2 complex subunit mu isoform X1 [Solanum lycopersicum]	GO:0030119//AP-type membrane coat adaptor complex	GO:0043168//anion binding	GO:0008152//metabolic process;GO:0015031//protein transport	-	protein_coding
Epidermal_cell	Solyc06g008920.3	AAE1	0.189112	0.0914907	0.184	0.071	-1.04673	1.19207e-17	4.77733e-13	down	AAE1	PREDICTED: probable acyl-activating enzyme 1, peroxisomal [Solanum lycopersicum]	GO:0042579//microbody	GO:0016405//CoA-ligase activity;GO:0032550//purine ribonucleoside binding	GO:0006787//porphyrin-containing compound catabolic process;GO:0009685//gibberellin metabolic process;GO:0010476//gibberellin mediated signaling pathway;GO:0032787//monocarboxylic acid metabolic process	-	protein_coding
Epidermal_cell	Solyc01g107860.3	CBSX1	1.98111	0.95927	0.804	0.479	-1.04622	1.72701e-73	6.92117e-69	down	CBSX1	PREDICTED: CBS domain-containing protein CBSX1, chloroplastic [Solanum lycopersicum]	GO:0009532//plastid stroma	GO:0017076//purine nucleotide binding	GO:0019725//cellular homeostasis;GO:0042743//hydrogen peroxide metabolic process	-	protein_coding
Epidermal_cell	Solyc10g086760.2	TUBB2	0.311572	0.150853	0.282	0.118	-1.04593	2.5057e-23	1.00419e-18	down	TUBB2	PREDICTED: tubulin beta-2 chain [Solanum lycopersicum]	GO:0005911//cell-cell junction;GO:0015630//microtubule cytoskeleton;GO:0016020//membrane;GO:0030312//external encapsulating structure;GO:0043231//intracellular membrane-bounded organelle;GO:0043234//protein complex;GO:0044444//cytoplasmic part	GO:0005198//structural molecule activity;GO:0017111//nucleoside-triphosphatase activity;GO:0032550//purine ribonucleoside binding	GO:0006006//glucose metabolic process;GO:0006970//response to osmotic stress;GO:0006996//organelle organization;GO:0007017//microtubule-based process;GO:0010038//response to metal ion;GO:0043623//cellular protein complex assembly;GO:0048509//regulation of meristem development;GO:0051603//proteolysis involved in cellular protein catabolic process	-	protein_coding
Epidermal_cell	Solyc08g066200.3	PAPS4	0.220755	0.106947	0.195	0.103	-1.04486	8.89979e-10	3.56668e-05	down	PAPS4	PREDICTED: nuclear poly(A) polymerase 4-like isoform X3 [Solanum lycopersicum]	GO:0043231//intracellular membrane-bounded organelle	GO:0005488//binding;GO:0070566//adenylyltransferase activity	GO:0006402//mRNA catabolic process;GO:0006605//protein targeting;GO:0031123//RNA 3'-end processing;GO:0061024//membrane organization;GO:1902410//mitotic cytokinetic process	-	protein_coding
Epidermal_cell	Solyc08g068370.3	TOL9	0.645731	0.312945	0.489	0.244	-1.04479	1.87136e-35	7.49966e-31	down	TOL9	PREDICTED: target of Myb protein 1 [Solanum lycopersicum]	GO:0016020//membrane;GO:0044444//cytoplasmic part	-	GO:0006486//protein glycosylation;GO:0006605//protein targeting;GO:0032989//cellular component morphogenesis;GO:0040007//growth;GO:0048193//Golgi vesicle transport;GO:0061024//membrane organization	-	protein_coding
Epidermal_cell	Solyc03g119970.3	AATP1	0.410478	0.199008	0.281	0.119	-1.04411	3.86748e-23	1.54993e-18	down	AATP1	PREDICTED: plastidic ATP/ADP-transporter-like [Solanum lycopersicum]	GO:0031224//intrinsic component of membrane;GO:0042170//plastid membrane	GO:0005347//ATP transmembrane transporter activity;GO:0032550//purine ribonucleoside binding	GO:0006862//nucleotide transport;GO:0015711//organic anion transport;GO:0072530//purine-containing compound transmembrane transport	-	protein_coding
Epidermal_cell	Solyc01g111250.3	Solyc01g111250.3	0.142256	0.0689501	0.135	0.044	-1.04379	8.33179e-17	3.33905e-12	down	Solyc01g111250.3	PREDICTED: PI-PLC X-box domain-containing protein DDB_G0293730-like [Solanum pennellii]	GO:0044444//cytoplasmic part	GO:0042578//phosphoric ester hydrolase activity	GO:0044238//primary metabolic process	-	protein_coding
Epidermal_cell	Solyc08g067100.2	At5g10770	0.406506	0.197139	0.259	0.142	-1.04369	1.60368e-12	6.42691e-08	down	At5g10770	PREDICTED: aspartyl protease family protein At5g10770-like [Solanum lycopersicum]	-	GO:0016787//hydrolase activity	-	-	protein_coding
Epidermal_cell	Solyc10g085140.2	At5g58770	0.69552	0.337353	0.414	0.218	-1.04361	1.84805e-24	7.40625e-20	down	At5g58770	cis-prenyltransferase 5 [Solanum lycopersicum]	-	GO:0004659//prenyltransferase activity	-	-	protein_coding
Epidermal_cell	Solyc07g065140.4	XYLT	0.595921	0.289058	0.447	0.201	-1.0435	5.95668e-38	2.3872e-33	down	XYLT	beta-(1,2)-xylosyltransferase [Solanum lycopersicum]	GO:0000139//Golgi membrane;GO:0031985//Golgi cisterna	GO:0035252//UDP-xylosyltransferase activity	GO:0006486//protein glycosylation;GO:0006498//N-terminal protein lipidation;GO:0065002//intracellular protein transmembrane transport	-	protein_coding
Epidermal_cell	Solyc06g084410.4	AHP1	0.393254	0.190892	0.355	0.145	-1.04231	1.59275e-33	6.38309e-29	down	AHP1	PREDICTED: histidine-containing phosphotransfer protein 1 [Solanum lycopersicum]	GO:0043231//intracellular membrane-bounded organelle;GO:0044444//cytoplasmic part	GO:0004871//signal transducer activity;GO:0016628//oxidoreductase activity, acting on the CH-CH group of donors, NAD or NADP as acceptor;GO:0019901//protein kinase binding	GO:0006796//phosphate-containing compound metabolic process;GO:0006820//anion transport;GO:0006952//defense response;GO:0009755//hormone-mediated signaling pathway;GO:0009845//seed germination;GO:0009863//salicylic acid mediated signaling pathway;GO:0009966//regulation of signal transduction;GO:0031323//regulation of cellular metabolic process;GO:0035556//intracellular signal transduction;GO:0040…	-	protein_coding
Epidermal_cell	Solyc04g012050.3	ABR1	4.66426	2.26572	0.745	0.5	-1.04164	4.50985e-47	1.80737e-42	down	ABR1	PREDICTED: ethylene-responsive transcription factor ABR1-like [Solanum lycopersicum]	GO:0043231//intracellular membrane-bounded organelle	GO:0001071//nucleic acid binding transcription factor activity;GO:0003676//nucleic acid binding	GO:0000160//phosphorelay signal transduction system;GO:0006355//regulation of transcription, DNA-templated;GO:0006970//response to osmotic stress;GO:0007568//aging;GO:0009072//aromatic amino acid family metabolic process;GO:0009404//toxin metabolic process;GO:0009738//abscisic acid-activated signaling pathway;GO:0014070//response to organic cyclic compound;GO:0050826//response to freezing	AP2-EREBP	protein_coding
Epidermal_cell	Solyc09g061750.3	Solyc09g061750.3	0.0861609	0.0418467	0.102	0.041	-1.04015	2.8396e-08	0.001138	down	Solyc09g061750.3	PREDICTED: uncharacterized protein LOC101261359 [Solanum lycopersicum]	GO:0043231//intracellular membrane-bounded organelle	-	GO:0006402//mRNA catabolic process	-	protein_coding
Epidermal_cell	Solyc04g081740.3	PTGES2	0.388125	0.189013	0.352	0.159	-1.03765	1.58035e-27	6.3334e-23	down	PTGES2	PREDICTED: prostaglandin E synthase 2 [Solanum lycopersicum]	GO:0043231//intracellular membrane-bounded organelle	GO:0015036//disulfide oxidoreductase activity	GO:0006605//protein targeting;GO:0009404//toxin metabolic process;GO:0014070//response to organic cyclic compound;GO:0019725//cellular homeostasis	-	protein_coding
Epidermal_cell	Solyc02g091110.3	ASF1B	0.139963	0.0681683	0.156	0.072	-1.03679	5.25477e-10	2.1059e-05	down	ASF1B	PREDICTED: histone chaperone ASF1B isoform X1 [Solanum lycopersicum]	GO:0043231//intracellular membrane-bounded organelle	GO:0046914//transition metal ion binding	GO:0000725//recombinational repair;GO:0000904//cell morphogenesis involved in differentiation;GO:0006260//DNA replication;GO:0006325//chromatin organization;GO:0007093//mitotic cell cycle checkpoint;GO:0009292//genetic transfer;GO:0010468//regulation of gene expression;GO:0032535//regulation of cellular component size	-	protein_coding
Epidermal_cell	Solyc02g077080.3	TBL38	1.12495	0.548495	0.535	0.287	-1.03618	1.31286e-35	5.26142e-31	down	TBL38	PREDICTED: protein trichome birefringence-like 38 [Solanum lycopersicum]	GO:0005911//cell-cell junction;GO:0031224//intrinsic component of membrane;GO:0043231//intracellular membrane-bounded organelle	-	-	-	protein_coding
Epidermal_cell	Solyc04g080290.3	PDR17	1.14939	0.56056	0.643	0.346	-1.0358	2.42317e-50	9.71109e-46	down	PDR17	PREDICTED: random slug protein 5 [Solanum lycopersicum]	GO:0016020//membrane;GO:0044464//cell part	-	GO:0006950//response to stress;GO:0009699//phenylpropanoid biosynthetic process;GO:0051234//establishment of localization	-	protein_coding
Epidermal_cell	Solyc06g050810.3	At3g11740	1.37845	0.672436	0.666	0.358	-1.03547	1.71206e-53	6.86127e-49	down	At3g11740	PREDICTED: protein LURP-one-related 14-like [Solanum lycopersicum]	GO:0009536//plastid	-	GO:0006568//tryptophan metabolic process;GO:0006873//cellular ion homeostasis;GO:0009267//cellular response to starvation;GO:0009683//indoleacetic acid metabolic process;GO:0030001//metal ion transport	-	protein_coding
Epidermal_cell	Solyc02g085050.3	IPP	1.1538	0.56288	0.529	0.281	-1.03536	1.28833e-35	5.1631e-31	down	IPP	PREDICTED: soluble inorganic pyrophosphatase isoform X2 [Solanum lycopersicum]	GO:0044444//cytoplasmic part	GO:0016462//pyrophosphatase activity;GO:0046872//metal ion binding	GO:0006793//phosphorus metabolic process;GO:0010038//response to metal ion	-	protein_coding
Epidermal_cell	Solyc03g005740.3	At2g22425	0.93582	0.457021	0.638	0.314	-1.03381	4.528e-58	1.81464e-53	down	At2g22425	PREDICTED: probable signal peptidase complex subunit 1 [Solanum lycopersicum]	-	-	-	-	protein_coding
Epidermal_cell	Solyc08g066660.1	DREB3	0.612414	0.299065	0.305	0.156	-1.0338	1.47172e-17	5.89808e-13	down	DREB3	PREDICTED: dehydration-responsive element-binding protein 3-like [Solanum lycopersicum]	GO:0043231//intracellular membrane-bounded organelle	GO:0000975//regulatory region DNA binding;GO:0001071//nucleic acid binding transcription factor activity	GO:0006355//regulation of transcription, DNA-templated;GO:0016049//cell growth	AP2-EREBP	protein_coding
Epidermal_cell	Solyc01g106690.3	Solyc01g106690.3	0.45929	0.224358	0.333	0.159	-1.03328	1.08066e-22	4.33087e-18	down	Solyc01g106690.3	PREDICTED: uncharacterized protein LOC101258701 [Solanum lycopersicum]	GO:0043231//intracellular membrane-bounded organelle	-	-	-	protein_coding
Epidermal_cell	Solyc11g066460.1	Solyc11g066460.1	0.169873	0.082994	0.183	0.083	-1.03249	1.67763e-12	6.72329e-08	down	Solyc11g066460.1	PREDICTED: probable transcription factor At1g61730 [Nicotiana tomentosiformis]	-	-	-	GeBP	protein_coding
Epidermal_cell	Solyc05g014980.4	ADK-B	1.03505	0.506096	0.649	0.293	-1.03207	5.19795e-70	2.08313e-65	down	ADK-B	PREDICTED: adenylate kinase 4 [Solanum lycopersicum]	-	-	-	-	protein_coding
Epidermal_cell	Solyc07g065650.2	At3g07680	0.859755	0.421161	0.605	0.283	-1.02938	8.51665e-58	3.41313e-53	down	At3g07680	PREDICTED: transmembrane emp24 domain-containing protein p24beta2-like isoform X1 [Solanum pennellii]	GO:0000139//Golgi membrane;GO:0030133//transport vesicle;GO:0031224//intrinsic component of membrane	GO:0016759//cellulose synthase activity	GO:0006810//transport;GO:0008104//protein localization;GO:0030243//cellulose metabolic process;GO:0033554//cellular response to stress	-	protein_coding
Epidermal_cell	Solyc10g005310.3	MAPDA	0.318926	0.156309	0.302	0.123	-1.02835	3.2711e-27	1.31093e-22	down	MAPDA	PREDICTED: adenosine deaminase-like protein [Solanum lycopersicum]	-	GO:0003824//catalytic activity	-	-	protein_coding
Epidermal_cell	Solyc10g007390.3	sec61a	0.915533	0.448856	0.622	0.298	-1.0282	6.2036e-58	2.48616e-53	down	sec61a	PREDICTED: protein transport protein Sec61 subunit alpha [Solanum lycopersicum]	GO:0031090//organelle membrane;GO:0031224//intrinsic component of membrane;GO:0043231//intracellular membrane-bounded organelle	GO:0008320//protein transmembrane transporter activity	GO:0006006//glucose metabolic process;GO:0006498//N-terminal protein lipidation;GO:0006739//NADP metabolic process;GO:0006865//amino acid transport;GO:0006970//response to osmotic stress;GO:0015031//protein transport;GO:0016482//cytoplasmic transport	-	protein_coding
Epidermal_cell	Solyc12g099490.3	Solyc12g099490.3	0.184164	0.0902529	0.205	0.072	-1.02813	2.28175e-22	9.14434e-18	down	Solyc12g099490.3	PREDICTED: protein FAM32A isoform X1 [Solanum lycopersicum]	GO:0043231//intracellular membrane-bounded organelle	GO:0016628//oxidoreductase activity, acting on the CH-CH group of donors, NAD or NADP as acceptor	-	-	protein_coding
Epidermal_cell	Solyc12g009790.2	SYT5	0.113893	0.0558282	0.138	0.045	-1.02729	4.38172e-19	1.75602e-14	down	SYT5	PREDICTED: synaptotagmin-5-like [Solanum lycopersicum]	GO:0005911//cell-cell junction;GO:0031224//intrinsic component of membrane;GO:0044464//cell part	GO:0043169//cation binding	GO:0006694//steroid biosynthetic process;GO:0009653//anatomical structure morphogenesis;GO:0016104//triterpenoid biosynthetic process;GO:0033043//regulation of organelle organization	-	protein_coding
Epidermal_cell	Solyc06g063030.3	SEC22	0.121402	0.0595167	0.141	0.065	-1.02719	2.64189e-09	0.000105877	down	SEC22	PREDICTED: 25.3 kDa vesicle transport protein [Solanum lycopersicum]	GO:0031090//organelle membrane;GO:0031224//intrinsic component of membrane;GO:0043231//intracellular membrane-bounded organelle	-	GO:0000302//response to reactive oxygen species;GO:0008104//protein localization;GO:0009642//response to light intensity;GO:0016192//vesicle-mediated transport;GO:0033554//cellular response to stress;GO:0044267//cellular protein metabolic process	-	protein_coding
Epidermal_cell	Solyc12g094510.2	Solyc12g094510.2	0.258454	0.126896	0.271	0.122	-1.02568	5.67851e-20	2.27572e-15	down	Solyc12g094510.2	NADH-ubiquinone oxidoreductase chain 5 [Gossypium arboreum]	GO:0043231//intracellular membrane-bounded organelle	-	GO:0046474//glycerophospholipid biosynthetic process	-	protein_coding
Epidermal_cell	Solyc05g008370.2	RPI1	1.51816	0.746214	0.65	0.365	-1.02457	8.46071e-47	3.39071e-42	down	RPI1	PREDICTED: probable ribose-5-phosphate isomerase 2 [Solanum lycopersicum]	GO:0044434//chloroplast part	GO:0016861//intramolecular oxidoreductase activity, interconverting aldoses and ketoses	GO:0003006//developmental process involved in reproduction;GO:0006631//fatty acid metabolic process;GO:0006732//coenzyme metabolic process;GO:0006753//nucleoside phosphate metabolic process;GO:0007165//signal transduction;GO:0008219//cell death;GO:0008610//lipid biosynthetic process;GO:0008652//cellular amino acid biosynthetic process;GO:0009069//serine family amino acid metabolic process;GO:0009…	-	protein_coding
Epidermal_cell	Solyc01g099820.3	Solyc01g099820.3	0.310907	0.152834	0.231	0.088	-1.02404	3.84678e-22	1.54164e-17	down	Solyc01g099820.3	HIG_1_N domain-containing protein [Cephalotus follicularis]	GO:0031224//intrinsic component of membrane	-	GO:0009725//response to hormone	-	protein_coding
Epidermal_cell	Solyc01g097510.4	ANN3	0.446978	0.219797	0.344	0.14	-1.0237	1.23793e-32	4.96112e-28	down	ANN3	PREDICTED: annexin D3-like isoform X2 [Solanum lycopersicum]	GO:0009536//plastid	GO:0005543//phospholipid binding;GO:0046872//metal ion binding	GO:0006970//response to osmotic stress	-	protein_coding
Epidermal_cell	Solyc02g080270.3	VPS28-2	0.115238	0.0566294	0.125	0.062	-1.0237	5.94892e-07	0.0238409	down	VPS28-2	PREDICTED: vacuolar protein sorting-associated protein 28 homolog 2 isoform X1 [Solanum lycopersicum]	-	-	-	-	protein_coding
Epidermal_cell	Solyc04g040180.3	DDB_G0268948	5.09149	2.50425	0.86	0.596	-1.02368	1.40756e-70	5.64092e-66	down	DDB_G0268948	Methyltransf_11 domain-containing protein [Cephalotus follicularis]	-	-	-	-	protein_coding
Epidermal_cell	Solyc12g008620.2	DSP8	0.23888	0.117464	0.233	0.114	-1.02344	5.41533e-14	2.17025e-09	down	DSP8	PREDICTED: putative dual specificity protein phosphatase DSP8 [Solanum lycopersicum]	-	-	-	-	protein_coding
Epidermal_cell	Solyc03g033500.4	GRP-2	0.324485	0.159622	0.324	0.124	-1.02303	7.06133e-35	2.8299e-30	down	GRP-2	PREDICTED: cold shock domain-containing protein 3 [Solanum lycopersicum]	GO:0043231//intracellular membrane-bounded organelle	GO:0003676//nucleic acid binding	GO:0009409//response to cold;GO:0032392//DNA geometric change	CSD	protein_coding
Epidermal_cell	Solyc03g121460.1	PRA1F3	1.08905	0.535889	0.636	0.321	-1.02292	5.86263e-55	2.34951e-50	down	PRA1F3	PREDICTED: PRA1 family protein F3 [Solanum lycopersicum]	GO:0009536//plastid;GO:0031090//organelle membrane;GO:0044425//membrane part	-	GO:0006810//transport;GO:0046474//glycerophospholipid biosynthetic process	-	protein_coding
Epidermal_cell	Solyc03g080190.3	DMR6	8.01522	3.94673	0.9	0.727	-1.02207	1.48998e-68	5.97125e-64	down	DMR6	2-oxoglutarate Fe(II) dependent oxygenase superfamily protein [Solanum lycopersicum]	-	GO:0016706//oxidoreductase activity, acting on paired donors, with incorporation or reduction of molecular oxygen, 2-oxoglutarate as one donor, and incorporation of one atom each of oxygen into both donors;GO:0043169//cation binding	GO:0006605//protein targeting;GO:0009617//response to bacterium;GO:0009620//response to fungus;GO:0009696//salicylic acid metabolic process;GO:0009755//hormone-mediated signaling pathway;GO:0009812//flavonoid metabolic process;GO:0009814//defense response, incompatible interaction;GO:0009863//salicylic acid mediated signaling pathway;GO:0010243//response to organonitrogen compound;GO:0033554//cel…	-	protein_coding
Epidermal_cell	Solyc05g006340.3	JGB	0.173484	0.085385	0.138	0.066	-1.02189	3.35246e-08	0.00134353	down	JGB	PREDICTED: myosin heavy chain kinase B-like [Solanum lycopersicum]	GO:0016020//membrane;GO:0043234//protein complex;GO:0044424//intracellular part	GO:0016301//kinase activity	GO:0009725//response to hormone;GO:0015833//peptide transport	-	protein_coding
Epidermal_cell	Solyc00g020040.1	CCMB	0.277517	0.136626	0.117	0.048	-1.02181	2.79372e-10	1.11961e-05	down	CCMB	cytochrome c maturation protein CcmB (mitochondrion) [Capsicum annuum]	GO:0043231//intracellular membrane-bounded organelle	GO:0051184//cofactor transporter activity	GO:0043623//cellular protein complex assembly;GO:0051181//cofactor transport	-	protein_coding
Epidermal_cell	Solyc04g015970.3	ABCA1	0.372707	0.183602	0.327	0.126	-1.02106	1.12833e-33	4.52188e-29	down	ABCA1	PREDICTED: ABC transporter A family member 1 isoform X1 [Solanum lycopersicum]	GO:0031090//organelle membrane;GO:0031224//intrinsic component of membrane	GO:0015116//sulfate transmembrane transporter activity;GO:0019829//cation-transporting ATPase activity;GO:0032550//purine ribonucleoside binding;GO:0046943//carboxylic acid transmembrane transporter activity	GO:0006486//protein glycosylation;GO:0006826//iron ion transport;GO:0008272//sulfate transport	-	protein_coding
Epidermal_cell	Solyc04g077600.3	Solyc04g077600.3	0.149981	0.0738668	0.158	0.07	-1.02079	1.42421e-11	5.70767e-07	down	Solyc04g077600.3	PREDICTED: uncharacterized protein LOC101253480 [Solanum lycopersicum]	-	-	-	BSD	protein_coding
Epidermal_cell	Solyc02g088290.4	GN	0.123327	0.0607858	0.146	0.064	-1.01948	7.00541e-11	2.80749e-06	down	GN	PREDICTED: LOW QUALITY PROTEIN: ARF guanine-nucleotide exchange factor GNOM-like [Solanum lycopersicum]	-	-	-	-	protein_coding
Epidermal_cell	Solyc02g069100.4	CATHB2	0.946572	0.466955	0.587	0.282	-1.01927	4.37703e-52	1.75414e-47	down	CATHB2	PREDICTED: cathepsin B [Solanum lycopersicum]	GO:0043231//intracellular membrane-bounded organelle;GO:0044444//cytoplasmic part	GO:0070011//peptidase activity, acting on L-amino acid peptides	GO:0003006//developmental process involved in reproduction;GO:0009062//fatty acid catabolic process;GO:0016192//vesicle-mediated transport;GO:0019222//regulation of metabolic process;GO:0019538//protein metabolic process;GO:0032989//cellular component morphogenesis;GO:0040007//growth	-	protein_coding
Epidermal_cell	Solyc03g044820.4	PIR7A	0.347465	0.171386	0.28	0.135	-1.01919	5.28475e-18	2.11791e-13	down	PIR7A	PREDICTED: salicylic acid-binding protein 2 isoform X1 [Solanum lycopersicum]	-	GO:0016787//hydrolase activity	-	-	protein_coding
Epidermal_cell	Solyc02g081190.4	ACO	6.31129	3.11483	0.842	0.68	-1.01876	2.09178e-35	8.38301e-31	down	ACO	1-aminocyclopropane-1-carboxylate oxidase [Solanum lycopersicum]	-	GO:0016641//oxidoreductase activity, acting on the CH-NH2 group of donors, oxygen as acceptor;GO:0016705//oxidoreductase activity, acting on paired donors, with incorporation or reduction of molecular oxygen;GO:0019842//vitamin binding;GO:0043169//cation binding	GO:0006950//response to stress;GO:0007275//multicellular organism development;GO:0009692//ethylene metabolic process;GO:0044710//single-organism metabolic process	-	protein_coding
Epidermal_cell	Solyc08r038400.1	Solyc08r038400.1	0.319635	0.157869	0.264	0.13	-1.01724	4.50549e-16	1.80562e-11	down	Solyc08r038400.1	-	-	-	-	-	lincRNA
Epidermal_cell	Solyc05g013240.4	Solyc05g013240.4	0.396726	0.195975	0.351	0.148	-1.01711	1.89901e-31	7.61048e-27	down	Solyc05g013240.4	PREDICTED: uncharacterized protein LOC101262518 [Solanum lycopersicum]	GO:0043231//intracellular membrane-bounded organelle;GO:0044444//cytoplasmic part	-	-	-	protein_coding
Epidermal_cell	Solyc03g114950.2	ABCB25	0.464976	0.229716	0.321	0.169	-1.01699	1.29184e-17	5.17716e-13	down	ABCB25	ABC transporter B family member 25 [Solanum lycopersicum]	GO:0005773//vacuole;GO:0031090//organelle membrane;GO:0031224//intrinsic component of membrane;GO:0043234//protein complex	GO:0032550//purine ribonucleoside binding;GO:0042626//ATPase activity, coupled to transmembrane movement of substances	GO:0010038//response to metal ion;GO:0015893//drug transport;GO:0044763//single-organism cellular process	-	protein_coding
Epidermal_cell	Solyc03g053010.4	Rmc1	0.107542	0.0531005	0.113	0.047	-1.01673	8.13757e-10	3.26121e-05	down	Rmc1	Colon cancer-associated Mic1-like protein [Corchorus capsularis]	-	-	-	-	protein_coding
Epidermal_cell	Solyc01g104970.3	BAK1	0.490263	0.242255	0.413	0.18	-1.01673	9.67989e-37	3.87931e-32	down	BAK1	somatic embryogenesis receptor kinase 3B precursor [Solanum lycopersicum]	GO:0031090//organelle membrane;GO:0031224//intrinsic component of membrane;GO:0032991//macromolecular complex;GO:0043231//intracellular membrane-bounded organelle	GO:0004674//protein serine/threonine kinase activity;GO:0004713//protein tyrosine kinase activity;GO:0005102//receptor binding;GO:0016628//oxidoreductase activity, acting on the CH-CH group of donors, NAD or NADP as acceptor;GO:0032550//purine ribonucleoside binding;GO:0046983//protein dimerization activity	GO:0002239//response to oomycetes;GO:0002252//immune effector process;GO:0003006//developmental process involved in reproduction;GO:0006468//protein phosphorylation;GO:0006605//protein targeting;GO:0006996//organelle organization;GO:0007017//microtubule-based process;GO:0007059//chromosome segregation;GO:0009555//pollen development;GO:0009617//response to bacterium;GO:0009620//response to fungus;…	-	protein_coding
Epidermal_cell	Solyc07g055250.3	EF_0799	0.147039	0.0726642	0.154	0.068	-1.01588	6.94789e-11	2.78444e-06	down	EF_0799	PREDICTED: probable endopeptidase p60 [Solanum pennellii]	-	-	-	-	protein_coding
Epidermal_cell	Solyc06g050930.3	ENGASE1	0.113872	0.0562939	0.128	0.048	-1.01507	2.13314e-13	8.54879e-09	down	ENGASE1	cytosolic endo-beta-N-acetylglucosaminidase [Solanum lycopersicum]	-	GO:0016798//hydrolase activity, acting on glycosyl bonds	-	-	protein_coding
Epidermal_cell	Solyc03g097490.4	Dek	0.533401	0.264445	0.436	0.185	-1.01198	2.26133e-41	9.06249e-37	down	Dek	PREDICTED: protein DEK-like isoform X1 [Solanum lycopersicum]	GO:0044424//intracellular part	-	GO:0009409//response to cold	-	protein_coding
Epidermal_cell	Solyc03g121240.1	BHLH87	0.274558	0.136177	0.232	0.114	-1.01109	1.4352e-13	5.75171e-09	down	BHLH87	PREDICTED: transcription factor bHLH87 [Solanum lycopersicum]	-	-	GO:0010468//regulation of gene expression	bHLH	protein_coding
Epidermal_cell	Solyc04g078050.3	TAF4B	0.13822	0.0685334	0.158	0.071	-1.01103	2.94717e-11	1.18111e-06	down	TAF4B	PREDICTED: transcription initiation factor TFIID subunit 4b isoform X1 [Solanum lycopersicum]	-	-	GO:0010467//gene expression;GO:0034645//cellular macromolecule biosynthetic process;GO:0044238//primary metabolic process	-	protein_coding
Epidermal_cell	Solyc08g083300.4	UBP10	0.30387	0.150743	0.268	0.116	-1.01089	6.67793e-21	2.67625e-16	down	UBP10	PREDICTED: ubiquitin carboxyl-terminal hydrolase 9 isoform X1 [Solanum lycopersicum]	-	GO:0046914//transition metal ion binding;GO:0070011//peptidase activity, acting on L-amino acid peptides	GO:0019941//modification-dependent protein catabolic process;GO:0070646//protein modification by small protein removal	-	protein_coding
Epidermal_cell	Solyc08g007240.4	NUDT8	0.213585	0.10597	0.163	0.081	-1.01047	5.80104e-09	0.000232482	down	NUDT8	PREDICTED: nudix hydrolase 8 isoform X1 [Solanum lycopersicum]	GO:0044444//cytoplasmic part	GO:0003824//catalytic activity;GO:0043169//cation binding	GO:0006950//response to stress	-	protein_coding
Epidermal_cell	Solyc04g081290.3	LOG1	2.13176	1.05831	0.597	0.441	-1.01021	6.84619e-23	2.74368e-18	down	LOG1	cytokinin riboside 5'-monophosphate phosphoribohydrolase LOG1 [Solanum lycopersicum]	GO:0043231//intracellular membrane-bounded organelle;GO:0044444//cytoplasmic part	GO:0016798//hydrolase activity, acting on glycosyl bonds	GO:0000041//transition metal ion transport;GO:0001101//response to acid chemical;GO:0009267//cellular response to starvation;GO:0009690//cytokinin metabolic process;GO:0009725//response to hormone;GO:0015698//inorganic anion transport	-	protein_coding
Epidermal_cell	Solyc11g066020.2	XBAT31	0.130962	0.0650474	0.135	0.056	-1.00847	4.82705e-11	1.93449e-06	down	XBAT31	Hop-interacting protein THI012 [Solanum lycopersicum]	-	GO:0003824//catalytic activity;GO:0046914//transition metal ion binding	GO:0032446//protein modification by small protein conjugation;GO:0032879//regulation of localization	-	protein_coding
Epidermal_cell	Solyc10g009410.1	APF2	0.24431	0.12142	0.148	0.067	-1.00811	7.90902e-10	3.16962e-05	down	APF2	PREDICTED: aspartyl protease family protein 2 [Solanum lycopersicum]	GO:0005618//cell wall;GO:0005911//cell-cell junction	GO:0016787//hydrolase activity	GO:0009628//response to abiotic stimulus;GO:0019538//protein metabolic process;GO:0071555//cell wall organization	-	protein_coding
Epidermal_cell	Solyc12g017460.1	AAE	11.3091	5.62406	0.967	0.848	-1.00778	2.16644e-108	8.68223e-104	down	AAE	PREDICTED: GDSL esterase/lipase At5g03980-like [Solanum lycopersicum]	-	GO:0016788//hydrolase activity, acting on ester bonds	-	-	protein_coding
Epidermal_cell	Solyc06g007120.3	PLC4	0.445501	0.221591	0.317	0.143	-1.0072	3.55882e-24	1.42623e-19	down	PLC4	PI-phospholipase C PLC4 [Solanum lycopersicum]	-	GO:0042578//phosphoric ester hydrolase activity;GO:0060089//molecular transducer activity	GO:0006629//lipid metabolic process;GO:0007165//signal transduction	-	protein_coding
Epidermal_cell	Solyc01g096420.3	NQR	0.995111	0.495087	0.256	0.174	-1.00703	1.58492e-07	0.00635174	down	NQR	NAD(P)H:quinone oxidoreductase [Solanum lycopersicum]	GO:0009532//plastid stroma;GO:0016020//membrane;GO:0042579//microbody	GO:0004672//protein kinase activity;GO:0016646//oxidoreductase activity, acting on the CH-NH group of donors, NAD or NADP as acceptor;GO:0016655//oxidoreductase activity, acting on NAD(P)H, quinone or similar compound as acceptor;GO:0046914//transition metal ion binding	GO:0002682//regulation of immune system process;GO:0006090//pyruvate metabolic process;GO:0006468//protein phosphorylation;GO:0006605//protein targeting;GO:0006952//defense response;GO:0006970//response to osmotic stress;GO:0006996//organelle organization;GO:0009062//fatty acid catabolic process;GO:0009617//response to bacterium;GO:0009620//response to fungus;GO:0009696//salicylic acid metabolic …	-	protein_coding
Epidermal_cell	Solyc02g088130.1	Solyc02g088130.1	0.134831	0.0670601	0.128	0.061	-1.00655	5.17872e-08	0.00207542	down	Solyc02g088130.1	PREDICTED: uncharacterized protein LOC104645713 [Solanum lycopersicum]	GO:0031224//intrinsic component of membrane;GO:0043231//intracellular membrane-bounded organelle	-	-	-	protein_coding
Epidermal_cell	Solyc05g010040.2	Solyc05g010040.2	0.124449	0.0619738	0.126	0.058	-1.00465	2.63658e-08	0.00105664	down	Solyc05g010040.2	PREDICTED: WAS protein family homolog DDB_G0292878-like isoform X2 [Capsicum annuum]	-	-	-	-	protein_coding
Epidermal_cell	Solyc06g068960.1	CML27	8.23717	4.10798	0.924	0.775	-1.0037	1.81383e-61	7.2691e-57	down	CML27	PREDICTED: calcium-binding allergen Ole e 8-like [Solanum lycopersicum]	GO:0016020//membrane;GO:0043231//intracellular membrane-bounded organelle	GO:0046872//metal ion binding	GO:0048580//regulation of post-embryonic development;GO:0051171//regulation of nitrogen compound metabolic process	-	protein_coding
Epidermal_cell	Solyc01g095150.3	LEA14-A	28.7685	14.3482	0.981	0.924	-1.00362	3.40569e-94	1.36486e-89	down	LEA14-A	late embryogenesis (Lea)-like protein [Solanum lycopersicum]	GO:0044444//cytoplasmic part	-	GO:0003006//developmental process involved in reproduction;GO:0009408//response to heat;GO:0009414//response to water deprivation;GO:0009620//response to fungus;GO:0009642//response to light intensity	-	protein_coding
Epidermal_cell	Solyc02g094150.4	yciO	0.118611	0.0591273	0.128	0.065	-1.00311	8.19443e-07	0.03284	down	yciO	PREDICTED: yrdC domain-containing protein, mitochondrial isoform X1 [Populus euphratica]	-	-	-	-	protein_coding
Epidermal_cell	Solyc07g056150.4	RABB1C	1.48305	0.740095	0.726	0.437	-1.00269	5.25994e-52	2.10797e-47	down	RABB1C	PREDICTED: ras-related protein RABB1c-like [Solanum lycopersicum]	-	-	-	-	protein_coding
Epidermal_cell	Solyc11g072530.2	VHA-a1	0.169501	0.0845584	0.181	0.08	-1.00242	3.0216e-13	1.21094e-08	down	VHA-a1	PREDICTED: V-type proton ATPase subunit a1 [Solanum lycopersicum]	GO:0030658//transport vesicle membrane;GO:0031224//intrinsic component of membrane;GO:0031984//organelle subcompartment;GO:0033179//proton-transporting V-type ATPase, V0 domain	GO:0015077//monovalent inorganic cation transmembrane transporter activity;GO:0017111//nucleoside-triphosphatase activity	GO:0015988//energy coupled proton transmembrane transport, against electrochemical gradient;GO:0070071//proton-transporting two-sector ATPase complex assembly	-	protein_coding
Epidermal_cell	Solyc07g008940.3	BC10	0.1387	0.0692019	0.139	0.057	-1.00204	1.69369e-11	6.78762e-07	down	BC10	PREDICTED: uncharacterized protein LOC101263427 isoform X1 [Solanum lycopersicum]	-	GO:0008194//UDP-glycosyltransferase activity	-	-	protein_coding
Epidermal_cell	Solyc06g075090.4	LOG1	0.282958	0.14125	0.265	0.116	-1.00183	1.12126e-20	4.49355e-16	down	LOG1	cytokinin riboside 5'-monophosphate phosphoribohydrolase LOG8 [Solanum lycopersicum]	GO:0043231//intracellular membrane-bounded organelle;GO:0044444//cytoplasmic part	GO:0016798//hydrolase activity, acting on glycosyl bonds	GO:0009690//cytokinin metabolic process	-	protein_coding
Epidermal_cell	Solyc08g007460.3	Solyc08g007460.3	1.07373	0.536363	0.235	0.132	-1.00121	2.80077e-10	1.12244e-05	down	Solyc08g007460.3	PREDICTED: protein YLS3-like [Solanum lycopersicum]	-	-	-	-	protein_coding
Epidermal_cell	Solyc01g059880.3	ACLB-2	0.348878	0.174508	0.332	0.161	-0.999016	5.3519e-22	2.14483e-17	down	ACLB-2	PREDICTED: ATP-citrate synthase beta chain protein 2-like [Solanum lycopersicum]	GO:0016020//membrane;GO:0043234//protein complex;GO:0044444//cytoplasmic part	GO:0004774//succinate-CoA ligase activity;GO:0032550//purine ribonucleoside binding;GO:0043169//cation binding;GO:0046912//transferase activity, transferring acyl groups, acyl groups converted into alkyl on transfer	GO:0003006//developmental process involved in reproduction;GO:0005975//carbohydrate metabolic process;GO:0006084//acetyl-CoA metabolic process;GO:0016129//phytosteroid biosynthetic process;GO:0018205//peptidyl-lysine modification;GO:0042743//hydrogen peroxide metabolic process	-	protein_coding
Epidermal_cell	Solyc04g056610.3	Solyc04g056610.3	0.157151	0.0786031	0.177	0.073	-0.998577	2.22457e-15	8.91519e-11	down	Solyc04g056610.3	PREDICTED: uncharacterized protein LOC101252170 [Solanum lycopersicum]	GO:0009536//plastid	-	GO:0006090//pyruvate metabolic process;GO:0010038//response to metal ion;GO:0015833//peptide transport;GO:0045333//cellular respiration	-	protein_coding
Epidermal_cell	Solyc06g009290.4	ABCB21	3.86704	1.93571	0.766	0.52	-0.998328	3.35655e-42	1.34517e-37	down	ABCB21	PREDICTED: ABC transporter B family member 21 [Solanum lycopersicum]	GO:0031224//intrinsic component of membrane	GO:0015114//phosphate ion transmembrane transporter activity;GO:0032550//purine ribonucleoside binding;GO:0042626//ATPase activity, coupled to transmembrane movement of substances	GO:0006817//phosphate ion transport;GO:0015893//drug transport;GO:0044763//single-organism cellular process	-	protein_coding
Epidermal_cell	Solyc02g081380.3	RHN1	0.9363	0.468697	0.625	0.311	-0.998163	1.07961e-54	4.32665e-50	down	RHN1	PREDICTED: ras-related protein RHN1 [Solanum lycopersicum]	-	-	-	-	protein_coding
Epidermal_cell	Solyc03g025950.4	MSBP2	0.963025	0.482217	0.644	0.353	-0.99774	1.6524e-48	6.62217e-44	down	MSBP2	PREDICTED: membrane steroid-binding protein 2-like [Solanum lycopersicum]	-	-	-	-	protein_coding
Epidermal_cell	Solyc04g077980.1	ZAT6	16.3508	8.19263	0.937	0.902	-0.99695	6.60433e-64	2.64675e-59	down	ZAT6	C2H2-type zinc finger protein [Solanum lycopersicum]	GO:0043231//intracellular membrane-bounded organelle	GO:0000975//regulatory region DNA binding	GO:0001101//response to acid chemical;GO:0006355//regulation of transcription, DNA-templated;GO:0006970//response to osmotic stress;GO:0009605//response to external stimulus;GO:0009642//response to light intensity;GO:0009755//hormone-mediated signaling pathway;GO:0010243//response to organonitrogen compound;GO:0035556//intracellular signal transduction;GO:0040007//growth;GO:0044710//single-organi…	-	protein_coding
Epidermal_cell	Solyc06g072230.1	KTI5	1.08827	0.545259	0.357	0.195	-0.996896	2.23196e-18	8.94481e-14	down	KTI5	PREDICTED: miraculin-like [Solanum lycopersicum]	GO:0005576//extracellular region;GO:0030312//external encapsulating structure	GO:0061135//endopeptidase regulator activity	GO:0000302//response to reactive oxygen species;GO:0001101//response to acid chemical;GO:0006508//proteolysis;GO:0009642//response to light intensity;GO:0015698//inorganic anion transport;GO:0033554//cellular response to stress;GO:0044267//cellular protein metabolic process	-	protein_coding
Epidermal_cell	Solyc03g082740.3	At4g27745	0.105636	0.0529002	0.127	0.055	-0.996401	1.56334e-09	6.26526e-05	down	At4g27745	PREDICTED: protein yippee-like At4g27745 [Solanum lycopersicum]	GO:0043231//intracellular membrane-bounded organelle	-	-	-	protein_coding
Epidermal_cell	Solyc09g090860.4	Solyc09g090860.4	0.235609	0.118147	0.242	0.099	-0.995209	2.33061e-21	9.34013e-17	down	Solyc09g090860.4	Sec20 [Corchorus olitorius]	GO:0044424//intracellular part	-	GO:0016192//vesicle-mediated transport;GO:0030243//cellulose metabolic process	-	protein_coding
Epidermal_cell	Solyc07g017290.4	APEM9	0.124898	0.0626212	0.133	0.056	-0.994883	2.12879e-10	8.53132e-06	down	APEM9	PREDICTED: uncharacterized protein LOC101257874 [Solanum lycopersicum]	-	-	-	-	protein_coding
Epidermal_cell	Solyc02g091270.3	Eaf2	0.386217	0.193747	0.364	0.165	-0.994863	1.38507e-28	5.55081e-24	down	Eaf2	PREDICTED: ELL-associated factor 1 [Solanum lycopersicum]	GO:0005634//nucleus	-	GO:0010467//gene expression;GO:0034645//cellular macromolecule biosynthetic process	-	protein_coding
Epidermal_cell	Solyc12g099080.3	ARF	0.510562	0.256241	0.416	0.206	-0.994304	3.10653e-28	1.24497e-23	down	ARF	PREDICTED: ADP-ribosylation factor 2 [Solanum lycopersicum]	GO:0005911//cell-cell junction;GO:0043231//intracellular membrane-bounded organelle;GO:0044444//cytoplasmic part	GO:0032550//purine ribonucleoside binding;GO:0060229//lipase activator activity	GO:0006498//N-terminal protein lipidation;GO:0009893//positive regulation of metabolic process;GO:0015031//protein transport;GO:0035556//intracellular signal transduction	-	protein_coding
Epidermal_cell	Solyc05g051840.1	Trappc12	0.198241	0.099482	0.205	0.098	-0.994025	6.3631e-13	2.55008e-08	down	Trappc12	PREDICTED: trafficking protein particle complex subunit 12 [Solanum lycopersicum]	-	-	GO:0043170//macromolecule metabolic process;GO:0044238//primary metabolic process	-	protein_coding
Epidermal_cell	Solyc03g031600.3	PMP22	0.289027	0.145202	0.245	0.105	-0.99265	2.79926e-19	1.12183e-14	down	PMP22	PREDICTED: peroxisomal membrane protein PMP22 isoform X2 [Solanum lycopersicum]	GO:0031224//intrinsic component of membrane;GO:0044439//peroxisomal part	-	-	-	protein_coding
Epidermal_cell	Solyc02g090110.3	WAKL14	0.7233	0.363478	0.48	0.244	-0.992527	2.73437e-33	1.09583e-28	down	WAKL14	wall-associated receptor kinase-like 14 precursor [Solanum lycopersicum]	-	GO:0004674//protein serine/threonine kinase activity;GO:0005488//binding;GO:0016491//oxidoreductase activity	GO:0006464//cellular protein modification process;GO:0006796//phosphate-containing compound metabolic process;GO:0044699//single-organism process	-	protein_coding
Epidermal_cell	Solyc01g100010.3	PP2B15	1.13445	0.570242	0.576	0.294	-0.992219	9.33989e-45	3.74305e-40	down	PP2B15	PREDICTED: F-box protein PP2-B15-like [Solanum lycopersicum]	GO:0043231//intracellular membrane-bounded organelle	GO:0005488//binding	-	-	protein_coding
Epidermal_cell	Solyc09g090160.3	XBAT35	0.121705	0.0611783	0.12	0.056	-0.991131	5.47446e-08	0.00219394	down	XBAT35	PREDICTED: putative E3 ubiquitin-protein ligase XBAT35 isoform X1 [Solanum lycopersicum]	GO:0043231//intracellular membrane-bounded organelle	GO:0019787//ubiquitin-like protein transferase activity;GO:0046914//transition metal ion binding	GO:0002252//immune effector process;GO:0006605//protein targeting;GO:0009617//response to bacterium;GO:0009620//response to fungus;GO:0009642//response to light intensity;GO:0009696//salicylic acid metabolic process;GO:0009755//hormone-mediated signaling pathway;GO:0009814//defense response, incompatible interaction;GO:0009863//salicylic acid mediated signaling pathway;GO:0010243//response to org…	-	protein_coding
Epidermal_cell	Solyc06g073270.4	ECH	0.300364	0.151094	0.297	0.135	-0.990786	1.20131e-22	4.81437e-18	down	ECH	PREDICTED: Golgi apparatus membrane protein-like protein ECHIDNA [Solanum lycopersicum]	GO:0005769//early endosome;GO:0031224//intrinsic component of membrane;GO:0031984//organelle subcompartment	-	GO:0000902//cell morphogenesis;GO:0006996//organelle organization;GO:0015031//protein transport	-	protein_coding
Epidermal_cell	Solyc11g071220.2	Solyc11g071220.2	0.177939	0.0895099	0.197	0.076	-0.990462	1.78359e-18	7.14792e-14	down	Solyc11g071220.2	PREDICTED: micronuclear linker histone polyprotein [Citrus sinensis]	GO:0043231//intracellular membrane-bounded organelle	-	-	-	protein_coding
Epidermal_cell	Solyc06g034160.3	ATG3	0.82449	0.415276	0.595	0.307	-0.98926	5.71395e-46	2.28992e-41	down	ATG3	PREDICTED: autophagy-related protein 3 [Solanum lycopersicum]	GO:0044444//cytoplasmic part	-	GO:0006605//protein targeting;GO:0006914//autophagy;GO:0016192//vesicle-mediated transport;GO:0032989//cellular component morphogenesis;GO:0040007//growth	-	protein_coding
Epidermal_cell	Solyc03g120570.3	NPF1.2	0.168431	0.084801	0.161	0.077	-0.98916	1.16754e-09	4.67902e-05	down	NPF1.2	PREDICTED: protein NRT1/ PTR FAMILY 1.2-like isoform X2 [Solanum lycopersicum]	GO:0016020//membrane	-	GO:0006810//transport	-	protein_coding
Epidermal_cell	Solyc01g102410.3	At5g26710	0.550757	0.277443	0.401	0.221	-0.988968	4.28698e-21	1.71805e-16	down	At5g26710	PREDICTED: glutamate--tRNA ligase, cytoplasmic [Solanum lycopersicum]	GO:0044444//cytoplasmic part	GO:0004812//aminoacyl-tRNA ligase activity;GO:0032550//purine ribonucleoside binding	GO:0006006//glucose metabolic process;GO:0006418//tRNA aminoacylation for protein translation;GO:0006996//organelle organization;GO:0009117//nucleotide metabolic process;GO:0051603//proteolysis involved in cellular protein catabolic process	-	protein_coding
Epidermal_cell	Solyc10g086350.2	RABE1C	0.732781	0.369157	0.56	0.242	-0.988952	3.14793e-58	1.26156e-53	down	RABE1C	PREDICTED: ras-related protein RABE1c [Solanum lycopersicum]	-	-	-	-	protein_coding
Epidermal_cell	Solyc03g114590.3	Stk16	0.597034	0.300995	0.481	0.209	-0.987837	7.58517e-45	3.03983e-40	down	Stk16	PREDICTED: probable serine/threonine-protein kinase DDB_G0291350 [Solanum lycopersicum]	GO:0016020//membrane;GO:0044444//cytoplasmic part	GO:0004672//protein kinase activity;GO:0032550//purine ribonucleoside binding	GO:0006417//regulation of translation;GO:0006464//cellular protein modification process;GO:0006796//phosphate-containing compound metabolic process	-	protein_coding
Epidermal_cell	Solyc05g007240.1	Solyc05g007240.1	1.15389	0.581832	0.526	0.259	-0.987709	4.92515e-41	1.9738e-36	down	Solyc05g007240.1	PREDICTED: suppressor protein SRP40-like [Tarenaya hassleriana]	-	-	-	-	protein_coding
Epidermal_cell	Solyc08g013760.1	FBL25	0.137186	0.0691517	0.145	0.068	-0.987267	3.31789e-09	0.000132968	down	FBL25	PREDICTED: F-box protein At5g03100-like [Solanum pennellii]	-	-	-	-	protein_coding
Epidermal_cell	Solyc02g089020.2	TCP13	0.166985	0.0841975	0.161	0.071	-0.987025	2.23431e-11	8.95421e-07	down	TCP13	TCP transcription factor 5 [Solanum lycopersicum]	GO:0009536//plastid	GO:0001071//nucleic acid binding transcription factor activity;GO:0005488//binding	GO:0003006//developmental process involved in reproduction;GO:0006355//regulation of transcription, DNA-templated;GO:0006605//protein targeting;GO:0006952//defense response;GO:0009451//RNA modification;GO:0009668//plastid membrane organization;GO:0009755//hormone-mediated signaling pathway;GO:0009863//salicylic acid mediated signaling pathway;GO:0009887//organ morphogenesis;GO:0031399//regulation…	TCP	protein_coding
Epidermal_cell	Solyc09g075120.3	UXS2	0.463439	0.233787	0.382	0.159	-0.986878	1.88548e-36	7.55624e-32	down	UXS2	PREDICTED: UDP-glucuronic acid decarboxylase 2 [Solanum lycopersicum]	GO:0000139//Golgi membrane;GO:0031224//intrinsic component of membrane;GO:0031984//organelle subcompartment	GO:0016831//carboxy-lyase activity;GO:0016836//hydro-lyase activity;GO:0048037//cofactor binding	GO:0009226//nucleotide-sugar biosynthetic process;GO:0019321//pentose metabolic process	-	protein_coding
Epidermal_cell	Solyc01g094520.3	SKIP4	0.116164	0.0585848	0.119	0.051	-0.986351	3.91948e-09	0.000157077	down	SKIP4	PREDICTED: F-box/kelch-repeat protein SKIP4 [Solanum lycopersicum]	-	-	-	-	protein_coding
Epidermal_cell	Solyc01g074010.4	DDB_G0276461	0.139082	0.0702279	0.161	0.075	-0.984805	3.0827e-10	1.23542e-05	down	DDB_G0276461	PREDICTED: probable serine/threonine-protein kinase DDB_G0280111 [Solanum lycopersicum]	GO:0044424//intracellular part	GO:0016301//kinase activity	GO:0006796//phosphate-containing compound metabolic process	-	protein_coding
Epidermal_cell	Solyc06g049070.3	UXT3	0.102403	0.0517379	0.118	0.047	-0.983589	4.01325e-11	1.60835e-06	down	UXT3	PREDICTED: uncharacterized membrane protein At1g06890 [Solanum lycopersicum]	GO:0031224//intrinsic component of membrane;GO:0031984//organelle subcompartment;GO:0043231//intracellular membrane-bounded organelle	-	GO:0006464//cellular protein modification process;GO:0015851//nucleobase transport;GO:0016192//vesicle-mediated transport;GO:0061024//membrane organization	-	protein_coding
Epidermal_cell	Solyc06g073450.4	Solyc06g073450.4	0.431121	0.21799	0.323	0.143	-0.983502	2.81602e-25	1.12855e-20	down	Solyc06g073450.4	PREDICTED: uncharacterized protein LOC101248208 [Solanum lycopersicum]	GO:0043231//intracellular membrane-bounded organelle	-	-	-	protein_coding
Epidermal_cell	Solyc01g086680.4	Solyc01g086680.4	0.675175	0.341659	0.324	0.165	-0.982495	2.98246e-19	1.19525e-14	down	Solyc01g086680.4	-	-	-	-	-	protein_coding
Epidermal_cell	Solyc05g012690.4	Solyc05g012690.4	0.157764	0.0798001	0.163	0.067	-0.982414	3.66583e-14	1.46912e-09	down	Solyc05g012690.4	PREDICTED: uncharacterized protein LOC101252584 [Solanum lycopersicum]	-	-	GO:0003006//developmental process involved in reproduction;GO:0010075//regulation of meristem growth;GO:0010564//regulation of cell cycle process	-	protein_coding
Epidermal_cell	Solyc10g085490.3	PP2A15	0.171107	0.0866183	0.191	0.093	-0.981332	2.49951e-11	1.0017e-06	down	PP2A15	PREDICTED: F-box protein PP2-A15 [Solanum lycopersicum]	-	GO:0005488//binding	-	-	protein_coding
Epidermal_cell	Solyc01g104650.3	GBF4	0.174502	0.0883478	0.213	0.075	-0.981174	6.25034e-25	2.50488e-20	down	GBF4	PREDICTED: G-box-binding factor 4 isoform X1 [Solanum lycopersicum]	GO:0043231//intracellular membrane-bounded organelle	GO:0001071//nucleic acid binding transcription factor activity;GO:0003677//DNA binding	GO:0001101//response to acid chemical;GO:0006355//regulation of transcription, DNA-templated	bZIP	protein_coding
Epidermal_cell	Solyc07g045160.3	PFK3	0.0953968	0.0482825	0.114	0.045	-0.980966	7.31681e-11	2.93229e-06	down	PFK3	PREDICTED: ATP-dependent 6-phosphofructokinase 6 isoform X1 [Solanum lycopersicum]	GO:0044445//cytosolic part	GO:0008443//phosphofructokinase activity;GO:0032550//purine ribonucleoside binding;GO:0043169//cation binding	GO:0006090//pyruvate metabolic process;GO:0010015//root morphogenesis;GO:0016310//phosphorylation	-	protein_coding
Epidermal_cell	Solyc09g010130.4	SNX1	0.886361	0.449324	0.607	0.3	-0.979978	2.78224e-52	1.11501e-47	down	SNX1	PREDICTED: sorting nexin 1 [Solanum pennellii]	GO:0005770//late endosome;GO:0009536//plastid;GO:0010008//endosome membrane	GO:0005488//binding	GO:0006605//protein targeting;GO:0006892//post-Golgi vesicle-mediated transport;GO:0007041//lysosomal transport;GO:0007165//signal transduction;GO:0009630//gravitropism;GO:0019941//modification-dependent protein catabolic process;GO:0035966//response to topologically incorrect protein;GO:0043094//cellular metabolic compound salvage;GO:0043248//proteasome assembly;GO:0044767//single-organism devel…	-	protein_coding
Epidermal_cell	Solyc01g096270.3	CYB5	2.30386	1.16879	0.855	0.587	-0.978975	1.04577e-71	4.19103e-67	down	CYB5	PREDICTED: cytochrome b5 [Solanum lycopersicum]	GO:0031090//organelle membrane;GO:0044425//membrane part;GO:0044434//chloroplast part	GO:0046906//tetrapyrrole binding	GO:0006694//steroid biosynthetic process;GO:0009617//response to bacterium;GO:0016104//triterpenoid biosynthetic process;GO:0043446//cellular alkane metabolic process	-	protein_coding
Epidermal_cell	Solyc09g065890.4	At2g30550	0.89408	0.453557	0.507	0.262	-0.978963	5.95941e-35	2.38829e-30	down	At2g30550	PREDICTED: phospholipase A1-Igamma2, chloroplastic-like [Solanum lycopersicum]	GO:0009536//plastid	GO:0004620//phospholipase activity	GO:0006629//lipid metabolic process	-	protein_coding
Epidermal_cell	Solyc01g066940.3	VAMP724	0.303592	0.154037	0.258	0.116	-0.978398	1.01794e-18	4.07949e-14	down	VAMP724	PREDICTED: vesicle-associated membrane protein 724 [Solanum lycopersicum]	GO:0005911//cell-cell junction;GO:0009536//plastid;GO:0031224//intrinsic component of membrane	-	GO:0000919//cell plate assembly;GO:0006612//protein targeting to membrane;GO:0048449//floral organ formation	-	protein_coding
Epidermal_cell	Solyc04g008770.3	MIA40	0.172563	0.0875373	0.182	0.084	-0.978342	2.99492e-12	1.20024e-07	down	MIA40	PREDICTED: mitochondrial intermembrane space import and assembly protein 40 [Solanum lycopersicum]	-	-	GO:0006605//protein targeting	-	protein_coding
Epidermal_cell	Solyc02g067900.3	Solyc02g067900.3	0.179001	0.0909159	0.167	0.074	-0.976582	2.46025e-12	9.85968e-08	down	Solyc02g067900.3	PREDICTED: uncharacterized protein LOC101254447 isoform X1 [Solanum lycopersicum]	-	-	-	-	protein_coding
Epidermal_cell	Solyc08g077290.1	MAMYB	0.202784	0.103076	0.23	0.084	-0.97555	6.76692e-25	2.71191e-20	down	MAMYB	PREDICTED: dnaJ homolog subfamily C member 2 [Solanum lycopersicum]	GO:0044464//cell part	-	GO:0009987//cellular process	-	protein_coding
Epidermal_cell	Solyc03r018090.1	Solyc03r018090.1	0.211184	0.10736	0.179	0.086	-0.975387	1.03309e-10	4.14022e-06	down	Solyc03r018090.1	-	-	-	-	-	lincRNA
Epidermal_cell	Solyc02g094410.4	At2g33490	0.262029	0.133296	0.262	0.111	-0.974565	2.50159e-22	1.00254e-17	down	At2g33490	PREDICTED: uncharacterized protein At2g33490 isoform X2 [Solanum lycopersicum]	-	-	-	-	protein_coding
Epidermal_cell	Solyc08g060940.1	At2g25520	0.138783	0.0706646	0.142	0.057	-0.972767	7.30361e-12	2.927e-07	down	At2g25520	PREDICTED: probable sugar phosphate/phosphate translocator At2g25520 [Solanum lycopersicum]	GO:0031224//intrinsic component of membrane;GO:0031984//organelle subcompartment;GO:0043231//intracellular membrane-bounded organelle	GO:0008509//anion transmembrane transporter activity	GO:0006820//anion transport;GO:0010208//pollen wall assembly;GO:0015851//nucleobase transport	-	protein_coding
Epidermal_cell	Solyc06g062360.3	SYP22	0.223071	0.113649	0.207	0.093	-0.972291	1.59915e-14	6.40876e-10	down	SYP22	PREDICTED: syntaxin-22 isoform X1 [Solanum lycopersicum]	-	-	-	-	protein_coding
Epidermal_cell	Solyc03g115370.3	DGK1	0.413363	0.210657	0.317	0.149	-0.972177	1.68054e-22	6.73492e-18	down	DGK1	PREDICTED: diacylglycerol kinase 1-like isoform X1 [Solanum lycopersicum]	GO:0031224//intrinsic component of membrane	GO:0016301//kinase activity;GO:0032550//purine ribonucleoside binding;GO:0046872//metal ion binding	GO:0006796//phosphate-containing compound metabolic process;GO:0006950//response to stress;GO:0007186//G-protein coupled receptor signaling pathway;GO:0048731//system development	-	protein_coding
Epidermal_cell	Solyc06g073890.3	RHF2A	0.142342	0.0725119	0.167	0.076	-0.972098	6.00979e-12	2.40849e-07	down	RHF2A	PREDICTED: E3 ubiquitin-protein ligase RHF2A [Solanum lycopersicum]	GO:0016020//membrane	GO:0046872//metal ion binding	GO:0006508//proteolysis;GO:0006625//protein targeting to peroxisome;GO:0007049//cell cycle;GO:0007165//signal transduction;GO:0009057//macromolecule catabolic process;GO:0009062//fatty acid catabolic process;GO:0009555//pollen development;GO:0009696//salicylic acid metabolic process;GO:0009814//defense response, incompatible interaction;GO:0044260//cellular macromolecule metabolic process	-	protein_coding
Epidermal_cell	Solyc06g069470.3	GDPD5	0.356923	0.181912	0.282	0.14	-0.971982	6.58197e-17	2.63779e-12	down	GDPD5	PREDICTED: glycerophosphodiester phosphodiesterase GDPD6 [Solanum lycopersicum]	-	GO:0008081//phosphoric diester hydrolase activity	GO:0044238//primary metabolic process	-	protein_coding
Epidermal_cell	Solyc02g082830.3	PSAT1	0.435926	0.222295	0.356	0.152	-0.971288	3.55174e-31	1.42339e-26	down	PSAT1	PREDICTED: phosphoserine aminotransferase 2, chloroplastic-like [Solanum lycopersicum]	-	GO:0008483//transaminase activity;GO:0043168//anion binding	GO:0006563//L-serine metabolic process	-	protein_coding
Epidermal_cell	Solyc02g077470.4	SPBC1703.11	3.49464	1.78245	0.885	0.659	-0.971247	4.37464e-68	1.75318e-63	down	SPBC1703.11	PREDICTED: OPA3-like protein [Solanum lycopersicum]	GO:0043231//intracellular membrane-bounded organelle	-	-	-	protein_coding
Epidermal_cell	Solyc01g091280.3	PAT14	0.226448	0.115484	0.238	0.103	-0.970873	1.4123e-19	5.65992e-15	down	PAT14	PREDICTED: probable protein S-acyltransferase 14 [Solanum lycopersicum]	GO:0012506//vesicle membrane;GO:0031224//intrinsic component of membrane;GO:0043231//intracellular membrane-bounded organelle	GO:0016409//palmitoyltransferase activity;GO:0046914//transition metal ion binding	GO:0006605//protein targeting;GO:0061024//membrane organization	-	protein_coding
Epidermal_cell	Solyc01g104770.4	AC101	0.587138	0.299595	0.272	0.142	-0.970448	1.72031e-14	6.8943e-10	down	AC101	actin [Solanum lycopersicum]	GO:0005911//cell-cell junction;GO:0009526//plastid envelope;GO:0009532//plastid stroma;GO:0016020//membrane;GO:0043232//intracellular non-membrane-bounded organelle	GO:0017111//nucleoside-triphosphatase activity;GO:0032550//purine ribonucleoside binding	GO:0006006//glucose metabolic process;GO:0007010//cytoskeleton organization;GO:0051603//proteolysis involved in cellular protein catabolic process	-	protein_coding
Epidermal_cell	Solyc09g089940.1	MIMI_L728	0.807023	0.412007	0.52	0.284	-0.969768	4.75009e-32	1.90365e-27	down	MIMI_L728	PREDICTED: uncharacterized protein LOC101249209 [Solanum lycopersicum]	GO:0009536//plastid	-	-	-	protein_coding
Epidermal_cell	Solyc02g079990.3	CRK26	0.215449	0.109983	0.195	0.082	-0.969419	2.91923e-16	1.16991e-11	down	CRK26	PREDICTED: cysteine-rich receptor-like protein kinase 10 [Capsicum annuum]	-	GO:0004672//protein kinase activity	GO:0006468//protein phosphorylation	-	protein_coding
Epidermal_cell	Solyc02g083750.1	At5g28040	0.421096	0.21528	0.377	0.173	-0.967607	5.03389e-30	2.01738e-25	down	At5g28040	PREDICTED: probable transcription factor At3g04930 [Solanum lycopersicum]	-	-	GO:0010468//regulation of gene expression	GeBP	protein_coding
Epidermal_cell	Solyc04g009305.1	At5g23160	0.117072	0.059847	0.112	0.048	-0.966874	1.08492e-08	0.000434791	down	At5g23160	PREDICTED: uncharacterized protein At5g23160 [Solanum pennellii]	GO:0044424//intracellular part	-	-	-	protein_coding
Epidermal_cell	Solyc11g012840.2	At1g21780	0.119789	0.0612788	0.141	0.059	-0.965891	4.81235e-12	1.9286e-07	down	At1g21780	BTB/POZ domain-containing protein [Solanum lycopersicum]	GO:0031461//cullin-RING ubiquitin ligase complex	GO:0005488//binding	GO:0003002//regionalization;GO:0003006//developmental process involved in reproduction;GO:0006625//protein targeting to peroxisome;GO:0009062//fatty acid catabolic process;GO:0032446//protein modification by small protein conjugation;GO:0048193//Golgi vesicle transport	-	protein_coding
Epidermal_cell	Solyc09g072810.3	MIK2	0.587902	0.301117	0.41	0.176	-0.965018	1.1109e-37	4.45203e-33	down	MIK2	PREDICTED: MDIS1-interacting receptor like kinase 2-like [Solanum lycopersicum]	GO:0016020//membrane	GO:0004672//protein kinase activity;GO:0016491//oxidoreductase activity;GO:0036094//small molecule binding;GO:0097159//organic cyclic compound binding;GO:1901363//heterocyclic compound binding	GO:0006468//protein phosphorylation;GO:0044710//single-organism metabolic process	-	protein_coding
Epidermal_cell	Solyc01g081500.4	LHP1	0.475017	0.243301	0.398	0.214	-0.964946	4.19636e-22	1.68173e-17	down	LHP1	chromo domain protein LHP1 [Solanum lycopersicum]	GO:0000790//nuclear chromatin;GO:0009536//plastid	GO:0003676//nucleic acid binding;GO:0003933//GTP cyclohydrolase activity;GO:0016830//carbon-carbon lyase activity;GO:0042393//histone binding	GO:0006342//chromatin silencing;GO:0009409//response to cold;GO:0009648//photoperiodism;GO:0009653//anatomical structure morphogenesis;GO:0009909//regulation of flower development;GO:0016049//cell growth;GO:0016569//covalent chromatin modification;GO:0031047//gene silencing by RNA;GO:0040030//regulation of molecular function, epigenetic;GO:1902589//single-organism organelle organization	-	protein_coding
Epidermal_cell	Solyc11g011080.3	N	0.100648	0.0515576	0.104	0.05	-0.963703	1.12228e-06	0.0449763	down	N	PREDICTED: TMV resistance protein N-like [Solanum lycopersicum]	-	GO:0032550//purine ribonucleoside binding	GO:0006950//response to stress;GO:0051716//cellular response to stimulus	-	protein_coding
Epidermal_cell	Solyc11g010380.2	DTX27	3.61076	1.85291	0.846	0.632	-0.962467	7.81157e-57	3.13056e-52	down	DTX27	PREDICTED: protein DETOXIFICATION 27 [Solanum lycopersicum]	GO:0031224//intrinsic component of membrane	GO:0015291//secondary active transmembrane transporter activity	GO:0007275//multicellular organism development;GO:0015893//drug transport;GO:0044763//single-organism cellular process	-	protein_coding
Epidermal_cell	Solyc11g068940.1	PUB24	1.4083	0.722679	0.497	0.243	-0.962431	4.20105e-38	1.68361e-33	down	PUB24	PREDICTED: E3 ubiquitin-protein ligase PUB23-like [Solanum lycopersicum]	-	-	-	-	protein_coding
Epidermal_cell	Solyc11g007170.2	SKD1	0.439678	0.225665	0.397	0.181	-0.961954	7.90556e-32	3.16823e-27	down	SKD1	SUPPRESSOR OF K(+) TRANSPORT GROWTH DEFECT 1-like protein [Solanum lycopersicum]	-	-	-	-	protein_coding
Epidermal_cell	Solyc03g019700.1	Solyc03g019700.1	0.575546	0.295533	0.453	0.196	-0.961375	3.22938e-42	1.29421e-37	down	Solyc03g019700.1	PREDICTED: uncharacterized protein LOC101248948 [Solanum lycopersicum]	GO:0031224//intrinsic component of membrane	-	-	-	protein_coding
Epidermal_cell	Solyc06g051750.3	CYP90A1	0.222374	0.114185	0.21	0.083	-0.960994	2.87235e-18	1.15112e-13	down	CYP90A1	cytochrome P450 90A1 [Solanum lycopersicum]	GO:0031224//intrinsic component of membrane;GO:0043231//intracellular membrane-bounded organelle	GO:0016709//oxidoreductase activity, acting on paired donors, with incorporation or reduction of molecular oxygen, NAD(P)H as one donor, and incorporation of one atom of oxygen;GO:0046906//tetrapyrrole binding;GO:0046914//transition metal ion binding	GO:0005976//polysaccharide metabolic process;GO:0009826//unidimensional cell growth;GO:0009909//regulation of flower development;GO:0010208//pollen wall assembly;GO:0016129//phytosteroid biosynthetic process;GO:0043479//pigment accumulation in tissues in response to UV light;GO:0048588//developmental cell growth;GO:0055088//lipid homeostasis	-	protein_coding
Epidermal_cell	Solyc03g098210.4	CNGC20	0.270147	0.138754	0.252	0.101	-0.960711	1.80387e-23	7.22917e-19	down	CNGC20	cyclic nucleotide gated channel 15 [Solanum lycopersicum]	GO:0009507//chloroplast;GO:0016020//membrane	GO:0005515//protein binding;GO:0015075//ion transmembrane transporter activity;GO:0030551//cyclic nucleotide binding	GO:0006605//protein targeting;GO:0006811//ion transport;GO:0006952//defense response;GO:0009617//response to bacterium;GO:0009620//response to fungus;GO:0009696//salicylic acid metabolic process;GO:0009755//hormone-mediated signaling pathway;GO:0009863//salicylic acid mediated signaling pathway;GO:0010243//response to organonitrogen compound;GO:0035556//intracellular signal transduction;GO:004274…	-	protein_coding
Epidermal_cell	Solyc09g007190.3	At2g37240	0.662769	0.340661	0.512	0.255	-0.959966	3.02276e-38	1.2114e-33	down	At2g37240	PREDICTED: thioredoxin-like protein AAED1, chloroplastic isoform X1 [Solanum lycopersicum]	GO:0009536//plastid	-	GO:0032958//inositol phosphate biosynthetic process	-	protein_coding
Epidermal_cell	Solyc09g150143.1	Solyc09g150143.1	0.686957	0.353447	0.511	0.247	-0.958529	1.23436e-40	4.94683e-36	down	Solyc09g150143.1	-	-	-	-	-	protein_coding
Epidermal_cell	Solyc01g096740.4	ZIFL1	0.10434	0.0536739	0.109	0.042	-0.957696	7.58851e-11	3.04117e-06	down	ZIFL1	PREDICTED: protein ZINC INDUCED FACILITATOR-LIKE 1 [Solanum lycopersicum]	GO:0005774//vacuolar membrane	GO:0015079//potassium ion transmembrane transporter activity	GO:0006950//response to stress;GO:0009606//tropism;GO:0009628//response to abiotic stimulus;GO:0009926//auxin polar transport;GO:0010119//regulation of stomatal movement;GO:0034220//ion transmembrane transport;GO:0044767//single-organism developmental process	-	protein_coding
Epidermal_cell	Solyc01g060240.4	Solyc01g060240.4	0.25567	0.131626	0.241	0.112	-0.957311	2.83845e-16	1.13754e-11	down	Solyc01g060240.4	PREDICTED: uncharacterized protein LOC101259189 isoform X1 [Solanum lycopersicum]	-	-	-	-	protein_coding
Epidermal_cell	Solyc07g045340.4	NOI4	0.0971559	0.0499884	0.112	0.037	-0.957309	6.41285e-13	2.57001e-08	down	NOI4	PREDICTED: RPM1-interacting protein 4 [Solanum lycopersicum]	-	-	-	-	protein_coding
Epidermal_cell	Solyc11g008310.3	Solyc11g008310.3	0.11225	0.0577845	0.139	0.067	-0.956755	3.18435e-08	0.00127616	down	Solyc11g008310.3	PREDICTED: protein MEF2BNB homolog isoform X3 [Solanum pennellii]	-	-	-	-	protein_coding
Epidermal_cell	Solyc10g011790.3	POB1	0.403637	0.207968	0.377	0.163	-0.956359	2.98643e-34	1.19684e-29	down	POB1	PREDICTED: BTB/POZ domain-containing protein POB1 isoform X2 [Solanum lycopersicum]	GO:0043231//intracellular membrane-bounded organelle	GO:0046983//protein dimerization activity	GO:0003002//regionalization;GO:0003006//developmental process involved in reproduction;GO:0009639//response to red or far red light;GO:0032446//protein modification by small protein conjugation	-	protein_coding
Epidermal_cell	Solyc10g079420.1	CML36	4.94025	2.5461	0.889	0.73	-0.956268	3.96007e-54	1.58704e-49	down	CML36	PREDICTED: probable calcium-binding protein CML36 [Solanum lycopersicum]	GO:0016020//membrane	GO:0005488//binding	GO:0009620//response to fungus	-	protein_coding
Epidermal_cell	Solyc09g090540.3	Solyc09g090540.3	0.578941	0.298473	0.438	0.213	-0.955584	9.37772e-32	3.75821e-27	down	Solyc09g090540.3	PREDICTED: uncharacterized protein LOC101261364 [Solanum lycopersicum]	GO:0043231//intracellular membrane-bounded organelle	-	-	-	protein_coding
Epidermal_cell	Solyc03g034450.4	At5g37930	0.142029	0.0731984	0.155	0.066	-0.955351	7.53409e-13	3.01936e-08	down	At5g37930	PREDICTED: E3 ubiquitin-protein ligase SINA-like 7 isoform X1 [Solanum pennellii]	-	-	-	-	protein_coding
Epidermal_cell	Solyc05g008590.4	Solyc05g008590.4	0.108638	0.0559891	0.131	0.047	-0.955061	3.51862e-15	1.41012e-10	down	Solyc05g008590.4	PREDICTED: uncharacterized protein LOC107020379 [Solanum pennellii]	-	-	-	-	protein_coding
Epidermal_cell	Solyc04g082060.4	SKIP23	0.0840432	0.0433047	0.103	0.045	-0.954994	2.72209e-08	0.0010909	down	SKIP23	PREDICTED: F-box protein SKIP23-like [Solanum lycopersicum]	-	-	-	-	protein_coding
Epidermal_cell	Solyc12g042380.2	Solyc12g042380.2	0.987369	0.50949	0.56	0.316	-0.954399	2.7643e-34	1.10782e-29	down	Solyc12g042380.2	PREDICTED: uncharacterized protein LOC101252852 [Solanum lycopersicum]	-	-	GO:0009072//aromatic amino acid family metabolic process;GO:0009608//response to symbiont;GO:0009755//hormone-mediated signaling pathway	-	protein_coding
Epidermal_cell	Solyc08g080120.3	HD1	0.155467	0.0801841	0.141	0.059	-0.954354	1.64968e-12	6.61127e-08	down	HD1	homeobox 2 protein [Solanum lycopersicum]	GO:0043231//intracellular membrane-bounded organelle;GO:0044444//cytoplasmic part	GO:0001071//nucleic acid binding transcription factor activity;GO:0003677//DNA binding	GO:0000904//cell morphogenesis involved in differentiation;GO:0006355//regulation of transcription, DNA-templated;GO:0007015//actin filament organization;GO:0009314//response to radiation;GO:0009720//detection of hormone stimulus;GO:0009834//plant-type secondary cell wall biogenesis;GO:0010053//root epidermal cell differentiation;GO:0010087//phloem or xylem histogenesis;GO:0022610//biological adh…	HB	protein_coding
Epidermal_cell	Solyc09g010000.4	At1g06620	0.12845	0.0662442	0.125	0.041	-0.95429	1.07193e-15	4.29588e-11	down	At1g06620	PREDICTED: 1-aminocyclopropane-1-carboxylate oxidase homolog 1 [Solanum lycopersicum]	-	GO:0016706//oxidoreductase activity, acting on paired donors, with incorporation or reduction of molecular oxygen, 2-oxoglutarate as one donor, and incorporation of one atom each of oxygen into both donors;GO:0043169//cation binding	GO:0044710//single-organism metabolic process	-	protein_coding
Epidermal_cell	Solyc09g009840.1	Solyc09g009840.1	1.51622	0.782527	0.653	0.379	-0.954174	3.27617e-43	1.31296e-38	down	Solyc09g009840.1	PREDICTED: uncharacterized protein LOC101254416 [Solanum lycopersicum]	-	-	GO:0044237//cellular metabolic process	-	protein_coding
Epidermal_cell	Solyc03g116600.3	Solyc03g116600.3	0.274078	0.141429	0.274	0.123	-0.954018	5.22597e-21	2.09436e-16	down	Solyc03g116600.3	clathrin adaptor complex small chain [Medicago truncatula]	GO:0009536//plastid	GO:0005488//binding	GO:0008104//protein localization	-	protein_coding
Epidermal_cell	Solyc01g112240.4	GNTI	0.130308	0.0672632	0.146	0.07	-0.952998	3.82985e-09	0.000153485	down	GNTI	PREDICTED: alpha-1,3-mannosyl-glycoprotein 2-beta-N-acetylglucosaminyltransferase isoform X2 [Solanum lycopersicum]	GO:0031090//organelle membrane;GO:0031224//intrinsic component of membrane;GO:0031984//organelle subcompartment;GO:0043231//intracellular membrane-bounded organelle	GO:0008375//acetylglucosaminyltransferase activity;GO:0043169//cation binding	GO:0000097//sulfur amino acid biosynthetic process;GO:0006486//protein glycosylation;GO:0006970//response to osmotic stress;GO:0009311//oligosaccharide metabolic process	-	protein_coding
Epidermal_cell	Solyc12g044910.2	At3g09800	0.460535	0.237858	0.408	0.192	-0.952918	8.33119e-31	3.33881e-26	down	At3g09800	nonclathrin coat protein zeta2-COP [Solanum lycopersicum]	GO:0030118//clathrin coat;GO:0030660//Golgi-associated vesicle membrane;GO:0044423//virion part	-	GO:0000302//response to reactive oxygen species;GO:0006355//regulation of transcription, DNA-templated;GO:0006810//transport;GO:0008104//protein localization;GO:0009642//response to light intensity;GO:0033554//cellular response to stress;GO:0044267//cellular protein metabolic process	-	protein_coding
Epidermal_cell	Solyc07g064890.1	ERF3	0.553467	0.285872	0.455	0.207	-0.952886	6.24937e-39	2.5045e-34	down	ERF3	ethylene responsive factor [Solanum lycopersicum]	GO:0043231//intracellular membrane-bounded organelle	GO:0000975//regulatory region DNA binding;GO:0001071//nucleic acid binding transcription factor activity	GO:0001101//response to acid chemical;GO:0006355//regulation of transcription, DNA-templated;GO:0006972//hyperosmotic response;GO:0010104//regulation of ethylene-activated signaling pathway	AP2-EREBP	protein_coding
Epidermal_cell	Solyc12g011130.2	RABB1C	0.539267	0.278567	0.435	0.213	-0.952729	4.47498e-31	1.79339e-26	down	RABB1C	PREDICTED: ras-related protein RABB1c [Solanum lycopersicum]	-	-	-	-	protein_coding
Epidermal_cell	Solyc03g111340.4	At1g05350	0.191749	0.0990382	0.203	0.111	-0.952458	3.28628e-09	0.000131701	down	At1g05350	PREDICTED: ubiquitin-like modifier-activating enzyme 5 [Solanum lycopersicum]	GO:0044424//intracellular part	GO:0016614//oxidoreductase activity, acting on CH-OH group of donors;GO:0016874//ligase activity;GO:0032550//purine ribonucleoside binding;GO:0043169//cation binding	GO:0006464//cellular protein modification process;GO:0044710//single-organism metabolic process	-	protein_coding
Epidermal_cell	Solyc10g049970.2	CYCLASE3	0.4745	0.245341	0.383	0.191	-0.951337	4.69128e-25	1.88008e-20	down	CYCLASE3	PREDICTED: kynurenine formamidase-like [Solanum pennellii]	GO:0009536//plastid;GO:0030312//external encapsulating structure	-	GO:0006090//pyruvate metabolic process;GO:0006605//protein targeting;GO:0006725//cellular aromatic compound metabolic process;GO:0006970//response to osmotic stress;GO:0006996//organelle organization;GO:0010038//response to metal ion;GO:0034641//cellular nitrogen compound metabolic process;GO:0042044//fluid transport;GO:0044238//primary metabolic process;GO:0044712//single-organism catabolic proc…	-	protein_coding
Epidermal_cell	Solyc12g088660.2	At4g07390	0.182873	0.0945637	0.197	0.095	-0.950751	4.65193e-12	1.86431e-07	down	At4g07390	PREDICTED: mannose-P-dolichol utilization defect 1 protein homolog 2 [Solanum lycopersicum]	-	-	-	-	protein_coding
Epidermal_cell	Solyc12g044800.3	PP2AB2	0.210479	0.108848	0.221	0.113	-0.950723	3.98981e-12	1.59896e-07	down	PP2AB2	PREDICTED: serine/threonine protein phosphatase 2A 55 kDa regulatory subunit B beta isoform-like isoform X2 [Solanum lycopersicum]	GO:0008287//protein serine/threonine phosphatase complex;GO:0044444//cytoplasmic part	GO:0019888//protein phosphatase regulator activity	GO:0006464//cellular protein modification process;GO:0019222//regulation of metabolic process;GO:0050794//regulation of cellular process	-	protein_coding
Epidermal_cell	Solyc08g005985.1	PIS2	0.105327	0.0544666	0.12	0.056	-0.950151	8.68558e-08	0.00348083	down	PIS2	PREDICTED: probable CDP-diacylglycerol--inositol 3-phosphatidyltransferase 2 [Solanum lycopersicum]	GO:0043231//intracellular membrane-bounded organelle	GO:0017169//CDP-alcohol phosphatidyltransferase activity;GO:0043169//cation binding	GO:0046474//glycerophospholipid biosynthetic process	-	protein_coding
Epidermal_cell	Solyc07g062580.4	TTL1	0.133907	0.0692699	0.14	0.066	-0.949928	9.26988e-09	0.0003715	down	TTL1	PREDICTED: TPR repeat-containing thioredoxin TTL1 [Solanum lycopersicum]	-	GO:0005488//binding	GO:0006970//response to osmotic stress;GO:0009787//regulation of abscisic acid-activated signaling pathway;GO:0010051//xylem and phloem pattern formation;GO:0040007//growth;GO:0042546//cell wall biogenesis;GO:0043401//steroid hormone mediated signaling pathway;GO:0051273//beta-glucan metabolic process	-	protein_coding
Epidermal_cell	Solyc10g012170.3	CRCK2	0.213393	0.110554	0.199	0.087	-0.948138	2.28771e-15	9.16821e-11	down	CRCK2	PREDICTED: calmodulin-binding receptor-like cytoplasmic kinase 2 isoform X2 [Solanum lycopersicum]	GO:0044424//intracellular part	GO:0004674//protein serine/threonine kinase activity;GO:0005515//protein binding;GO:0032550//purine ribonucleoside binding	GO:0006468//protein phosphorylation;GO:0009696//salicylic acid metabolic process;GO:0009814//defense response, incompatible interaction;GO:0048229//gametophyte development	-	protein_coding
Epidermal_cell	Solyc07g049655.1	HSR201	0.436759	0.22664	0.181	0.094	-0.946126	3.68935e-09	0.000147854	down	HSR201	PREDICTED: benzyl alcohol O-benzoyltransferase [Solanum lycopersicum]	-	GO:0016413//O-acetyltransferase activity	-	-	protein_coding
Epidermal_cell	Solyc02g068100.3	At5g14170	0.275365	0.14293	0.26	0.127	-0.945548	1.04041e-16	4.16954e-12	down	At5g14170	PREDICTED: SWI/SNF complex component SNF12 homolog [Solanum lycopersicum]	GO:0005911//cell-cell junction;GO:0030125//clathrin vesicle coat	GO:0005488//binding	GO:0006259//DNA metabolic process;GO:0006325//chromatin organization;GO:0006402//mRNA catabolic process;GO:0009411//response to UV;GO:0010468//regulation of gene expression;GO:0015031//protein transport;GO:0016192//vesicle-mediated transport;GO:0034645//cellular macromolecule biosynthetic process;GO:0042127//regulation of cell proliferation;GO:0044767//single-organism developmental process	-	protein_coding
Epidermal_cell	Solyc03g114600.4	Asc-1	0.255155	0.132457	0.219	0.097	-0.945326	7.91439e-17	3.17177e-12	down	Asc-1	protein ASC1 [Solanum lycopersicum]	-	-	-	-	protein_coding
Epidermal_cell	Solyc02g067750.4	BCA1	4.33521	2.25159	0.447	0.303	-0.945127	1.43714e-13	5.7595e-09	down	BCA1	carbonic anhydrase [Solanum lycopersicum]	GO:0005576//extracellular region;GO:0009526//plastid envelope;GO:0009532//plastid stroma;GO:0016020//membrane;GO:0044434//chloroplast part	GO:0016836//hydro-lyase activity;GO:0046914//transition metal ion binding	GO:0006091//generation of precursor metabolites and energy;GO:0006605//protein targeting;GO:0006739//NADP metabolic process;GO:0009617//response to bacterium;GO:0009696//salicylic acid metabolic process;GO:0009755//hormone-mediated signaling pathway;GO:0009863//salicylic acid mediated signaling pathway;GO:0010243//response to organonitrogen compound;GO:0010374//stomatal complex development;GO:003…	-	protein_coding
Epidermal_cell	Solyc10g009180.3	SCAMP1	1.71721	0.891981	0.769	0.442	-0.944906	1.18089e-65	4.73252e-61	down	SCAMP1	PREDICTED: secretory carrier-associated membrane protein 3 [Solanum lycopersicum]	GO:0030659//cytoplasmic vesicle membrane;GO:0031224//intrinsic component of membrane;GO:0031984//organelle subcompartment	GO:0005215//transporter activity	GO:0006810//transport;GO:0008104//protein localization	-	protein_coding
Epidermal_cell	Solyc10g054030.2	Solyc10g054030.2	0.607197	0.315407	0.465	0.235	-0.94473	4.82174e-32	1.93236e-27	down	Solyc10g054030.2	PREDICTED: flocculation protein FLO11 [Nicotiana sylvestris]	GO:0016020//membrane	-	-	-	protein_coding
Epidermal_cell	Solyc03g120980.3	ABCG36	1.53143	0.79558	0.659	0.428	-0.944716	4.77239e-33	1.91258e-28	down	ABCG36	PREDICTED: ABC transporter G family member 36-like [Solanum lycopersicum]	GO:0005911//cell-cell junction;GO:0009526//plastid envelope;GO:0031090//organelle membrane;GO:0031224//intrinsic component of membrane	GO:0004721//phosphoprotein phosphatase activity;GO:0015604//organic phosphonate transmembrane transporter activity;GO:0031559//oxidosqualene cyclase activity;GO:0032550//purine ribonucleoside binding;GO:0042626//ATPase activity, coupled to transmembrane movement of substances;GO:0046915//transition metal ion transmembrane transporter activity	GO:0000041//transition metal ion transport;GO:0006605//protein targeting;GO:0006694//steroid biosynthetic process;GO:0006873//cellular ion homeostasis;GO:0009267//cellular response to starvation;GO:0009617//response to bacterium;GO:0009696//salicylic acid metabolic process;GO:0009755//hormone-mediated signaling pathway;GO:0009814//defense response, incompatible interaction;GO:0009863//salicylic a…	-	protein_coding
Epidermal_cell	Solyc03g097070.3	TOL1	1.63525	0.849674	0.77	0.459	-0.944445	3.77124e-61	1.51136e-56	down	TOL1	PREDICTED: TOM1-like protein 2 [Solanum lycopersicum]	GO:0005794//Golgi apparatus;GO:0016020//membrane	GO:0022892//substrate-specific transporter activity	GO:0006605//protein targeting;GO:0048193//Golgi vesicle transport;GO:0061024//membrane organization	-	protein_coding
Epidermal_cell	Solyc01g109570.4	OLE9	1.96351	1.02044	0.751	0.494	-0.944175	1.73783e-45	6.96452e-41	down	OLE9	PREDICTED: glucan endo-1,3-beta-D-glucosidase [Solanum lycopersicum]	GO:0031224//intrinsic component of membrane	GO:0008422//beta-glucosidase activity	GO:0044238//primary metabolic process	-	protein_coding
Epidermal_cell	Solyc07g056190.3	Solyc07g056190.3	2.44518	1.2709	0.633	0.428	-0.944031	1.40462e-26	5.62914e-22	down	Solyc07g056190.3	PREDICTED: heavy metal-associated isoprenylated plant protein 39-like [Nicotiana attenuata]	-	-	-	-	protein_coding
Epidermal_cell	Solyc01g067070.3	At5g48970	0.188802	0.0981277	0.193	0.088	-0.943433	2.42251e-13	9.70843e-09	down	At5g48970	PREDICTED: mitochondrial thiamine pyrophosphate carrier [Solanum lycopersicum]	GO:0019866//organelle inner membrane;GO:0031224//intrinsic component of membrane;GO:0043231//intracellular membrane-bounded organelle	GO:0016741//transferase activity, transferring one-carbon groups;GO:0051183//vitamin transporter activity	GO:0008152//metabolic process;GO:0015695//organic cation transport;GO:0044763//single-organism cellular process;GO:1902582//single-organism intracellular transport	-	protein_coding
Epidermal_cell	Solyc09g082950.2	Solyc09g082950.2	0.117237	0.060941	0.133	0.046	-0.942807	6.69833e-15	2.68442e-10	down	Solyc09g082950.2	PREDICTED: protein SRC2 homolog [Solanum lycopersicum]	-	-	-	-	protein_coding
Epidermal_cell	Solyc12g010390.2	TMN11	0.830751	0.432182	0.562	0.305	-0.942618	5.16406e-37	2.06955e-32	down	TMN11	PREDICTED: transmembrane 9 superfamily member 11-like [Solanum pennellii]	GO:0031090//organelle membrane;GO:0031224//intrinsic component of membrane;GO:0031984//organelle subcompartment;GO:0043231//intracellular membrane-bounded organelle;GO:0044444//cytoplasmic part	-	-	-	protein_coding
Epidermal_cell	Solyc03g098140.3	SETH3	0.349048	0.181636	0.306	0.133	-0.941991	1.95728e-25	7.84398e-21	down	SETH3	PREDICTED: probable arabinose 5-phosphate isomerase [Solanum lycopersicum]	-	GO:0016861//intramolecular oxidoreductase activity, interconverting aldoses and ketoses;GO:0017076//purine nucleotide binding;GO:0032550//purine ribonucleoside binding	GO:0006089//lactate metabolic process;GO:0044238//primary metabolic process	-	protein_coding
Epidermal_cell	Solyc02g078400.3	ALN	0.907656	0.472509	0.553	0.31	-0.941657	1.23499e-33	4.94936e-29	down	ALN	PREDICTED: allantoinase [Solanum lycopersicum]	GO:0043231//intracellular membrane-bounded organelle	GO:0016812//hydrolase activity, acting on carbon-nitrogen (but not peptide) bonds, in cyclic amides;GO:0046914//transition metal ion binding	GO:0000255//allantoin metabolic process;GO:0006144//purine nucleobase metabolic process;GO:0009267//cellular response to starvation;GO:0010135//ureide metabolic process;GO:0044270//cellular nitrogen compound catabolic process;GO:0046700//heterocycle catabolic process;GO:1901361//organic cyclic compound catabolic process	-	protein_coding
Epidermal_cell	Solyc04g079720.4	SDT	0.367418	0.191284	0.343	0.174	-0.941342	5.30672e-21	2.12672e-16	down	SDT	PREDICTED: spermidine coumaroyl-CoA acyltransferase [Solanum lycopersicum]	-	GO:0016413//O-acetyltransferase activity	GO:0009699//phenylpropanoid biosynthetic process;GO:0009814//defense response, incompatible interaction;GO:0009891//positive regulation of biosynthetic process;GO:0033554//cellular response to stress	-	protein_coding
Epidermal_cell	Solyc02g071130.4	WRKY71	2.77304	1.44413	0.798	0.521	-0.941215	2.28995e-55	9.17718e-51	down	WRKY71	PREDICTED: probable WRKY transcription factor 71 [Solanum lycopersicum]	-	-	GO:0010467//gene expression;GO:0044237//cellular metabolic process	WRKY	protein_coding
Epidermal_cell	Solyc12g088030.2	TFIIA-S	0.49958	0.260138	0.433	0.219	-0.941174	9.2524e-29	3.70799e-24	down	TFIIA-S	PREDICTED: transcription initiation factor IIA subunit 2 [Solanum lycopersicum]	GO:0016591//DNA-directed RNA polymerase II, holoenzyme	GO:0008135//translation factor activity, RNA binding	GO:0006352//DNA-templated transcription, initiation;GO:0006412//translation;GO:0008380//RNA splicing;GO:0010468//regulation of gene expression	-	protein_coding
Epidermal_cell	Solyc01g106420.3	At5g64500	0.20247	0.105434	0.211	0.08	-0.940712	8.7432e-21	3.50393e-16	down	At5g64500	PREDICTED: probable sphingolipid transporter spinster homolog 2 isoform X1 [Solanum lycopersicum]	GO:0000323//lytic vacuole;GO:0005774//vacuolar membrane;GO:0010008//endosome membrane;GO:0031224//intrinsic component of membrane	-	GO:0006625//protein targeting to peroxisome;GO:0006694//steroid biosynthetic process;GO:0009062//fatty acid catabolic process;GO:0030148//sphingolipid biosynthetic process	-	protein_coding
Epidermal_cell	Solyc01g108160.3	ATG2	0.228299	0.118896	0.234	0.089	-0.940641	1.81718e-23	7.28251e-19	down	ATG2	PREDICTED: autophagy-related protein 2 [Solanum lycopersicum]	-	-	-	-	protein_coding
Epidermal_cell	Solyc12g095790.2	URGT2	0.71435	0.372227	0.524	0.262	-0.940263	2.58023e-39	1.03405e-34	down	URGT2	nucleotide-sugar transporter family protein [Solanum lycopersicum]	GO:0031224//intrinsic component of membrane	-	-	-	protein_coding
Epidermal_cell	Solyc01g103370.3	RABD1	0.824155	0.429672	0.595	0.312	-0.939519	2.42646e-44	9.72428e-40	down	RABD1	small GTP-binding protein [Solanum lycopersicum]	-	-	-	-	protein_coding
Epidermal_cell	Solyc02g067530.4	P4H7	0.267009	0.139297	0.23	0.103	-0.938231	1.07426e-16	4.30519e-12	down	P4H7	PREDICTED: probable prolyl 4-hydroxylase 6 [Solanum lycopersicum]	GO:0031090//organelle membrane;GO:0031984//organelle subcompartment;GO:0044432//endoplasmic reticulum part	GO:0016705//oxidoreductase activity, acting on paired donors, with incorporation or reduction of molecular oxygen;GO:0019842//vitamin binding;GO:0046914//transition metal ion binding	GO:0009814//defense response, incompatible interaction;GO:0018126//protein hydroxylation;GO:0033554//cellular response to stress;GO:0044710//single-organism metabolic process	-	protein_coding
Epidermal_cell	Solyc03g098220.4	Solyc03g098220.4	1.81912	0.94932	0.81	0.485	-0.938199	6.59942e-71	2.64478e-66	down	Solyc03g098220.4	-	-	-	-	-	protein_coding
Epidermal_cell	Solyc07g005030.4	DCL4	0.118464	0.0617963	0.115	0.055	-0.937742	7.84457e-08	0.00314379	down	DCL4	dicer-like protein 4 [Solanum lycopersicum]	-	-	-	-	protein_coding
Epidermal_cell	Solyc05g010260.4	PGD2	0.374387	0.195458	0.346	0.145	-0.937319	3.89772e-31	1.56205e-26	down	PGD2	PREDICTED: 6-phosphogluconate dehydrogenase, decarboxylating 3 [Solanum lycopersicum]	GO:0009532//plastid stroma;GO:0042579//microbody	GO:0000166//nucleotide binding;GO:0016616//oxidoreductase activity, acting on the CH-OH group of donors, NAD or NADP as acceptor;GO:0048037//cofactor binding	GO:0006739//NADP metabolic process;GO:0006865//amino acid transport;GO:0006970//response to osmotic stress;GO:0009664//plant-type cell wall organization;GO:0009746//response to hexose;GO:0010383//cell wall polysaccharide metabolic process;GO:0016482//cytoplasmic transport;GO:0019520//aldonic acid metabolic process;GO:0032412//regulation of ion transmembrane transporter activity;GO:0034285//respon…	-	protein_coding
Epidermal_cell	Solyc03g121590.3	RHD3	1.24636	0.650968	0.654	0.411	-0.936953	3.95878e-36	1.58652e-31	down	RHD3	PREDICTED: protein ROOT HAIR DEFECTIVE 3 isoform X1 [Solanum lycopersicum]	GO:0031090//organelle membrane;GO:0031224//intrinsic component of membrane;GO:0043231//intracellular membrane-bounded organelle	GO:0017111//nucleoside-triphosphatase activity;GO:0032550//purine ribonucleoside binding	GO:0006402//mRNA catabolic process;GO:0006625//protein targeting to peroxisome;GO:0006865//amino acid transport;GO:0007010//cytoskeleton organization;GO:0009062//fatty acid catabolic process;GO:0009409//response to cold;GO:0009826//unidimensional cell growth;GO:0010053//root epidermal cell differentiation;GO:0015672//monovalent inorganic cation transport;GO:0015748//organophosphate ester transpor…	-	protein_coding
Epidermal_cell	Solyc01g011340.3	PP2A2	1.03947	0.542999	0.665	0.386	-0.936705	1.11539e-44	4.47003e-40	down	PP2A2	protein phosphatase 2A catalytic subunit [Solanum lycopersicum]	GO:0016020//membrane;GO:0043231//intracellular membrane-bounded organelle;GO:0044444//cytoplasmic part	GO:0004721//phosphoprotein phosphatase activity;GO:0043169//cation binding	GO:0006006//glucose metabolic process;GO:0006498//N-terminal protein lipidation;GO:0006796//phosphate-containing compound metabolic process;GO:0008104//protein localization;GO:0009902//chloroplast relocation;GO:0009926//auxin polar transport	-	protein_coding
Epidermal_cell	Solyc08g075720.3	NFD3	0.225272	0.117658	0.231	0.113	-0.936483	1.01918e-13	4.08447e-09	down	NFD3	PREDICTED: probable ribosomal protein S11, mitochondrial [Solanum lycopersicum]	GO:0009536//plastid;GO:0015935//small ribosomal subunit	GO:0003723//RNA binding;GO:0005198//structural molecule activity	GO:0000741//karyogamy;GO:0006221//pyrimidine nucleotide biosynthetic process;GO:0010467//gene expression;GO:0032774//RNA biosynthetic process	-	protein_coding
Epidermal_cell	Solyc06g076450.3	RAB11A	0.291229	0.152226	0.262	0.119	-0.935483	2.3364e-19	9.36335e-15	down	RAB11A	PREDICTED: ras-related protein Rab11A [Solanum lycopersicum]	-	-	-	-	protein_coding
Epidermal_cell	Solyc07g065980.3	RFS1	0.232995	0.121823	0.177	0.101	-0.93495	4.00106e-07	0.0160346	down	RFS1	alkaline alpha-galactosidase seed imbibition protein [Solanum lycopersicum]	GO:0005911//cell-cell junction;GO:0009536//plastid;GO:0016020//membrane	GO:0004557//alpha-galactosidase activity;GO:0004672//protein kinase activity;GO:0008378//galactosyltransferase activity;GO:0032550//purine ribonucleoside binding	GO:0001101//response to acid chemical;GO:0005985//sucrose metabolic process;GO:0006464//cellular protein modification process;GO:0006950//response to stress;GO:0009312//oligosaccharide biosynthetic process;GO:0009313//oligosaccharide catabolic process;GO:0009628//response to abiotic stimulus;GO:0019406//hexitol biosynthetic process;GO:0050794//regulation of cellular process	-	protein_coding
Epidermal_cell	Solyc07g045530.2	Solyc07g045530.2	0.189406	0.0990359	0.138	0.068	-0.934761	4.64364e-08	0.00186099	down	Solyc07g045530.2	PREDICTED: glutamic acid-rich protein-like [Nicotiana tomentosiformis]	-	-	-	-	protein_coding
Epidermal_cell	Solyc04g009440.3	NAC081	36.2064	18.9442	0.991	0.947	-0.934483	1.93959e-113	7.7731e-109	down	NAC081	NAC domain protein [Solanum lycopersicum]	GO:0043231//intracellular membrane-bounded organelle	GO:0001071//nucleic acid binding transcription factor activity;GO:0019901//protein kinase binding	GO:0006972//hyperosmotic response;GO:0009314//response to radiation;GO:0009694//jasmonic acid metabolic process;GO:0009787//regulation of abscisic acid-activated signaling pathway;GO:0010243//response to organonitrogen compound;GO:0010468//regulation of gene expression;GO:0014070//response to organic cyclic compound;GO:0032535//regulation of cellular component size;GO:0034285//response to disacch…	NAC	protein_coding
Epidermal_cell	Solyc09g075230.1	Solyc09g075230.1	0.196969	0.10303	0.195	0.073	-0.93424	1.00009e-18	4.00798e-14	down	Solyc09g075230.1	PREDICTED: uncharacterized protein At5g01610-like [Solanum lycopersicum]	GO:0009536//plastid;GO:0031090//organelle membrane	-	GO:0048588//developmental cell growth	-	protein_coding
Epidermal_cell	Solyc01g105420.4	DHS2	0.292843	0.153217	0.28	0.148	-0.9341	1.26192e-14	5.05728e-10	down	DHS2	PREDICTED: phospho-2-dehydro-3-deoxyheptonate aldolase 2, chloroplastic-like [Solanum lycopersicum]	GO:0031976//plastid thylakoid	GO:0005488//binding;GO:0016765//transferase activity, transferring alkyl or aryl (other than methyl) groups	GO:0001101//response to acid chemical;GO:0008652//cellular amino acid biosynthetic process;GO:0009694//jasmonic acid metabolic process;GO:0009699//phenylpropanoid biosynthetic process;GO:0009814//defense response, incompatible interaction;GO:0019632//shikimate metabolic process;GO:0033554//cellular response to stress;GO:0043650//dicarboxylic acid biosynthetic process	-	protein_coding
Epidermal_cell	Solyc04g057930.4	PERK2	0.459371	0.240788	0.365	0.18	-0.931613	6.78326e-25	2.71846e-20	down	PERK2	PREDICTED: probable receptor-like serine/threonine-protein kinase At5g57670 [Solanum lycopersicum]	-	GO:0004674//protein serine/threonine kinase activity;GO:0032550//purine ribonucleoside binding	GO:0006464//cellular protein modification process;GO:0006796//phosphate-containing compound metabolic process;GO:0050896//response to stimulus	-	protein_coding
Epidermal_cell	Solyc07g041660.4	dennd5b	0.129452	0.0678392	0.136	0.067	-0.931215	4.89156e-08	0.00196034	down	dennd5b	DENN domain-containing protein isoform 1 [Theobroma cacao]	-	-	-	-	protein_coding
Epidermal_cell	Solyc03g097270.3	CYS6	7.55112	3.96251	0.952	0.835	-0.930259	1.7025e-111	6.82295e-107	down	CYS6	cystatin isoform 1 precursor [Solanum lycopersicum]	GO:0043231//intracellular membrane-bounded organelle;GO:0044444//cytoplasmic part	GO:0004866//endopeptidase inhibitor activity;GO:0046914//transition metal ion binding	GO:0006970//response to osmotic stress;GO:0010466//negative regulation of peptidase activity	-	protein_coding
Epidermal_cell	Solyc07g043260.4	FAR1	0.101601	0.0532803	0.11	0.053	-0.929953	6.77658e-07	0.0271578	down	FAR1	PREDICTED: protein FAR1-RELATED SEQUENCE 2 isoform X2 [Solanum lycopersicum]	-	-	-	-	protein_coding
Epidermal_cell	Solyc05g055240.3	DIVARICATA	0.259011	0.136036	0.276	0.126	-0.928517	2.41762e-20	9.68884e-16	down	DIVARICATA	transcription factor DIVARICATA [Solanum lycopersicum]	GO:0043231//intracellular membrane-bounded organelle	GO:0001071//nucleic acid binding transcription factor activity;GO:0003676//nucleic acid binding	GO:0009408//response to heat;GO:0010468//regulation of gene expression;GO:0042221//response to chemical	ARR-B	protein_coding
Epidermal_cell	Solyc12g094650.3	Solyc12g094650.3	0.283594	0.149231	0.266	0.128	-0.925824	1.10788e-17	4.43993e-13	down	Solyc12g094650.3	PREDICTED: uncharacterized protein LOC101249163 [Solanum lycopersicum]	-	-	-	-	protein_coding
Epidermal_cell	Solyc10g046970.2	TULP10	1.23113	0.647999	0.7	0.411	-0.925815	1.32832e-48	5.32339e-44	down	TULP10	tubby-like F-box protein 8 [Solanum lycopersicum]	GO:0016020//membrane;GO:0043231//intracellular membrane-bounded organelle;GO:0044444//cytoplasmic part	GO:0042578//phosphoric ester hydrolase activity	GO:0006865//amino acid transport;GO:0010468//regulation of gene expression;GO:0016482//cytoplasmic transport;GO:0032412//regulation of ion transmembrane transporter activity;GO:0032446//protein modification by small protein conjugation;GO:0051707//response to other organism	TUB	protein_coding
Epidermal_cell	Solyc07g008000.4	Solyc07g008000.4	0.202179	0.106411	0.221	0.072	-0.925342	2.79713e-28	1.12098e-23	down	Solyc07g008000.4	-	-	-	-	-	protein_coding
Epidermal_cell	Solyc11g072270.3	CML13	1.36935	0.721157	0.718	0.448	-0.925016	2.2811e-46	9.14173e-42	down	CML13	PREDICTED: probable calcium-binding protein CML13 [Solanum lycopersicum]	GO:0031090//organelle membrane;GO:0043231//intracellular membrane-bounded organelle;GO:0044444//cytoplasmic part	GO:0046872//metal ion binding	GO:0006950//response to stress;GO:0019932//second-messenger-mediated signaling	-	protein_coding
Epidermal_cell	Solyc08r040240.1	Solyc08r040240.1	0.111984	0.058939	0.121	0.056	-0.924845	2.69491e-08	0.00108001	down	Solyc08r040240.1	-	-	-	-	-	lincRNA
Epidermal_cell	Solyc12g009240.1	ERF017	1.85589	0.978199	0.563	0.441	-0.923844	2.07295e-19	8.30755e-15	down	ERF017	PREDICTED: ethylene-responsive transcription factor ERF017 [Solanum lycopersicum]	GO:0043231//intracellular membrane-bounded organelle	GO:0001071//nucleic acid binding transcription factor activity;GO:0003676//nucleic acid binding	GO:0006950//response to stress;GO:0009625//response to insect;GO:0010468//regulation of gene expression;GO:0034645//cellular macromolecule biosynthetic process;GO:0044763//single-organism cellular process;GO:0048731//system development	AP2-EREBP	protein_coding
Epidermal_cell	Solyc05g018500.3	OBE3	0.457524	0.241123	0.373	0.189	-0.923797	2.06124e-23	8.26064e-19	down	OBE3	PREDICTED: protein OBERON 3-like [Solanum lycopersicum]	-	-	-	-	protein_coding
Epidermal_cell	Solyc11g044800.3	polC	0.126402	0.066595	0.133	0.065	-0.923514	8.64488e-08	0.00346452	down	polC	PREDICTED: 3',5'-nucleoside bisphosphate phosphatase [Solanum pennellii]	GO:0044424//intracellular part	GO:0003676//nucleic acid binding;GO:0034061//DNA polymerase activity	GO:0006259//DNA metabolic process	-	protein_coding
Epidermal_cell	Solyc06g009050.3	Solyc06g009050.3	0.500244	0.263713	0.303	0.158	-0.923408	9.71222e-17	3.89227e-12	down	Solyc06g009050.3	PREDICTED: universal stress protein PHOS34 [Solanum lycopersicum]	GO:0016020//membrane;GO:0043231//intracellular membrane-bounded organelle	GO:0003824//catalytic activity	GO:0010033//response to organic substance	-	protein_coding
Epidermal_cell	Solyc02r012660.1	Solyc02r012660.1	0.464202	0.244841	0.372	0.198	-0.922629	1.20874e-20	4.84415e-16	down	Solyc02r012660.1	-	-	-	-	-	lincRNA
Epidermal_cell	Solyc01g006950.3	SYP121	0.903344	0.476741	0.533	0.277	-0.921928	1.84637e-37	7.39949e-33	down	SYP121	PREDICTED: syntaxin-121-like [Solanum lycopersicum]	-	-	-	-	protein_coding
Epidermal_cell	Solyc09g090110.3	ADF6	0.626757	0.330782	0.506	0.254	-0.921822	4.96371e-37	1.98926e-32	down	ADF6	PREDICTED: actin-depolymerizing factor-like [Solanum lycopersicum]	GO:0005856//cytoskeleton	-	GO:0008154//actin polymerization or depolymerization	-	protein_coding
Epidermal_cell	Solyc12g098990.2	EMB2750	0.141355	0.0745721	0.141	0.071	-0.921697	1.05593e-07	0.00423175	down	EMB2750	PREDICTED: pentatricopeptide repeat-containing protein At3g06430, chloroplastic-like [Solanum lycopersicum]	GO:0043231//intracellular membrane-bounded organelle	GO:0003723//RNA binding	GO:0003006//developmental process involved in reproduction;GO:0048229//gametophyte development	-	protein_coding
Epidermal_cell	Solyc10g006980.3	KDSB	0.324297	0.171174	0.326	0.158	-0.92145	4.87319e-22	1.95298e-17	down	KDSB	PREDICTED: 3-deoxy-manno-octulosonate cytidylyltransferase, mitochondrial [Solanum lycopersicum]	GO:0031306//intrinsic component of mitochondrial outer membrane	GO:0070567//cytidylyltransferase activity	GO:0000904//cell morphogenesis involved in differentiation;GO:0006089//lactate metabolic process;GO:0009226//nucleotide-sugar biosynthetic process;GO:0048229//gametophyte development	-	protein_coding
Epidermal_cell	Solyc09g061860.4	UGT80A2	0.984781	0.520052	0.615	0.351	-0.921016	4.75471e-39	1.9055e-34	down	UGT80A2	PREDICTED: sterol 3-beta-glucosyltransferase UGT80A2 isoform X2 [Solanum lycopersicum]	GO:0016020//membrane	GO:0016906//sterol 3-beta-glucosyltransferase activity	GO:0006066//alcohol metabolic process;GO:0006259//DNA metabolic process;GO:0006694//steroid biosynthetic process;GO:0009791//post-embryonic development;GO:0030258//lipid modification	-	protein_coding
Epidermal_cell	Solyc09g010170.3	At1g32410	0.235942	0.124574	0.252	0.118	-0.920884	1.84195e-17	7.38181e-13	down	At1g32410	PREDICTED: vacuolar protein sorting-associated protein 55 homolog [Solanum lycopersicum]	GO:0016020//membrane;GO:0043231//intracellular membrane-bounded organelle	-	GO:0046474//glycerophospholipid biosynthetic process;GO:0051234//establishment of localization	-	protein_coding
Epidermal_cell	Solyc03g006510.4	At2g20760	0.879363	0.465027	0.607	0.333	-0.918998	6.66401e-42	2.67067e-37	down	At2g20760	PREDICTED: clathrin light chain 1 [Solanum lycopersicum]	GO:0030125//clathrin vesicle coat	-	GO:0006498//N-terminal protein lipidation;GO:0006865//amino acid transport;GO:0006996//organelle organization;GO:0016482//cytoplasmic transport	-	protein_coding
Epidermal_cell	Solyc04g074580.1	HTR4	29.0738	15.382	0.988	0.967	-0.918474	1.03629e-85	4.15302e-81	down	HTR4	PREDICTED: histone H3.3 isoform X1 [Daucus carota subsp. sativus] [Daucus carota]	GO:0000785//chromatin;GO:0030529//intracellular ribonucleoprotein complex;GO:0043231//intracellular membrane-bounded organelle	GO:0003676//nucleic acid binding;GO:0046983//protein dimerization activity	GO:0010467//gene expression	-	protein_coding
Epidermal_cell	Solyc03g120470.4	TRZ4	2.08594	1.10402	0.642	0.408	-0.917868	7.36361e-33	2.95104e-28	down	TRZ4	PREDICTED: zinc phosphodiesterase ELAC protein 2 [Solanum lycopersicum]	GO:0031224//intrinsic component of membrane	-	GO:0051234//establishment of localization;GO:0090501//RNA phosphodiester bond hydrolysis	-	protein_coding
Epidermal_cell	Solyc02g093020.3	At3g47200	0.190431	0.100774	0.186	0.091	-0.917481	6.10251e-11	2.44564e-06	down	At3g47200	PREDICTED: UPF0481 protein At3g47200 [Solanum lycopersicum]	GO:0016020//membrane	-	-	-	protein_coding
Epidermal_cell	Solyc12g019460.2	NTF4	0.506236	0.267972	0.414	0.214	-0.917474	1.45863e-25	5.84559e-21	down	NTF4	Mitogen-activated protein kinase [Solanum lycopersicum]	GO:0015630//microtubule cytoskeleton;GO:0031984//organelle subcompartment;GO:0043231//intracellular membrane-bounded organelle;GO:0044444//cytoplasmic part	GO:0004702//receptor signaling protein serine/threonine kinase activity;GO:0032550//purine ribonucleoside binding	GO:0000160//phosphorelay signal transduction system;GO:0000187//activation of MAPK activity;GO:0000280//nuclear division;GO:0000302//response to reactive oxygen species;GO:0002218//activation of innate immune response;GO:0006091//generation of precursor metabolites and energy;GO:0006605//protein targeting;GO:0006970//response to osmotic stress;GO:0009411//response to UV;GO:0009617//response to ba…	-	protein_coding
Epidermal_cell	Solyc07g008280.4	Solyc07g008280.4	3.96829	2.1019	0.858	0.575	-0.916793	8.30573e-68	3.32861e-63	down	Solyc07g008280.4	PREDICTED: uncharacterized protein LOC101249561 [Solanum lycopersicum]	-	-	-	-	protein_coding
Epidermal_cell	Solyc08g006000.3	Solyc08g006000.3	0.884148	0.468735	0.621	0.345	-0.915371	4.06991e-42	1.63106e-37	down	Solyc08g006000.3	PREDICTED: uncharacterized protein LOC101255903 [Solanum lycopersicum]	GO:0031224//intrinsic component of membrane	-	-	-	protein_coding
Epidermal_cell	Solyc05g006590.3	PP2A2	0.380843	0.201901	0.358	0.159	-0.915212	1.74641e-30	6.99893e-26	down	PP2A2	protein phosphatase 2A catalytic subunit [Solanum lycopersicum]	GO:0016020//membrane;GO:0043231//intracellular membrane-bounded organelle;GO:0044444//cytoplasmic part	GO:0004721//phosphoprotein phosphatase activity;GO:0043169//cation binding	GO:0006006//glucose metabolic process;GO:0006498//N-terminal protein lipidation;GO:0006796//phosphate-containing compound metabolic process;GO:0008104//protein localization;GO:0009902//chloroplast relocation;GO:0009926//auxin polar transport	-	protein_coding
Epidermal_cell	Solyc11g011610.2	At1g79260	1.55461	0.824947	0.755	0.459	-0.914101	1.34222e-55	5.37907e-51	down	At1g79260	PREDICTED: UPF0678 fatty acid-binding protein-like protein At1g79260 [Solanum lycopersicum]	GO:0009536//plastid	-	GO:0051234//establishment of localization	-	protein_coding
Epidermal_cell	Solyc06g073615.1	MOCS2	0.138219	0.0733211	0.164	0.071	-0.913734	5.13954e-12	2.05972e-07	down	MOCS2	PREDICTED: molybdopterin synthase catalytic subunit [Solanum lycopersicum]	-	-	-	-	protein_coding
Epidermal_cell	Solyc09g059500.3	FHA2	0.227172	0.120594	0.243	0.107	-0.913071	2.71087e-19	1.08641e-14	down	FHA2	PREDICTED: transcriptional activator FHA1 [Solanum lycopersicum]	GO:0043231//intracellular membrane-bounded organelle	-	-	FHA	protein_coding
Epidermal_cell	Solyc12g011370.3	CAT8	0.115033	0.0610825	0.14	0.057	-0.91211	8.23653e-13	3.30087e-08	down	CAT8	PREDICTED: cationic amino acid transporter 8, vacuolar [Solanum lycopersicum]	GO:0031090//organelle membrane;GO:0031224//intrinsic component of membrane;GO:0043231//intracellular membrane-bounded organelle	GO:0005310//dicarboxylic acid transmembrane transporter activity;GO:0008324//cation transmembrane transporter activity;GO:0015171//amino acid transmembrane transporter activity	GO:0003333//amino acid transmembrane transport;GO:0009725//response to hormone;GO:0015813//L-glutamate transport;GO:0043092//L-amino acid import;GO:0098655//cation transmembrane transport	-	protein_coding
Epidermal_cell	Solyc06g061170.3	BOU	0.184638	0.0981296	0.182	0.074	-0.911252	5.29497e-17	2.12201e-12	down	BOU	PREDICTED: mitochondrial carnitine/acylcarnitine carrier-like protein [Solanum lycopersicum]	GO:0009536//plastid;GO:0019866//organelle inner membrane;GO:0031224//intrinsic component of membrane	-	GO:0006812//cation transport;GO:1902582//single-organism intracellular transport	-	protein_coding
Epidermal_cell	Solyc02g079410.2	PHOS32	0.321163	0.170745	0.325	0.152	-0.911067	2.54044e-24	1.01811e-19	down	PHOS32	PREDICTED: universal stress protein PHOS32 [Solanum lycopersicum]	GO:0016020//membrane;GO:0044444//cytoplasmic part	-	GO:0010033//response to organic substance;GO:0018205//peptidyl-lysine modification	-	protein_coding
Epidermal_cell	Solyc11g013770.2	Solyc11g013770.2	0.132728	0.0705517	0.118	0.058	-0.910757	5.32333e-07	0.0213338	down	Solyc11g013770.2	-	-	-	-	-	protein_coding
Epidermal_cell	Solyc08g006330.3	UGT74G1	0.477055	0.253988	0.281	0.139	-0.909128	3.09022e-17	1.23844e-12	down	UGT74G1	PREDICTED: UDP-glycosyltransferase 74G1-like [Solanum lycopersicum]	-	GO:0016758//transferase activity, transferring hexosyl groups	-	-	protein_coding
Epidermal_cell	Solyc12g087960.2	Solyc12g087960.2	0.663655	0.353516	0.465	0.253	-0.908467	1.0565e-27	4.23403e-23	down	Solyc12g087960.2	PREDICTED: uncharacterized protein LOC101249158 [Solanum lycopersicum]	-	-	-	-	protein_coding
Epidermal_cell	Solyc03g005170.3	IDM1	0.117175	0.062382	0.12	0.052	-0.908388	9.13477e-09	0.000366085	down	IDM1	PREDICTED: uncharacterized protein LOC101268353 [Solanum lycopersicum]	-	GO:0016740//transferase activity	-	-	protein_coding
Epidermal_cell	Solyc03g110870.3	Solyc03g110870.3	1.30397	0.695339	0.733	0.44	-0.907025	6.00191e-53	2.40532e-48	down	Solyc03g110870.3	-	-	-	-	-	protein_coding
Epidermal_cell	Solyc06g005250.3	Solyc06g005250.3	0.317638	0.169347	0.301	0.141	-0.907001	1.47025e-21	5.89218e-17	down	Solyc06g005250.3	PREDICTED: uncharacterized protein LOC101249270 [Solanum lycopersicum]	-	-	-	-	protein_coding
Epidermal_cell	Solyc08g065160.3	MED10B	0.444612	0.237093	0.391	0.185	-0.906809	4.76737e-29	1.91057e-24	down	MED10B	PREDICTED: mediator of RNA polymerase II transcription subunit 10b [Solanum lycopersicum]	GO:0043231//intracellular membrane-bounded organelle;GO:0043234//protein complex	-	GO:0006355//regulation of transcription, DNA-templated	-	protein_coding
Epidermal_cell	Solyc01g088740.4	CKB4	0.200912	0.10717	0.205	0.098	-0.906036	7.73822e-13	3.10117e-08	down	CKB4	PREDICTED: casein kinase II subunit beta isoform X2 [Solanum pennellii]	GO:0043231//intracellular membrane-bounded organelle;GO:0043234//protein complex	GO:0004672//protein kinase activity;GO:0005488//binding;GO:0019207//kinase regulator activity	GO:0009648//photoperiodism;GO:0042752//regulation of circadian rhythm;GO:0045859//regulation of protein kinase activity	-	protein_coding
Epidermal_cell	Solyc05g009460.3	Solyc05g009460.3	0.0914274	0.0487439	0.104	0.043	-0.906025	3.50377e-09	0.000140417	down	Solyc05g009460.3	WD repeat-containing 55 [Gossypium arboreum]	-	-	-	-	protein_coding
Epidermal_cell	Solyc07g055830.3	Solyc07g055830.3	0.296526	0.158243	0.285	0.126	-0.90559	7.3924e-23	2.96258e-18	down	Solyc07g055830.3	PREDICTED: transcription elongation factor B polypeptide 3 [Capsicum annuum]	GO:0031224//intrinsic component of membrane;GO:0043231//intracellular membrane-bounded organelle	-	GO:0010468//regulation of gene expression	-	protein_coding
Epidermal_cell	Solyc12g011160.2	At1g06550	0.788026	0.420725	0.557	0.289	-0.905205	2.38316e-40	9.55074e-36	down	At1g06550	PREDICTED: 3-hydroxyisobutyryl-CoA hydrolase-like protein 5 [Solanum lycopersicum]	-	GO:0016787//hydrolase activity;GO:0016836//hydro-lyase activity	GO:0019538//protein metabolic process	-	protein_coding
Epidermal_cell	Solyc05g054080.3	UPL5	0.167565	0.0894285	0.156	0.063	-0.905163	2.06468e-14	8.2744e-10	down	UPL5	PREDICTED: E3 ubiquitin-protein ligase UPL5 [Solanum lycopersicum]	GO:0044424//intracellular part	GO:0005488//binding;GO:0019787//ubiquitin-like protein transferase activity	GO:0000302//response to reactive oxygen species;GO:0001101//response to acid chemical;GO:0007165//signal transduction;GO:0010260//organ senescence;GO:0032446//protein modification by small protein conjugation	-	protein_coding
Epidermal_cell	Solyc04g080850.3	TRX1	66.5893	35.5582	0.995	0.976	-0.905107	2.4217e-114	9.70521e-110	down	TRX1	PREDICTED: thioredoxin H-type 1 [Solanum lycopersicum]	-	-	-	-	protein_coding
Epidermal_cell	Solyc11g011920.2	GAD	4.8662	2.59971	0.89	0.672	-0.904418	5.37475e-62	2.15398e-57	down	GAD	glutamate decarboxylase isoform2 [Solanum lycopersicum]	GO:0043231//intracellular membrane-bounded organelle;GO:0044444//cytoplasmic part	GO:0005515//protein binding;GO:0016705//oxidoreductase activity, acting on paired donors, with incorporation or reduction of molecular oxygen;GO:0016831//carboxy-lyase activity;GO:0043168//anion binding;GO:0043169//cation binding	GO:0001101//response to acid chemical;GO:0006605//protein targeting;GO:0006873//cellular ion homeostasis;GO:0006970//response to osmotic stress;GO:0009064//glutamine family amino acid metabolic process;GO:0009746//response to hexose;GO:0009891//positive regulation of biosynthetic process;GO:0010038//response to metal ion;GO:0015698//inorganic anion transport;GO:0030001//metal ion transport;GO:003…	-	protein_coding
Epidermal_cell	Solyc05g008830.3	Solyc05g008830.3	0.106362	0.0567812	0.116	0.055	-0.90431	8.14301e-08	0.00326339	down	Solyc05g008830.3	PREDICTED: integrator complex subunit 3 homolog [Capsicum annuum]	-	-	-	-	protein_coding
Epidermal_cell	Solyc11g008870.2	MTHFR2	0.56702	0.303131	0.417	0.188	-0.903236	4.33971e-35	1.73918e-30	down	MTHFR2	PREDICTED: methylenetetrahydrofolate reductase 2 [Solanum lycopersicum]	-	-	-	-	protein_coding
Epidermal_cell	Solyc04g082800.3	Solyc04g082800.3	0.188375	0.100717	0.202	0.098	-0.902637	2.54213e-12	1.01878e-07	down	Solyc04g082800.3	uncharacterized LOC101243990 [Solanum lycopersicum]	GO:0031224//intrinsic component of membrane;GO:0043231//intracellular membrane-bounded organelle	-	-	-	protein_coding
Epidermal_cell	Solyc05g006680.4	GALT5	0.14046	0.0750896	0.143	0.065	-0.902576	5.19502e-10	2.08196e-05	down	GALT5	PREDICTED: hydroxyproline O-galactosyltransferase GALT6-like [Solanum lycopersicum]	GO:0009536//plastid;GO:0031224//intrinsic component of membrane	GO:0005488//binding;GO:0035250//UDP-galactosyltransferase activity	GO:0006464//cellular protein modification process	-	protein_coding
Epidermal_cell	Solyc01g097290.4	IAA16	3.2792	1.75434	0.775	0.633	-0.902379	2.23151e-35	8.943e-31	down	IAA16	auxin responsive protein IAA16 [Solanum lycopersicum]	GO:0043231//intracellular membrane-bounded organelle	GO:0001071//nucleic acid binding transcription factor activity;GO:0005515//protein binding	GO:0005976//polysaccharide metabolic process;GO:0006970//response to osmotic stress;GO:0007275//multicellular organism development;GO:0009414//response to water deprivation;GO:0009606//tropism;GO:0009755//hormone-mediated signaling pathway;GO:0009826//unidimensional cell growth;GO:0010038//response to metal ion;GO:0010468//regulation of gene expression;GO:0014070//response to organic cyclic compo…	-	protein_coding
Epidermal_cell	Solyc12g040680.2	MPK9	0.132718	0.0709839	0.145	0.078	-0.901853	6.03998e-07	0.0242058	down	MPK9	mitogen-activated protein kinase 16 [Solanum lycopersicum]	GO:0016020//membrane;GO:0043231//intracellular membrane-bounded organelle;GO:0044444//cytoplasmic part	GO:0004702//receptor signaling protein serine/threonine kinase activity;GO:0005515//protein binding;GO:0032550//purine ribonucleoside binding	GO:0000302//response to reactive oxygen species;GO:0001101//response to acid chemical;GO:0006006//glucose metabolic process;GO:0006464//cellular protein modification process;GO:0006796//phosphate-containing compound metabolic process;GO:0009755//hormone-mediated signaling pathway	-	protein_coding
Epidermal_cell	Solyc07g064820.1	MAPKKK18	2.24972	1.20431	0.679	0.461	-0.901481	8.77717e-33	3.51754e-28	down	MAPKKK18	PREDICTED: mitogen-activated protein kinase kinase kinase 2-like [Solanum lycopersicum]	-	GO:0004672//protein kinase activity	GO:0016310//phosphorylation	-	protein_coding
Epidermal_cell	Solyc08g014150.4	BAGP1	0.196464	0.105137	0.189	0.076	-0.901362	1.20035e-18	4.81053e-14	down	BAGP1	PREDICTED: BAG-associated GRAM protein 1-like isoform X1 [Solanum lycopersicum]	-	-	GO:0009696//salicylic acid metabolic process;GO:0009814//defense response, incompatible interaction	-	protein_coding
Epidermal_cell	Solyc10g054930.2	At2g21120	0.732897	0.392386	0.516	0.261	-0.901164	1.07474e-37	4.30712e-33	down	At2g21120	PREDICTED: probable magnesium transporter NIPA6 [Solanum lycopersicum]	GO:0031224//intrinsic component of membrane	-	GO:0070838//divalent metal ion transport	-	protein_coding
Epidermal_cell	Solyc08g076060.3	CES101	0.212016	0.113508	0.202	0.08	-0.900786	9.19833e-19	3.68632e-14	down	CES101	PREDICTED: G-type lectin S-receptor-like serine/threonine-protein kinase At1g67520 [Solanum lycopersicum]	-	GO:0016772//transferase activity, transferring phosphorus-containing groups	-	-	protein_coding
Epidermal_cell	Solyc05g050390.4	ATG6	0.0900303	0.0481788	0.111	0.029	-0.900624	9.1584e-18	3.67032e-13	down	ATG6	beclin 1 protein [Solanum lycopersicum]	-	-	-	-	protein_coding
Epidermal_cell	Solyc07g042170.3	TIFY10B	21.418	11.4749	0.981	0.95	-0.900332	8.35673e-164	3.34904e-159	down	TIFY10B	PREDICTED: protein TIFY 10b-like [Solanum lycopersicum]	-	-	GO:0001101//response to acid chemical;GO:0006950//response to stress;GO:0007165//signal transduction;GO:0009725//response to hormone;GO:0044237//cellular metabolic process;GO:0071310//cellular response to organic substance;GO:0071704//organic substance metabolic process	Tify	protein_coding
Epidermal_cell	Solyc07g063940.2	CIGR1	3.83415	2.05436	0.883	0.683	-0.900184	3.17738e-65	1.27337e-60	down	CIGR1	GRAS2 protein [Solanum lycopersicum]	-	-	GO:0010468//regulation of gene expression	GRAS	protein_coding
Epidermal_cell	Solyc05g013290.2	HERK1	0.252789	0.135432	0.265	0.121	-0.899868	3.31301e-20	1.32772e-15	down	HERK1	serine/threonine protein kinase Fen [Solanum lycopersicum]	GO:0005911//cell-cell junction;GO:0031224//intrinsic component of membrane	GO:0004713//protein tyrosine kinase activity;GO:0032550//purine ribonucleoside binding	GO:0000902//cell morphogenesis;GO:0001558//regulation of cell growth;GO:0006468//protein phosphorylation;GO:0010646//regulation of cell communication;GO:0043401//steroid hormone mediated signaling pathway;GO:0044707//single-multicellular organism process	-	protein_coding
Epidermal_cell	Solyc01g096020.4	SINAT3	0.179388	0.0961124	0.19	0.082	-0.899595	4.4003e-15	1.76346e-10	down	SINAT3	PREDICTED: E3 ubiquitin-protein ligase SINAT5 [Solanum lycopersicum]	GO:0043231//intracellular membrane-bounded organelle	GO:0003824//catalytic activity;GO:0046914//transition metal ion binding	GO:0019941//modification-dependent protein catabolic process;GO:0032446//protein modification by small protein conjugation;GO:0044707//single-multicellular organism process	-	protein_coding
Epidermal_cell	Solyc01g091910.4	PLDBETA1	0.758327	0.40646	0.438	0.248	-0.899541	3.95767e-22	1.58607e-17	down	PLDBETA1	PREDICTED: phospholipase D gamma 1-like [Solanum pennellii]	GO:0016020//membrane;GO:0043231//intracellular membrane-bounded organelle	GO:0004620//phospholipase activity;GO:0046872//metal ion binding;GO:1902936//phosphatidylinositol bisphosphate binding	GO:0003006//developmental process involved in reproduction;GO:0006650//glycerophospholipid metabolic process;GO:0010038//response to metal ion;GO:0042742//defense response to bacterium	-	protein_coding
Epidermal_cell	Solyc10g047320.2	R1A-10	0.182406	0.0977868	0.184	0.062	-0.898755	1.13432e-20	4.5459e-16	down	R1A-10	NRC2a [Nicotiana benthamiana]	-	-	-	-	protein_coding
Epidermal_cell	Solyc04g074290.3	QUA2	0.627557	0.336567	0.409	0.228	-0.898652	4.87715e-21	1.95457e-16	down	QUA2	PREDICTED: probable pectin methyltransferase QUA2 [Solanum lycopersicum]	-	-	-	-	protein_coding
Epidermal_cell	Solyc06g084060.3	FBL17	0.100392	0.0538029	0.101	0.045	-0.89864	6.62195e-08	0.00265381	down	FBL17	PREDICTED: F-box/LRR-repeat protein 17-like [Solanum lycopersicum]	GO:0044424//intracellular part	-	GO:0007049//cell cycle;GO:0007275//multicellular organism development;GO:0044267//cellular protein metabolic process	-	protein_coding
Epidermal_cell	Solyc08g083260.3	Snupn	0.488182	0.261934	0.421	0.175	-0.897957	2.19359e-42	8.79101e-38	down	Snupn	PREDICTED: snurportin-1 [Solanum lycopersicum]	-	-	-	-	protein_coding
Epidermal_cell	Solyc09g055850.3	Solyc09g055850.3	0.159208	0.0854034	0.172	0.067	-0.897768	3.13362e-16	1.25583e-11	down	Solyc09g055850.3	PREDICTED: proline-rich protein PRCC [Solanum tuberosum]	GO:0043231//intracellular membrane-bounded organelle	-	-	-	protein_coding
Epidermal_cell	Solyc04g074510.3	TFT3	1.87357	1.00593	0.809	0.544	-0.897189	3.89221e-57	1.55984e-52	down	TFT3	14-3-3 protein [Solanum tuberosum]	GO:0005576//extracellular region;GO:0005911//cell-cell junction;GO:0009532//plastid stroma;GO:0012505//endomembrane system;GO:0030312//external encapsulating structure;GO:0031090//organelle membrane	GO:0016772//transferase activity, transferring phosphorus-containing groups;GO:0016817//hydrolase activity, acting on acid anhydrides;GO:0051219//phosphoprotein binding	GO:0001101//response to acid chemical;GO:0003006//developmental process involved in reproduction;GO:0006796//phosphate-containing compound metabolic process;GO:0009404//toxin metabolic process;GO:0009887//organ morphogenesis;GO:0010038//response to metal ion;GO:0010468//regulation of gene expression;GO:0034645//cellular macromolecule biosynthetic process;GO:0043401//steroid hormone mediated signa…	-	protein_coding
Epidermal_cell	Solyc05g053250.4	dnlz	0.228323	0.122624	0.237	0.096	-0.89629	4.94609e-21	1.98219e-16	down	dnlz	PREDICTED: DNL-type zinc finger protein [Daucus carota subsp. sativus] [Daucus carota]	-	-	-	-	protein_coding
Epidermal_cell	Solyc03g117020.4	SDF2	0.304541	0.163591	0.284	0.126	-0.896132	5.36104e-23	2.14849e-18	down	SDF2	PREDICTED: stromal cell-derived factor 2-like protein [Solanum lycopersicum]	GO:0009536//plastid	GO:0016740//transferase activity	GO:0000302//response to reactive oxygen species;GO:0006493//protein O-linked glycosylation;GO:0009617//response to bacterium;GO:0009620//response to fungus;GO:0009642//response to light intensity;GO:0009814//defense response, incompatible interaction;GO:0033554//cellular response to stress;GO:0052166//positive regulation by symbiont of host innate immune response	-	protein_coding
Epidermal_cell	Solyc07r036940.1	Solyc07r036940.1	0.107713	0.0578916	0.103	0.049	-0.894615	1.21126e-06	0.0485424	down	Solyc07r036940.1	-	-	-	-	-	lincRNA
Epidermal_cell	Solyc08g078480.3	Solyc08g078480.3	0.386728	0.208054	0.374	0.191	-0.894041	8.93175e-24	3.57949e-19	down	Solyc08g078480.3	PREDICTED: uncharacterized protein LOC107027941 isoform X2 [Solanum pennellii]	GO:0043231//intracellular membrane-bounded organelle	-	-	-	protein_coding
Epidermal_cell	Solyc01g107780.4	GT7	4.78128	2.57335	0.789	0.566	-0.89372	4.69337e-41	1.88091e-36	down	GT7	PREDICTED: scopoletin glucosyltransferase-like [Solanum lycopersicum]	-	GO:0005515//protein binding;GO:0035251//UDP-glucosyltransferase activity	-	-	protein_coding
Epidermal_cell	Solyc03g006060.3	Solyc03g006060.3	0.12308	0.0662082	0.143	0.065	-0.893513	6.91889e-10	2.77281e-05	down	Solyc03g006060.3	PREDICTED: E3 ubiquitin-protein ligase MARCH8-like isoform X1 [Nicotiana sylvestris]	-	-	-	-	protein_coding
Epidermal_cell	Solyc02g068240.4	DGAT2D	0.0994913	0.053529	0.118	0.046	-0.893007	6.15923e-11	2.46837e-06	down	DGAT2D	PREDICTED: diacylglycerol O-acyltransferase 2 isoform X1 [Solanum lycopersicum]	GO:0031090//organelle membrane;GO:0031224//intrinsic component of membrane;GO:0043231//intracellular membrane-bounded organelle	GO:0016411//acylglycerol O-acyltransferase activity	GO:0006641//triglyceride metabolic process;GO:0019400//alditol metabolic process	-	protein_coding
Epidermal_cell	Solyc01g010270.3	SP1L1	0.654999	0.352701	0.4	0.215	-0.892858	4.02239e-22	1.61201e-17	down	SP1L1	PREDICTED: protein SPIRAL1-like 1 [Solanum lycopersicum]	GO:0005819//spindle;GO:0009536//plastid;GO:0016020//membrane;GO:0055028//cortical microtubule	-	GO:0009651//response to salt stress;GO:0009826//unidimensional cell growth;GO:0030865//cortical cytoskeleton organization;GO:0044707//single-multicellular organism process	-	protein_coding
Epidermal_cell	Solyc01g090430.3	R1B-12	0.403416	0.217293	0.377	0.161	-0.89232	1.96575e-34	7.87796e-30	down	R1B-12	NRC1 [Solanum lycopersicum]	-	-	-	-	protein_coding
Epidermal_cell	Solyc12g010450.3	Os02g0799000	0.0871674	0.0469238	0.109	0.031	-0.892053	2.77226e-16	1.11101e-11	down	Os02g0799000	PREDICTED: probable protein phosphatase 2C 27 [Solanum pennellii]	GO:0043231//intracellular membrane-bounded organelle;GO:0044444//cytoplasmic part	GO:0004721//phosphoprotein phosphatase activity;GO:0043169//cation binding	GO:0002697//regulation of immune effector process;GO:0006464//cellular protein modification process	-	protein_coding
Epidermal_cell	Solyc01g106560.4	Solyc01g106560.4	0.40769	0.219651	0.369	0.158	-0.89196	1.58337e-33	6.3455e-29	down	Solyc01g106560.4	PREDICTED: nucleolar protein 58 isoform X2 [Nicotiana tomentosiformis]	-	-	-	-	protein_coding
Epidermal_cell	Solyc04g150113.1	Solyc04g150113.1	0.216801	0.116844	0.223	0.095	-0.891222	1.98218e-17	7.94377e-13	down	Solyc04g150113.1	PREDICTED: uncharacterized protein LOC101261217 [Solanum lycopersicum]	-	-	-	-	protein_coding
Epidermal_cell	Solyc02g089060.3	MES11	0.348379	0.18779	0.291	0.139	-0.891181	1.62514e-20	6.51292e-16	down	MES11	PREDICTED: putative methylesterase 11, chloroplastic [Solanum lycopersicum]	GO:0009536//plastid	GO:0052689//carboxylic ester hydrolase activity	-	-	protein_coding
Epidermal_cell	Solyc12g009410.2	PDH-E1	0.86304	0.465287	0.593	0.333	-0.891164	2.00988e-37	8.05478e-33	down	PDH-E1	PREDICTED: pyruvate dehydrogenase E1 component subunit alpha-3, chloroplastic-like [Solanum lycopersicum]	GO:0009526//plastid envelope;GO:0009532//plastid stroma	GO:0004738//pyruvate dehydrogenase activity	GO:0006090//pyruvate metabolic process	-	protein_coding
Epidermal_cell	Solyc07g065640.3	NOI4	2.08442	1.12392	0.805	0.571	-0.891056	1.06948e-46	4.28606e-42	down	NOI4	PREDICTED: RPM1-interacting protein 4 isoform X3 [Solanum lycopersicum]	GO:0005911//cell-cell junction;GO:0031224//intrinsic component of membrane;GO:0043231//intracellular membrane-bounded organelle	-	GO:0001101//response to acid chemical;GO:0016192//vesicle-mediated transport;GO:0061024//membrane organization	-	protein_coding
Epidermal_cell	Solyc02g066940.4	RIK	0.330808	0.178438	0.335	0.156	-0.890194	8.00682e-26	3.20881e-21	down	RIK	PREDICTED: protein RIK isoform X3 [Solanum lycopersicum]	-	GO:0005488//binding	-	-	protein_coding
Epidermal_cell	Solyc05g053070.4	Solyc05g053070.4	25.9616	14.0085	0.986	0.93	-0.890078	3.57842e-85	1.43409e-80	down	Solyc05g053070.4	PREDICTED: dehydrin HIRD11 [Solanum lycopersicum]	-	-	-	-	protein_coding
Epidermal_cell	Solyc02g068580.1	HAG2	0.166109	0.089584	0.188	0.082	-0.890074	6.45435e-15	2.58664e-10	down	HAG2	PREDICTED: histone acetyltransferase type B catalytic subunit [Solanum lycopersicum]	GO:0043231//intracellular membrane-bounded organelle;GO:0044444//cytoplasmic part	GO:0004402//histone acetyltransferase activity	GO:0003006//developmental process involved in reproduction;GO:0006260//DNA replication;GO:0006355//regulation of transcription, DNA-templated;GO:0016573//histone acetylation;GO:0048580//regulation of post-embryonic development	-	protein_coding
Epidermal_cell	Solyc06g073060.3	ILL5	0.16238	0.0876153	0.165	0.073	-0.889363	2.52831e-12	1.01325e-07	down	ILL5	zinc_peptidase_like superfamily protein precursor [Solanum lycopersicum]	-	GO:0016811//hydrolase activity, acting on carbon-nitrogen (but not peptide) bonds, in linear amides;GO:0070011//peptidase activity, acting on L-amino acid peptides	GO:0042445//hormone metabolic process	-	protein_coding
Epidermal_cell	Solyc07g055710.3	HSFA4C	0.518228	0.279763	0.353	0.163	-0.889144	8.78095e-28	3.51905e-23	down	HSFA4C	PREDICTED: heat stress transcription factor A-4c-like [Solanum lycopersicum]	GO:0043231//intracellular membrane-bounded organelle	GO:0046983//protein dimerization activity	GO:0006355//regulation of transcription, DNA-templated;GO:0006979//response to oxidative stress;GO:0010243//response to organonitrogen compound	HSF	protein_coding
Epidermal_cell	Solyc03g116550.4	OFUT13	0.132175	0.0713366	0.133	0.06	-0.888806	4.92801e-10	1.97495e-05	down	OFUT13	O-fucosyltransferase family protein isoform 1 [Theobroma cacao]	GO:0043231//intracellular membrane-bounded organelle	GO:0001071//nucleic acid binding transcription factor activity;GO:0016740//transferase activity	GO:0010468//regulation of gene expression;GO:0034645//cellular macromolecule biosynthetic process	-	protein_coding
Epidermal_cell	Solyc08g067920.3	Solyc08g067920.3	0.183223	0.0989154	0.188	0.104	-0.888666	2.64737e-08	0.00106096	down	Solyc08g067920.3	PREDICTED: uncharacterized protein LOC101258290 [Solanum lycopersicum]	-	-	GO:0044699//single-organism process;GO:0050896//response to stimulus;GO:0065007//biological regulation	-	protein_coding
Epidermal_cell	Solyc12g006695.1	Solyc12g006695.1	0.321787	0.173912	0.319	0.149	-0.887368	1.5378e-24	6.16289e-20	down	Solyc12g006695.1	-	-	-	-	-	protein_coding
Epidermal_cell	Solyc07g064040.3	ILR3	2.21876	1.20019	0.842	0.6	-0.886436	3.39559e-64	1.36082e-59	down	ILR3	PREDICTED: transcription factor ILR3 [Solanum lycopersicum]	GO:0043231//intracellular membrane-bounded organelle	GO:0001071//nucleic acid binding transcription factor activity;GO:0003676//nucleic acid binding	GO:0000097//sulfur amino acid biosynthetic process;GO:0010468//regulation of gene expression;GO:0034645//cellular macromolecule biosynthetic process	bHLH	protein_coding
Epidermal_cell	Solyc03g007900.3	QCT	0.243693	0.131789	0.242	0.096	-0.886334	1.35731e-23	5.43956e-19	down	QCT	PREDICTED: glutaminyl-peptide cyclotransferase isoform X1 [Solanum lycopersicum]	GO:0009536//plastid;GO:0031090//organelle membrane;GO:0031224//intrinsic component of membrane	GO:0016755//transferase activity, transferring amino-acyl groups	GO:0006952//defense response;GO:0009725//response to hormone;GO:0018199//peptidyl-glutamine modification	-	protein_coding
Epidermal_cell	Solyc03g005430.4	TRAF1A	0.245208	0.132754	0.226	0.131	-0.884756	3.92177e-09	0.000157169	down	TRAF1A	PREDICTED: MATH domain-containing protein At5g43560-like [Solanum lycopersicum]	-	-	-	-	protein_coding
Epidermal_cell	Solyc03g007530.3	ABCC10	0.627845	0.340233	0.316	0.19	-0.883693	3.36079e-12	1.34687e-07	down	ABCC10	PREDICTED: ABC transporter C family member 10-like [Solanum lycopersicum]	GO:0031224//intrinsic component of membrane	GO:0015405//P-P-bond-hydrolysis-driven transmembrane transporter activity;GO:0016628//oxidoreductase activity, acting on the CH-CH group of donors, NAD or NADP as acceptor;GO:0017111//nucleoside-triphosphatase activity;GO:0032550//purine ribonucleoside binding	GO:0044710//single-organism metabolic process;GO:0044763//single-organism cellular process;GO:0051234//establishment of localization	-	protein_coding
Epidermal_cell	Solyc05g050350.2	CNGC1	0.221579	0.120073	0.188	0.079	-0.883366	3.67751e-17	1.4738e-12	down	CNGC1	PREDICTED: cyclic nucleotide-gated ion channel 1-like [Solanum lycopersicum]	GO:0031224//intrinsic component of membrane	GO:0005217//intracellular ligand-gated ion channel activity;GO:0005249//voltage-gated potassium channel activity;GO:0005515//protein binding;GO:0030551//cyclic nucleotide binding	GO:0044763//single-organism cellular process;GO:0070838//divalent metal ion transport	-	protein_coding
Epidermal_cell	Solyc02g068650.2	At5g24840	0.137538	0.0745418	0.161	0.069	-0.882826	3.03955e-12	1.21813e-07	down	At5g24840	PREDICTED: tRNA (guanine-N(7)-)-methyltransferase [Solanum lycopersicum]	-	-	-	-	protein_coding
Epidermal_cell	Solyc09g064480.1	MUR3	0.954467	0.517636	0.585	0.32	-0.882629	5.51779e-39	2.21131e-34	down	MUR3	xyloglucan galactosyltransferase [Solanum tuberosum]	GO:0031228//intrinsic component of Golgi membrane;GO:0031984//organelle subcompartment	GO:0016740//transferase activity	GO:0000902//cell morphogenesis;GO:0006004//fucose metabolic process;GO:0006464//cellular protein modification process;GO:0007165//signal transduction;GO:0009250//glucan biosynthetic process	-	protein_coding
Epidermal_cell	Solyc01g091510.4	ANKZF1	0.210569	0.114177	0.207	0.112	-0.882439	7.33569e-10	2.93985e-05	down	ANKZF1	PREDICTED: ankyrin repeat and zinc finger domain-containing protein 1 [Solanum lycopersicum]	-	GO:0043169//cation binding	GO:0009606//tropism	-	protein_coding
Epidermal_cell	Solyc08g066020.3	LCB1	0.130672	0.0708693	0.134	0.047	-0.881787	1.35065e-14	5.41288e-10	down	LCB1	PREDICTED: long chain base biosynthesis protein 1-like [Solanum lycopersicum]	GO:0009536//plastid;GO:0031090//organelle membrane;GO:0031224//intrinsic component of membrane	GO:0016454//C-palmitoyltransferase activity;GO:0043168//anion binding	GO:0006665//sphingolipid metabolic process;GO:0010038//response to metal ion;GO:0012501//programmed cell death;GO:0040007//growth	-	protein_coding
Epidermal_cell	Solyc12g005910.2	Solyc12g005910.2	3.22728	1.75159	0.81	0.613	-0.881617	6.54585e-43	2.62332e-38	down	Solyc12g005910.2	PREDICTED: B-cell receptor-associated protein 31-like [Solanum pennellii]	GO:0005911//cell-cell junction;GO:0009536//plastid;GO:0031090//organelle membrane;GO:0031224//intrinsic component of membrane	-	GO:0015031//protein transport	-	protein_coding
Epidermal_cell	Solyc12g049420.2	SEC22	0.684724	0.37171	0.476	0.249	-0.881169	9.28214e-31	3.71991e-26	down	SEC22	PREDICTED: 25.3 kDa vesicle transport protein [Solanum lycopersicum]	GO:0031090//organelle membrane;GO:0031224//intrinsic component of membrane;GO:0043231//intracellular membrane-bounded organelle	-	GO:0000302//response to reactive oxygen species;GO:0008104//protein localization;GO:0009642//response to light intensity;GO:0016192//vesicle-mediated transport;GO:0033554//cellular response to stress;GO:0044267//cellular protein metabolic process	-	protein_coding
Epidermal_cell	Solyc02g092890.1	Solyc02g092890.1	1.25906	0.683681	0.283	0.168	-0.880852	5.02654e-11	2.01444e-06	down	Solyc02g092890.1	hypothetical protein A4A49_26459 [Nicotiana attenuata]	-	-	-	-	protein_coding
Epidermal_cell	Solyc06g082590.1	PTI6	0.501051	0.272193	0.3	0.161	-0.880088	1.89229e-15	7.58355e-11	down	PTI6	pathogenesis-related genes transcriptional activator PTI6 [Solanum lycopersicum]	-	-	-	AP2-EREBP	protein_coding
Epidermal_cell	Solyc08g082920.3	SPBC119.09c	0.273716	0.148681	0.279	0.134	-0.880016	2.12818e-18	8.52888e-14	down	SPBC119.09c	PREDICTED: ORM1-like protein 3 [Solanum lycopersicum]	GO:0031090//organelle membrane;GO:0031224//intrinsic component of membrane;GO:0043231//intracellular membrane-bounded organelle	-	GO:0009408//response to heat;GO:0044267//cellular protein metabolic process;GO:0046474//glycerophospholipid biosynthetic process	-	protein_coding
Epidermal_cell	Solyc05g013660.4	Solyc05g013660.4	0.130774	0.0710888	0.132	0.054	-0.878453	5.43744e-12	2.17911e-07	down	Solyc05g013660.4	PREDICTED: uncharacterized protein LOC101244185 isoform X1 [Solanum lycopersicum]	-	-	-	-	protein_coding
Epidermal_cell	Solyc05g005780.3	At1g60070	0.100571	0.0546614	0.108	0.036	-0.878415	5.16461e-13	2.06977e-08	down	At1g60070	PREDICTED: AP-1 complex subunit gamma-2-like isoform X1 [Solanum lycopersicum]	GO:0030131//clathrin adaptor complex;GO:0030662//coated vesicle membrane	GO:0005515//protein binding;GO:0022892//substrate-specific transporter activity	GO:0015031//protein transport	-	protein_coding
Epidermal_cell	Solyc09g072830.4	PHL1	0.281026	0.152842	0.267	0.134	-0.878234	6.19973e-16	2.4846e-11	down	PHL1	PREDICTED: protein PHOSPHATE STARVATION RESPONSE 1-like isoform X1 [Solanum lycopersicum]	GO:0016020//membrane	GO:0005488//binding;GO:0016740//transferase activity	-	ARR-B	protein_coding
Epidermal_cell	Solyc08g076670.3	At4g09580	0.821969	0.447223	0.563	0.293	-0.877944	6.95693e-41	2.78806e-36	down	At4g09580	PREDICTED: uncharacterized membrane protein At4g09580 [Solanum lycopersicum]	GO:0043231//intracellular membrane-bounded organelle;GO:0044425//membrane part	-	GO:0046474//glycerophospholipid biosynthetic process	-	protein_coding
Epidermal_cell	Solyc08g067290.3	AIP2	0.118987	0.0647095	0.125	0.063	-0.877745	3.99413e-07	0.0160069	down	AIP2	PREDICTED: E3 ubiquitin-protein ligase AIP2 [Solanum lycopersicum]	GO:0005737//cytoplasm	GO:0046872//metal ion binding	GO:0009738//abscisic acid-activated signaling pathway	-	protein_coding
Epidermal_cell	Solyc01g112150.3	SLY1	0.222423	0.121131	0.242	0.113	-0.876195	2.7928e-17	1.11924e-12	down	SLY1	PREDICTED: SEC1 family transport protein SLY1 [Solanum lycopersicum]	GO:0042579//microbody	GO:0022892//substrate-specific transporter activity	GO:0006811//ion transport;GO:0009606//tropism;GO:0015031//protein transport;GO:0016192//vesicle-mediated transport;GO:0044763//single-organism cellular process;GO:0051649//establishment of localization in cell	-	protein_coding
Epidermal_cell	Solyc11g069490.3	PPP6R3	0.23598	0.128531	0.235	0.13	-0.876037	6.70321e-11	2.68638e-06	down	PPP6R3	PREDICTED: serine/threonine-protein phosphatase 6 regulatory subunit 3-like isoform X2 [Solanum lycopersicum]	-	-	-	-	protein_coding
Epidermal_cell	Solyc07g062770.2	YTA7	0.171996	0.0937084	0.172	0.087	-0.875426	1.02667e-09	4.11447e-05	down	YTA7	PREDICTED: uncharacterized protein LOC101247940 [Solanum lycopersicum]	GO:0005911//cell-cell junction	GO:0016462//pyrophosphatase activity;GO:0032550//purine ribonucleoside binding	GO:0007017//microtubule-based process;GO:0009653//anatomical structure morphogenesis;GO:0033043//regulation of organelle organization;GO:1902410//mitotic cytokinetic process	-	protein_coding
Epidermal_cell	Solyc01g087530.3	At3g08650	0.186799	0.101787	0.195	0.091	-0.875291	1.19637e-13	4.79459e-09	down	At3g08650	ZIP metal ion transporter family protein [Medicago truncatula]	GO:0031224//intrinsic component of membrane	GO:0022890//inorganic cation transmembrane transporter activity	GO:0000041//transition metal ion transport;GO:0044763//single-organism cellular process	-	protein_coding
Epidermal_cell	Solyc10g007700.3	RABB1C	0.131061	0.0714147	0.163	0.059	-0.875025	1.06024e-19	4.24903e-15	down	RABB1C	PREDICTED: ras-related protein RABB1c [Solanum lycopersicum]	-	-	-	-	protein_coding
Epidermal_cell	Solyc03g112960.1	Solyc03g112960.1	0.381589	0.208097	0.343	0.156	-0.874451	5.03381e-27	2.01735e-22	down	Solyc03g112960.1	PREDICTED: pectinesterase 1-like [Solanum lycopersicum]	GO:0016020//membrane;GO:0043231//intracellular membrane-bounded organelle;GO:0044446//intracellular organelle part	-	-	-	protein_coding
Epidermal_cell	Solyc10g086190.3	ADK2	1.3491	0.736247	0.674	0.389	-0.873647	3.06538e-47	1.22848e-42	down	ADK2	PREDICTED: adenosine kinase 2 [Solanum lycopersicum]	-	-	-	-	protein_coding
Epidermal_cell	Solyc01g096460.2	Solyc01g096460.2	0.26525	0.14472	0.248	0.122	-0.873639	4.3379e-15	1.73846e-10	down	Solyc01g096460.2	PREDICTED: U-box domain-containing protein 11 [Solanum lycopersicum]	-	-	-	-	protein_coding
Epidermal_cell	Solyc07g065850.3	SFT2	0.232367	0.126846	0.247	0.1	-0.872813	7.95099e-23	3.18644e-18	down	SFT2	Got1/Sft2-like family protein [Solanum lycopersicum]	GO:0031224//intrinsic component of membrane;GO:0031984//organelle subcompartment;GO:0043231//intracellular membrane-bounded organelle	-	GO:0048193//Golgi vesicle transport;GO:0061024//membrane organization	-	protein_coding
Epidermal_cell	Solyc04g081900.4	Os01g0794400	0.131488	0.0717782	0.127	0.055	-0.872404	1.65585e-10	6.63598e-06	down	Os01g0794400	PREDICTED: probable nucleoredoxin 2 [Solanum lycopersicum]	-	GO:0003824//catalytic activity;GO:0043169//cation binding	GO:0044699//single-organism process	-	protein_coding
Epidermal_cell	Solyc03g120260.4	At3g15980	5.37693	2.93899	0.731	0.599	-0.871442	1.27221e-21	5.0985e-17	down	At3g15980	PREDICTED: coatomer subunit beta'-2 [Solanum lycopersicum]	GO:0030120//vesicle coat;GO:0030660//Golgi-associated vesicle membrane	GO:0016740//transferase activity	GO:0006006//glucose metabolic process;GO:0006810//transport;GO:0006996//organelle organization;GO:0046474//glycerophospholipid biosynthetic process;GO:0051603//proteolysis involved in cellular protein catabolic process	-	protein_coding
Epidermal_cell	Solyc04g072032.1	At2g39960	0.623799	0.340936	0.516	0.246	-0.87139	9.98026e-44	3.99969e-39	down	At2g39960	PREDICTED: probable signal peptidase complex subunit 2 [Solanum lycopersicum]	GO:0031224//intrinsic component of membrane	GO:0016787//hydrolase activity	GO:0016485//protein processing	-	protein_coding
Epidermal_cell	Solyc12g008770.2	COAC2	0.351079	0.191892	0.31	0.151	-0.871158	1.66025e-20	6.6536e-16	down	COAC2	PREDICTED: graves disease carrier protein [Solanum lycopersicum]	GO:0019866//organelle inner membrane;GO:0031224//intrinsic component of membrane;GO:0043231//intracellular membrane-bounded organelle	GO:0008514//organic anion transmembrane transporter activity	GO:0015880//coenzyme A transport;GO:0044763//single-organism cellular process	-	protein_coding
Epidermal_cell	Solyc03g026230.1	DTX49	2.69314	1.47258	0.721	0.46	-0.870901	9.29576e-43	3.72537e-38	down	DTX49	PREDICTED: protein DETOXIFICATION 49 [Solanum lycopersicum]	GO:0031224//intrinsic component of membrane	GO:0015291//secondary active transmembrane transporter activity	GO:0044763//single-organism cellular process	-	protein_coding
Epidermal_cell	Solyc05g007810.3	RCF3	0.304682	0.166619	0.29	0.152	-0.870357	5.51797e-16	2.21138e-11	down	RCF3	PREDICTED: KH domain-containing protein At4g18375 [Solanum lycopersicum]	-	-	-	-	protein_coding
Epidermal_cell	Solyc07g042590.4	PBL17	0.432633	0.236688	0.387	0.176	-0.86988	2.80441e-32	1.12389e-27	down	PBL17	PREDICTED: serine/threonine-protein kinase At5g01020 [Solanum lycopersicum]	GO:0016020//membrane	GO:0004672//protein kinase activity;GO:0032550//purine ribonucleoside binding	GO:0000097//sulfur amino acid biosynthetic process;GO:0006468//protein phosphorylation;GO:0008104//protein localization;GO:0008380//RNA splicing	-	protein_coding
Epidermal_cell	Solyc06g009020.2	APIC	28.2894	15.4824	0.992	0.946	-0.86963	6.73696e-156	2.6999e-151	down	APIC	PREDICTED: glutathione S-transferase [Solanum lycopersicum]	GO:0005576//extracellular region;GO:0005911//cell-cell junction;GO:0009526//plastid envelope;GO:0009532//plastid stroma;GO:0016020//membrane;GO:0030312//external encapsulating structure	GO:0016765//transferase activity, transferring alkyl or aryl (other than methyl) groups;GO:0043168//anion binding;GO:0046914//transition metal ion binding;GO:0097159//organic cyclic compound binding	GO:0006970//response to osmotic stress;GO:0009404//toxin metabolic process;GO:0009617//response to bacterium;GO:0009755//hormone-mediated signaling pathway;GO:0010038//response to metal ion;GO:0050832//defense response to fungus	-	protein_coding
Epidermal_cell	Solyc07g005760.3	HST	2.89148	1.58293	0.823	0.576	-0.869168	9.47131e-52	3.79572e-47	down	HST	hydroxycinnamoyl CoA quinate transferase [Solanum lycopersicum]	GO:0044444//cytoplasmic part	GO:0005488//binding;GO:0050737//O-hydroxycinnamoyltransferase activity	GO:0006605//protein targeting;GO:0006950//response to stress;GO:0009699//phenylpropanoid biosynthetic process;GO:0009891//positive regulation of biosynthetic process;GO:0043067//regulation of programmed cell death;GO:0048878//chemical homeostasis	-	protein_coding
Epidermal_cell	Solyc03g025390.3	TIC32	1.13418	0.621069	0.552	0.333	-0.868717	1.09234e-27	4.37768e-23	down	TIC32	PREDICTED: short-chain dehydrogenase TIC 32, chloroplastic [Solanum lycopersicum]	GO:0009528//plastid inner membrane	GO:0005515//protein binding;GO:0016628//oxidoreductase activity, acting on the CH-CH group of donors, NAD or NADP as acceptor	GO:0008104//protein localization;GO:0044710//single-organism metabolic process;GO:0051234//establishment of localization	-	protein_coding
Epidermal_cell	Solyc12g015880.2	HSC80	4.00467	2.19351	0.749	0.6	-0.868412	5.06091e-24	2.02821e-19	down	HSC80	molecular chaperone Hsp90-1 [Solanum lycopersicum]	GO:0005576//extracellular region;GO:0005911//cell-cell junction;GO:0009532//plastid stroma;GO:0030312//external encapsulating structure;GO:0031090//organelle membrane;GO:0043232//intracellular non-membrane-bounded organelle	GO:0005515//protein binding;GO:0017111//nucleoside-triphosphatase activity;GO:0032550//purine ribonucleoside binding	GO:0002218//activation of innate immune response;GO:0006970//response to osmotic stress;GO:0009408//response to heat;GO:0010029//regulation of seed germination;GO:0010118//stomatal movement;GO:0019932//second-messenger-mediated signaling;GO:0031647//regulation of protein stability;GO:0042742//defense response to bacterium;GO:0043623//cellular protein complex assembly;GO:0044267//cellular protein …	-	protein_coding
[truncated: 11,978 more rows]

## Sheet: GO_rich factor
Table S7. Rich rich factors of GO pathways in each cell type: comparison between JP-Mock and JP-ToB groups.
Type	Term	Epidermal_cell	Guard_cell	Meristem_cell	Mesophyll_cell	Phloem	Trichome_cell	Xylem
Biological Process	GO:0000023 maltose metabolic process	0.333333	0.166667	0.5	0.166667	0.666667	0.166667	0.5
[truncated: 1,141 more rows]
