# Supplementary material for: Dissecting the Cell‐Type‐Specific Response to an Emerging Tobamovirus in Tomato Reveals Cultivar‐Dependent Involvement of Brassinosteroid Signalling
Source: Plant Biotechnol J. 2026 Jan 21;24(5):3106–24. doi: 10.1111/pbi.70559 (PMC13110166; doi:10.1111/pbi.70559)
Supplement: Supplementary file 10 — Table S8: GO annotation of DEGs and rich factors of GO pathways in each cell type: comparison between RG‐Mock and RG‐ToB groups. [file PBI-24-3106-s013.xlsx]

## Sheet: RG-Mock vs RG-ToB
Table S8. GO annotation of DEGs in each cell type: comparison between RG-Mock and RG-ToB groups.
Cluster	Gene ID	Gene Name	group_1	group_2	pct_1	pct_2	log2FC	p_value	FDR	significance	Symbol	Description	GO Component	GO Function	GO Process	TF_family	Gene_type
Epidermal_cell	Solyc04g063350.3	At1g21400	0.259973	0.000783478	0.107	0.001	-8.2015	3.56477e-25	1.42862e-20	down	At1g21400	PREDICTED: 2-oxoisovalerate dehydrogenase subunit alpha 1, mitochondrial isoform X1 [Solanum lycopersicum]	GO:0044429//mitochondrial part	GO:0016624//oxidoreductase activity, acting on the aldehyde or oxo group of donors, disulfide as acceptor;GO:0043169//cation binding	GO:0009267//cellular response to starvation;GO:0009642//response to light intensity;GO:0034285//response to disaccharide;GO:0044710//single-organism metabolic process	-	protein_coding
Epidermal_cell	Solyc02g082890.1	Solyc02g082890.1	0.185751	0.00204502	0.109	0.004	-6.43701	1.77173e-23	7.1004e-19	down	Solyc02g082890.1	PREDICTED: RING-H2 finger protein ATL81-like [Solanum lycopersicum]	-	GO:0046872//metal ion binding	-	-	protein_coding
Epidermal_cell	Solyc06g071890.3	MPC1	1.3067	0.0194028	0.334	0.019	-6.06621	1.83775e-72	7.36498e-68	down	MPC1	PREDICTED: mitochondrial pyruvate carrier 1 [Solanum lycopersicum]	GO:0019866//organelle inner membrane	-	GO:0006090//pyruvate metabolic process;GO:0006281//DNA repair;GO:0006839//mitochondrial transport;GO:0010038//response to metal ion;GO:0045333//cellular respiration	-	protein_coding
Epidermal_cell	Solyc06g007180.3	AS	1.02908	0.0235502	0.16	0.016	-5.44349	3.77525e-28	1.51297e-23	down	AS	asparagine synthetase [Solanum lycopersicum]	GO:0043231//intracellular membrane-bounded organelle;GO:0044444//cytoplasmic part	GO:0016211//ammonia ligase activity;GO:0016884//carbon-nitrogen ligase activity, with glutamine as amido-N-donor;GO:0032550//purine ribonucleoside binding	GO:0006529//asparagine biosynthetic process;GO:0009064//glutamine family amino acid metabolic process;GO:0009267//cellular response to starvation;GO:0009642//response to light intensity;GO:0009746//response to hexose;GO:0010468//regulation of gene expression;GO:0034285//response to disaccharide;GO:0034645//cellular macromolecule biosynthetic process	-	protein_coding
Epidermal_cell	Solyc06g061210.4	FT1	1.08903	0.0285673	0.178	0.019	-5.24762	1.18567e-31	4.75168e-27	down	FT1	PREDICTED: galactoside 2-alpha-L-fucosyltransferase-like [Solanum lycopersicum]	GO:0005794//Golgi apparatus;GO:0016020//membrane	GO:0008417//fucosyltransferase activity	GO:0009250//glucan biosynthetic process;GO:0009746//response to hexose;GO:0034285//response to disaccharide;GO:0042546//cell wall biogenesis;GO:0045491//xylan metabolic process;GO:0070085//glycosylation	-	protein_coding
Epidermal_cell	Solyc05g007770.3	NAP1	0.339084	0.00930005	0.155	0.009	-5.17325	3.83429e-30	1.53663e-25	down	NAP1	NAC transcription factor family protein [Solanum lycopersicum]	GO:0043231//intracellular membrane-bounded organelle	GO:0001071//nucleic acid binding transcription factor activity	GO:0006952//defense response;GO:0010260//organ senescence;GO:0010468//regulation of gene expression;GO:0016049//cell growth;GO:0034645//cellular macromolecule biosynthetic process;GO:0051707//response to other organism;GO:0090567//reproductive shoot system development	NAC	protein_coding
Epidermal_cell	Solyc07g017610.3	LKR/SDH	0.650895	0.0193625	0.19	0.02	-5.06388	5.79708e-32	2.32324e-27	down	LKR/SDH	PREDICTED: alpha-aminoadipic semialdehyde synthase [Solanum lycopersicum]	GO:0044444//cytoplasmic part	GO:0004753//saccharopine dehydrogenase activity	GO:0003006//developmental process involved in reproduction;GO:0009628//response to abiotic stimulus;GO:0009746//response to hexose;GO:0018205//peptidyl-lysine modification;GO:0019474//L-lysine catabolic process to acetyl-CoA;GO:0034285//response to disaccharide;GO:0042743//hydrogen peroxide metabolic process	-	protein_coding
Epidermal_cell	Solyc12g013700.2	TSJT1	5.34663	0.16212	0.634	0.079	-5.04263	1.88612e-135	7.55882e-131	down	TSJT1	PREDICTED: stem-specific protein TSJT1 [Solanum lycopersicum]	GO:0005911//cell-cell junction;GO:0009536//plastid;GO:0016020//membrane	GO:0005488//binding	GO:0006950//response to stress;GO:0009746//response to hexose;GO:0009863//salicylic acid mediated signaling pathway;GO:0034285//response to disaccharide;GO:0042743//hydrogen peroxide metabolic process	-	protein_coding
Epidermal_cell	Solyc12g008650.2	MIOX4	1.42702	0.0438035	0.282	0.023	-5.02263	4.88469e-53	1.95759e-48	down	MIOX4	myo-inositol oxygenase [Solanum lycopersicum]	GO:0044424//intracellular part	GO:0016701//oxidoreductase activity, acting on single donors with incorporation of molecular oxygen;GO:0043169//cation binding	GO:0006020//inositol metabolic process;GO:0019852//L-ascorbic acid metabolic process;GO:0048646//anatomical structure formation involved in morphogenesis	-	protein_coding
Epidermal_cell	Solyc07g007930.3	RFS6	2.21083	0.073978	0.502	0.058	-4.89947	8.39793e-102	3.36555e-97	down	RFS6	PREDICTED: probable galactinol--sucrose galactosyltransferase 6 isoform X1 [Solanum lycopersicum]	GO:0005911//cell-cell junction;GO:0009536//plastid	GO:0004557//alpha-galactosidase activity;GO:0008378//galactosyltransferase activity	GO:0006950//response to stress;GO:0009313//oligosaccharide catabolic process;GO:0009628//response to abiotic stimulus;GO:0009746//response to hexose;GO:0034285//response to disaccharide	-	protein_coding
Epidermal_cell	Solyc09g065540.3	MCCA	1.20807	0.0556004	0.308	0.036	-4.43899	6.66079e-53	2.66938e-48	down	MCCA	biotin carboxyl carrier protein of acetyl-CoA carboxylase [Solanum lycopersicum]	GO:0005840//ribosome;GO:0044429//mitochondrial part	GO:0004672//protein kinase activity;GO:0016421//CoA carboxylase activity;GO:0016879//ligase activity, forming carbon-nitrogen bonds;GO:0032550//purine ribonucleoside binding;GO:0046914//transition metal ion binding	GO:0006464//cellular protein modification process;GO:0006551//leucine metabolic process;GO:0009746//response to hexose;GO:0034285//response to disaccharide	-	protein_coding
Epidermal_cell	Solyc08g023510.3	Solyc08g023510.3	0.902607	0.0428276	0.374	0.028	-4.39428	5.3245e-75	2.13385e-70	down	Solyc08g023510.3	PREDICTED: uncharacterized protein LOC101244211 [Solanum lycopersicum]	-	-	-	-	protein_coding
Epidermal_cell	Solyc07g065980.3	RFS1	1.15176	0.0547925	0.328	0.062	-4.39122	1.70233e-50	6.82224e-46	down	RFS1	alkaline alpha-galactosidase seed imbibition protein [Solanum lycopersicum]	GO:0005911//cell-cell junction;GO:0009536//plastid;GO:0016020//membrane	GO:0004557//alpha-galactosidase activity;GO:0004672//protein kinase activity;GO:0008378//galactosyltransferase activity;GO:0032550//purine ribonucleoside binding	GO:0001101//response to acid chemical;GO:0005985//sucrose metabolic process;GO:0006464//cellular protein modification process;GO:0006950//response to stress;GO:0009312//oligosaccharide biosynthetic process;GO:0009313//oligosaccharide catabolic process;GO:0009628//response to abiotic stimulus;GO:0019406//hexitol biosynthetic process;GO:0050794//regulation of cellular process	-	protein_coding
Epidermal_cell	Solyc02g078150.4	Solyc02g078150.4	2.80022	0.1492	0.486	0.066	-4.22931	4.50922e-90	1.80712e-85	down	Solyc02g078150.4	PREDICTED: uncharacterized protein LOC107009366 [Solanum pennellii]	-	-	-	-	protein_coding
Epidermal_cell	Solyc01g099840.3	At1g56220	2.4443	0.131056	0.517	0.087	-4.22013	5.83913e-92	2.34009e-87	down	At1g56220	PREDICTED: dormancy-associated protein homolog 3 [Solanum lycopersicum]	GO:0043231//intracellular membrane-bounded organelle	-	GO:0008104//protein localization;GO:0009725//response to hormone	-	protein_coding
Epidermal_cell	Solyc06g061230.3	Solyc06g061230.3	0.981586	0.0525836	0.117	0.027	-4.21983	1.98735e-14	7.96449e-10	down	Solyc06g061230.3	PREDICTED: fruit-specific protein-like [Nicotiana attenuata]	-	-	-	-	protein_coding
Epidermal_cell	Solyc02g092460.3	BT4	0.768244	0.0451858	0.244	0.047	-4.08462	2.82706e-36	1.13297e-31	down	BT4	PREDICTED: BTB/POZ and TAZ domain-containing protein 4 [Solanum lycopersicum]	GO:0031090//organelle membrane;GO:0043231//intracellular membrane-bounded organelle	GO:0005515//protein binding;GO:0046914//transition metal ion binding;GO:0090595//acetyl-CoA:L-lysine N6-acetyltransferase	GO:0000302//response to reactive oxygen species;GO:0001101//response to acid chemical;GO:0003002//regionalization;GO:0003006//developmental process involved in reproduction;GO:0006970//response to osmotic stress;GO:0009725//response to hormone;GO:0010243//response to organonitrogen compound;GO:0010468//regulation of gene expression;GO:0016570//histone modification	TAZ	protein_coding
Epidermal_cell	Solyc12g009880.1	Solyc12g009880.1	0.359552	0.0222066	0.182	0.028	-4.01106	1.73629e-26	6.95834e-22	down	Solyc12g009880.1	uncharacterized LOC102585328 [Solanum tuberosum]	-	-	-	-	protein_coding
Epidermal_cell	Solyc08g007240.4	NUDT8	0.565301	0.0434896	0.211	0.046	-3.69722	1.33626e-26	5.35519e-22	down	NUDT8	PREDICTED: nudix hydrolase 8 isoform X1 [Solanum lycopersicum]	GO:0044444//cytoplasmic part	GO:0003824//catalytic activity;GO:0043169//cation binding	GO:0006950//response to stress	-	protein_coding
Epidermal_cell	Solyc01g108030.4	MCCB	2.9524	0.230627	0.583	0.125	-3.67768	9.1863e-96	3.6815e-91	down	MCCB	PREDICTED: methylcrotonoyl-CoA carboxylase beta chain, mitochondrial [Solanum lycopersicum]	GO:0044429//mitochondrial part	GO:0016421//CoA carboxylase activity;GO:0032550//purine ribonucleoside binding;GO:0046914//transition metal ion binding	GO:0006551//leucine metabolic process;GO:0009791//post-embryonic development;GO:0045087//innate immune response	-	protein_coding
Epidermal_cell	Solyc06g068570.4	At1g16060	0.74179	0.0580353	0.248	0.04	-3.67372	2.19327e-35	8.78973e-31	down	At1g16060	PREDICTED: AP2-like ethylene-responsive transcription factor At1g16060 isoform X3 [Solanum lycopersicum]	GO:0043231//intracellular membrane-bounded organelle	GO:0003676//nucleic acid binding;GO:0003700//transcription factor activity, sequence-specific DNA binding	GO:0001101//response to acid chemical;GO:0006355//regulation of transcription, DNA-templated;GO:0006970//response to osmotic stress;GO:0010029//regulation of seed germination;GO:0010557//positive regulation of macromolecule biosynthetic process;GO:0040007//growth;GO:0046889//positive regulation of lipid biosynthetic process	AP2-EREBP	protein_coding
Epidermal_cell	Solyc03g116510.1	Solyc03g116510.1	0.513083	0.0407606	0.166	0.025	-3.65069	5.9566e-24	2.38717e-19	down	Solyc03g116510.1	DUF761 domain-containing protein, partial [Cephalotus follicularis]	GO:0043231//intracellular membrane-bounded organelle	-	-	-	protein_coding
Epidermal_cell	Solyc04g076780.4	OPT4	0.712794	0.0583598	0.206	0.036	-3.60817	5.86003e-29	2.34847e-24	down	OPT4	PREDICTED: oligopeptide transporter 4-like isoform X1 [Solanum lycopersicum]	GO:0031224//intrinsic component of membrane	GO:0015197//peptide transporter activity	GO:0008104//protein localization;GO:0009628//response to abiotic stimulus;GO:0015833//peptide transport;GO:0044763//single-organism cellular process	-	protein_coding
Epidermal_cell	Solyc02g067750.4	BCA1	0.840783	0.0689892	0.162	0.036	-3.60537	9.70672e-19	3.89006e-14	down	BCA1	carbonic anhydrase [Solanum lycopersicum]	GO:0005576//extracellular region;GO:0009526//plastid envelope;GO:0009532//plastid stroma;GO:0016020//membrane;GO:0044434//chloroplast part	GO:0016836//hydro-lyase activity;GO:0046914//transition metal ion binding	GO:0006091//generation of precursor metabolites and energy;GO:0006605//protein targeting;GO:0006739//NADP metabolic process;GO:0009617//response to bacterium;GO:0009696//salicylic acid metabolic process;GO:0009755//hormone-mediated signaling pathway;GO:0009863//salicylic acid mediated signaling pathway;GO:0010243//response to organonitrogen compound;GO:0010374//stomatal complex development;GO:003…	-	protein_coding
Epidermal_cell	Solyc03g031890.3	Solyc03g031890.3	0.434649	0.0359316	0.136	0.03	-3.59285	1.18792e-15	4.76071e-11	down	Solyc03g031890.3	PREDICTED: uncharacterized protein LOC101258531 [Solanum lycopersicum]	-	-	-	-	protein_coding
Epidermal_cell	Solyc11g008080.3	Solyc11g008080.3	0.24952	0.0210157	0.134	0.019	-3.56335	4.48039e-20	1.79556e-15	down	Solyc11g008080.3	PREDICTED: probable basic-leucine zipper transcription factor R [Nicotiana sylvestris]	-	-	-	-	protein_coding
Epidermal_cell	Solyc10g079770.3	SDP1	1.57163	0.133297	0.469	0.075	-3.55856	3.8883e-78	1.55827e-73	down	SDP1	PREDICTED: triacylglycerol lipase SDP1 [Solanum lycopersicum]	GO:0005811//lipid particle;GO:0031224//intrinsic component of membrane	GO:0003824//catalytic activity	GO:0003006//developmental process involved in reproduction;GO:0006625//protein targeting to peroxisome;GO:0006641//triglyceride metabolic process;GO:0009057//macromolecule catabolic process;GO:0009062//fatty acid catabolic process;GO:0019400//alditol metabolic process	-	protein_coding
Epidermal_cell	Solyc04g072800.4	gpmA	0.48279	0.0418725	0.175	0.04	-3.52418	1.00071e-21	4.01044e-17	down	gpmA	PREDICTED: 2,3-bisphosphoglycerate-dependent phosphoglycerate mutase [Solanum pennellii]	-	GO:0016868//intramolecular transferase activity, phosphotransferases	GO:0006090//pyruvate metabolic process	-	protein_coding
Epidermal_cell	Solyc07g042510.3	LFG5	0.217779	0.0192968	0.108	0.022	-3.48964	6.67693e-13	2.67585e-08	down	LFG5	PREDICTED: BI1-like protein isoform X2 [Solanum lycopersicum]	GO:0031224//intrinsic component of membrane	-	GO:0006605//protein targeting;GO:0016192//vesicle-mediated transport	-	protein_coding
Epidermal_cell	Solyc06g073190.3	FRK2	0.620311	0.055261	0.238	0.056	-3.48628	3.20254e-30	1.28345e-25	down	FRK2	fructokinase-2 [Solanum lycopersicum]	GO:0005911//cell-cell junction;GO:0009536//plastid;GO:0016020//membrane	GO:0004396//hexokinase activity;GO:0032550//purine ribonucleoside binding	GO:0005982//starch metabolic process;GO:0009746//response to hexose;GO:0016310//phosphorylation;GO:0019321//pentose metabolic process;GO:0030001//metal ion transport;GO:0034285//response to disaccharide	-	protein_coding
Epidermal_cell	Solyc08g007230.3	ERF1A	0.407228	0.0393631	0.138	0.032	-3.36761	6.70005e-15	2.68511e-10	down	ERF1A	PREDICTED: ethylene-responsive transcription factor 2-like [Solanum lycopersicum]	GO:0043231//intracellular membrane-bounded organelle	GO:0001071//nucleic acid binding transcription factor activity	GO:0001101//response to acid chemical;GO:0002218//activation of innate immune response;GO:0002252//immune effector process;GO:0006355//regulation of transcription, DNA-templated;GO:0009725//response to hormone;GO:0010243//response to organonitrogen compound;GO:0035556//intracellular signal transduction;GO:0048731//system development	AP2-EREBP	protein_coding
Epidermal_cell	Solyc03g098720.3	Solyc03g098720.3	0.608561	0.0600684	0.172	0.035	-3.33856	1.40829e-20	5.64388e-16	down	Solyc03g098720.3	PREDICTED: kunitz-type serine protease inhibitor DrTI-like [Solanum lycopersicum]	-	GO:0030414//peptidase inhibitor activity	GO:0006508//proteolysis	-	protein_coding
Epidermal_cell	Solyc10g076250.2	At3g08860	1.18962	0.118288	0.366	0.101	-3.32902	1.86469e-44	7.47293e-40	down	At3g08860	PREDICTED: alanine--glyoxylate aminotransferase 2 homolog 2, mitochondrial-like [Solanum lycopersicum]	GO:0043231//intracellular membrane-bounded organelle	GO:0008483//transaminase activity;GO:0043168//anion binding	GO:0009827//plant-type cell wall modification;GO:0031669//cellular response to nutrient levels;GO:0043094//cellular metabolic compound salvage;GO:0044767//single-organism developmental process	-	protein_coding
Epidermal_cell	Solyc01g109600.4	Solyc01g109600.4	0.217576	0.0224067	0.112	0.032	-3.27376	1.1503e-10	4.60993e-06	down	Solyc01g109600.4	PREDICTED: BTB/POZ domain-containing protein At3g05675-like isoform X1 [Solanum lycopersicum]	-	-	-	-	protein_coding
Epidermal_cell	Solyc03g121100.4	APS1	0.840409	0.0878107	0.219	0.057	-3.25715	4.39573e-25	1.76163e-20	down	APS1	PREDICTED: acid phosphatase 1-like [Solanum lycopersicum]	-	-	-	-	protein_coding
Epidermal_cell	Solyc06g150133.1	CYS-PIN	1.24098	0.129998	0.278	0.082	-3.25393	1.43618e-28	5.75563e-24	down	CYS-PIN	PREDICTED: multicystatin, partial [Solanum lycopersicum]	GO:0043231//intracellular membrane-bounded organelle;GO:0044444//cytoplasmic part	GO:0004866//endopeptidase inhibitor activity;GO:0046914//transition metal ion binding	GO:0006970//response to osmotic stress;GO:0010466//negative regulation of peptidase activity	-	protein_coding
Epidermal_cell	Solyc09g089870.3	BHLH104	0.395671	0.0414529	0.231	0.043	-3.25165	2.55262e-29	1.02299e-24	down	BHLH104	PREDICTED: transcription factor bHLH104 [Solanum lycopersicum]	GO:0043231//intracellular membrane-bounded organelle	GO:0001071//nucleic acid binding transcription factor activity;GO:0003676//nucleic acid binding;GO:0005515//protein binding	GO:0010468//regulation of gene expression;GO:0034645//cellular macromolecule biosynthetic process	bHLH	protein_coding
Epidermal_cell	Solyc06g068500.3	ATJ8	0.58886	0.0623117	0.156	0.04	-3.23828	7.14359e-17	2.86287e-12	down	ATJ8	PREDICTED: chaperone protein dnaJ 8, chloroplastic-like [Solanum lycopersicum]	-	-	-	-	protein_coding
Epidermal_cell	Solyc03g006490.3	Solyc03g006490.3	19.138	2.05184	0.919	0.557	-3.22139	2.28528e-184	9.15847e-180	down	Solyc03g006490.3	glutaminase domain-containing protein [Solanum lycopersicum]	GO:0005911//cell-cell junction;GO:0009536//plastid;GO:0016020//membrane	GO:0005488//binding	GO:0006950//response to stress;GO:0009746//response to hexose;GO:0009863//salicylic acid mediated signaling pathway;GO:0034285//response to disaccharide;GO:0042743//hydrogen peroxide metabolic process	-	protein_coding
Epidermal_cell	Solyc12g014100.2	HGO	0.550902	0.0593461	0.291	0.059	-3.2124	1.95681e-37	7.8421e-33	down	HGO	homogentisate 1,2-dioxygenase [Solanum lycopersicum]	GO:0044444//cytoplasmic part	GO:0016702//oxidoreductase activity, acting on single donors with incorporation of molecular oxygen, incorporation of two atoms of oxygen;GO:0043169//cation binding	GO:0006558//L-phenylalanine metabolic process;GO:0006570//tyrosine metabolic process;GO:0006625//protein targeting to peroxisome;GO:0006787//porphyrin-containing compound catabolic process;GO:0009062//fatty acid catabolic process;GO:0009746//response to hexose;GO:0019336//phenol-containing compound catabolic process;GO:0034285//response to disaccharide	-	protein_coding
Epidermal_cell	Solyc06g073587.1	Os01g0270100	1.4386	0.155561	0.298	0.09	-3.20828	6.25518e-31	2.50683e-26	down	Os01g0270100	PREDICTED: multicystatin, partial [Solanum lycopersicum]	GO:0043231//intracellular membrane-bounded organelle;GO:0044444//cytoplasmic part	GO:0004866//endopeptidase inhibitor activity;GO:0046914//transition metal ion binding	GO:0006970//response to osmotic stress;GO:0010466//negative regulation of peptidase activity	-	protein_coding
Epidermal_cell	Solyc01g109170.3	COR413PM1	1.30347	0.141814	0.386	0.101	-3.19938	8.74294e-48	3.50382e-43	down	COR413PM1	WCOR413-like plant cold acclimation protein [Solanum lycopersicum]	GO:0031090//organelle membrane;GO:0031224//intrinsic component of membrane;GO:0043231//intracellular membrane-bounded organelle	-	GO:0006970//response to osmotic stress;GO:0009409//response to cold;GO:0009414//response to water deprivation;GO:0009746//response to hexose;GO:0034285//response to disaccharide	-	protein_coding
Epidermal_cell	Solyc07g063640.1	Solyc07g063640.1	0.197372	0.0218416	0.117	0.028	-3.16991	3.79649e-13	1.52148e-08	down	Solyc07g063640.1	PREDICTED: uncharacterized protein LOC107025519 [Solanum pennellii]	-	-	-	-	protein_coding
Epidermal_cell	Solyc04g007000.2	RAV1	0.710466	0.0806185	0.232	0.043	-3.138	3.64323e-29	1.46006e-24	down	RAV1	PREDICTED: AP2/ERF and B3 domain-containing transcription factor RAV1 [Solanum lycopersicum]	GO:0043231//intracellular membrane-bounded organelle	GO:0000975//regulatory region DNA binding;GO:0001071//nucleic acid binding transcription factor activity	GO:0001101//response to acid chemical;GO:0006355//regulation of transcription, DNA-templated;GO:0006605//protein targeting;GO:0006873//cellular ion homeostasis;GO:0009648//photoperiodism;GO:0009690//cytokinin metabolic process;GO:0009725//response to hormone;GO:0009891//positive regulation of biosynthetic process;GO:0009909//regulation of flower development;GO:0010243//response to organonitrogen …	ABI3VP1	protein_coding
Epidermal_cell	Solyc02g083835.1	ATJ11	5.53665	0.634088	0.738	0.26	-3.12606	3.25925e-115	1.30618e-110	down	ATJ11	PREDICTED: chaperone protein dnaJ 11, chloroplastic [Solanum lycopersicum]	-	-	-	-	protein_coding
Epidermal_cell	Solyc06g050720.3	CAN2	0.788343	0.0930611	0.374	0.078	-3.08121	9.4004e-51	3.7673e-46	down	CAN2	PREDICTED: staphylococcal-like nuclease CAN2 [Solanum lycopersicum]	-	GO:0004518//nuclease activity;GO:0016876//ligase activity, forming aminoacyl-tRNA and related compounds;GO:0032550//purine ribonucleoside binding;GO:0043167//ion binding	GO:0043039//tRNA aminoacylation	-	protein_coding
Epidermal_cell	Solyc02g082900.3	SSL6	1.11794	0.137112	0.397	0.088	-3.02649	1.49481e-50	5.9906e-46	down	SSL6	PREDICTED: protein STRICTOSIDINE SYNTHASE-LIKE 6 [Solanum lycopersicum]	GO:0009536//plastid	GO:0016843//amine-lyase activity	GO:0001101//response to acid chemical;GO:0006355//regulation of transcription, DNA-templated;GO:0006468//protein phosphorylation;GO:0006950//response to stress;GO:0009658//chloroplast organization;GO:0009694//jasmonic acid metabolic process;GO:0009725//response to hormone;GO:0009820//alkaloid metabolic process;GO:0009887//organ morphogenesis;GO:0043269//regulation of ion transport;GO:0048869//cel…	-	protein_coding
Epidermal_cell	Solyc01g103590.4	Solyc01g103590.4	4.65961	0.598921	0.628	0.232	-2.95956	4.17861e-77	1.67462e-72	down	Solyc01g103590.4	PREDICTED: virulence protein STM3117-like [Nicotiana tabacum]	-	GO:0003824//catalytic activity	-	-	protein_coding
Epidermal_cell	Solyc01g104770.4	AC101	1.90896	0.251429	0.461	0.137	-2.92407	4.95815e-56	1.98703e-51	down	AC101	actin [Solanum lycopersicum]	GO:0005911//cell-cell junction;GO:0009526//plastid envelope;GO:0009532//plastid stroma;GO:0016020//membrane;GO:0043232//intracellular non-membrane-bounded organelle	GO:0017111//nucleoside-triphosphatase activity;GO:0032550//purine ribonucleoside binding	GO:0006006//glucose metabolic process;GO:0007010//cytoskeleton organization;GO:0051603//proteolysis involved in cellular protein catabolic process	-	protein_coding
Epidermal_cell	Solyc02g079220.4	STC	7.23702	0.959692	0.708	0.29	-2.91462	1.45482e-95	5.83032e-91	down	STC	hexose transporter 1 [Solanum lycopersicum]	GO:0005911//cell-cell junction;GO:0031224//intrinsic component of membrane;GO:0043231//intracellular membrane-bounded organelle	GO:0005402//cation:sugar symporter activity;GO:0016628//oxidoreductase activity, acting on the CH-CH group of donors, NAD or NADP as acceptor	GO:0006812//cation transport;GO:0008643//carbohydrate transport;GO:0009725//response to hormone;GO:0009814//defense response, incompatible interaction;GO:0016049//cell growth;GO:0044710//single-organism metabolic process	-	protein_coding
Epidermal_cell	Solyc10g076670.3	JRG21	4.5865	0.611857	0.491	0.167	-2.90592	1.42154e-56	5.69696e-52	down	JRG21	PREDICTED: leucoanthocyanidin dioxygenase-like [Solanum pennellii]	GO:0044424//intracellular part	GO:0016706//oxidoreductase activity, acting on paired donors, with incorporation or reduction of molecular oxygen, 2-oxoglutarate as one donor, and incorporation of one atom each of oxygen into both donors;GO:0043169//cation binding	GO:0001101//response to acid chemical;GO:0006865//amino acid transport;GO:0006950//response to stress;GO:0009404//toxin metabolic process;GO:0009628//response to abiotic stimulus;GO:0009694//jasmonic acid metabolic process;GO:0009755//hormone-mediated signaling pathway;GO:0014070//response to organic cyclic compound;GO:0051707//response to other organism	-	protein_coding
Epidermal_cell	Solyc10g086410.3	HSC-2	10.6495	1.45356	0.761	0.389	-2.87304	6.62004e-112	2.65305e-107	down	HSC-2	heat shock cognate 70 kDa protein 2 [Solanum lycopersicum]	GO:0005576//extracellular region;GO:0005840//ribosome;GO:0005911//cell-cell junction;GO:0009536//plastid;GO:0030312//external encapsulating structure;GO:0031090//organelle membrane	GO:0016628//oxidoreductase activity, acting on the CH-CH group of donors, NAD or NADP as acceptor;GO:0032550//purine ribonucleoside binding;GO:0044389//ubiquitin-like protein ligase binding	GO:0006006//glucose metabolic process;GO:0006090//pyruvate metabolic process;GO:0006970//response to osmotic stress;GO:0009617//response to bacterium;GO:0009620//response to fungus;GO:0010029//regulation of seed germination;GO:0010038//response to metal ion;GO:0010118//stomatal movement;GO:0010468//regulation of gene expression;GO:0032446//protein modification by small protein conjugation;GO:0033…	-	protein_coding
Epidermal_cell	Solyc10g017960.2	PP2A13	0.479207	0.0679782	0.212	0.058	-2.81568	8.24866e-22	3.30573e-17	down	PP2A13	PREDICTED: F-box protein PP2-A13 [Solanum lycopersicum]	GO:0043231//intracellular membrane-bounded organelle	GO:0005488//binding	GO:0006950//response to stress;GO:0009746//response to hexose;GO:0032446//protein modification by small protein conjugation;GO:0034285//response to disaccharide	-	protein_coding
Epidermal_cell	Solyc02g086300.4	GAT1_2.1	0.75155	0.1072	0.23	0.056	-2.80841	4.44141e-26	1.77994e-21	down	GAT1_2.1	PREDICTED: protein NtpR [Solanum pennellii]	-	GO:0004672//protein kinase activity;GO:0032550//purine ribonucleoside binding	GO:0006464//cellular protein modification process;GO:0006796//phosphate-containing compound metabolic process;GO:0009064//glutamine family amino acid metabolic process	-	protein_coding
Epidermal_cell	Solyc03g120600.4	PCR8	0.400566	0.0573219	0.135	0.037	-2.80273	4.19763e-14	1.68224e-09	down	PCR8	PREDICTED: protein PLANT CADMIUM RESISTANCE 8-like [Solanum lycopersicum]	GO:0016020//membrane	-	GO:0001101//response to acid chemical;GO:0006568//tryptophan metabolic process;GO:0006873//cellular ion homeostasis;GO:0006950//response to stress;GO:0009683//indoleacetic acid metabolic process;GO:0015698//inorganic anion transport;GO:0030001//metal ion transport;GO:0046942//carboxylic acid transport	-	protein_coding
Epidermal_cell	Solyc07g065890.3	UKL3	0.838506	0.122133	0.327	0.079	-2.77836	1.31236e-37	5.25941e-33	down	UKL3	PREDICTED: uridine kinase-like protein 3 [Solanum lycopersicum]	-	GO:0019206//nucleoside kinase activity;GO:0032550//purine ribonucleoside binding	GO:0006222//UMP biosynthetic process;GO:0006241//CTP biosynthetic process	-	protein_coding
Epidermal_cell	Solyc02g092580.3	PER51	4.22009	0.623537	0.577	0.251	-2.75853	3.67388e-69	1.47234e-64	down	PER51	PREDICTED: peroxidase 51 [Solanum lycopersicum]	GO:0044424//intracellular part	GO:0003824//catalytic activity;GO:0016209//antioxidant activity;GO:0043169//cation binding;GO:0046906//tetrapyrrole binding	GO:0000041//transition metal ion transport;GO:0001101//response to acid chemical;GO:0006970//response to osmotic stress;GO:0009267//cellular response to starvation;GO:0009755//hormone-mediated signaling pathway;GO:0010053//root epidermal cell differentiation;GO:0015698//inorganic anion transport;GO:0032412//regulation of ion transmembrane transporter activity;GO:0042743//hydrogen peroxide metabol…	-	protein_coding
Epidermal_cell	Solyc11g020610.3	CINV2	0.254104	0.0379935	0.119	0.036	-2.73837	3.52405e-10	1.4123e-05	down	CINV2	PREDICTED: probable alkaline/neutral invertase D [Solanum lycopersicum]	GO:0043231//intracellular membrane-bounded organelle;GO:0044444//cytoplasmic part	GO:0004564//beta-fructofuranosidase activity	GO:0005985//sucrose metabolic process;GO:0048509//regulation of meristem development	-	protein_coding
Epidermal_cell	Solyc06g008620.1	Solyc06g008620.1	2.88808	0.443057	0.462	0.185	-2.70427	6.19018e-49	2.48078e-44	down	Solyc06g008620.1	PREDICTED: uncharacterized protein LOC101247825 [Solanum lycopersicum]	GO:0005618//cell wall;GO:0031090//organelle membrane;GO:0043231//intracellular membrane-bounded organelle	-	GO:0006089//lactate metabolic process;GO:0009404//toxin metabolic process;GO:0009755//hormone-mediated signaling pathway;GO:0014070//response to organic cyclic compound	-	protein_coding
Epidermal_cell	Solyc03g098790.3	CDI	0.5285	0.081526	0.115	0.027	-2.69508	2.38565e-11	9.56073e-07	down	CDI	cathepsin D inhibitor protein precursor [Solanum lycopersicum]	GO:0043231//intracellular membrane-bounded organelle	GO:0004866//endopeptidase inhibitor activity	GO:0010466//negative regulation of peptidase activity	-	protein_coding
Epidermal_cell	Solyc06g008270.2	HCR9-0	0.150852	0.0237138	0.115	0.032	-2.66422	1.12506e-11	4.5088e-07	down	HCR9-0	Hcr2-0A [Solanum lycopersicum]	-	-	-	-	protein_coding
Epidermal_cell	Solyc03r018090.1	Solyc03r018090.1	0.487668	0.0769599	0.278	0.058	-2.66214	2.2717e-33	9.10406e-29	down	Solyc03r018090.1	-	-	-	-	-	lincRNA
Epidermal_cell	Solyc05g052670.1	DCR	0.427379	0.0674531	0.191	0.056	-2.66176	1.25235e-19	5.0189e-15	down	DCR	PREDICTED: BAHD acyltransferase DCR-like [Solanum lycopersicum]	-	GO:0016747//transferase activity, transferring acyl groups other than amino-acyl groups	GO:0009628//response to abiotic stimulus	-	protein_coding
Epidermal_cell	Solyc05g041200.4	HPD	2.68672	0.424552	0.611	0.265	-2.66154	1.07386e-73	4.30359e-69	down	HPD	PREDICTED: 4-hydroxyphenylpyruvate dioxygenase-like [Solanum lycopersicum]	GO:0009536//plastid	GO:0005515//protein binding;GO:0016702//oxidoreductase activity, acting on single donors with incorporation of molecular oxygen, incorporation of two atoms of oxygen;GO:0043169//cation binding	GO:0006558//L-phenylalanine metabolic process;GO:0006570//tyrosine metabolic process;GO:0016109//tetraterpenoid biosynthetic process;GO:0018130//heterocycle biosynthetic process;GO:1901663//quinone biosynthetic process	-	protein_coding
Epidermal_cell	Solyc04g071120.3	STY46	0.275487	0.0436211	0.131	0.044	-2.6561	5.67706e-10	2.27514e-05	down	STY46	PREDICTED: serine/threonine-protein kinase STY46-like isoform X1 [Solanum lycopersicum]	-	GO:0004713//protein tyrosine kinase activity;GO:0031406//carboxylic acid binding;GO:0032550//purine ribonucleoside binding	GO:0006468//protein phosphorylation	-	protein_coding
Epidermal_cell	Solyc06g072550.3	VIT_17s0000g00560	0.341811	0.0541909	0.155	0.046	-2.65484	9.96222e-15	3.99246e-10	down	VIT_17s0000g00560	PREDICTED: CASP-like protein 1F1 [Solanum lycopersicum]	GO:0016020//membrane	-	-	-	protein_coding
Epidermal_cell	Solyc03g114100.1	Solyc03g114100.1	4.92852	0.792276	0.721	0.368	-2.63693	1.99188e-96	7.98265e-92	down	Solyc03g114100.1	PREDICTED: uncharacterized protein LOC101251567 [Solanum lycopersicum]	GO:0009536//plastid	-	GO:0009743//response to carbohydrate	-	protein_coding
Epidermal_cell	Solyc02g089630.3	POX2	1.59944	0.260348	0.427	0.145	-2.61859	8.79868e-46	3.52616e-41	down	POX2	PREDICTED: proline dehydrogenase 2, mitochondrial-like [Solanum lycopersicum]	GO:0043231//intracellular membrane-bounded organelle	GO:0016645//oxidoreductase activity, acting on the CH-NH group of donors	GO:0001101//response to acid chemical;GO:0006536//glutamate metabolic process;GO:0006560//proline metabolic process;GO:0006605//protein targeting;GO:0006950//response to stress;GO:0009404//toxin metabolic process;GO:0009694//jasmonic acid metabolic process;GO:0009755//hormone-mediated signaling pathway;GO:0014070//response to organic cyclic compound;GO:0043067//regulation of programmed cell death…	-	protein_coding
Epidermal_cell	Solyc03g013440.4	AVT1I	0.774672	0.126211	0.296	0.058	-2.61679	1.06986e-37	4.28758e-33	down	AVT1I	PREDICTED: vacuolar amino acid transporter 1-like isoform X4 [Solanum lycopersicum]	GO:0031224//intrinsic component of membrane	-	GO:0006812//cation transport;GO:0046942//carboxylic acid transport	-	protein_coding
Epidermal_cell	Solyc03g081320.3	Solyc03g081320.3	3.49718	0.570579	0.681	0.299	-2.61548	1.66582e-95	6.67596e-91	down	Solyc03g081320.3	PREDICTED: stAR-related lipid transfer protein 7, mitochondrial-like isoform X1 [Nicotiana tabacum]	GO:0043231//intracellular membrane-bounded organelle	-	-	-	protein_coding
Epidermal_cell	Solyc08g083280.3	At1g32780	2.12374	0.346489	0.494	0.177	-2.61538	1.65475e-51	6.63157e-47	down	At1g32780	PREDICTED: alcohol dehydrogenase-like 4 [Solanum lycopersicum]	GO:0042579//microbody	GO:0016616//oxidoreductase activity, acting on the CH-OH group of donors, NAD or NADP as acceptor;GO:0016657//oxidoreductase activity, acting on NAD(P)H, nitrogenous group as acceptor;GO:0046914//transition metal ion binding	GO:0000160//phosphorelay signal transduction system;GO:0006081//cellular aldehyde metabolic process;GO:0006090//pyruvate metabolic process;GO:0006568//tryptophan metabolic process;GO:0009408//response to heat;GO:0009683//indoleacetic acid metabolic process;GO:0009791//post-embryonic development;GO:0016265//death;GO:0032879//regulation of localization	-	protein_coding
Epidermal_cell	Solyc02g094400.4	GDPD1	3.78153	0.624758	0.606	0.265	-2.59741	1.39779e-67	5.6018e-63	down	GDPD1	PREDICTED: glycerophosphodiester phosphodiesterase GDPD1, chloroplastic [Solanum lycopersicum]	GO:0009536//plastid	GO:0008081//phosphoric diester hydrolase activity;GO:0046872//metal ion binding	GO:0010038//response to metal ion;GO:0019400//alditol metabolic process;GO:0072501//cellular divalent inorganic anion homeostasis	-	protein_coding
Epidermal_cell	Solyc07g056530.3	At3g14410	0.202183	0.033756	0.112	0.035	-2.5789	6.00378e-10	2.40607e-05	down	At3g14410	PREDICTED: probable sugar phosphate/phosphate translocator At3g14410 [Solanum lycopersicum]	GO:0005840//ribosome;GO:0031224//intrinsic component of membrane	GO:0008509//anion transmembrane transporter activity;GO:0070011//peptidase activity, acting on L-amino acid peptides	GO:0006820//anion transport;GO:0015851//nucleobase transport;GO:0019941//modification-dependent protein catabolic process	-	protein_coding
Epidermal_cell	Solyc06g007930.3	CYTB5-B	1.51462	0.256231	0.514	0.159	-2.56297	1.93182e-60	7.74195e-56	down	CYTB5-B	PREDICTED: cytochrome b5 [Solanum lycopersicum]	GO:0031090//organelle membrane;GO:0031224//intrinsic component of membrane;GO:0044434//chloroplast part	GO:0003824//catalytic activity;GO:0043169//cation binding;GO:0046906//tetrapyrrole binding	GO:0006694//steroid biosynthetic process;GO:0009617//response to bacterium;GO:0016104//triterpenoid biosynthetic process;GO:0043446//cellular alkane metabolic process	-	protein_coding
Epidermal_cell	Solyc07g052480.3	Solyc07g052480.3	4.02566	0.689583	0.506	0.236	-2.54526	7.40265e-40	2.96669e-35	down	Solyc07g052480.3	-	-	-	-	-	protein_coding
Epidermal_cell	Solyc10g080610.1	At1g15670	1.10417	0.19043	0.363	0.129	-2.53501	4.31421e-34	1.72896e-29	down	At1g15670	PREDICTED: F-box/kelch-repeat protein At1g15670-like [Solanum lycopersicum]	-	-	-	-	protein_coding
Epidermal_cell	Solyc06g071070.1	At3g03980	3.69458	0.641026	0.692	0.345	-2.52677	3.9867e-96	1.59771e-91	down	At3g03980	PREDICTED: short-chain type dehydrogenase/reductase-like [Solanum lycopersicum]	-	GO:0003824//catalytic activity;GO:0005488//binding	GO:0042221//response to chemical;GO:0044710//single-organism metabolic process	-	protein_coding
Epidermal_cell	Solyc04g082290.4	Solyc04g082290.4	1.89164	0.32826	0.442	0.204	-2.52636	9.06482e-37	3.63282e-32	down	Solyc04g082290.4	PREDICTED: uncharacterized protein LOC101255492 [Solanum lycopersicum]	GO:0009532//plastid stroma	-	-	-	protein_coding
Epidermal_cell	Solyc01g111880.4	STY46	1.7039	0.298772	0.499	0.2	-2.51133	3.9179e-53	1.57014e-48	down	STY46	PREDICTED: serine/threonine-protein kinase STY46 isoform X2 [Solanum lycopersicum]	-	GO:0004713//protein tyrosine kinase activity;GO:0036094//small molecule binding;GO:0043168//anion binding	GO:0006468//protein phosphorylation;GO:0006996//organelle organization	-	protein_coding
Epidermal_cell	Solyc09g074970.3	TPK1	0.632907	0.111533	0.282	0.106	-2.50346	1.93299e-27	7.74667e-23	down	TPK1	PREDICTED: thiamine pyrophosphokinase 1 isoform X1 [Solanum lycopersicum]	GO:0044444//cytoplasmic part	GO:0016778//diphosphotransferase activity;GO:0019842//vitamin binding;GO:0032550//purine ribonucleoside binding	GO:0006796//phosphate-containing compound metabolic process;GO:0009108//coenzyme biosynthetic process;GO:0042723//thiamine-containing compound metabolic process	-	protein_coding
Epidermal_cell	Solyc10g078490.2	SIP1-1	1.12895	0.199168	0.485	0.177	-2.50233	7.62661e-52	3.05644e-47	down	SIP1-1	aquaporin SIP1-2-like [Solanum lycopersicum]	-	-	-	-	protein_coding
Epidermal_cell	Solyc07g005300.1	Solyc07g005300.1	0.243812	0.0433657	0.126	0.026	-2.48841	7.56996e-14	3.03374e-09	down	Solyc07g005300.1	-	-	-	-	-	protein_coding
Epidermal_cell	Solyc06g071830.2	BT1	2.38427	0.425444	0.481	0.195	-2.48622	2.49106e-42	9.98318e-38	down	BT1	PREDICTED: BTB/POZ and TAZ domain-containing protein 1 [Solanum lycopersicum]	GO:0043231//intracellular membrane-bounded organelle	GO:0005515//protein binding;GO:0046914//transition metal ion binding;GO:0090595//acetyl-CoA:L-lysine N6-acetyltransferase	GO:0000302//response to reactive oxygen species;GO:0001101//response to acid chemical;GO:0006970//response to osmotic stress;GO:0009755//hormone-mediated signaling pathway;GO:0009756//carbohydrate mediated signaling;GO:0010468//regulation of gene expression;GO:0016570//histone modification;GO:0045740//positive regulation of DNA replication;GO:0048229//gametophyte development;GO:0048511//rhythmic …	TAZ	protein_coding
Epidermal_cell	Solyc03g115700.3	KIN10	0.391333	0.0702934	0.227	0.083	-2.47525	2.28416e-17	9.15399e-13	down	KIN10	SNF1-related protein kinase [Solanum lycopersicum]	-	-	-	-	protein_coding
Epidermal_cell	Solyc03g111720.3	E4	6.01818	1.09268	0.704	0.372	-2.46135	3.85878e-88	1.54644e-83	down	E4	peptide methionine sulfoxide reductase [Solanum lycopersicum]	GO:0009526//plastid envelope;GO:0009532//plastid stroma	GO:0016671//oxidoreductase activity, acting on a sulfur group of donors, disulfide as acceptor	GO:0006355//regulation of transcription, DNA-templated;GO:0006544//glycine metabolic process;GO:0006979//response to oxidative stress;GO:0009639//response to red or far red light;GO:0009725//response to hormone;GO:0016192//vesicle-mediated transport;GO:0032989//cellular component morphogenesis;GO:0036211//protein modification process;GO:0040007//growth;GO:0044267//cellular protein metabolic proce…	-	protein_coding
Epidermal_cell	Solyc09g074320.3	BSL1	0.241198	0.0440825	0.117	0.056	-2.44927	4.60021e-07	0.0184358	down	BSL1	Hop-interacting protein THI129 [Solanum lycopersicum]	GO:0016020//membrane;GO:0044444//cytoplasmic part	GO:0016787//hydrolase activity;GO:0046914//transition metal ion binding	GO:0006796//phosphate-containing compound metabolic process	-	protein_coding
Epidermal_cell	Solyc05g015610.3	AHK3	1.00907	0.184855	0.413	0.135	-2.44792	1.98287e-39	7.94654e-35	down	AHK3	PREDICTED: histidine kinase 3 [Solanum lycopersicum]	-	-	-	ARR-B	protein_coding
Epidermal_cell	Solyc05g007060.4	Solyc05g007060.4	0.146067	0.0268238	0.101	0.032	-2.44066	1.45609e-08	0.000583544	down	Solyc05g007060.4	PREDICTED: uncharacterized protein LOC101257368 [Solanum lycopersicum]	GO:0009536//plastid	-	-	-	protein_coding
Epidermal_cell	Solyc12g096460.3	Solyc12g096460.3	0.242892	0.0448053	0.188	0.056	-2.43595	2.71488e-17	1.08801e-12	down	Solyc12g096460.3	PREDICTED: uncharacterized protein LOC101255571 [Solanum lycopersicum]	GO:0044464//cell part	-	GO:0006625//protein targeting to peroxisome;GO:0009062//fatty acid catabolic process;GO:0009648//photoperiodism	-	protein_coding
Epidermal_cell	Solyc02g088340.4	WRKY3	1.96485	0.364966	0.445	0.173	-2.42826	1.68274e-41	6.74374e-37	down	WRKY3	WRKY transcription factor 3 [Solanum lycopersicum]	GO:0043231//intracellular membrane-bounded organelle	GO:0000975//regulatory region DNA binding	GO:0001101//response to acid chemical;GO:0002832//negative regulation of response to biotic stimulus;GO:0009725//response to hormone	WRKY	protein_coding
Epidermal_cell	Solyc02g091700.3	At5g65660	8.21944	1.53461	0.75	0.376	-2.4211	2.74532e-94	1.10021e-89	down	At5g65660	PREDICTED: uncharacterized protein At5g65660 [Solanum lycopersicum]	GO:0016020//membrane;GO:0043231//intracellular membrane-bounded organelle	-	-	-	protein_coding
Epidermal_cell	Solyc06g075310.4	AAK6	0.133422	0.0248457	0.119	0.037	-2.42022	2.2651e-10	9.07762e-06	down	AAK6	PREDICTED: adenylate kinase isoenzyme 6 homolog isoform X2 [Solanum lycopersicum]	GO:0043231//intracellular membrane-bounded organelle	GO:0016776//phosphotransferase activity, phosphate group as acceptor;GO:0017111//nucleoside-triphosphatase activity;GO:0032550//purine ribonucleoside binding	GO:0009117//nucleotide metabolic process;GO:0044707//single-multicellular organism process;GO:0048589//developmental growth	-	protein_coding
Epidermal_cell	Solyc12g007280.3	CKL4	0.265235	0.0496324	0.142	0.042	-2.41556	7.08327e-12	2.83869e-07	down	CKL4	protein kinase superfamily protein [Solanum lycopersicum]	GO:0043231//intracellular membrane-bounded organelle	GO:0004672//protein kinase activity;GO:0032550//purine ribonucleoside binding	GO:0006468//protein phosphorylation;GO:0009639//response to red or far red light;GO:0030522//intracellular receptor signaling pathway	-	protein_coding
Epidermal_cell	Solyc10g078550.4	GDH1	0.613677	0.115398	0.183	0.053	-2.40985	6.72294e-17	2.69428e-12	down	GDH1	glutamate dehydrogenase [Solanum lycopersicum]	GO:0031090//organelle membrane;GO:0044429//mitochondrial part	GO:0016639//oxidoreductase activity, acting on the CH-NH2 group of donors, NAD or NADP as acceptor;GO:0032550//purine ribonucleoside binding;GO:0046914//transition metal ion binding	GO:0006575//cellular modified amino acid metabolic process;GO:0006595//polyamine metabolic process;GO:0006970//response to osmotic stress;GO:0009072//aromatic amino acid family metabolic process;GO:0009642//response to light intensity;GO:0010038//response to metal ion;GO:0016192//vesicle-mediated transport;GO:0061024//membrane organization	-	protein_coding
Epidermal_cell	Solyc09g082780.3	TSJT1	1.69296	0.318739	0.506	0.204	-2.40873	5.19986e-50	2.08389e-45	down	TSJT1	PREDICTED: stem-specific protein TSJT1 [Solanum lycopersicum]	GO:0005911//cell-cell junction;GO:0016020//membrane;GO:0043231//intracellular membrane-bounded organelle;GO:0044444//cytoplasmic part	GO:0005488//binding	GO:0006575//cellular modified amino acid metabolic process;GO:0006595//polyamine metabolic process;GO:0006725//cellular aromatic compound metabolic process;GO:0006950//response to stress;GO:0009746//response to hexose;GO:0009863//salicylic acid mediated signaling pathway;GO:0034285//response to disaccharide;GO:0042743//hydrogen peroxide metabolic process	-	protein_coding
Epidermal_cell	Solyc07g054730.1	Solyc07g054730.1	3.27229	0.616278	0.63	0.289	-2.40846	1.31477e-68	5.26908e-64	down	Solyc07g054730.1	PREDICTED: uncharacterized protein LOC107024246 [Solanum pennellii]	-	-	-	-	protein_coding
Epidermal_cell	Solyc08g068710.1	THT4	10.0123	1.90258	0.774	0.449	-2.39568	3.00479e-108	1.2042e-103	down	THT4	PREDICTED: tyramine N-feruloyltransferase 4/11-like [Solanum lycopersicum]	-	GO:0003824//catalytic activity	-	-	protein_coding
Epidermal_cell	Solyc04g074770.2	Solyc04g074770.2	1.49136	0.28355	0.356	0.14	-2.39454	1.41849e-29	5.68474e-25	down	Solyc04g074770.2	PREDICTED: uncharacterized protein LOC101267111 [Solanum lycopersicum]	-	-	-	-	protein_coding
Epidermal_cell	Solyc11g068430.3	FDX3	1.23224	0.235597	0.336	0.157	-2.3864	1.03673e-27	4.15479e-23	down	FDX3	PREDICTED: ferredoxin, root R-B1 [Solanum lycopersicum]	GO:0009536//plastid	GO:0043169//cation binding;GO:0051536//iron-sulfur cluster binding	GO:0006091//generation of precursor metabolites and energy;GO:0009687//abscisic acid metabolic process	-	protein_coding
Epidermal_cell	Solyc01g073860.3	Solyc01g073860.3	0.861278	0.165374	0.146	0.044	-2.38004	2.39066e-12	9.58081e-08	down	Solyc01g073860.3	uncharacterized LOC107857153 [Capsicum annuum]	-	-	GO:0002376//immune system process;GO:0006820//anion transport;GO:0006952//defense response;GO:0009987//cellular process;GO:0044767//single-organism developmental process;GO:0071702//organic substance transport;GO:0071705//nitrogen compound transport;GO:1901698//response to nitrogen compound	-	protein_coding
Epidermal_cell	Solyc08g067270.3	Solyc08g067270.3	0.229969	0.0441277	0.15	0.051	-2.37904	1.39524e-11	5.59155e-07	down	Solyc08g067270.3	PREDICTED: ras guanine nucleotide exchange factor L isoform X2 [Solanum lycopersicum]	-	-	-	-	protein_coding
Epidermal_cell	Solyc05g007980.3	SULTR3;3	0.249601	0.0481833	0.105	0.032	-2.37061	8.47696e-09	0.000339723	down	SULTR3;3	PREDICTED: probable sulfate transporter 3.3 [Solanum lycopersicum]	GO:0005911//cell-cell junction;GO:0031224//intrinsic component of membrane	GO:0015103//inorganic anion transmembrane transporter activity;GO:0015291//secondary active transmembrane transporter activity	GO:0008272//sulfate transport;GO:0044763//single-organism cellular process	-	protein_coding
Epidermal_cell	Solyc04g016180.3	MUCI21	0.187579	0.0362148	0.101	0.019	-2.36964	3.93708e-12	1.57783e-07	down	MUCI21	PREDICTED: EGF domain-specific O-linked N-acetylglucosamine transferase-like [Solanum lycopersicum]	-	GO:0016740//transferase activity	GO:0007568//aging;GO:0010243//response to organonitrogen compound	-	protein_coding
Epidermal_cell	Solyc03g083730.1	PMEI11	12.0384	2.33989	0.845	0.539	-2.36308	3.22962e-133	1.2943e-128	down	PMEI11	PREDICTED: 21 kDa protein-like [Solanum lycopersicum]	-	-	GO:0008152//metabolic process	-	protein_coding
Epidermal_cell	Solyc04g007250.1	Solyc04g007250.1	0.50424	0.0981767	0.204	0.073	-2.35947	8.48358e-16	3.39988e-11	down	Solyc04g007250.1	PREDICTED: uncharacterized protein LOC104646739 [Solanum lycopersicum]	-	-	GO:0010033//response to organic substance;GO:0044763//single-organism cellular process;GO:0050794//regulation of cellular process;GO:0051716//cellular response to stimulus;GO:1901700//response to oxygen-containing compound	-	protein_coding
Epidermal_cell	Solyc08g068730.1	THT4	1.33674	0.260583	0.352	0.131	-2.35846	4.80905e-31	1.92728e-26	down	THT4	N-hydroxycinnamoyl-CoA:tyramine N-hydroxycinnamoyl transferase THT1-3 [Solanum lycopersicum]	-	GO:0003824//catalytic activity	-	-	protein_coding
Epidermal_cell	Solyc12g007285.1	Solyc12g007285.1	0.520838	0.101776	0.286	0.109	-2.3543	1.33445e-22	5.34795e-18	down	Solyc12g007285.1	-	-	-	-	-	protein_coding
Epidermal_cell	Solyc08g077530.3	BAM3	1.54634	0.302424	0.387	0.18	-2.35383	7.03749e-30	2.82034e-25	down	BAM3	PREDICTED: beta-amylase 3, chloroplastic [Solanum lycopersicum]	GO:0009532//plastid stroma	GO:0016160//amylase activity	GO:0000023//maltose metabolic process;GO:0005982//starch metabolic process;GO:0006950//response to stress	-	protein_coding
Epidermal_cell	Solyc05g006550.4	TOR1L4	0.283715	0.0554304	0.152	0.052	-2.3536	2.09199e-11	8.38384e-07	down	TOR1L4	PREDICTED: microtubule-associated protein TORTIFOLIA1-like [Solanum lycopersicum]	-	-	-	-	protein_coding
Epidermal_cell	Solyc09g089540.4	Solyc09g089540.4	0.570619	0.112457	0.143	0.061	-2.34212	2.62743e-08	0.00105297	down	Solyc09g089540.4	-	-	-	-	-	protein_coding
Epidermal_cell	Solyc04g078460.3	At3g16150	2.06784	0.411664	0.402	0.178	-2.32831	3.92347e-31	1.57237e-26	down	At3g16150	probable isoaspartyl peptidase/L-asparaginase 2 [Solanum lycopersicum]	-	GO:0008242//omega peptidase activity	GO:0019538//protein metabolic process	-	protein_coding
Epidermal_cell	Solyc10g008400.1	RMA1H1	1.57375	0.315279	0.406	0.136	-2.31914	4.27176e-37	1.71195e-32	down	RMA1H1	PREDICTED: E3 ubiquitin-protein ligase RMA1H1 [Solanum lycopersicum]	-	-	-	-	protein_coding
Epidermal_cell	Solyc11g006470.2	BC10	0.445715	0.0901753	0.218	0.085	-2.30404	1.13358e-15	4.54292e-11	down	BC10	Glycosyl transferase, family 14 [Cynara cardunculus var. scolymus] [Cynara cardunculus]	-	GO:0016757//transferase activity, transferring glycosyl groups	-	-	protein_coding
Epidermal_cell	Solyc04g015020.3	Solyc04g015020.3	1.85038	0.374986	0.55	0.242	-2.30261	2.03981e-55	8.17476e-51	down	Solyc04g015020.3	PREDICTED: neurofilament heavy polypeptide [Solanum lycopersicum]	-	GO:0043169//cation binding	-	-	protein_coding
Epidermal_cell	Solyc02g086590.3	CRK42	0.473605	0.0961839	0.247	0.075	-2.29862	2.98976e-21	1.19818e-16	down	CRK42	PREDICTED: cysteine-rich receptor-like protein kinase 42 [Solanum lycopersicum]	GO:0016020//membrane	GO:0004672//protein kinase activity;GO:0005515//protein binding;GO:0043167//ion binding	GO:0006468//protein phosphorylation;GO:0009814//defense response, incompatible interaction;GO:0010260//organ senescence	-	protein_coding
Epidermal_cell	Solyc08g007170.1	Solyc08g007170.1	0.623439	0.126784	0.332	0.111	-2.29697	1.54597e-30	6.19563e-26	down	Solyc08g007170.1	PREDICTED: trihelix transcription factor ASIL2-like [Solanum lycopersicum]	GO:0043231//intracellular membrane-bounded organelle	GO:0000975//regulatory region DNA binding;GO:0001071//nucleic acid binding transcription factor activity	GO:0010468//regulation of gene expression	Trihelix	protein_coding
Epidermal_cell	Solyc12g098850.2	DGAT3	0.675521	0.13801	0.308	0.1	-2.29039	2.55353e-27	1.02335e-22	down	DGAT3	PREDICTED: NKAP family protein CG6066 [Solanum lycopersicum]	-	-	-	-	protein_coding
Epidermal_cell	Solyc03g083720.1	PMEI10	1.46233	0.299284	0.459	0.166	-2.2883	3.55689e-45	1.42546e-40	down	PMEI10	PREDICTED: 21 kDa protein-like [Solanum lycopersicum]	-	-	-	-	protein_coding
Epidermal_cell	Solyc01g079780.3	At5g19250	2.6107	0.540581	0.587	0.315	-2.27164	3.20769e-55	1.28551e-50	down	At5g19250	PREDICTED: uncharacterized GPI-anchored protein At5g19250-like [Solanum lycopersicum]	GO:0031225//anchored component of membrane	-	GO:0006568//tryptophan metabolic process;GO:0006721//terpenoid metabolic process;GO:0006873//cellular ion homeostasis;GO:0006970//response to osmotic stress;GO:0009683//indoleacetic acid metabolic process;GO:0009746//response to hexose;GO:0030001//metal ion transport;GO:0042044//fluid transport;GO:0048509//regulation of meristem development	-	protein_coding
Epidermal_cell	Solyc01g100370.3	Solyc01g100370.3	4.26622	0.886765	0.559	0.267	-2.2662	1.83901e-43	7.37002e-39	down	Solyc01g100370.3	universal stress protein A-like protein isoform 2 [Solanum lycopersicum]	GO:0043231//intracellular membrane-bounded organelle	GO:0003824//catalytic activity	GO:0010033//response to organic substance	-	protein_coding
Epidermal_cell	Solyc08g078340.3	KUA1	1.83834	0.384275	0.61	0.222	-2.2579	9.75543e-69	3.90959e-64	down	KUA1	PREDICTED: transcription factor MYB1R1 isoform X1 [Solanum lycopersicum]	-	GO:0001071//nucleic acid binding transcription factor activity;GO:0003676//nucleic acid binding;GO:0046914//transition metal ion binding	GO:0010468//regulation of gene expression	ARR-B	protein_coding
Epidermal_cell	Solyc09g084480.3	PIIF	1.62258	0.343907	0.405	0.161	-2.23787	6.20866e-31	2.48818e-26	down	PIIF	PREDICTED: wound-induced proteinase inhibitor 1-like [Solanum lycopersicum]	GO:0030312//external encapsulating structure	GO:0004866//endopeptidase inhibitor activity;GO:0016787//hydrolase activity	GO:0006812//cation transport;GO:0006950//response to stress;GO:0009620//response to fungus;GO:0010466//negative regulation of peptidase activity	-	protein_coding
Epidermal_cell	Solyc08g066980.4	UGNT1	0.136057	0.0289176	0.105	0.035	-2.23027	3.72533e-08	0.00149296	down	UGNT1	PREDICTED: UDP-N-acetylglucosamine/UDP-glucose/GDP-mannose transporter [Solanum lycopersicum]	GO:0031224//intrinsic component of membrane	-	GO:0044763//single-organism cellular process;GO:0044765//single-organism transport	-	protein_coding
Epidermal_cell	Solyc09g065000.4	GIP1	0.46065	0.0989867	0.216	0.059	-2.21722	1.17543e-20	4.71065e-16	down	GIP1	PREDICTED: basic 7S globulin-like [Solanum lycopersicum]	GO:0005618//cell wall;GO:0005911//cell-cell junction;GO:0016020//membrane;GO:0043231//intracellular membrane-bounded organelle;GO:0044444//cytoplasmic part	-	GO:0006970//response to osmotic stress	-	protein_coding
Epidermal_cell	Solyc08g077920.3	IDH5	0.15822	0.034084	0.108	0.042	-2.21146	5.94708e-08	0.00238335	down	IDH5	PREDICTED: 3-isopropylmalate dehydrogenase, chloroplastic-like isoform X1 [Solanum lycopersicum]	GO:0009536//plastid	GO:0000166//nucleotide binding;GO:0004448//isocitrate dehydrogenase activity;GO:0032550//purine ribonucleoside binding;GO:0046914//transition metal ion binding	GO:0006101//citrate metabolic process;GO:0006511//ubiquitin-dependent protein catabolic process;GO:0009725//response to hormone;GO:0009746//response to hexose;GO:0034285//response to disaccharide;GO:0035966//response to topologically incorrect protein;GO:0043623//cellular protein complex assembly;GO:0048588//developmental cell growth	-	protein_coding
Epidermal_cell	Solyc02g090350.4	CYP76B6	0.307577	0.0666161	0.109	0.038	-2.20531	2.87804e-08	0.0011534	down	CYP76B6	PREDICTED: geraniol 8-hydroxylase [Solanum lycopersicum]	GO:0031090//organelle membrane;GO:0031224//intrinsic component of membrane;GO:0043231//intracellular membrane-bounded organelle	GO:0016709//oxidoreductase activity, acting on paired donors, with incorporation or reduction of molecular oxygen, NAD(P)H as one donor, and incorporation of one atom of oxygen;GO:0046906//tetrapyrrole binding;GO:0046914//transition metal ion binding	GO:0016098//monoterpenoid metabolic process	-	protein_coding
Epidermal_cell	Solyc06g066420.4	Solyc06g066420.4	1.67566	0.364237	0.405	0.14	-2.20147	2.1712e-35	8.70131e-31	down	Solyc06g066420.4	PREDICTED: suppressor protein SRP40-like isoform X1 [Ipomoea nil]	GO:0016604//nuclear body	-	GO:0006950//response to stress;GO:0010038//response to metal ion	-	protein_coding
Epidermal_cell	Solyc06r029630.1	Solyc06r029630.1	0.326725	0.0710378	0.252	0.08	-2.19983	2.58367e-22	1.03543e-17	down	Solyc06r029630.1	-	-	-	-	-	lincRNA
Epidermal_cell	Solyc12g056600.3	ZSD1	1.15188	0.250842	0.271	0.137	-2.19868	1.56328e-17	6.26501e-13	down	ZSD1	short-chain dehydrogenase-reductase [Solanum lycopersicum]	-	GO:0016616//oxidoreductase activity, acting on the CH-OH group of donors, NAD or NADP as acceptor	GO:0044710//single-organism metabolic process	-	protein_coding
Epidermal_cell	Solyc04g076880.3	PCKA	2.56242	0.558355	0.43	0.189	-2.19805	3.33769e-33	1.33761e-28	down	PCKA	phosphoenolpyruvate carboxykinase [Solanum lycopersicum]	GO:0043231//intracellular membrane-bounded organelle;GO:0043232//intracellular non-membrane-bounded organelle;GO:0044444//cytoplasmic part	GO:0000166//nucleotide binding;GO:0004611//phosphoenolpyruvate carboxykinase activity;GO:0016772//transferase activity, transferring phosphorus-containing groups;GO:0032550//purine ribonucleoside binding	GO:0006006//glucose metabolic process;GO:0006796//phosphate-containing compound metabolic process;GO:0009267//cellular response to starvation;GO:0010038//response to metal ion;GO:0050832//defense response to fungus	-	protein_coding
Epidermal_cell	Solyc11g071870.2	UBC4	0.293452	0.0642086	0.187	0.07	-2.19053	2.44262e-13	9.78904e-09	down	UBC4	PREDICTED: ubiquitin-conjugating enzyme E2-23 kDa-like [Solanum lycopersicum]	GO:0044444//cytoplasmic part	GO:0016879//ligase activity, forming carbon-nitrogen bonds;GO:0019787//ubiquitin-like protein transferase activity;GO:0032550//purine ribonucleoside binding	GO:0019941//modification-dependent protein catabolic process;GO:0032446//protein modification by small protein conjugation	-	protein_coding
Epidermal_cell	Solyc05g006340.3	JGB	0.280431	0.0614145	0.156	0.052	-2.18916	1.81992e-12	7.29353e-08	down	JGB	PREDICTED: myosin heavy chain kinase B-like [Solanum lycopersicum]	GO:0016020//membrane;GO:0043234//protein complex;GO:0044424//intracellular part	GO:0016301//kinase activity	GO:0009725//response to hormone;GO:0015833//peptide transport	-	protein_coding
Epidermal_cell	Solyc02g084870.3	MPK7	0.280148	0.0613573	0.13	0.038	-2.18905	6.56543e-11	2.63116e-06	down	MPK7	mitogen-activated protein kinase 8 [Solanum lycopersicum]	GO:0043231//intracellular membrane-bounded organelle	GO:0004702//receptor signaling protein serine/threonine kinase activity;GO:0032550//purine ribonucleoside binding	GO:0000160//phosphorelay signal transduction system;GO:0000302//response to reactive oxygen species;GO:0003006//developmental process involved in reproduction;GO:0006625//protein targeting to peroxisome;GO:0006796//phosphate-containing compound metabolic process;GO:0006952//defense response;GO:0006970//response to osmotic stress;GO:0009062//fatty acid catabolic process;GO:0009755//hormone-mediate…	-	protein_coding
Epidermal_cell	Solyc05g053000.1	AHL15	0.226739	0.0496816	0.162	0.058	-2.18799	2.43932e-11	9.77583e-07	down	AHL15	PREDICTED: AT-hook motif nuclear-localized protein 15-like [Solanum lycopersicum]	-	-	-	-	protein_coding
Epidermal_cell	Solyc05g053320.1	Solyc05g053320.1	0.701429	0.153963	0.364	0.15	-2.18698	7.03198e-32	2.81814e-27	down	Solyc05g053320.1	Retrovirus-related Pol polyprotein from transposon TNT 1-94 [Cajanus cajan]	-	GO:0005488//binding;GO:0016787//hydrolase activity	GO:0008152//metabolic process	-	protein_coding
Epidermal_cell	Solyc11g011220.2	Solyc11g011220.2	2.42089	0.532182	0.605	0.29	-2.18533	3.28516e-56	1.31656e-51	down	Solyc11g011220.2	DUF2359 domain-containing protein [Cephalotus follicularis]	GO:0005911//cell-cell junction;GO:0031090//organelle membrane;GO:0043231//intracellular membrane-bounded organelle;GO:0044444//cytoplasmic part	-	GO:0006006//glucose metabolic process;GO:0006739//NADP metabolic process;GO:0006970//response to osmotic stress;GO:0007165//signal transduction	-	protein_coding
Epidermal_cell	Solyc08g080570.4	UGE1	0.764933	0.168492	0.335	0.158	-2.18199	1.82936e-26	7.33133e-22	down	UGE1	PREDICTED: bifunctional UDP-glucose 4-epimerase and UDP-xylose 4-epimerase 1 [Solanum lycopersicum]	GO:0016020//membrane;GO:0044444//cytoplasmic part	GO:0005515//protein binding;GO:0016857//racemase and epimerase activity, acting on carbohydrates and derivatives;GO:0048037//cofactor binding	GO:0006012//galactose metabolic process;GO:0009226//nucleotide-sugar biosynthetic process;GO:0045226//extracellular polysaccharide biosynthetic process;GO:0045229//external encapsulating structure organization;GO:0048229//gametophyte development	-	protein_coding
Epidermal_cell	Solyc01g150164.1	Solyc01g150164.1	1.69835	0.374863	0.579	0.248	-2.1794	5.59311e-61	2.24149e-56	down	Solyc01g150164.1	BnaC05g20800D [Brassica napus]	-	-	GO:0009628//response to abiotic stimulus;GO:0009814//defense response, incompatible interaction	-	protein_coding
Epidermal_cell	Solyc07g007250.4	Solyc07g007250.4	0.662403	0.146186	0.152	0.059	-2.17914	1.50942e-09	6.04914e-05	down	Solyc07g007250.4	metallocarboxypeptidase inhibitor precursor [Solanum lycopersicum]	-	GO:0030234//enzyme regulator activity	GO:0043086//negative regulation of catalytic activity	-	protein_coding
Epidermal_cell	Solyc03g098795.1	PIN2T	0.522126	0.115437	0.152	0.056	-2.17632	1.71879e-10	6.88821e-06	down	PIN2T	PREDICTED: proteinase inhibitor type-2 P303.51-like isoform X2 [Solanum lycopersicum]	-	GO:0004866//endopeptidase inhibitor activity	GO:0001906//cell killing;GO:0009620//response to fungus;GO:0010466//negative regulation of peptidase activity;GO:0042742//defense response to bacterium	-	protein_coding
Epidermal_cell	Solyc01g099910.4	ephA	0.457454	0.101273	0.202	0.066	-2.17427	1.0788e-15	4.3234e-11	down	ephA	PREDICTED: bifunctional epoxide hydrolase 2 [Solanum lycopersicum]	GO:0005737//cytoplasm	GO:0004713//protein tyrosine kinase activity	GO:0006468//protein phosphorylation	-	protein_coding
Epidermal_cell	Solyc08g066770.3	NPR4	0.543482	0.120849	0.186	0.088	-2.1681	7.39023e-12	2.96171e-07	down	NPR4	PREDICTED: ankyrin repeat-containing protein NPR4-like [Solanum lycopersicum]	-	-	GO:0009605//response to external stimulus;GO:0009607//response to biotic stimulus	-	protein_coding
Epidermal_cell	Solyc05g006660.4	Solyc05g006660.4	1.26948	0.283226	0.481	0.198	-2.16381	1.77624e-40	7.11847e-36	down	Solyc05g006660.4	PREDICTED: uncharacterized protein LOC101249264 [Solanum lycopersicum]	GO:0016020//membrane;GO:0043231//intracellular membrane-bounded organelle	-	GO:0046942//carboxylic acid transport	-	protein_coding
Epidermal_cell	Solyc04g077840.2	Solyc04g077840.2	0.267284	0.0598661	0.139	0.063	-2.1567	4.56329e-08	0.00182879	down	Solyc04g077840.2	PREDICTED: F-box/kelch-repeat protein At5g43190 [Solanum lycopersicum]	-	-	GO:0006812//cation transport	-	protein_coding
Epidermal_cell	Solyc04g015820.1	Solyc04g015820.1	0.671038	0.150884	0.156	0.064	-2.15221	1.3083e-09	5.24315e-05	down	Solyc04g015820.1	-	-	-	-	-	protein_coding
Epidermal_cell	Solyc02g085730.3	AOC	40.445	9.11798	0.949	0.841	-2.14916	1.66397e-203	6.66853e-199	down	AOC	allene oxide cyclase [Solanum lycopersicum]	GO:0009526//plastid envelope;GO:0009532//plastid stroma;GO:0031090//organelle membrane;GO:0044434//chloroplast part	GO:0009975//cyclase activity	GO:0001101//response to acid chemical;GO:0006605//protein targeting;GO:0006952//defense response;GO:0006970//response to osmotic stress;GO:0009620//response to fungus;GO:0009694//jasmonic acid metabolic process;GO:0009755//hormone-mediated signaling pathway;GO:0043067//regulation of programmed cell death	-	protein_coding
Epidermal_cell	Solyc05g007020.4	TLP1	1.2708	0.286871	0.429	0.219	-2.14688	1.57642e-25	6.31765e-21	down	TLP1	LOV/LOV protein [Solanum lycopersicum]	-	GO:0004871//signal transducer activity	GO:0006464//cellular protein modification process;GO:0016310//phosphorylation;GO:0035556//intracellular signal transduction	-	protein_coding
Epidermal_cell	Solyc03g031830.1	Solyc03g031830.1	0.254192	0.0575781	0.168	0.073	-2.14039	3.95254e-11	1.58402e-06	down	Solyc03g031830.1	PREDICTED: uncharacterized protein LOC101265899 [Solanum lycopersicum]	-	GO:0005515//protein binding;GO:0046914//transition metal ion binding	-	-	protein_coding
Epidermal_cell	Solyc01g096930.3	ALA1	0.290596	0.0658536	0.135	0.064	-2.13999	8.97915e-07	0.0359849	down	ALA1	PREDICTED: phospholipid-transporting ATPase 1 [Solanum lycopersicum]	-	-	-	-	protein_coding
Epidermal_cell	Solyc06g009380.3	Solyc06g009380.3	0.962828	0.218797	0.441	0.153	-2.13718	2.42898e-41	9.73439e-37	down	Solyc06g009380.3	PREDICTED: uncharacterized protein LOC101264013 [Solanum lycopersicum]	-	-	-	-	protein_coding
Epidermal_cell	Solyc03g020010.1	KTI5	1.06595	0.242581	0.184	0.088	-2.13514	1.79475e-12	7.19263e-08	down	KTI5	miraculin precursor [Solanum lycopersicum]	GO:0005576//extracellular region;GO:0030312//external encapsulating structure	GO:0016787//hydrolase activity;GO:0061135//endopeptidase regulator activity	GO:0000302//response to reactive oxygen species;GO:0001101//response to acid chemical;GO:0009642//response to light intensity;GO:0010466//negative regulation of peptidase activity;GO:0015698//inorganic anion transport;GO:0033554//cellular response to stress	-	protein_coding
Epidermal_cell	Solyc01g094330.3	Solyc01g094330.3	0.232437	0.0528371	0.134	0.031	-2.13511	1.80412e-13	7.23018e-09	down	Solyc01g094330.3	PREDICTED: uncharacterized protein LOC101260881 [Solanum lycopersicum]	-	-	-	-	protein_coding
Epidermal_cell	Solyc06g075170.1	Solyc06g075170.1	0.782703	0.178317	0.282	0.091	-2.1334	3.89748e-24	1.56196e-19	down	Solyc06g075170.1	Senescence regulator [Cynara cardunculus var. scolymus] [Cynara cardunculus]	GO:0043231//intracellular membrane-bounded organelle	-	-	-	protein_coding
Epidermal_cell	Solyc10g007700.3	RABB1C	0.123723	0.0284976	0.113	0.04	-2.11431	9.76748e-09	0.000391442	down	RABB1C	PREDICTED: ras-related protein RABB1c [Solanum lycopersicum]	-	-	-	-	protein_coding
Epidermal_cell	Solyc04g054950.3	TR1	0.659505	0.152889	0.295	0.114	-2.10817	7.11508e-23	2.85144e-18	down	TR1	PREDICTED: tropinone reductase homolog [Solanum lycopersicum]	-	GO:0016616//oxidoreductase activity, acting on the CH-OH group of donors, NAD or NADP as acceptor	GO:0044710//single-organism metabolic process	-	protein_coding
Epidermal_cell	Solyc10g008390.3	TRXM2	0.649292	0.150702	0.344	0.117	-2.10644	3.2607e-30	1.30676e-25	down	TRXM2	PREDICTED: thioredoxin-1 [Solanum pennellii]	-	-	-	-	protein_coding
Epidermal_cell	Solyc01g087180.4	Solyc01g087180.4	0.212305	0.0495747	0.104	0.023	-2.09624	1.05602e-10	4.2321e-06	down	Solyc01g087180.4	PREDICTED: uncharacterized protein LOC101246280 [Solanum lycopersicum]	GO:0043231//intracellular membrane-bounded organelle	-	GO:0005975//carbohydrate metabolic process;GO:0040007//growth;GO:0044711//single-organism biosynthetic process;GO:0044763//single-organism cellular process;GO:0050896//response to stimulus;GO:0071554//cell wall organization or biogenesis;GO:0071840//cellular component organization or biogenesis;GO:1901576//organic substance biosynthetic process	-	protein_coding
Epidermal_cell	Solyc08g080360.3	P2A12	0.97116	0.227236	0.423	0.166	-2.09503	3.56558e-37	1.42894e-32	down	P2A12	F-box protein PP2-B1 [Solanum lycopersicum]	-	GO:0005488//binding	GO:0032446//protein modification by small protein conjugation	-	protein_coding
Epidermal_cell	Solyc04g072020.3	CK1	3.79649	0.889246	0.64	0.32	-2.09389	5.45941e-56	2.18791e-51	down	CK1	PREDICTED: probable choline kinase 1 [Solanum lycopersicum]	GO:0005911//cell-cell junction;GO:0044424//intracellular part	GO:0016301//kinase activity;GO:0032550//purine ribonucleoside binding	GO:0001101//response to acid chemical;GO:0006656//phosphatidylcholine biosynthetic process;GO:0006950//response to stress;GO:0009694//jasmonic acid metabolic process;GO:0010243//response to organonitrogen compound;GO:0051707//response to other organism	-	protein_coding
Epidermal_cell	Solyc05g007590.4	CpNIFS3	0.157478	0.0368215	0.126	0.041	-2.09353	2.43111e-09	9.74291e-05	down	CpNIFS3	PREDICTED: probable L-cysteine desulfhydrase, chloroplastic [Solanum lycopersicum]	GO:0044444//cytoplasmic part	GO:0016846//carbon-sulfur lyase activity;GO:0016855//racemase and epimerase activity, acting on amino acids and derivatives;GO:0043168//anion binding	GO:0000097//sulfur amino acid biosynthetic process;GO:0006090//pyruvate metabolic process;GO:0006568//tryptophan metabolic process;GO:0009608//response to symbiont;GO:0009683//indoleacetic acid metabolic process	-	protein_coding
Epidermal_cell	Solyc02g069800.1	CXE15	4.59382	1.08185	0.51	0.24	-2.0861	6.04971e-41	2.42448e-36	down	CXE15	Abhydrolase superfamily protein [Solanum lycopersicum]	-	GO:0003824//catalytic activity	-	-	protein_coding
Epidermal_cell	Solyc03g119720.4	LIPF	0.689151	0.162245	0.262	0.098	-2.08597	5.01313e-18	2.00906e-13	down	LIPF	PREDICTED: triacylglycerol lipase 2 [Solanum lycopersicum]	-	GO:0003824//catalytic activity	GO:0044238//primary metabolic process	-	protein_coding
Epidermal_cell	Solyc01g066680.3	Solyc01g066680.3	8.15164	1.92244	0.175	0.072	-2.0841	6.60048e-10	2.64521e-05	down	Solyc01g066680.3	PREDICTED: phylloplanin-like [Solanum lycopersicum]	-	-	GO:0006950//response to stress	-	protein_coding
Epidermal_cell	Solyc12g056630.3	Solyc12g056630.3	0.719338	0.169851	0.397	0.153	-2.08175	3.89126e-33	1.55946e-28	down	Solyc12g056630.3	PREDICTED: uncharacterized protein LOC101258927 [Solanum lycopersicum]	-	-	-	-	protein_coding
Epidermal_cell	Solyc06g009640.2	BZIP53	1.99708	0.473107	0.61	0.313	-2.07742	1.41347e-59	5.66461e-55	down	BZIP53	PREDICTED: bZIP transcription factor 53-like [Solanum lycopersicum]	GO:0043231//intracellular membrane-bounded organelle	GO:0001071//nucleic acid binding transcription factor activity;GO:0003677//DNA binding;GO:0046983//protein dimerization activity	GO:0006355//regulation of transcription, DNA-templated;GO:0006605//protein targeting;GO:0010431//seed maturation;GO:0033554//cellular response to stress	bZIP	protein_coding
Epidermal_cell	Solyc03g117680.4	Solyc03g117680.4	3.17435	0.752704	0.71	0.405	-2.07616	3.48342e-86	1.39601e-81	down	Solyc03g117680.4	PREDICTED: uncharacterized protein LOC101254582 isoform X2 [Solanum lycopersicum]	-	-	-	-	protein_coding
Epidermal_cell	Solyc09g075680.1	TS	0.253376	0.0607023	0.152	0.07	-2.05965	3.84793e-11	1.5421e-06	down	TS	PREDICTED: 2-hydroxyisoflavanone dehydratase-like [Solanum lycopersicum]	-	GO:0016788//hydrolase activity, acting on ester bonds;GO:0016836//hydro-lyase activity	GO:0009699//phenylpropanoid biosynthetic process	-	protein_coding
Epidermal_cell	Solyc02g068300.3	LECRKS5	0.582617	0.140363	0.299	0.089	-2.0526	5.17783e-28	2.07507e-23	down	LECRKS5	clade XVI lectin receptor kinase precursor [Solanum lycopersicum]	GO:0016020//membrane	GO:0004672//protein kinase activity;GO:0036094//small molecule binding;GO:0097159//organic cyclic compound binding;GO:1901363//heterocyclic compound binding	GO:0006468//protein phosphorylation	-	protein_coding
Epidermal_cell	Solyc06g083440.3	CYTB5-B	0.516908	0.124842	0.339	0.108	-2.04892	8.50209e-32	3.4073e-27	down	CYTB5-B	PREDICTED: cytochrome b5-like [Solanum lycopersicum]	GO:0031090//organelle membrane;GO:0031224//intrinsic component of membrane;GO:0044434//chloroplast part	GO:0003824//catalytic activity;GO:0043169//cation binding;GO:0046906//tetrapyrrole binding	GO:0006694//steroid biosynthetic process;GO:0009617//response to bacterium;GO:0016104//triterpenoid biosynthetic process;GO:0043446//cellular alkane metabolic process	-	protein_coding
Epidermal_cell	Solyc08g005930.1	SKIP25	0.303504	0.0733884	0.168	0.07	-2.0466	3.84948e-10	1.54272e-05	down	SKIP25	PREDICTED: F-box/kelch-repeat protein SKIP25 [Solanum lycopersicum]	-	GO:0005488//binding	GO:0009628//response to abiotic stimulus;GO:0009987//cellular process;GO:0071704//organic substance metabolic process	-	protein_coding
Epidermal_cell	Solyc06g009050.3	Solyc06g009050.3	0.502151	0.121645	0.227	0.078	-2.04455	1.70463e-17	6.83147e-13	down	Solyc06g009050.3	PREDICTED: universal stress protein PHOS34 [Solanum lycopersicum]	GO:0016020//membrane;GO:0043231//intracellular membrane-bounded organelle	GO:0003824//catalytic activity	GO:0010033//response to organic substance	-	protein_coding
Epidermal_cell	Solyc01g094010.3	CXE8	0.215234	0.0520998	0.112	0.033	-2.04446	5.39968e-09	0.000216398	down	CXE8	alpha/beta-hydrolases superfamily protein [Solanum lycopersicum]	-	GO:0003824//catalytic activity	-	-	protein_coding
Epidermal_cell	Solyc02g077770.3	Solyc02g077770.3	0.535224	0.129946	0.222	0.101	-2.04139	1.5822e-13	6.34081e-09	down	Solyc02g077770.3	Os01g0678900, partial [Oryza sativa Japonica Group]	-	-	-	-	protein_coding
Epidermal_cell	Solyc08g078870.3	At4g12500	7.92475	1.92512	0.692	0.43	-2.04136	6.29904e-42	2.5244e-37	down	At4g12500	PREDICTED: 14 kDa proline-rich protein DC2.15-like [Solanum lycopersicum]	-	-	-	-	protein_coding
Epidermal_cell	Solyc04g015340.3	SCPL27	0.814531	0.198309	0.336	0.173	-2.03767	4.53586e-19	1.81779e-14	down	SCPL27	PREDICTED: serine carboxypeptidase-like 27 [Solanum lycopersicum]	GO:0043231//intracellular membrane-bounded organelle	GO:0004180//carboxypeptidase activity	GO:0000226//microtubule cytoskeleton organization;GO:0019538//protein metabolic process	-	protein_coding
Epidermal_cell	Solyc06g048510.4	ATG18D	0.308452	0.0751068	0.179	0.083	-2.03658	6.63875e-10	2.66055e-05	down	ATG18D	PREDICTED: autophagy-related protein 18c-like isoform X1 [Solanum tuberosum]	GO:0031090//organelle membrane;GO:0043231//intracellular membrane-bounded organelle;GO:0044444//cytoplasmic part	GO:0043169//cation binding	GO:0015031//protein transport;GO:0044248//cellular catabolic process;GO:0044763//single-organism cellular process;GO:1901575//organic substance catabolic process	-	protein_coding
Epidermal_cell	Solyc07g065970.1	ATJ11	2.64836	0.646454	0.55	0.331	-2.03431	1.27332e-39	5.10295e-35	down	ATJ11	PREDICTED: chaperone protein dnaJ 11, chloroplastic-like [Solanum lycopersicum]	-	-	-	-	protein_coding
Epidermal_cell	Solyc03g044820.4	PIR7A	0.33423	0.0819399	0.215	0.091	-2.02688	1.94557e-17	7.79706e-13	down	PIR7A	PREDICTED: salicylic acid-binding protein 2 isoform X1 [Solanum lycopersicum]	-	GO:0016787//hydrolase activity	-	-	protein_coding
Epidermal_cell	Solyc07g064740.3	Rab3gap1	0.438907	0.10798	0.22	0.094	-2.02215	5.68993e-13	2.2803e-08	down	Rab3gap1	PREDICTED: rab3 GTPase-activating protein catalytic subunit [Solanum lycopersicum]	-	-	-	-	protein_coding
Epidermal_cell	Solyc10g085140.2	At5g58770	0.747152	0.18539	0.316	0.135	-2.01025	1.82967e-23	7.33258e-19	down	At5g58770	cis-prenyltransferase 5 [Solanum lycopersicum]	-	GO:0004659//prenyltransferase activity	-	-	protein_coding
Epidermal_cell	Solyc06g071210.3	ATPK2	0.28179	0.0699934	0.195	0.063	-2.00778	3.11512e-16	1.24841e-11	down	ATPK2	serine/threonine-protein kinase AtPK1/AtPK6 [Solanum lycopersicum]	GO:0030529//intracellular ribonucleoprotein complex	GO:0004674//protein serine/threonine kinase activity;GO:0032550//purine ribonucleoside binding	GO:0006464//cellular protein modification process;GO:0006796//phosphate-containing compound metabolic process	-	protein_coding
Epidermal_cell	Solyc03g117870.3	4CL1	10.3264	2.56854	0.85	0.617	-2.00728	8.63407e-142	3.46019e-137	down	4CL1	4-coumarate--CoA ligase [Solanum lycopersicum]	GO:0043231//intracellular membrane-bounded organelle	GO:0016405//CoA-ligase activity;GO:0016703//oxidoreductase activity, acting on single donors with incorporation of molecular oxygen, incorporation of one atom of oxygen (internal monooxygenases or internal mixed function oxidases);GO:0032550//purine ribonucleoside binding	GO:0006950//response to stress;GO:0009411//response to UV;GO:0009699//phenylpropanoid biosynthetic process;GO:0009813//flavonoid biosynthetic process;GO:0009891//positive regulation of biosynthetic process;GO:0010208//pollen wall assembly;GO:0034285//response to disaccharide;GO:0051707//response to other organism	-	protein_coding
Epidermal_cell	Solyc12g010960.2	DBR	0.425761	0.106368	0.179	0.069	-1.99996	1.18739e-12	4.75858e-08	down	DBR	PREDICTED: 2-alkenal reductase (NADP(+)-dependent)-like [Solanum lycopersicum]	GO:0016020//membrane;GO:0043231//intracellular membrane-bounded organelle;GO:0044444//cytoplasmic part	GO:0016628//oxidoreductase activity, acting on the CH-CH group of donors, NAD or NADP as acceptor;GO:0046914//transition metal ion binding	GO:0006812//cation transport;GO:0006950//response to stress;GO:0009404//toxin metabolic process;GO:0010038//response to metal ion;GO:0014070//response to organic cyclic compound;GO:0046942//carboxylic acid transport	-	protein_coding
Epidermal_cell	Solyc02g086880.4	FDH1	2.27194	0.569475	0.475	0.25	-1.99603	2.37612e-30	9.52255e-26	down	FDH1	formate dehydrogenase [Solanum lycopersicum]	GO:0009536//plastid	GO:0000166//nucleotide binding;GO:0016614//oxidoreductase activity, acting on CH-OH group of donors;GO:0016620//oxidoreductase activity, acting on the aldehyde or oxo group of donors, NAD or NADP as acceptor	GO:0006950//response to stress;GO:0010038//response to metal ion;GO:0044710//single-organism metabolic process	-	protein_coding
Epidermal_cell	Solyc01g107100.3	Solyc01g107100.3	0.867293	0.217379	0.318	0.115	-1.99581	8.12436e-26	3.25592e-21	down	Solyc01g107100.3	PREDICTED: uncharacterized protein LOC107840181 [Capsicum annuum]	-	-	-	-	protein_coding
Epidermal_cell	Solyc07g007060.3	MTP1	1.28305	0.322001	0.498	0.232	-1.9941	5.77896e-40	2.31597e-35	down	MTP1	PREDICTED: metal tolerance protein 1 [Solanum lycopersicum]	GO:0005774//vacuolar membrane;GO:0031224//intrinsic component of membrane	GO:0015075//ion transmembrane transporter activity;GO:0016628//oxidoreductase activity, acting on the CH-CH group of donors, NAD or NADP as acceptor	GO:0000041//transition metal ion transport;GO:0001101//response to acid chemical;GO:0009267//cellular response to starvation;GO:0010043//response to zinc ion;GO:0015698//inorganic anion transport;GO:0044710//single-organism metabolic process;GO:0098754//detoxification	-	protein_coding
Epidermal_cell	Solyc01g007910.3	SCOA	0.647594	0.163092	0.354	0.158	-1.98875	1.73388e-26	6.94872e-22	down	SCOA	succinate--CoA ligase [ADP-forming] subunit alpha-1, mitochondrial [Solanum lycopersicum]	GO:0030312//external encapsulating structure;GO:0043231//intracellular membrane-bounded organelle;GO:0044444//cytoplasmic part	GO:0004774//succinate-CoA ligase activity;GO:0032550//purine ribonucleoside binding;GO:0046912//transferase activity, transferring acyl groups, acyl groups converted into alkyl on transfer;GO:0046914//transition metal ion binding	GO:0006006//glucose metabolic process;GO:0006090//pyruvate metabolic process;GO:0006101//citrate metabolic process;GO:0006221//pyrimidine nucleotide biosynthetic process;GO:0006605//protein targeting;GO:0006637//acyl-CoA metabolic process;GO:0006970//response to osmotic stress;GO:0009746//response to hexose;GO:0009814//defense response, incompatible interaction;GO:0010038//response to metal ion;G…	-	protein_coding
Epidermal_cell	Solyc01g096670.4	CYP98A2	1.02185	0.257687	0.426	0.152	-1.98708	6.13813e-37	2.45992e-32	down	CYP98A2	PREDICTED: cytochrome P450 98A2-like [Solanum lycopersicum]	GO:0031224//intrinsic component of membrane;GO:0043231//intracellular membrane-bounded organelle	GO:0005515//protein binding;GO:0016709//oxidoreductase activity, acting on paired donors, with incorporation or reduction of molecular oxygen, NAD(P)H as one donor, and incorporation of one atom of oxygen;GO:0046906//tetrapyrrole binding;GO:0046914//transition metal ion binding	GO:0006950//response to stress;GO:0009699//phenylpropanoid biosynthetic process;GO:0009812//flavonoid metabolic process;GO:0009891//positive regulation of biosynthetic process	-	protein_coding
Epidermal_cell	Solyc11g011340.2	10HGO	6.21147	1.56735	0.593	0.403	-1.98654	8.01777e-46	3.2132e-41	down	10HGO	8-hydroxygeraniol dehydrogenase [Solanum lycopersicum]	-	GO:0016616//oxidoreductase activity, acting on the CH-OH group of donors, NAD or NADP as acceptor;GO:0046914//transition metal ion binding	GO:0044710//single-organism metabolic process	-	protein_coding
Epidermal_cell	Solyc04g054340.1	Solyc04g054340.1	0.425705	0.107554	0.168	0.057	-1.98379	3.2719e-12	1.31125e-07	down	Solyc04g054340.1	PREDICTED: uncharacterized protein LOC109209553 [Nicotiana attenuata]	-	-	-	-	protein_coding
Epidermal_cell	Solyc10g079190.3	Os07g0281000	0.204425	0.0519033	0.124	0.056	-1.9756	2.23979e-07	0.00897617	down	Os07g0281000	Zinc finger transcription factor 61 [Solanum lycopersicum]	-	GO:0003676//nucleic acid binding;GO:0043169//cation binding	-	-	protein_coding
Epidermal_cell	Solyc04g011750.3	Solyc04g011750.3	3.14407	0.800377	0.545	0.274	-1.97375	9.29117e-44	3.72353e-39	down	Solyc04g011750.3	PREDICTED: histone H3.v1-like [Solanum lycopersicum]	-	-	-	-	protein_coding
Epidermal_cell	Solyc03g118270.1	GMD1	0.576757	0.147666	0.356	0.141	-1.9649	4.7763e-30	1.91415e-25	down	GMD1	PREDICTED: GDP-mannose 4,6 dehydratase 1 [Solanum lycopersicum]	-	GO:0016836//hydro-lyase activity;GO:0048037//cofactor binding	GO:0042350//GDP-L-fucose biosynthetic process	-	protein_coding
Epidermal_cell	Solyc03g111710.3	BT1	5.14717	1.32208	0.629	0.407	-1.96088	5.41334e-51	2.16945e-46	down	BT1	PREDICTED: BTB/POZ and TAZ domain-containing protein 1 [Solanum lycopersicum]	GO:0043231//intracellular membrane-bounded organelle	GO:0005515//protein binding;GO:0046914//transition metal ion binding;GO:0090595//acetyl-CoA:L-lysine N6-acetyltransferase	GO:0000302//response to reactive oxygen species;GO:0001101//response to acid chemical;GO:0006970//response to osmotic stress;GO:0009755//hormone-mediated signaling pathway;GO:0009756//carbohydrate mediated signaling;GO:0010468//regulation of gene expression;GO:0016570//histone modification;GO:0032446//protein modification by small protein conjugation;GO:0045740//positive regulation of DNA replica…	TAZ	protein_coding
Epidermal_cell	Solyc01g111600.3	HIPP26	0.391668	0.101044	0.19	0.085	-1.95359	7.82687e-12	3.13669e-07	down	HIPP26	PREDICTED: heavy metal-associated isoprenylated plant protein 26-like [Solanum lycopersicum]	GO:0005911//cell-cell junction;GO:0031090//organelle membrane;GO:0043231//intracellular membrane-bounded organelle	GO:0043169//cation binding	GO:0006812//cation transport	-	protein_coding
Epidermal_cell	Solyc07g041010.3	Solyc07g041010.3	0.73854	0.190717	0.335	0.122	-1.95268	1.2726e-26	5.10009e-22	down	Solyc07g041010.3	PREDICTED: uncharacterized protein LOC101261044 isoform X2 [Solanum lycopersicum]	-	-	-	-	protein_coding
Epidermal_cell	Solyc12g008560.1	Solyc12g008560.1	2.19242	0.566497	0.546	0.292	-1.95219	2.18477e-40	8.75567e-36	down	Solyc12g008560.1	PREDICTED: programmed cell death protein 4 [Vitis vinifera]	-	-	-	-	protein_coding
Epidermal_cell	Solyc06g009760.1	Solyc06g009760.1	0.58559	0.151451	0.238	0.111	-1.95033	2.31836e-16	9.29104e-12	down	Solyc06g009760.1	PREDICTED: leucine-rich repeat extensin-like protein 3 [Solanum lycopersicum]	-	-	-	-	protein_coding
Epidermal_cell	Solyc05g023995.1	Solyc05g023995.1	1.35852	0.351881	0.43	0.209	-1.94857	2.54563e-29	1.02019e-24	down	Solyc05g023995.1	PREDICTED: cysteine-rich and transmembrane domain-containing protein A isoform X4 [Solanum lycopersicum]	-	-	-	-	protein_coding
Epidermal_cell	Solyc08g077780.3	SAPK3	2.59065	0.671205	0.594	0.325	-1.94833	2.07756e-51	8.32603e-47	down	SAPK3	PREDICTED: serine/threonine-protein kinase SAPK3 [Solanum lycopersicum]	GO:0043231//intracellular membrane-bounded organelle;GO:0044444//cytoplasmic part	GO:0004674//protein serine/threonine kinase activity;GO:0019902//phosphatase binding;GO:0032550//purine ribonucleoside binding	GO:0000041//transition metal ion transport;GO:0001101//response to acid chemical;GO:0005984//disaccharide metabolic process;GO:0006464//cellular protein modification process;GO:0006633//fatty acid biosynthetic process;GO:0006641//triglyceride metabolic process;GO:0006796//phosphate-containing compound metabolic process;GO:0006970//response to osmotic stress;GO:0009267//cellular response to starva…	-	protein_coding
Epidermal_cell	Solyc01g080020.2	GIP2	1.80012	0.46652	0.519	0.239	-1.94786	6.81597e-42	2.73157e-37	down	GIP2	PREDICTED: basic 7S globulin-like [Solanum lycopersicum]	-	-	-	-	protein_coding
Epidermal_cell	Solyc05g007895.1	MPSR1	0.269331	0.0697799	0.159	0.04	-1.94696	2.28947e-15	9.17527e-11	down	MPSR1	PREDICTED: E3 ubiquitin-protein ligase RING1 [Solanum lycopersicum]	-	GO:0003824//catalytic activity;GO:0046914//transition metal ion binding	GO:0000302//response to reactive oxygen species;GO:0007165//signal transduction;GO:0009642//response to light intensity;GO:0010243//response to organonitrogen compound;GO:0033554//cellular response to stress;GO:0044267//cellular protein metabolic process;GO:0061024//membrane organization	-	protein_coding
Epidermal_cell	Solyc06g083980.3	MTB3	1.48028	0.384753	0.526	0.274	-1.94359	1.3645e-43	5.46838e-39	down	MTB3	PREDICTED: transcription factor bHLH3 [Solanum lycopersicum]	GO:0005623//cell	GO:0005488//binding	GO:0001101//response to acid chemical;GO:0006950//response to stress;GO:0007165//signal transduction;GO:0009725//response to hormone;GO:0010467//gene expression;GO:0034645//cellular macromolecule biosynthetic process;GO:0071310//cellular response to organic substance	bHLH	protein_coding
Epidermal_cell	Solyc02g091100.3	HACL	2.86613	0.745832	0.595	0.331	-1.94204	4.37318e-48	1.7526e-43	down	HACL	PREDICTED: 2-hydroxyacyl-CoA lyase [Solanum lycopersicum]	GO:0009536//plastid	GO:0016831//carboxy-lyase activity;GO:0019842//vitamin binding;GO:0043169//cation binding	GO:0009072//aromatic amino acid family metabolic process;GO:0009404//toxin metabolic process;GO:0014070//response to organic cyclic compound	-	protein_coding
Epidermal_cell	Solyc01g080880.4	BSK2	0.613916	0.159745	0.272	0.136	-1.9416	1.83718e-14	7.3627e-10	down	BSK2	PREDICTED: probable serine/threonine-protein kinase At4g35230 [Solanum lycopersicum]	-	-	-	-	protein_coding
Epidermal_cell	Solyc01g103650.3	EMB8	0.331622	0.0866311	0.172	0.063	-1.93535	5.83949e-12	2.34023e-07	down	EMB8	PREDICTED: phospholipase ABHD3 isoform X1 [Solanum lycopersicum]	-	-	-	-	protein_coding
Epidermal_cell	Solyc04g078690.3	SPT	2.02486	0.529523	0.609	0.299	-1.93486	2.06283e-54	8.26699e-50	down	SPT	PREDICTED: probable serine/threonine-protein kinase At1g01540 [Solanum lycopersicum]	-	-	-	bHLH	protein_coding
Epidermal_cell	Solyc09g097770.3	GRP	45.481	11.9009	0.951	0.824	-1.93418	4.42027e-116	1.77147e-111	down	GRP	tyrosine- and lysine-rich protein precursor [Solanum lycopersicum]	-	-	-	-	protein_coding
Epidermal_cell	Solyc03g025640.2	CYP714C2	1.71383	0.448834	0.286	0.146	-1.93273	1.50735e-16	6.04084e-12	down	CYP714C2	PREDICTED: cytokinin hydroxylase [Solanum lycopersicum]	-	GO:0016634//oxidoreductase activity, acting on the CH-CH group of donors, oxygen as acceptor;GO:0046906//tetrapyrrole binding;GO:0046914//transition metal ion binding	GO:0044710//single-organism metabolic process	-	protein_coding
Epidermal_cell	Solyc01g100460.3	BZIP53	1.44254	0.378515	0.533	0.195	-1.92991	3.08229e-49	1.23526e-44	down	BZIP53	anaerobic basic leucine zipper protein [Solanum lycopersicum]	GO:0043231//intracellular membrane-bounded organelle	GO:0001071//nucleic acid binding transcription factor activity;GO:0003677//DNA binding;GO:0046983//protein dimerization activity	GO:0006355//regulation of transcription, DNA-templated;GO:0006605//protein targeting;GO:0007165//signal transduction;GO:0010431//seed maturation;GO:0032055//negative regulation of translation in response to stress;GO:0034285//response to disaccharide	bZIP	protein_coding
Epidermal_cell	Solyc10g085660.3	SKIP24	0.178078	0.0467468	0.115	0.042	-1.92729	2.28501e-07	0.00915739	down	SKIP24	PREDICTED: F-box protein SKIP24 isoform X1 [Solanum lycopersicum]	-	-	GO:0032446//protein modification by small protein conjugation	-	protein_coding
Epidermal_cell	Solyc10g080670.2	Solyc10g080670.2	1.84316	0.485031	0.514	0.255	-1.92582	1.80125e-41	7.21869e-37	down	Solyc10g080670.2	PREDICTED: uncharacterized protein LOC101267365 [Solanum lycopersicum]	-	-	-	-	protein_coding
Epidermal_cell	Solyc11g006360.1	Solyc11g006360.1	0.638367	0.168093	0.363	0.142	-1.92449	1.92891e-27	7.7303e-23	down	Solyc11g006360.1	PREDICTED: uncharacterized protein LOC101256540 [Solanum lycopersicum]	GO:0009532//plastid stroma	GO:0003824//catalytic activity	-	-	protein_coding
Epidermal_cell	Solyc10g083610.2	CTR1	0.740038	0.194962	0.374	0.155	-1.92386	1.13855e-27	4.56284e-23	down	CTR1	PREDICTED: ethylene-inducible CTR1-like protein kinase isoform X1 [Solanum lycopersicum]	GO:0031090//organelle membrane;GO:0043231//intracellular membrane-bounded organelle	GO:0004674//protein serine/threonine kinase activity;GO:0036094//small molecule binding;GO:0097159//organic cyclic compound binding;GO:1901363//heterocyclic compound binding	GO:0006468//protein phosphorylation;GO:0006950//response to stress;GO:0009685//gibberellin metabolic process;GO:0009746//response to hexose;GO:0009756//carbohydrate mediated signaling;GO:0010039//response to iron ion;GO:0010104//regulation of ethylene-activated signaling pathway;GO:0017145//stem cell division;GO:0034285//response to disaccharide;GO:0048506//regulation of timing of meristematic ph…	-	protein_coding
Epidermal_cell	Solyc12g096780.2	At3g45770	0.665828	0.175737	0.315	0.133	-1.92112	4.06675e-22	1.62979e-17	down	At3g45770	PREDICTED: probable trans-2-enoyl-CoA reductase, mitochondrial [Solanum lycopersicum]	GO:0009536//plastid	GO:0016628//oxidoreductase activity, acting on the CH-CH group of donors, NAD or NADP as acceptor;GO:0032550//purine ribonucleoside binding;GO:0046914//transition metal ion binding	GO:0006631//fatty acid metabolic process	-	protein_coding
Epidermal_cell	Solyc06g065570.3	NAA50	1.91049	0.505265	0.619	0.325	-1.91862	9.04841e-59	3.62624e-54	down	NAA50	acyl-CoA N-acyltransferases (NAT) superfamily protein [Solanum lycopersicum]	GO:0044424//intracellular part	GO:0016407//acetyltransferase activity	-	-	protein_coding
Epidermal_cell	Solyc07g032480.3	CYCT1-1	0.452618	0.120018	0.199	0.089	-1.91416	8.76763e-11	3.51372e-06	down	CYCT1-1	PREDICTED: cyclin-T1-3 [Solanum lycopersicum]	GO:0043231//intracellular membrane-bounded organelle	GO:0019900//kinase binding	GO:0010468//regulation of gene expression;GO:0016070//RNA metabolic process	-	protein_coding
Epidermal_cell	Solyc12g015770.3	CSLE6	0.365922	0.0971786	0.19	0.077	-1.91174	8.80286e-12	3.52784e-07	down	CSLE6	PREDICTED: cellulose synthase-like protein E6 isoform X1 [Solanum lycopersicum]	GO:0016020//membrane	GO:0016757//transferase activity, transferring glycosyl groups	GO:0044238//primary metabolic process;GO:0044260//cellular macromolecule metabolic process	-	protein_coding
Epidermal_cell	Solyc06g051620.3	PLC2	0.244015	0.0647853	0.117	0.041	-1.9116	4.54639e-08	0.00182201	down	PLC2	PI-phospholipase C PLC2 [Solanum lycopersicum]	GO:0016020//membrane	GO:0004620//phospholipase activity;GO:0042578//phosphoric ester hydrolase activity;GO:0060089//molecular transducer activity	GO:0006629//lipid metabolic process;GO:0006928//movement of cell or subcellular component;GO:0007165//signal transduction;GO:0051640//organelle localization	-	protein_coding
Epidermal_cell	Solyc10g083890.2	ACA7	0.44099	0.117494	0.171	0.062	-1.90726	5.66052e-12	2.26851e-07	down	ACA7	PREDICTED: alpha carbonic anhydrase 7-like [Solanum lycopersicum]	GO:0009536//plastid;GO:0016020//membrane	GO:0016829//lyase activity;GO:0046914//transition metal ion binding	GO:0044237//cellular metabolic process;GO:0048229//gametophyte development;GO:0051707//response to other organism;GO:0070838//divalent metal ion transport;GO:0072503//cellular divalent inorganic cation homeostasis	-	protein_coding
Epidermal_cell	Solyc02g079230.3	PVA42	0.88434	0.236705	0.441	0.204	-1.90107	2.89322e-30	1.15949e-25	down	PVA42	PREDICTED: vesicle-associated protein 4-2 [Solanum lycopersicum]	GO:0031090//organelle membrane;GO:0043231//intracellular membrane-bounded organelle	-	GO:0006498//N-terminal protein lipidation;GO:0006605//protein targeting;GO:0006950//response to stress	-	protein_coding
Epidermal_cell	Solyc09g009690.3	URH1	0.691192	0.185613	0.307	0.162	-1.89622	1.85693e-18	7.44184e-14	down	URH1	PREDICTED: probable uridine nucleosidase 1 [Solanum lycopersicum]	GO:0044444//cytoplasmic part	GO:0008477//purine nucleosidase activity;GO:0043169//cation binding;GO:0050263//ribosylpyrimidine nucleosidase activity	GO:0042278//purine nucleoside metabolic process;GO:0046108//uridine metabolic process	-	protein_coding
Epidermal_cell	Solyc01g080200.3	MED33A	0.316307	0.0852295	0.131	0.056	-1.89066	2.97784e-07	0.011934	down	MED33A	PREDICTED: mediator of RNA polymerase II transcription subunit 33A [Solanum lycopersicum]	GO:0043234//protein complex	-	GO:0000904//cell morphogenesis involved in differentiation;GO:0007015//actin filament organization;GO:0009698//phenylpropanoid metabolic process;GO:0010053//root epidermal cell differentiation;GO:0010468//regulation of gene expression;GO:0022610//biological adhesion;GO:0034645//cellular macromolecule biosynthetic process;GO:0045229//external encapsulating structure organization	-	protein_coding
Epidermal_cell	Solyc01g008280.4	PTPA	0.18029	0.0486063	0.134	0.057	-1.88894	2.10412e-08	0.000843249	down	PTPA	PREDICTED: serine/threonine-protein phosphatase 2A activator [Solanum lycopersicum]	-	-	-	-	protein_coding
Epidermal_cell	Solyc04g064880.4	Solyc04g064880.4	0.267146	0.0720631	0.119	0.035	-1.88883	1.07615e-09	4.31277e-05	down	Solyc04g064880.4	PREDICTED: pathogen-related protein [Solanum lycopersicum]	-	-	-	-	protein_coding
Epidermal_cell	Solyc04g011520.3	PBL9	2.63713	0.712291	0.629	0.372	-1.88828	7.8687e-55	3.15346e-50	down	PBL9	PREDICTED: protein kinase APK1A, chloroplastic [Solanum lycopersicum]	-	GO:0004713//protein tyrosine kinase activity;GO:0032550//purine ribonucleoside binding	GO:0006468//protein phosphorylation;GO:0009620//response to fungus;GO:0009625//response to insect	-	protein_coding
Epidermal_cell	Solyc04g076220.3	AHL17	0.788813	0.213084	0.351	0.168	-1.88776	1.45781e-23	5.84233e-19	down	AHL17	PREDICTED: AT-hook motif nuclear-localized protein 17 [Solanum lycopersicum]	-	-	-	-	protein_coding
Epidermal_cell	Solyc07g043310.3	GABA-TP1	1.60785	0.436263	0.497	0.232	-1.88162	3.84186e-36	1.53966e-31	down	GABA-TP1	gamma aminobutyrate transaminase 1, mitochondrial [Solanum lycopersicum]	GO:0009536//plastid;GO:0031090//organelle membrane	GO:0003867//4-aminobutyrate transaminase activity;GO:0043168//anion binding;GO:0046914//transition metal ion binding	GO:0000904//cell morphogenesis involved in differentiation;GO:0005984//disaccharide metabolic process;GO:0006105//succinate metabolic process;GO:0006511//ubiquitin-dependent protein catabolic process;GO:0006970//response to osmotic stress;GO:0006996//organelle organization;GO:0009062//fatty acid catabolic process;GO:0009063//cellular amino acid catabolic process;GO:0009064//glutamine family amino…	-	protein_coding
Epidermal_cell	Solyc02g070020.1	UGT91C1	0.157955	0.0428174	0.111	0.041	-1.88079	3.79441e-07	0.0152065	down	UGT91C1	PREDICTED: UDP-glycosyltransferase 91C1-like [Solanum lycopersicum]	-	-	-	-	protein_coding
Epidermal_cell	Solyc06g008520.4	BET11	0.606917	0.164861	0.344	0.177	-1.87962	1.63569e-20	6.5552e-16	down	BET11	PREDICTED: bet1-like SNARE 1-1 isoform X1 [Solanum lycopersicum]	GO:0031090//organelle membrane;GO:0031224//intrinsic component of membrane;GO:0043231//intracellular membrane-bounded organelle	GO:0005515//protein binding	GO:0008104//protein localization;GO:0016482//cytoplasmic transport;GO:0061024//membrane organization	-	protein_coding
Epidermal_cell	Solyc12g013690.2	MO2	2.51286	0.682827	0.66	0.35	-1.87959	2.86241e-58	1.14714e-53	down	MO2	PREDICTED: FAD-dependent urate hydroxylase-like [Solanum pennellii]	-	-	-	-	protein_coding
Epidermal_cell	Solyc02g083750.1	At5g28040	0.446868	0.121373	0.272	0.125	-1.87954	3.55624e-16	1.4252e-11	down	At5g28040	PREDICTED: probable transcription factor At3g04930 [Solanum lycopersicum]	-	-	GO:0010468//regulation of gene expression	GeBP	protein_coding
Epidermal_cell	Solyc10g052650.3	At2g16365	0.243543	0.0662064	0.159	0.072	-1.87755	6.3846e-09	0.000255869	down	At2g16365	PREDICTED: F-box protein At2g16365 [Solanum lycopersicum]	-	-	GO:0009987//cellular process	-	protein_coding
Epidermal_cell	Solyc05g014980.4	ADK-B	1.25127	0.341058	0.511	0.26	-1.875	7.79517e-40	3.12399e-35	down	ADK-B	PREDICTED: adenylate kinase 4 [Solanum lycopersicum]	-	-	-	-	protein_coding
Epidermal_cell	Solyc08g045640.3	Solyc08g045640.3	0.224688	0.0611916	0.162	0.063	-1.8748	8.31805e-11	3.33354e-06	down	Solyc08g045640.3	PREDICTED: MAP7 domain-containing protein 1 [Sesamum indicum]	GO:0016020//membrane	-	-	-	protein_coding
Epidermal_cell	Solyc08g078390.4	Solyc08g078390.4	3.53282	0.964448	0.689	0.433	-1.87294	2.68892e-63	1.07761e-58	down	Solyc08g078390.4	-	-	-	-	-	protein_coding
Epidermal_cell	Solyc11g068940.1	PUB24	1.04949	0.286493	0.294	0.116	-1.87276	3.74268e-19	1.49992e-14	down	PUB24	PREDICTED: E3 ubiquitin-protein ligase PUB23-like [Solanum lycopersicum]	-	-	-	-	protein_coding
Epidermal_cell	Solyc05g054390.4	ARR1	1.32971	0.363187	0.501	0.221	-1.87204	7.94277e-39	3.18314e-34	down	ARR1	PREDICTED: two-component response regulator ARR1 isoform X1 [Solanum lycopersicum]	GO:0043231//intracellular membrane-bounded organelle	GO:0001071//nucleic acid binding transcription factor activity;GO:0005488//binding	GO:0000160//phosphorelay signal transduction system;GO:0009735//response to cytokinin;GO:0009755//hormone-mediated signaling pathway;GO:0009845//seed germination;GO:0010075//regulation of meristem growth;GO:0010260//organ senescence;GO:0044237//cellular metabolic process;GO:0048511//rhythmic process;GO:0080090//regulation of primary metabolic process	ARR-B	protein_coding
Epidermal_cell	Solyc02g093270.4	CCOAOMT	0.716293	0.196029	0.187	0.1	-1.86895	6.24206e-10	2.50157e-05	down	CCOAOMT	caffeoyl-CoA O-methyltransferase-like [Solanum lycopersicum]	GO:0044444//cytoplasmic part	GO:0008171//O-methyltransferase activity;GO:0043169//cation binding	GO:0000097//sulfur amino acid biosynthetic process;GO:0006575//cellular modified amino acid metabolic process;GO:0006595//polyamine metabolic process;GO:0006950//response to stress;GO:0009699//phenylpropanoid biosynthetic process;GO:0009891//positive regulation of biosynthetic process;GO:0010038//response to metal ion	-	protein_coding
Epidermal_cell	Solyc07g043050.1	UGT71K1	0.218437	0.0597311	0.135	0.052	-1.86891	1.31942e-08	0.000528772	down	UGT71K1	PREDICTED: UDP-glycosyltransferase 71K1-like [Solanum lycopersicum]	-	GO:0016758//transferase activity, transferring hexosyl groups	-	-	protein_coding
Epidermal_cell	Solyc09g063090.4	Solyc09g063090.4	0.206852	0.0565727	0.135	0.031	-1.86857	1.05596e-13	4.23185e-09	down	Solyc09g063090.4	PREDICTED: uncharacterized protein LOC107031451 isoform X2 [Solanum pennellii]	-	-	-	-	protein_coding
Epidermal_cell	Solyc05g007950.4	RNS1	2.72502	0.746726	0.228	0.152	-1.86747	4.49491e-10	1.80138e-05	down	RNS1	ribonuclease T2 precursor [Solanum lycopersicum]	GO:0016020//membrane;GO:0030312//external encapsulating structure	GO:0016892//endoribonuclease activity, producing 3'-phosphomonoesters	GO:0006812//cation transport;GO:0009267//cellular response to starvation;GO:0009755//hormone-mediated signaling pathway;GO:0009813//flavonoid biosynthetic process;GO:0009838//abscission;GO:0010260//organ senescence;GO:0046942//carboxylic acid transport;GO:0090501//RNA phosphodiester bond hydrolysis	-	protein_coding
Epidermal_cell	Solyc07g065500.2	NFYB3	2.84783	0.781912	0.605	0.367	-1.86465	2.70837e-50	1.08541e-45	down	NFYB3	PREDICTED: nuclear transcription factor Y subunit B-3-like [Solanum lycopersicum]	GO:0043231//intracellular membrane-bounded organelle	GO:0001071//nucleic acid binding transcription factor activity;GO:0003677//DNA binding;GO:0046983//protein dimerization activity	GO:0010468//regulation of gene expression;GO:0034645//cellular macromolecule biosynthetic process	-	protein_coding
Epidermal_cell	Solyc04g082420.3	At2g30600/At2g30610	2.26009	0.621901	0.558	0.282	-1.86146	1.58993e-38	6.37181e-34	down	At2g30600/At2g30610	PREDICTED: BTB/POZ domain-containing protein At2g30600 isoform X1 [Solanum lycopersicum]	-	-	GO:0003002//regionalization;GO:0003006//developmental process involved in reproduction	-	protein_coding
Epidermal_cell	Solyc02g083580.4	RHO1	2.08851	0.575264	0.575	0.299	-1.85999	2.57934e-46	1.0337e-41	down	RHO1	ROP GTPases family protein [Solanum lycopersicum]	GO:0015630//microtubule cytoskeleton;GO:0016020//membrane;GO:0043231//intracellular membrane-bounded organelle;GO:0044444//cytoplasmic part	GO:0004620//phospholipase activity;GO:0005515//protein binding;GO:0017111//nucleoside-triphosphatase activity;GO:0032550//purine ribonucleoside binding	GO:0000097//sulfur amino acid biosynthetic process;GO:0000904//cell morphogenesis involved in differentiation;GO:0006928//movement of cell or subcellular component;GO:0007017//microtubule-based process;GO:0008064//regulation of actin polymerization or depolymerization;GO:0008380//RNA splicing;GO:0009664//plant-type cell wall organization;GO:0009755//hormone-mediated signaling pathway;GO:0035556//…	-	protein_coding
Epidermal_cell	Solyc01g097880.4	GSDA	7.87382	2.17066	0.814	0.612	-1.85888	1.11125e-117	4.45344e-113	down	GSDA	nucleoside deaminase superfamily protein [Solanum lycopersicum]	GO:0044444//cytoplasmic part	GO:0016814//hydrolase activity, acting on carbon-nitrogen (but not peptide) bonds, in cyclic amidines;GO:0046914//transition metal ion binding	-	-	protein_coding
Epidermal_cell	Solyc10g049970.2	CYCLASE3	0.633964	0.174953	0.367	0.124	-1.85684	1.3582e-30	5.44313e-26	down	CYCLASE3	PREDICTED: kynurenine formamidase-like [Solanum pennellii]	GO:0009536//plastid;GO:0030312//external encapsulating structure	-	GO:0006090//pyruvate metabolic process;GO:0006605//protein targeting;GO:0006725//cellular aromatic compound metabolic process;GO:0006970//response to osmotic stress;GO:0006996//organelle organization;GO:0010038//response to metal ion;GO:0034641//cellular nitrogen compound metabolic process;GO:0042044//fluid transport;GO:0044238//primary metabolic process;GO:0044712//single-organism catabolic proc…	-	protein_coding
Epidermal_cell	Solyc10g083730.2	PP2A15	0.144316	0.0399201	0.121	0.057	-1.85143	1.43835e-07	0.00576431	down	PP2A15	PREDICTED: F-box protein PP2-A15 [Solanum lycopersicum]	-	GO:0005488//binding	-	-	protein_coding
Epidermal_cell	Solyc01g090910.3	PVA12	0.488412	0.136758	0.303	0.151	-1.83571	5.46182e-18	2.18888e-13	down	PVA12	PREDICTED: vesicle-associated protein 1-1 [Solanum lycopersicum]	GO:0031090//organelle membrane;GO:0031224//intrinsic component of membrane;GO:0043231//intracellular membrane-bounded organelle;GO:0044444//cytoplasmic part	GO:0005488//binding	GO:0006468//protein phosphorylation;GO:0006886//intracellular protein transport;GO:0007165//signal transduction;GO:0009072//aromatic amino acid family metabolic process	-	protein_coding
Epidermal_cell	Solyc07g006500.3	TPS11	1.25245	0.350821	0.374	0.164	-1.83565	6.6952e-23	2.68317e-18	down	TPS11	trehalose-6-phosphate synthase [Solanum lycopersicum]	GO:0043231//intracellular membrane-bounded organelle;GO:0044444//cytoplasmic part	GO:0019203//carbohydrate phosphatase activity;GO:0035251//UDP-glucosyltransferase activity	GO:0005991//trehalose metabolic process;GO:0006796//phosphate-containing compound metabolic process;GO:0009746//response to hexose;GO:0034285//response to disaccharide	-	protein_coding
Epidermal_cell	Solyc08g083370.4	PPA1	0.226413	0.063413	0.148	0.057	-1.83447	1.10345e-09	4.42218e-05	down	PPA1	PREDICTED: soluble inorganic pyrophosphatase PPA1-like isoform X1 [Solanum lycopersicum]	GO:0044424//intracellular part	GO:0016462//pyrophosphatase activity;GO:0046872//metal ion binding	GO:0006793//phosphorus metabolic process	-	protein_coding
Epidermal_cell	Solyc01g096460.2	Solyc01g096460.2	0.435401	0.122064	0.26	0.109	-1.83386	1.36856e-16	5.48463e-12	down	Solyc01g096460.2	PREDICTED: U-box domain-containing protein 11 [Solanum lycopersicum]	-	-	-	-	protein_coding
Epidermal_cell	Solyc09g089520.4	TIMPA	1.83359	0.516763	0.413	0.187	-1.8269	2.49706e-23	1.00072e-18	down	TIMPA	PREDICTED: proteinase inhibitor I-B-like [Solanum lycopersicum]	GO:0030312//external encapsulating structure	-	GO:0009620//response to fungus	-	protein_coding
Epidermal_cell	Solyc01g068020.4	Solyc01g068020.4	0.256077	0.0721925	0.188	0.08	-1.82522	2.37593e-11	9.52176e-07	down	Solyc01g068020.4	polyketide cyclase/dehydrase and lipid transporter [Medicago truncatula]	GO:0009536//plastid	-	-	-	protein_coding
Epidermal_cell	Solyc12g013960.3	Solyc12g013960.3	0.236348	0.0669192	0.159	0.072	-1.81888	1.88909e-08	0.000757072	down	Solyc12g013960.3	PREDICTED: uncharacterized protein LOC101253258 [Solanum lycopersicum]	-	-	-	-	protein_coding
Epidermal_cell	Solyc03g121240.1	BHLH87	0.439234	0.124698	0.255	0.106	-1.81573	4.64765e-16	1.86259e-11	down	BHLH87	PREDICTED: transcription factor bHLH87 [Solanum lycopersicum]	-	-	GO:0010468//regulation of gene expression	bHLH	protein_coding
Epidermal_cell	Solyc07g063930.4	2024-10-04	0.332768	0.0945153	0.204	0.082	-1.81481	2.59342e-13	1.03934e-08	down	2024-10-04	PREDICTED: organic cation/carnitine transporter 4 [Solanum lycopersicum]	GO:0005774//vacuolar membrane;GO:0031224//intrinsic component of membrane;GO:0044434//chloroplast part	GO:0005215//transporter activity;GO:0032550//purine ribonucleoside binding	GO:0009062//fatty acid catabolic process;GO:0009072//aromatic amino acid family metabolic process;GO:0009404//toxin metabolic process;GO:0014070//response to organic cyclic compound;GO:0015698//inorganic anion transport	-	protein_coding
Epidermal_cell	Solyc08g077790.3	Solyc08g077790.3	0.246882	0.0701255	0.182	0.069	-1.81434	3.00787e-11	1.20543e-06	down	Solyc08g077790.3	PREDICTED: uncharacterized protein LOC101250144 [Solanum lycopersicum]	-	GO:0016853//isomerase activity	-	-	protein_coding
Epidermal_cell	Solyc12g099100.2	FLBR	0.809535	0.230121	0.438	0.19	-1.81425	4.04247e-32	1.62006e-27	down	FLBR	PREDICTED: dihydrolipoyl dehydrogenase, mitochondrial-like [Solanum lycopersicum]	GO:0044429//mitochondrial part	GO:0000166//nucleotide binding;GO:0016620//oxidoreductase activity, acting on the aldehyde or oxo group of donors, NAD or NADP as acceptor;GO:0016653//oxidoreductase activity, acting on NAD(P)H, heme protein as acceptor;GO:0016668//oxidoreductase activity, acting on a sulfur group of donors, NAD(P) as acceptor;GO:0016723//oxidoreductase activity, oxidizing metal ions, NAD or NADP as acceptor;GO:0…	GO:0019725//cellular homeostasis;GO:0044710//single-organism metabolic process;GO:0061687//detoxification of inorganic compound	-	protein_coding
Epidermal_cell	Solyc08g061480.3	FAP2	2.50471	0.712198	0.619	0.31	-1.81415	1.85055e-50	7.41627e-46	down	FAP2	PREDICTED: fatty-acid-binding protein 2 isoform X3 [Solanum lycopersicum]	GO:0009536//plastid	GO:0016853//isomerase activity	-	-	protein_coding
Epidermal_cell	Solyc10g005700.3	At4g26450	0.171957	0.0488355	0.126	0.049	-1.81394	2.60208e-07	0.0104281	down	At4g26450	PREDICTED: uncharacterized protein At4g26450 [Solanum lycopersicum]	-	-	-	-	protein_coding
Epidermal_cell	Solyc08g007920.2	IQD31	0.326448	0.0928152	0.19	0.075	-1.81331	1.14585e-12	4.59209e-08	down	IQD31	PREDICTED: protein IQ-DOMAIN 31-like [Solanum lycopersicum]	GO:0043231//intracellular membrane-bounded organelle	-	-	-	protein_coding
Epidermal_cell	Solyc01g028900.3	DIN4	0.73204	0.208299	0.382	0.138	-1.81277	1.5193e-29	6.08875e-25	down	DIN4	PREDICTED: 2-oxoisovalerate dehydrogenase subunit beta 2, mitochondrial [Solanum lycopersicum]	GO:0005576//extracellular region;GO:0031090//organelle membrane;GO:0043232//intracellular non-membrane-bounded organelle;GO:0044429//mitochondrial part	GO:0004738//pyruvate dehydrogenase activity;GO:0016624//oxidoreductase activity, acting on the aldehyde or oxo group of donors, disulfide as acceptor	GO:0006090//pyruvate metabolic process;GO:0006091//generation of precursor metabolites and energy;GO:0009267//cellular response to starvation;GO:0009617//response to bacterium;GO:0009642//response to light intensity;GO:0009746//response to hexose;GO:0034285//response to disaccharide;GO:0055114//oxidation-reduction process	-	protein_coding
Epidermal_cell	Solyc07g008840.3	Tbc1d5	0.619337	0.176278	0.343	0.138	-1.81229	5.60113e-23	2.24471e-18	down	Tbc1d5	microtubule-associated protein [Nicotiana benthamiana]	-	-	-	-	protein_coding
Epidermal_cell	Solyc09g091470.3	PED1	1.0312	0.293694	0.473	0.211	-1.81158	2.06523e-35	8.2766e-31	down	PED1	PREDICTED: 3-ketoacyl-CoA thiolase 2, peroxisomal [Solanum lycopersicum]	GO:0009536//plastid;GO:0031090//organelle membrane;GO:0042579//microbody;GO:0043232//intracellular non-membrane-bounded organelle	GO:0016408//C-acyltransferase activity	GO:0006511//ubiquitin-dependent protein catabolic process;GO:0006633//fatty acid biosynthetic process;GO:0007031//peroxisome organization;GO:0009062//fatty acid catabolic process;GO:0009404//toxin metabolic process;GO:0009411//response to UV;GO:0009694//jasmonic acid metabolic process;GO:0009787//regulation of abscisic acid-activated signaling pathway;GO:0009813//flavonoid biosynthetic process;GO…	-	protein_coding
Epidermal_cell	Solyc06g061170.3	BOU	0.411624	0.117308	0.212	0.077	-1.81015	4.64705e-15	1.86235e-10	down	BOU	PREDICTED: mitochondrial carnitine/acylcarnitine carrier-like protein [Solanum lycopersicum]	GO:0009536//plastid;GO:0019866//organelle inner membrane;GO:0031224//intrinsic component of membrane	-	GO:0006812//cation transport;GO:1902582//single-organism intracellular transport	-	protein_coding
Epidermal_cell	Solyc11g068610.2	ARPC2A	0.320095	0.0913271	0.219	0.075	-1.80826	2.02255e-16	8.10556e-12	down	ARPC2A	PREDICTED: actin-related protein 2/3 complex subunit 2A isoform X1 [Solanum lycopersicum]	GO:0005856//cytoskeleton;GO:0043231//intracellular membrane-bounded organelle;GO:0043234//protein complex	GO:0003678//DNA helicase activity;GO:0032550//purine ribonucleoside binding;GO:0043565//sequence-specific DNA binding;GO:0043566//structure-specific DNA binding	GO:0000726//non-recombinational repair;GO:0000904//cell morphogenesis involved in differentiation;GO:0032392//DNA geometric change;GO:0045010//actin nucleation	-	protein_coding
Epidermal_cell	Solyc01g103980.4	Solyc01g103980.4	0.280168	0.079961	0.163	0.072	-1.80764	5.87129e-09	0.000235298	down	Solyc01g103980.4	PREDICTED: E3 ubiquitin-protein ligase RNF170 isoform X2 [Solanum lycopersicum]	GO:0031090//organelle membrane;GO:0043231//intracellular membrane-bounded organelle	GO:0046872//metal ion binding	GO:0000160//phosphorelay signal transduction system;GO:0000302//response to reactive oxygen species;GO:0001101//response to acid chemical;GO:0002252//immune effector process;GO:0006970//response to osmotic stress;GO:0009725//response to hormone;GO:0010243//response to organonitrogen compound	-	protein_coding
Epidermal_cell	Solyc07g064150.4	GOS2	6.19961	1.77138	0.837	0.587	-1.80724	2.29489e-126	9.19699e-122	down	GOS2	PREDICTED: protein translation factor SUI1 homolog [Solanum lycopersicum]	GO:0044424//intracellular part	GO:0008135//translation factor activity, RNA binding	GO:0006412//translation;GO:0010608//posttranscriptional regulation of gene expression;GO:0016192//vesicle-mediated transport;GO:0061024//membrane organization	-	protein_coding
Epidermal_cell	Solyc12g088870.1	Solyc12g088870.1	0.229287	0.0654501	0.126	0.042	-1.80712	6.3718e-09	0.000255356	down	Solyc12g088870.1	-	-	-	-	-	protein_coding
Epidermal_cell	Solyc05g005200.3	pcp	2.96481	0.848515	0.585	0.337	-1.80481	2.09031e-41	8.37712e-37	down	pcp	PREDICTED: pyrrolidone-carboxylate peptidase 1 [Solanum pennellii]	-	GO:0008242//omega peptidase activity	GO:0019538//protein metabolic process	-	protein_coding
Epidermal_cell	Solyc12g027850.3	CDKE-1	0.228219	0.0652882	0.155	0.074	-1.80395	3.70124e-08	0.00148331	down	CDKE-1	PREDICTED: cyclin-dependent kinase E-1 [Solanum lycopersicum]	-	GO:0004674//protein serine/threonine kinase activity;GO:0005488//binding	GO:0000079//regulation of cyclin-dependent protein serine/threonine kinase activity;GO:0010374//stomatal complex development;GO:0044786//cell cycle DNA replication	-	protein_coding
Epidermal_cell	Solyc05g054770.3	Solyc05g054770.3	0.518457	0.148446	0.27	0.1	-1.80359	5.58134e-18	2.23678e-13	down	Solyc05g054770.3	PREDICTED: uncharacterized protein LOC101257172 [Solanum lycopersicum]	-	-	-	-	protein_coding
Epidermal_cell	Solyc09g065520.4	SMTA	0.263002	0.0752816	0.171	0.084	-1.80334	6.72793e-10	2.69628e-05	down	SMTA	PREDICTED: homocysteine S-methyltransferase 2 isoform X1 [Solanum lycopersicum]	-	-	-	-	protein_coding
Epidermal_cell	Solyc03g111640.4	MRF1	0.870402	0.251044	0.379	0.168	-1.79333	3.28304e-24	1.31571e-19	down	MRF1	PREDICTED: programmed cell death protein 4-like [Nicotiana tomentosiformis]	-	GO:0003824//catalytic activity	GO:0009746//response to hexose;GO:0009755//hormone-mediated signaling pathway;GO:0034285//response to disaccharide	-	protein_coding
Epidermal_cell	Solyc05g005510.3	At4g28440	1.34174	0.387389	0.567	0.283	-1.79199	2.22919e-49	8.9337e-45	down	At4g28440	Nucleic acid-binding, OB-fold [Cynara cardunculus var. scolymus] [Cynara cardunculus]	GO:0016020//membrane;GO:0044444//cytoplasmic part	-	-	-	protein_coding
Epidermal_cell	Solyc08g005450.3	CXIP4	1.28893	0.372348	0.517	0.269	-1.79118	2.80228e-34	1.12304e-29	down	CXIP4	Hop-interacting protein THI119 [Solanum lycopersicum]	-	GO:0046914//transition metal ion binding	-	-	protein_coding
Epidermal_cell	Solyc04g024430.3	Solyc04g024430.3	0.387992	0.112102	0.22	0.074	-1.7903	8.04011e-17	3.22216e-12	down	Solyc04g024430.3	-	-	-	-	-	protein_coding
Epidermal_cell	Solyc02g093690.3	Solyc02g093690.3	0.272078	0.0787117	0.168	0.089	-1.78807	9.01405e-07	0.0361247	down	Solyc02g093690.3	PREDICTED: ATP synthase mitochondrial F1 complex assembly factor 2 [Solanum lycopersicum]	GO:0043231//intracellular membrane-bounded organelle	-	-	-	protein_coding
Epidermal_cell	Solyc10g086350.2	RABE1C	0.67752	0.196434	0.379	0.18	-1.7857	2.77206e-24	1.11093e-19	down	RABE1C	PREDICTED: ras-related protein RABE1c [Solanum lycopersicum]	-	-	-	-	protein_coding
Epidermal_cell	Solyc03g111170.3	4CLL9	1.26545	0.367093	0.523	0.257	-1.78516	1.33372e-39	5.34503e-35	down	4CLL9	PREDICTED: 4-coumarate--CoA ligase-like 9 [Solanum lycopersicum]	GO:0042579//microbody	GO:0016405//CoA-ligase activity;GO:0016408//C-acyltransferase activity;GO:0016703//oxidoreductase activity, acting on single donors with incorporation of molecular oxygen, incorporation of one atom of oxygen (internal monooxygenases or internal mixed function oxidases)	GO:0006633//fatty acid biosynthetic process;GO:0009694//jasmonic acid metabolic process;GO:0009850//auxin metabolic process	-	protein_coding
Epidermal_cell	Solyc02g077880.3	DRMH1	0.827237	0.240121	0.258	0.127	-1.78411	1.39569e-12	5.59335e-08	down	DRMH1	auxin repressed/dormancy associated protein [Solanum lycopersicum]	GO:0043231//intracellular membrane-bounded organelle	-	GO:0009746//response to hexose;GO:0034285//response to disaccharide	-	protein_coding
Epidermal_cell	Solyc07g047720.3	MEMB11	0.399693	0.116119	0.286	0.1	-1.78241	2.08747e-22	8.36575e-18	down	MEMB11	PREDICTED: membrin-11 [Solanum lycopersicum]	-	-	-	-	protein_coding
Epidermal_cell	Solyc01g067330.3	VIT_05s0020g01820	2.93333	0.854466	0.43	0.276	-1.77932	2.00199e-23	8.02319e-19	down	VIT_05s0020g01820	PREDICTED: CASP-like protein 1E2 [Solanum lycopersicum]	GO:0031224//intrinsic component of membrane	-	-	-	protein_coding
Epidermal_cell	Solyc05g054545.1	UBC7	0.17598	0.0513269	0.152	0.054	-1.77564	3.25838e-11	1.30583e-06	down	UBC7	PREDICTED: ubiquitin-conjugating enzyme E2 7 [Solanum lycopersicum]	GO:0043231//intracellular membrane-bounded organelle	GO:0008172//S-methyltransferase activity;GO:0016879//ligase activity, forming carbon-nitrogen bonds;GO:0019787//ubiquitin-like protein transferase activity;GO:0032550//purine ribonucleoside binding	GO:0006259//DNA metabolic process;GO:0019941//modification-dependent protein catabolic process;GO:0032446//protein modification by small protein conjugation	-	protein_coding
Epidermal_cell	Solyc12g011440.2	At1g29970	0.747358	0.218222	0.364	0.193	-1.77554	4.96551e-19	1.98998e-14	down	At1g29970	PREDICTED: 60S ribosomal protein L18a-like protein [Solanum lycopersicum]	-	GO:0005488//binding	GO:0006605//protein targeting	-	protein_coding
Epidermal_cell	Solyc11g008250.2	SPD1	0.583106	0.170392	0.283	0.161	-1.7743	1.71321e-13	6.86587e-09	down	SPD1	AAA+ ATPase domain-containing protein [Cynara cardunculus var. scolymus] [Cynara cardunculus]	GO:0009536//plastid	GO:0016462//pyrophosphatase activity;GO:0032550//purine ribonucleoside binding	GO:0009247//glycolipid biosynthetic process;GO:0009267//cellular response to starvation	-	protein_coding
Epidermal_cell	Solyc07g054790.1	Solyc07g054790.1	0.986282	0.288569	0.332	0.138	-1.77273	3.14024e-23	1.25848e-18	down	Solyc07g054790.1	PREDICTED: uncharacterized protein LOC101253603 [Solanum lycopersicum]	GO:0043231//intracellular membrane-bounded organelle	-	GO:0006950//response to stress	-	protein_coding
Epidermal_cell	Solyc11g069180.2	IVD	0.333617	0.0978636	0.18	0.064	-1.76831	2.20347e-12	8.83061e-08	down	IVD	PREDICTED: isovaleryl-CoA dehydrogenase, mitochondrial [Solanum lycopersicum]	GO:0044429//mitochondrial part	GO:0000166//nucleotide binding;GO:0003995//acyl-CoA dehydrogenase activity;GO:0032550//purine ribonucleoside binding	GO:0006551//leucine metabolic process;GO:0009063//cellular amino acid catabolic process;GO:0009746//response to hexose;GO:0034285//response to disaccharide;GO:0036115//fatty-acyl-CoA catabolic process	-	protein_coding
Epidermal_cell	Solyc06g074420.1	CYP94C1	3.76761	1.10703	0.582	0.339	-1.76686	1.8637e-40	7.46896e-36	down	CYP94C1	PREDICTED: cytochrome P450 94C1 [Solanum lycopersicum]	GO:0043227//membrane-bounded organelle	GO:0016712//oxidoreductase activity, acting on paired donors, with incorporation or reduction of molecular oxygen, reduced flavin or flavoprotein as one donor, and incorporation of one atom of oxygen;GO:0016713//oxidoreductase activity, acting on paired donors, with incorporation or reduction of molecular oxygen, reduced iron-sulfur protein as one donor, and incorporation of one atom of oxygen;GO…	GO:0001101//response to acid chemical;GO:0006972//hyperosmotic response;GO:0009694//jasmonic acid metabolic process;GO:0009755//hormone-mediated signaling pathway;GO:0051707//response to other organism	-	protein_coding
Epidermal_cell	Solyc06g034370.1	PMEI11	2.50633	0.737277	0.322	0.231	-1.76516	2.43965e-15	9.77714e-11	down	PMEI11	PREDICTED: 21 kDa protein-like [Solanum lycopersicum]	-	GO:0004857//enzyme inhibitor activity;GO:0052689//carboxylic ester hydrolase activity	GO:0006090//pyruvate metabolic process;GO:0006605//protein targeting;GO:0006812//cation transport;GO:0006970//response to osmotic stress;GO:0006996//organelle organization;GO:0009617//response to bacterium;GO:0009620//response to fungus;GO:0009639//response to red or far red light;GO:0009696//salicylic acid metabolic process;GO:0009755//hormone-mediated signaling pathway;GO:0009863//salicylic aci…	-	protein_coding
Epidermal_cell	Solyc06g083460.4	LUH	0.275211	0.0810386	0.178	0.083	-1.7626	3.79076e-09	0.000151918	down	LUH	PREDICTED: transcriptional corepressor LEUNIG_HOMOLOG-like [Solanum lycopersicum]	-	GO:0004683//calmodulin-dependent protein kinase activity	-	-	protein_coding
Epidermal_cell	Solyc04g007710.3	MPK9	1.11848	0.329841	0.43	0.235	-1.76139	1.90477e-24	7.63355e-20	down	MPK9	PREDICTED: mitogen-activated protein kinase 14 isoform X1 [Solanum lycopersicum]	GO:0043231//intracellular membrane-bounded organelle;GO:0044444//cytoplasmic part	GO:0004702//receptor signaling protein serine/threonine kinase activity;GO:0032550//purine ribonucleoside binding	GO:0006468//protein phosphorylation;GO:0009755//hormone-mediated signaling pathway	-	protein_coding
Epidermal_cell	Solyc03g122310.4	ALDH7B4	0.46285	0.136757	0.25	0.115	-1.75819	3.03245e-13	1.21528e-08	down	ALDH7B4	PREDICTED: aldehyde dehydrogenase family 7 member B4 [Solanum lycopersicum]	-	-	-	-	protein_coding
Epidermal_cell	Solyc09g011670.4	Solyc09g011670.4	0.419537	0.124295	0.163	0.11	-1.75422	5.94123e-08	0.00238101	down	Solyc09g011670.4	PREDICTED: universal stress protein PHOS32-like [Solanum lycopersicum]	GO:0005911//cell-cell junction	GO:0003824//catalytic activity	GO:0050896//response to stimulus	-	protein_coding
Epidermal_cell	Solyc06g069470.3	GDPD5	0.503491	0.149203	0.263	0.119	-1.75401	5.01917e-17	2.01148e-12	down	GDPD5	PREDICTED: glycerophosphodiester phosphodiesterase GDPD6 [Solanum lycopersicum]	-	GO:0008081//phosphoric diester hydrolase activity	GO:0044238//primary metabolic process	-	protein_coding
Epidermal_cell	Solyc04g010120.3	MAEA	0.269947	0.0800989	0.156	0.079	-1.75156	5.62335e-08	0.00225362	down	MAEA	macrophage erythroblast attacher [Solanum lycopersicum]	GO:0043231//intracellular membrane-bounded organelle;GO:0044444//cytoplasmic part	-	-	-	protein_coding
Epidermal_cell	Solyc10g076410.1	PYL4	0.559279	0.166035	0.306	0.099	-1.75147	3.22272e-24	1.29154e-19	down	PYL4	PREDICTED: abscisic acid receptor PYL4-like [Solanum lycopersicum]	GO:0043231//intracellular membrane-bounded organelle	GO:0019840//isoprenoid binding;GO:0046983//protein dimerization activity;GO:0060089//molecular transducer activity	GO:0009755//hormone-mediated signaling pathway;GO:0009845//seed germination	-	protein_coding
Epidermal_cell	Solyc02g077110.3	OsI_03083	1.30249	0.387903	0.356	0.15	-1.74724	1.31955e-24	5.28824e-20	down	OsI_03083	PREDICTED: phospholipase A1-II 1-like [Solanum lycopersicum]	-	GO:0003824//catalytic activity	-	-	protein_coding
Epidermal_cell	Solyc02g077760.2	Solyc02g077760.2	0.552497	0.164901	0.334	0.145	-1.74375	1.07842e-21	4.32189e-17	down	Solyc02g077760.2	-	-	-	-	-	protein_coding
Epidermal_cell	Solyc09g005360.3	AL1	0.263739	0.078872	0.172	0.079	-1.74024	3.78169e-09	0.000151555	down	AL1	PREDICTED: PHD finger protein ALFIN-LIKE 1 [Solanum lycopersicum]	GO:0043231//intracellular membrane-bounded organelle;GO:0044444//cytoplasmic part	GO:0000975//regulatory region DNA binding;GO:0042393//histone binding;GO:0046914//transition metal ion binding	GO:0000280//nuclear division;GO:0006325//chromatin organization;GO:0010468//regulation of gene expression;GO:0034645//cellular macromolecule biosynthetic process	Alfin-like	protein_coding
Epidermal_cell	Solyc01g098840.3	At5g27450	1.59039	0.477789	0.582	0.335	-1.73473	6.14859e-41	2.46411e-36	down	At5g27450	PREDICTED: mevalonate kinase [Solanum lycopersicum]	GO:0044444//cytoplasmic part	GO:0016301//kinase activity;GO:0032550//purine ribonucleoside binding	GO:0006084//acetyl-CoA metabolic process;GO:0006694//steroid biosynthetic process;GO:0006720//isoprenoid metabolic process;GO:0006796//phosphate-containing compound metabolic process;GO:0006997//nucleus organization;GO:0048285//organelle fission	-	protein_coding
Epidermal_cell	Solyc05g005160.3	ACLA-2	1.58314	0.475711	0.526	0.313	-1.73442	3.41704e-34	1.36941e-29	down	ACLA-2	PREDICTED: ATP-citrate synthase alpha chain protein 2 [Solanum lycopersicum]	GO:0043234//protein complex;GO:0044444//cytoplasmic part	GO:0032550//purine ribonucleoside binding;GO:0046912//transferase activity, transferring acyl groups, acyl groups converted into alkyl on transfer	GO:0000097//sulfur amino acid biosynthetic process;GO:0005982//starch metabolic process;GO:0006084//acetyl-CoA metabolic process;GO:0006605//protein targeting;GO:0006631//fatty acid metabolic process;GO:0006779//porphyrin-containing compound biosynthetic process;GO:0008361//regulation of cell size;GO:0009826//unidimensional cell growth;GO:0009909//regulation of flower development;GO:0016109//tetr…	-	protein_coding
Epidermal_cell	Solyc01g109710.3	Solyc01g109710.3	19.2587	5.81419	0.877	0.737	-1.72784	7.12342e-157	2.85478e-152	down	Solyc01g109710.3	protein response to dessication 2 [Solanum lycopersicum]	GO:0016020//membrane;GO:0044424//intracellular part	GO:0003824//catalytic activity	GO:0009247//glycolipid biosynthetic process;GO:0009267//cellular response to starvation;GO:0009414//response to water deprivation;GO:0010033//response to organic substance	-	protein_coding
Epidermal_cell	Solyc07g040730.1	Solyc07g040730.1	0.613984	0.185736	0.375	0.177	-1.72441	1.09053e-25	4.37039e-21	down	Solyc07g040730.1	DUF3511 domain protein [Medicago truncatula]	GO:0016020//membrane	-	-	-	protein_coding
Epidermal_cell	Solyc12g098520.2	HSFA5	0.95321	0.288408	0.489	0.237	-1.72433	3.38705e-34	1.35739e-29	down	HSFA5	PREDICTED: heat stress transcription factor A-5 [Solanum lycopersicum]	GO:0043231//intracellular membrane-bounded organelle	GO:0001071//nucleic acid binding transcription factor activity;GO:0003677//DNA binding	GO:0006402//mRNA catabolic process;GO:0006950//response to stress;GO:0010467//gene expression;GO:0034645//cellular macromolecule biosynthetic process	HSF	protein_coding
Epidermal_cell	Solyc11g006370.2	CPK1	0.333153	0.10078	0.194	0.079	-1.72398	4.99861e-11	2.00324e-06	down	CPK1	PREDICTED: calcium-dependent protein kinase 1 [Solanum lycopersicum]	GO:0009536//plastid;GO:0044439//peroxisomal part	GO:0004674//protein serine/threonine kinase activity;GO:0032550//purine ribonucleoside binding;GO:0046872//metal ion binding	GO:0006468//protein phosphorylation	-	protein_coding
Epidermal_cell	Solyc04g015970.3	ABCA1	0.52128	0.157797	0.21	0.104	-1.72335	6.33534e-09	0.000253895	down	ABCA1	PREDICTED: ABC transporter A family member 1 isoform X1 [Solanum lycopersicum]	GO:0031090//organelle membrane;GO:0031224//intrinsic component of membrane	GO:0015116//sulfate transmembrane transporter activity;GO:0019829//cation-transporting ATPase activity;GO:0032550//purine ribonucleoside binding;GO:0046943//carboxylic acid transmembrane transporter activity	GO:0006486//protein glycosylation;GO:0006826//iron ion transport;GO:0008272//sulfate transport	-	protein_coding
Epidermal_cell	Solyc09g092390.2	SAHH	0.913554	0.276805	0.352	0.198	-1.72226	6.98544e-17	2.79949e-12	down	SAHH	PREDICTED: adenosylhomocysteinase [Solanum lycopersicum]	GO:0016020//membrane;GO:0043231//intracellular membrane-bounded organelle;GO:0044444//cytoplasmic part	GO:0016802//trialkylsulfonium hydrolase activity	GO:0000097//sulfur amino acid biosynthetic process;GO:0006970//response to osmotic stress;GO:0006996//organelle organization;GO:0070838//divalent metal ion transport	-	protein_coding
Epidermal_cell	Solyc02g080560.1	Solyc02g080560.1	0.198096	0.0603151	0.143	0.037	-1.71394	4.58465e-13	1.83735e-08	down	Solyc02g080560.1	PREDICTED: uncharacterized protein LOC107861258 [Capsicum annuum]	-	-	-	-	protein_coding
Epidermal_cell	Solyc11g007030.3	Solyc11g007030.3	0.216849	0.066129	0.127	0.023	-1.71182	4.20756e-15	1.68622e-10	down	Solyc11g007030.3	uncharacterized LOC101243844 isoform 2 [Solanum lycopersicum]	GO:0043231//intracellular membrane-bounded organelle	GO:0003824//catalytic activity	GO:0006950//response to stress;GO:0009699//phenylpropanoid biosynthetic process;GO:0009891//positive regulation of biosynthetic process;GO:0030001//metal ion transport	-	protein_coding
Epidermal_cell	Solyc01g098400.3	AHP1	0.270924	0.0827598	0.123	0.053	-1.70968	1.1093e-06	0.0444564	down	AHP1	PREDICTED: histidine-containing phosphotransfer protein 1 [Solanum lycopersicum]	GO:0043231//intracellular membrane-bounded organelle;GO:0044444//cytoplasmic part	GO:0004871//signal transducer activity;GO:0016628//oxidoreductase activity, acting on the CH-CH group of donors, NAD or NADP as acceptor;GO:0019901//protein kinase binding	GO:0006796//phosphate-containing compound metabolic process;GO:0006820//anion transport;GO:0009755//hormone-mediated signaling pathway;GO:0009845//seed germination;GO:0009966//regulation of signal transduction;GO:0030001//metal ion transport;GO:0035556//intracellular signal transduction;GO:0040007//growth;GO:0044710//single-organism metabolic process;GO:0048229//gametophyte development;GO:0080090…	-	protein_coding
Epidermal_cell	Solyc05g053930.4	PBL11	0.414619	0.126693	0.202	0.085	-1.70965	2.25158e-11	9.02344e-07	down	PBL11	PREDICTED: probable serine/threonine-protein kinase NAK [Solanum lycopersicum]	GO:0009536//plastid;GO:0016020//membrane	GO:0004713//protein tyrosine kinase activity;GO:0032550//purine ribonucleoside binding	GO:0006468//protein phosphorylation;GO:0006952//defense response;GO:0009620//response to fungus;GO:0009625//response to insect	-	protein_coding
Epidermal_cell	Solyc01g066520.3	BCE2	0.272376	0.0834063	0.132	0.042	-1.70617	7.25152e-10	2.90612e-05	down	BCE2	PREDICTED: lipoamide acyltransferase component of branched-chain alpha-keto acid dehydrogenase complex, mitochondrial [Solanum lycopersicum]	GO:0005739//mitochondrion	GO:0030523//dihydrolipoamide S-acyltransferase activity;GO:0046914//transition metal ion binding	GO:0006631//fatty acid metabolic process;GO:0006732//coenzyme metabolic process;GO:0006793//phosphorus metabolic process;GO:0009267//cellular response to starvation;GO:0009642//response to light intensity;GO:0009746//response to hexose;GO:0034285//response to disaccharide	-	protein_coding
Epidermal_cell	Solyc06g065950.4	VAMP713	0.68435	0.209737	0.362	0.182	-1.70567	1.16961e-22	4.68733e-18	down	VAMP713	PREDICTED: vesicle-associated membrane protein 711 [Solanum lycopersicum]	-	-	-	-	protein_coding
Epidermal_cell	Solyc01g079480.3	BZIP53	3.36522	1.03216	0.709	0.431	-1.70494	9.30929e-60	3.73079e-55	down	BZIP53	bZIP DNA-binding protein [Solanum lycopersicum]	GO:0043231//intracellular membrane-bounded organelle	GO:0001071//nucleic acid binding transcription factor activity;GO:0003677//DNA binding;GO:0046983//protein dimerization activity	GO:0006355//regulation of transcription, DNA-templated;GO:0006605//protein targeting;GO:0010431//seed maturation;GO:0033554//cellular response to stress	bZIP	protein_coding
Epidermal_cell	Solyc05g015710.3	Solyc05g015710.3	0.970054	0.298117	0.489	0.216	-1.70185	2.89377e-35	1.15971e-30	down	Solyc05g015710.3	PREDICTED: uncharacterized protein LOC101249549 isoform X3 [Solanum lycopersicum]	-	-	-	-	protein_coding
Epidermal_cell	Solyc02g079880.3	Solyc02g079880.3	1.10697	0.340296	0.469	0.261	-1.70146	1.05511e-26	4.22848e-22	down	Solyc02g079880.3	PREDICTED: uncharacterized protein LOC101266783 isoform X1 [Solanum lycopersicum]	-	-	-	-	protein_coding
Epidermal_cell	Solyc11g017140.3	STOP1	0.462746	0.142468	0.268	0.137	-1.69888	6.45994e-14	2.58888e-09	down	STOP1	PREDICTED: protein SENSITIVE TO PROTON RHIZOTOXICITY 1 [Solanum lycopersicum]	GO:0016020//membrane;GO:0043231//intracellular membrane-bounded organelle	GO:0001071//nucleic acid binding transcription factor activity;GO:0016740//transferase activity;GO:0046914//transition metal ion binding;GO:0097159//organic cyclic compound binding	GO:0009268//response to pH;GO:0010038//response to metal ion;GO:0010468//regulation of gene expression;GO:0034645//cellular macromolecule biosynthetic process;GO:0044238//primary metabolic process	-	protein_coding
Epidermal_cell	Solyc08g041770.3	HPAT1	0.171218	0.0526799	0.134	0.056	-1.69862	6.52813e-08	0.00261621	down	HPAT1	PREDICTED: hydroxyproline O-arabinosyltransferase 1 [Nicotiana attenuata]	GO:0031090//organelle membrane;GO:0031984//organelle subcompartment;GO:0043231//intracellular membrane-bounded organelle	GO:0016763//transferase activity, transferring pentosyl groups	-	-	protein_coding
Epidermal_cell	Solyc06g063060.3	At1g54070	0.200761	0.0617953	0.142	0.062	-1.69829	1.18367e-07	0.00474366	down	At1g54070	PREDICTED: dormancy-associated protein homolog 4-like [Nicotiana attenuata]	-	-	-	-	protein_coding
Epidermal_cell	Solyc06g065210.4	CINV2	0.245455	0.0756342	0.154	0.072	-1.69703	7.89548e-08	0.00316419	down	CINV2	PREDICTED: probable alkaline/neutral invertase D [Solanum lycopersicum]	GO:0043231//intracellular membrane-bounded organelle;GO:0044444//cytoplasmic part	GO:0004564//beta-fructofuranosidase activity	GO:0005985//sucrose metabolic process;GO:0048509//regulation of meristem development	-	protein_coding
Epidermal_cell	Solyc12g005860.2	ACO3	1.54035	0.476583	0.559	0.269	-1.69225	9.94784e-42	3.9867e-37	down	ACO3	PREDICTED: aconitate hydratase, cytoplasmic [Solanum lycopersicum]	GO:0005576//extracellular region;GO:0005911//cell-cell junction;GO:0009532//plastid stroma;GO:0030312//external encapsulating structure;GO:0031090//organelle membrane	GO:0003729//mRNA binding;GO:0016641//oxidoreductase activity, acting on the CH-NH2 group of donors, oxygen as acceptor;GO:0016705//oxidoreductase activity, acting on paired donors, with incorporation or reduction of molecular oxygen;GO:0016836//hydro-lyase activity;GO:0019842//vitamin binding;GO:0032550//purine ribonucleoside binding;GO:0046914//transition metal ion binding;GO:0051536//iron-sulfu…	GO:0000160//phosphorelay signal transduction system;GO:0006006//glucose metabolic process;GO:0006090//pyruvate metabolic process;GO:0006101//citrate metabolic process;GO:0006486//protein glycosylation;GO:0006970//response to osmotic stress;GO:0006996//organelle organization;GO:0009692//ethylene metabolic process;GO:0009725//response to hormone;GO:0010039//response to iron ion;GO:0010087//phloem o…	-	protein_coding
Epidermal_cell	Solyc09g082115.1	Solyc09g082115.1	1.16916	0.362164	0.511	0.258	-1.69048	1.85235e-35	7.42349e-31	down	Solyc09g082115.1	PREDICTED: lactoylglutathione lyase [Solanum lycopersicum]	GO:0043231//intracellular membrane-bounded organelle	GO:0003824//catalytic activity	GO:0009725//response to hormone;GO:0046474//glycerophospholipid biosynthetic process	-	protein_coding
Epidermal_cell	Solyc10g084690.2	AGD7	0.327158	0.101319	0.202	0.089	-1.6901	3.30664e-11	1.32517e-06	down	AGD7	PREDICTED: probable ADP-ribosylation factor GTPase-activating protein AGD6 [Solanum lycopersicum]	GO:0043231//intracellular membrane-bounded organelle;GO:0044444//cytoplasmic part	GO:0046872//metal ion binding	GO:0006006//glucose metabolic process;GO:0016192//vesicle-mediated transport;GO:0030243//cellulose metabolic process	-	protein_coding
Epidermal_cell	Solyc04g071140.3	SDC	0.7924	0.245518	0.356	0.183	-1.69	1.88561e-18	7.55675e-14	down	SDC	PREDICTED: serine decarboxylase [Solanum lycopersicum]	GO:0016020//membrane;GO:0044444//cytoplasmic part	GO:0016831//carboxy-lyase activity;GO:0043168//anion binding	GO:0003006//developmental process involved in reproduction;GO:0034308//primary alcohol metabolic process;GO:0043436//oxoacid metabolic process	-	protein_coding
Epidermal_cell	Solyc02g088620.3	MUB1	2.26151	0.700843	0.662	0.397	-1.68998	1.27449e-59	5.10766e-55	down	MUB1	PREDICTED: membrane-anchored ubiquitin-fold protein 2 [Solanum lycopersicum]	GO:0016020//membrane	-	-	-	protein_coding
Epidermal_cell	Solyc10g005320.3	TSB	0.583725	0.180875	0.178	0.08	-1.68975	1.68282e-08	0.000674408	down	TSB	PREDICTED: tryptophan synthase beta chain 1-like [Solanum lycopersicum]	-	-	-	-	protein_coding
Epidermal_cell	Solyc12g100060.1	SAP5	6.39074	1.98349	0.812	0.611	-1.68789	2.9452e-115	1.18032e-110	down	SAP5	stress-associated protein 10 [Solanum lycopersicum]	-	GO:0043169//cation binding	-	-	protein_coding
Epidermal_cell	Solyc12g045030.2	dhs-21	5.79841	1.80292	0.762	0.52	-1.68527	3.86953e-61	1.55075e-56	down	dhs-21	PREDICTED: 3-oxoacyl-[acyl-carrier-protein] reductase FabG-like [Solanum pennellii]	-	GO:0003824//catalytic activity	GO:0010038//response to metal ion;GO:0044710//single-organism metabolic process	-	protein_coding
Epidermal_cell	Solyc12g096830.2	UGT74E2	0.328534	0.102119	0.179	0.096	-1.68482	4.00475e-08	0.00160495	down	UGT74E2	PREDICTED: UDP-glycosyltransferase 74E2-like [Solanum lycopersicum]	-	GO:0016757//transferase activity, transferring glycosyl groups	-	-	protein_coding
Epidermal_cell	Solyc12g010890.2	ASIL2	0.96219	0.299474	0.423	0.261	-1.68356	2.96301e-23	1.18745e-18	down	ASIL2	PREDICTED: trihelix transcription factor ASIL2 isoform X2 [Solanum lycopersicum]	-	-	-	Trihelix	protein_coding
Epidermal_cell	Solyc01g091210.3	trpt1	0.243818	0.0758863	0.178	0.079	-1.68259	5.95757e-11	2.38756e-06	down	trpt1	PREDICTED: tRNA 2'-phosphotransferase 1 [Solanum lycopersicum]	GO:0009536//plastid	GO:0016740//transferase activity	GO:0000394//RNA splicing, via endonucleolytic cleavage and ligation;GO:0003006//developmental process involved in reproduction	-	protein_coding
Epidermal_cell	Solyc06g066610.4	GC5	0.564692	0.175977	0.23	0.105	-1.68151	1.97629e-11	7.9202e-07	down	GC5	PREDICTED: golgin candidate 5 isoform X1 [Solanum lycopersicum]	GO:0031224//intrinsic component of membrane;GO:0043231//intracellular membrane-bounded organelle	GO:0005488//binding;GO:0022857//transmembrane transporter activity	GO:0016192//vesicle-mediated transport;GO:0061024//membrane organization;GO:1902410//mitotic cytokinetic process	-	protein_coding
Epidermal_cell	Solyc07g054430.3	PTO1242	0.575772	0.179681	0.184	0.115	-1.67951	6.63507e-07	0.0265907	down	PTO1242	PREDICTED: formimidoyltransferase-cyclodeaminase [Solanum lycopersicum]	-	GO:0003824//catalytic activity	-	-	protein_coding
Epidermal_cell	Solyc06g083790.3	At2g20420	1.54731	0.483658	0.581	0.304	-1.67749	7.68207e-46	3.07867e-41	down	At2g20420	succinate--CoA ligase [ADP-forming] subunit beta, mitochondrial [Solanum lycopersicum]	GO:0043231//intracellular membrane-bounded organelle	GO:0004774//succinate-CoA ligase activity;GO:0032550//purine ribonucleoside binding;GO:0046914//transition metal ion binding	GO:0006006//glucose metabolic process;GO:0006089//lactate metabolic process;GO:0006090//pyruvate metabolic process;GO:0006101//citrate metabolic process;GO:0006637//acyl-CoA metabolic process;GO:0006970//response to osmotic stress;GO:0010038//response to metal ion;GO:0019941//modification-dependent protein catabolic process;GO:0035966//response to topologically incorrect protein;GO:0043094//cellu…	-	protein_coding
Epidermal_cell	Solyc04g072120.2	Solyc04g072120.2	1.03894	0.324983	0.506	0.274	-1.67637	1.78502e-33	7.15365e-29	down	Solyc04g072120.2	PREDICTED: uncharacterized protein LOC101258553 [Solanum lycopersicum]	GO:0043231//intracellular membrane-bounded organelle	-	GO:0009746//response to hexose;GO:0034285//response to disaccharide;GO:0043094//cellular metabolic compound salvage	-	protein_coding
Epidermal_cell	Solyc01g109340.4	rnf-5	0.242829	0.0760401	0.166	0.085	-1.67381	5.00354e-07	0.0200522	down	rnf-5	PREDICTED: RING finger protein 5-like [Solanum lycopersicum]	-	GO:0046914//transition metal ion binding	-	-	protein_coding
Epidermal_cell	Solyc06g061150.3	AP2M	0.606818	0.190633	0.304	0.13	-1.66995	6.73698e-18	2.69991e-13	down	AP2M	PREDICTED: AP-2 complex subunit mu isoform X1 [Solanum lycopersicum]	GO:0030119//AP-type membrane coat adaptor complex	GO:0043168//anion binding	GO:0008152//metabolic process;GO:0015031//protein transport	-	protein_coding
Epidermal_cell	Solyc12g096960.2	STH-2	0.973419	0.305843	0.25	0.117	-1.66995	4.13302e-13	1.65635e-08	down	STH-2	PREDICTED: pathogenesis-related protein STH-2-like [Solanum lycopersicum]	-	-	GO:0050896//response to stimulus	-	protein_coding
Epidermal_cell	Solyc06g076450.3	RAB11A	0.313077	0.0985003	0.187	0.112	-1.66732	4.12589e-11	1.65349e-06	down	RAB11A	PREDICTED: ras-related protein Rab11A [Solanum lycopersicum]	-	-	-	-	protein_coding
Epidermal_cell	Solyc03g121920.3	mcfJ	0.577893	0.182561	0.311	0.13	-1.66188	2.62883e-19	1.05353e-14	down	mcfJ	PREDICTED: solute carrier family 25 member 44 [Solanum lycopersicum]	GO:0019866//organelle inner membrane;GO:0031224//intrinsic component of membrane	-	GO:1902582//single-organism intracellular transport	-	protein_coding
Epidermal_cell	Solyc02g062580.3	LPPE2	0.527084	0.166633	0.283	0.121	-1.66077	1.06278e-17	4.25919e-13	down	LPPE2	PREDICTED: lipid phosphate phosphatase epsilon 2, chloroplastic [Solanum lycopersicum]	-	-	-	-	protein_coding
Epidermal_cell	Solyc08g080980.4	Solyc08g080980.4	0.16105	0.0509282	0.126	0.057	-1.65904	4.90077e-07	0.0196403	down	Solyc08g080980.4	PREDICTED: formin-like protein 14 [Capsicum annuum]	-	-	-	-	protein_coding
Epidermal_cell	Solyc04g054820.3	gpmA	0.656347	0.208221	0.33	0.158	-1.65587	6.62436e-19	2.65478e-14	down	gpmA	PREDICTED: 2,3-bisphosphoglycerate-dependent phosphoglycerate mutase-like isoform X1 [Solanum pennellii]	-	GO:0016868//intramolecular transferase activity, phosphotransferases	GO:0006090//pyruvate metabolic process	-	protein_coding
Epidermal_cell	Solyc12g099970.2	KINB1	1.78091	0.565103	0.586	0.358	-1.65585	4.34717e-37	1.74217e-32	down	KINB1	SNF1 kinase complex anchoring protein [Solanum lycopersicum]	GO:0044424//intracellular part	GO:0005488//binding;GO:0016772//transferase activity, transferring phosphorus-containing groups	GO:0006629//lipid metabolic process;GO:0006796//phosphate-containing compound metabolic process;GO:0009746//response to hexose;GO:0031669//cellular response to nutrient levels;GO:0034285//response to disaccharide;GO:0043436//oxoacid metabolic process	-	protein_coding
Epidermal_cell	Solyc01g086870.3	BHLH130	6.18186	1.96177	0.766	0.586	-1.65584	4.79589e-90	1.922e-85	down	BHLH130	PREDICTED: transcription factor bHLH130-like [Solanum lycopersicum]	-	-	-	bHLH	protein_coding
Epidermal_cell	Solyc02g084100.3	Solyc02g084100.3	0.283516	0.0899252	0.131	0.028	-1.65554	1.26735e-14	5.07904e-10	down	Solyc02g084100.3	-	-	-	-	-	protein_coding
Epidermal_cell	Solyc10g086560.3	FHY1	0.608325	0.193275	0.287	0.166	-1.65368	4.28657e-12	1.71789e-07	down	FHY1	PREDICTED: protein FAR-RED-ELONGATED HYPOCOTYL 1-LIKE isoform X1 [Solanum lycopersicum]	GO:0005737//cytoplasm;GO:0016604//nuclear body	GO:0005488//binding	GO:0008152//metabolic process;GO:0009639//response to red or far red light;GO:0072595//maintenance of protein localization in organelle	-	protein_coding
Epidermal_cell	Solyc03g120090.1	PDX12	0.910071	0.289902	0.442	0.209	-1.65008	1.89355e-27	7.5886e-23	down	PDX12	PREDICTED: pyridoxal 5'-phosphate synthase-like subunit PDX1.2 [Solanum lycopersicum]	GO:0009536//plastid;GO:0016020//membrane	GO:0016843//amine-lyase activity;GO:0046983//protein dimerization activity	GO:0000302//response to reactive oxygen species;GO:0005982//starch metabolic process;GO:0006739//NADP metabolic process;GO:0006778//porphyrin-containing compound metabolic process;GO:0006972//hyperosmotic response;GO:0008614//pyridoxine metabolic process;GO:0009108//coenzyme biosynthetic process;GO:0009411//response to UV;GO:0009642//response to light intensity;GO:0009893//positive regulation of …	-	protein_coding
Epidermal_cell	Solyc07g021750.1	CDA1	0.411139	0.130964	0.243	0.105	-1.64971	2.6834e-14	1.0754e-09	down	CDA1	PREDICTED: cytidine deaminase 1 [Solanum lycopersicum]	GO:0044444//cytoplasmic part	GO:0016814//hydrolase activity, acting on carbon-nitrogen (but not peptide) bonds, in cyclic amidines;GO:0046914//transition metal ion binding;GO:0046983//protein dimerization activity	GO:0006216//cytidine catabolic process	-	protein_coding
Epidermal_cell	Solyc06g069120.3	Solyc06g069120.3	2.5347	0.808272	0.668	0.4	-1.64878	6.94484e-60	2.78321e-55	down	Solyc06g069120.3	PREDICTED: uncharacterized protein LOC101268114 [Solanum lycopersicum]	-	-	-	-	protein_coding
Epidermal_cell	Solyc09g065950.3	At3g05520	0.419326	0.133796	0.216	0.111	-1.64731	2.87037e-09	0.000115033	down	At3g05520	PREDICTED: F-actin-capping protein subunit alpha isoform X2 [Solanum lycopersicum]	GO:0015629//actin cytoskeleton;GO:0043231//intracellular membrane-bounded organelle;GO:0043234//protein complex	GO:0008092//cytoskeletal protein binding	GO:0006928//movement of cell or subcellular component;GO:0051640//organelle localization;GO:0051693//actin filament capping	-	protein_coding
Epidermal_cell	Solyc02g072300.4	ASK7	2.50931	0.801492	0.697	0.461	-1.64641	3.74977e-61	1.50276e-56	down	ASK7	PREDICTED: shaggy-related protein kinase eta [Solanum lycopersicum]	GO:0009536//plastid;GO:0016020//membrane	GO:0004672//protein kinase activity;GO:0032550//purine ribonucleoside binding	GO:0006090//pyruvate metabolic process;GO:0006468//protein phosphorylation;GO:0006972//hyperosmotic response;GO:0006996//organelle organization;GO:0008104//protein localization;GO:0009720//detection of hormone stimulus;GO:0009887//organ morphogenesis;GO:0010038//response to metal ion;GO:0010053//root epidermal cell differentiation;GO:0016032//viral process;GO:0042044//fluid transport;GO:0043401//…	-	protein_coding
Epidermal_cell	Solyc04g009380.3	PAT11	0.159733	0.0509682	0.109	0.035	-1.64606	3.41137e-08	0.00136714	down	PAT11	PREDICTED: protein S-acyltransferase 11 [Solanum lycopersicum]	GO:0016020//membrane;GO:0043231//intracellular membrane-bounded organelle	GO:0016746//transferase activity, transferring acyl groups;GO:0046872//metal ion binding	-	-	protein_coding
Epidermal_cell	Solyc04g076200.3	Solyc04g076200.3	0.361019	0.115454	0.25	0.122	-1.64391	1.29219e-12	5.17856e-08	down	Solyc04g076200.3	universal stress protein A-like protein [Solanum lycopersicum]	-	GO:0003824//catalytic activity	GO:0000041//transition metal ion transport;GO:0001101//response to acid chemical;GO:0009267//cellular response to starvation;GO:0015698//inorganic anion transport	-	protein_coding
Epidermal_cell	Solyc10g080810.2	RBL20	0.563805	0.180394	0.342	0.131	-1.6435	9.61169e-24	3.85198e-19	down	RBL20	PREDICTED: rhomboid-like protein 20 [Solanum lycopersicum]	GO:0031224//intrinsic component of membrane	-	GO:0019538//protein metabolic process	-	protein_coding
Epidermal_cell	Solyc03g096840.4	At5g17165	1.90435	0.609816	0.495	0.318	-1.64269	1.64045e-23	6.57426e-19	down	At5g17165	hydrogen peroxide induced protein 1 [Camellia sinensis]	-	-	-	-	protein_coding
Epidermal_cell	Solyc08g082240.1	Solyc08g082240.1	0.184104	0.059016	0.142	0.043	-1.63969	4.25171e-11	1.70392e-06	down	Solyc08g082240.1	PREDICTED: uncharacterized protein LOC101257691 [Solanum lycopersicum]	GO:0044444//cytoplasmic part	-	-	-	protein_coding
Epidermal_cell	Solyc09g084470.3	PIIF	0.722423	0.231952	0.259	0.112	-1.6386	9.3429e-14	3.74426e-09	down	PIIF	wound-induced proteinase inhibitor 1 precursor [Solanum lycopersicum]	GO:0030312//external encapsulating structure	GO:0004866//endopeptidase inhibitor activity;GO:0016787//hydrolase activity	GO:0006812//cation transport;GO:0006950//response to stress;GO:0009620//response to fungus;GO:0010466//negative regulation of peptidase activity	-	protein_coding
Epidermal_cell	Solyc02g083250.3	Solyc02g083250.3	1.10449	0.354664	0.389	0.18	-1.63858	4.34276e-23	1.7404e-18	down	Solyc02g083250.3	PREDICTED: ganglioside-induced differentiation-associated protein 2 [Solanum lycopersicum]	GO:0044424//intracellular part	-	-	-	protein_coding
Epidermal_cell	Solyc07g066070.3	At5g56140	0.897006	0.288118	0.382	0.197	-1.63812	1.14975e-19	4.60774e-15	down	At5g56140	PREDICTED: KH domain-containing protein At5g56140 isoform X3 [Solanum lycopersicum]	GO:0043231//intracellular membrane-bounded organelle	GO:0003676//nucleic acid binding	-	-	protein_coding
Epidermal_cell	Solyc02g078410.1	DHNAT1	0.404139	0.130173	0.283	0.105	-1.63367	1.87092e-19	7.49792e-15	down	DHNAT1	PREDICTED: 1,4-dihydroxy-2-naphthoyl-CoA thioesterase 1 [Solanum lycopersicum]	-	-	-	-	protein_coding
Epidermal_cell	Solyc04g082470.3	LWD1	0.426578	0.137438	0.246	0.146	-1.63331	1.52825e-10	6.12463e-06	down	LWD1	PREDICTED: WD repeat-containing protein LWD1 [Solanum lycopersicum]	GO:0043231//intracellular membrane-bounded organelle	GO:0000975//regulatory region DNA binding	GO:0008104//protein localization;GO:0009648//photoperiodism;GO:0009813//flavonoid biosynthetic process;GO:0044707//single-multicellular organism process;GO:0045165//cell fate commitment;GO:0050789//regulation of biological process	-	protein_coding
Epidermal_cell	Solyc04g053080.4	OTU5	1.75736	0.56646	0.614	0.351	-1.63319	3.22716e-46	1.29332e-41	down	OTU5	PREDICTED: OTU domain-containing protein 6B [Solanum lycopersicum]	-	GO:0016787//hydrolase activity	GO:0006886//intracellular protein transport;GO:0019538//protein metabolic process	-	protein_coding
Epidermal_cell	Solyc04g076270.1	DNAJB5	0.372782	0.120199	0.224	0.095	-1.6321	6.57716e-13	2.63586e-08	down	DNAJB5	PREDICTED: homeobox protein Hox-A10 [Capsicum annuum]	-	-	GO:0000280//nuclear division	-	protein_coding
Epidermal_cell	Solyc12g049290.2	EFL3	0.577876	0.186434	0.324	0.171	-1.63157	2.79612e-17	1.12057e-12	down	EFL3	ELF4-like protein [Solanum lycopersicum]	GO:0043231//intracellular membrane-bounded organelle	-	GO:0009416//response to light stimulus	-	protein_coding
Epidermal_cell	Solyc05g055160.3	DNAJ1	3.474	1.12194	0.757	0.514	-1.63052	9.71688e-76	3.89414e-71	down	DNAJ1	PREDICTED: dnaJ protein homolog [Solanum lycopersicum]	-	-	-	-	protein_coding
Epidermal_cell	Solyc12g099940.2	Solyc12g099940.2	0.312299	0.100847	0.167	0.07	-1.62979	5.01745e-09	0.000201079	down	Solyc12g099940.2	PREDICTED: uncharacterized protein LOC101251866 isoform X1 [Solanum lycopersicum]	-	GO:0016740//transferase activity	-	-	protein_coding
Epidermal_cell	Solyc05g010260.4	PGD2	0.390027	0.12598	0.251	0.11	-1.62961	8.77899e-15	3.51827e-10	down	PGD2	PREDICTED: 6-phosphogluconate dehydrogenase, decarboxylating 3 [Solanum lycopersicum]	GO:0009532//plastid stroma;GO:0042579//microbody	GO:0000166//nucleotide binding;GO:0016616//oxidoreductase activity, acting on the CH-OH group of donors, NAD or NADP as acceptor;GO:0048037//cofactor binding	GO:0006739//NADP metabolic process;GO:0006865//amino acid transport;GO:0006970//response to osmotic stress;GO:0009664//plant-type cell wall organization;GO:0009746//response to hexose;GO:0010383//cell wall polysaccharide metabolic process;GO:0016482//cytoplasmic transport;GO:0019520//aldonic acid metabolic process;GO:0032412//regulation of ion transmembrane transporter activity;GO:0034285//respon…	-	protein_coding
Epidermal_cell	Solyc06g053400.3	IPMSB	0.422667	0.136672	0.242	0.101	-1.62809	8.85412e-14	3.54838e-09	down	IPMSB	2-isopropylmalate synthase B [Solanum lycopersicum]	GO:0009526//plastid envelope	GO:0046912//transferase activity, transferring acyl groups, acyl groups converted into alkyl on transfer	GO:0006551//leucine metabolic process;GO:0008652//cellular amino acid biosynthetic process;GO:0044403//symbiosis, encompassing mutualism through parasitism;GO:0071941//nitrogen cycle metabolic process	-	protein_coding
Epidermal_cell	Solyc07g042230.1	ERF016	0.497662	0.161234	0.156	0.091	-1.6254	3.85002e-07	0.0154293	down	ERF016	PREDICTED: ethylene-responsive transcription factor ERF018-like [Solanum lycopersicum]	GO:0043231//intracellular membrane-bounded organelle	GO:0001071//nucleic acid binding transcription factor activity;GO:0003676//nucleic acid binding	GO:0006950//response to stress;GO:0009625//response to insect;GO:0010468//regulation of gene expression;GO:0034645//cellular macromolecule biosynthetic process;GO:0044763//single-organism cellular process;GO:0048731//system development;GO:0050794//regulation of cellular process	AP2-EREBP	protein_coding
Epidermal_cell	Solyc09g074060.3	BSDC1	0.570262	0.18484	0.355	0.177	-1.62482	1.507e-20	6.03946e-16	down	BSDC1	PREDICTED: BSD domain-containing protein 1 [Solanum lycopersicum]	GO:0009536//plastid	-	-	BSD	protein_coding
Epidermal_cell	Solyc02g082350.3	PIRL4	0.876431	0.284404	0.403	0.194	-1.62335	1.45746e-23	5.84093e-19	down	PIRL4	PREDICTED: plant intracellular Ras-group-related LRR protein 4 [Solanum lycopersicum]	GO:0016020//membrane	GO:0003824//catalytic activity	GO:0003006//developmental process involved in reproduction;GO:0006796//phosphate-containing compound metabolic process;GO:0010476//gibberellin mediated signaling pathway	-	protein_coding
Epidermal_cell	Solyc04g049090.3	MLO6	3.23923	1.05179	0.626	0.344	-1.62271	2.0838e-45	8.35105e-41	down	MLO6	PREDICTED: MLO-like protein 12 isoform X1 [Solanum pennellii]	GO:0005911//cell-cell junction;GO:0031224//intrinsic component of membrane;GO:0043231//intracellular membrane-bounded organelle	-	GO:0002252//immune effector process;GO:0006605//protein targeting;GO:0006812//cation transport;GO:0009404//toxin metabolic process;GO:0009617//response to bacterium;GO:0009696//salicylic acid metabolic process;GO:0009755//hormone-mediated signaling pathway;GO:0009863//salicylic acid mediated signaling pathway;GO:0010053//root epidermal cell differentiation;GO:0010243//response to organonitrogen c…	-	protein_coding
Epidermal_cell	Solyc04g080700.4	BBD2	0.616377	0.200893	0.304	0.129	-1.6169	2.21562e-18	8.87932e-14	down	BBD2	PREDICTED: bifunctional nuclease 2 [Solanum lycopersicum]	GO:0044464//cell part	-	GO:0051234//establishment of localization;GO:0090304//nucleic acid metabolic process	-	protein_coding
Epidermal_cell	Solyc03g098760.3	CDI	0.549255	0.179204	0.159	0.07	-1.61533	6.58564e-08	0.00263926	down	CDI	PREDICTED: serine protease inhibitor 5-like [Solanum lycopersicum]	GO:0043231//intracellular membrane-bounded organelle	GO:0030414//peptidase inhibitor activity	-	-	protein_coding
Epidermal_cell	Solyc02g067900.3	Solyc02g067900.3	0.292982	0.095583	0.188	0.066	-1.61497	1.23314e-13	4.94192e-09	down	Solyc02g067900.3	PREDICTED: uncharacterized protein LOC101254447 isoform X1 [Solanum lycopersicum]	-	-	-	-	protein_coding
Epidermal_cell	Solyc02g032930.3	Solyc02g032930.3	0.998581	0.326294	0.49	0.199	-1.61341	5.1048e-39	2.0458e-34	down	Solyc02g032930.3	PREDICTED: B-cell receptor-associated protein 31-like [Solanum lycopersicum]	GO:0005911//cell-cell junction;GO:0009536//plastid;GO:0031090//organelle membrane;GO:0031224//intrinsic component of membrane	-	GO:0015031//protein transport	-	protein_coding
Epidermal_cell	Solyc11g040110.2	RAD52-2	0.65995	0.215872	0.375	0.197	-1.61173	5.74416e-21	2.30203e-16	down	RAD52-2	PREDICTED: DNA repair RAD52-like protein 2, chloroplastic [Nicotiana attenuata]	GO:0009536//plastid	GO:0043566//structure-specific DNA binding	-	-	protein_coding
Epidermal_cell	Solyc03g007920.4	QCT	0.249328	0.0816883	0.19	0.072	-1.60866	8.53569e-12	3.42076e-07	down	QCT	PREDICTED: glutaminyl-peptide cyclotransferase-like [Solanum lycopersicum]	GO:0009536//plastid;GO:0044425//membrane part	GO:0016755//transferase activity, transferring amino-acyl groups	GO:0006952//defense response;GO:0009725//response to hormone;GO:0018199//peptidyl-glutamine modification	-	protein_coding
Epidermal_cell	Solyc01g006555.1	LOX2.1	0.372498	0.122522	0.164	0.08	-1.6034	1.23876e-07	0.00496444	down	LOX2.1	lipoxygenase [Solanum lycopersicum]	-	GO:0016701//oxidoreductase activity, acting on single donors with incorporation of molecular oxygen;GO:0043169//cation binding	GO:0006633//fatty acid biosynthetic process	-	protein_coding
Epidermal_cell	Solyc02g092760.3	KAI2	0.183747	0.0604312	0.124	0.047	-1.60275	5.30291e-08	0.0021252	down	KAI2	PREDICTED: probable esterase KAI2 [Solanum lycopersicum]	GO:0044444//cytoplasmic part	GO:0016788//hydrolase activity, acting on ester bonds	GO:0009411//response to UV;GO:0009639//response to red or far red light;GO:0009812//flavonoid metabolic process;GO:0034285//response to disaccharide;GO:0044249//cellular biosynthetic process;GO:0044707//single-multicellular organism process;GO:0044711//single-organism biosynthetic process;GO:0044763//single-organism cellular process;GO:0044767//single-organism developmental process;GO:1901362//or…	-	protein_coding
Epidermal_cell	Solyc04g017610.2	Solyc04g017610.2	0.421646	0.138823	0.194	0.109	-1.60209	7.40256e-07	0.0296665	down	Solyc04g017610.2	PREDICTED: probable F-box protein At1g65740 isoform X3 [Solanum lycopersicum]	-	-	-	-	protein_coding
Epidermal_cell	Solyc12g099900.1	SCL3	0.550524	0.18138	0.242	0.126	-1.60125	3.94887e-12	1.58255e-07	down	SCL3	PREDICTED: scarecrow-like protein 3 [Solanum lycopersicum]	GO:0043231//intracellular membrane-bounded organelle	GO:0001071//nucleic acid binding transcription factor activity	GO:0001101//response to acid chemical;GO:0010468//regulation of gene expression;GO:0032774//RNA biosynthetic process;GO:0034645//cellular macromolecule biosynthetic process	GRAS	protein_coding
Epidermal_cell	Solyc03g026020.3	HSFB2A	0.454762	0.150178	0.295	0.131	-1.5978	6.59306e-17	2.64224e-12	down	HSFB2A	PREDICTED: heat stress transcription factor B-2a [Solanum lycopersicum]	GO:0043231//intracellular membrane-bounded organelle	-	GO:0006355//regulation of transcription, DNA-templated;GO:0006950//response to stress;GO:0009628//response to abiotic stimulus;GO:0010243//response to organonitrogen compound;GO:1901700//response to oxygen-containing compound	HSF	protein_coding
Epidermal_cell	Solyc05g011970.3	CYP734A1	0.278314	0.0919428	0.121	0.043	-1.59685	6.93473e-08	0.00277916	down	CYP734A1	PREDICTED: cytochrome P450 CYP749A22-like isoform X1 [Solanum lycopersicum]	GO:0016020//membrane	GO:0016491//oxidoreductase activity;GO:0046872//metal ion binding	-	-	protein_coding
Epidermal_cell	Solyc01g059880.3	ACLB-2	0.480445	0.159704	0.271	0.129	-1.58837	3.59264e-13	1.43979e-08	down	ACLB-2	PREDICTED: ATP-citrate synthase beta chain protein 2-like [Solanum lycopersicum]	GO:0016020//membrane;GO:0043234//protein complex;GO:0044444//cytoplasmic part	GO:0004774//succinate-CoA ligase activity;GO:0032550//purine ribonucleoside binding;GO:0043169//cation binding;GO:0046912//transferase activity, transferring acyl groups, acyl groups converted into alkyl on transfer	GO:0003006//developmental process involved in reproduction;GO:0005975//carbohydrate metabolic process;GO:0006084//acetyl-CoA metabolic process;GO:0016129//phytosteroid biosynthetic process;GO:0018205//peptidyl-lysine modification;GO:0042743//hydrogen peroxide metabolic process	-	protein_coding
Epidermal_cell	Solyc07g066580.3	STR1	1.02575	0.34116	0.427	0.277	-1.58788	3.53991e-23	1.41865e-18	down	STR1	mercaptopyruvate sulfurtransferase-like protein [Solanum lycopersicum]	GO:0009536//plastid	GO:0016783//sulfurtransferase activity;GO:0046872//metal ion binding	GO:0000097//sulfur amino acid biosynthetic process;GO:0003006//developmental process involved in reproduction;GO:0008380//RNA splicing;GO:0019758//glycosinolate biosynthetic process;GO:0044767//single-organism developmental process	-	protein_coding
Epidermal_cell	Solyc07g064600.3	RIDA	4.11888	1.3716	0.665	0.447	-1.58632	1.38957e-40	5.56886e-36	down	RIDA	inducible plastid-lipid associated protein [Solanum lycopersicum]	GO:0044435//plastid part	GO:0003824//catalytic activity	GO:0043436//oxoacid metabolic process;GO:0044711//single-organism biosynthetic process;GO:0044723//single-organism carbohydrate metabolic process;GO:1901576//organic substance biosynthetic process;GO:1901657//glycosyl compound metabolic process	-	protein_coding
Epidermal_cell	Solyc02g093860.3	LHT1	2.31445	0.771595	0.514	0.308	-1.58463	1.31459e-28	5.26834e-24	down	LHT1	PREDICTED: lysine histidine transporter 1 [Solanum lycopersicum]	GO:0031224//intrinsic component of membrane;GO:0044424//intracellular part	GO:0015291//secondary active transmembrane transporter activity;GO:0046943//carboxylic acid transmembrane transporter activity	GO:0006498//N-terminal protein lipidation;GO:0006605//protein targeting;GO:0006865//amino acid transport;GO:0007165//signal transduction;GO:0009628//response to abiotic stimulus;GO:0015672//monovalent inorganic cation transport;GO:0015748//organophosphate ester transport;GO:0016482//cytoplasmic transport;GO:0043067//regulation of programmed cell death;GO:0051049//regulation of transport;GO:006102…	-	protein_coding
Epidermal_cell	Solyc03g019700.1	Solyc03g019700.1	0.490242	0.163596	0.312	0.14	-1.58277	2.40223e-18	9.62717e-14	down	Solyc03g019700.1	PREDICTED: uncharacterized protein LOC101248948 [Solanum lycopersicum]	GO:0031224//intrinsic component of membrane	-	-	-	protein_coding
Epidermal_cell	Solyc12g011160.2	At1g06550	0.647952	0.21652	0.378	0.13	-1.58094	3.40559e-30	1.36482e-25	down	At1g06550	PREDICTED: 3-hydroxyisobutyryl-CoA hydrolase-like protein 5 [Solanum lycopersicum]	-	GO:0016787//hydrolase activity;GO:0016836//hydro-lyase activity	GO:0019538//protein metabolic process	-	protein_coding
Epidermal_cell	Solyc04g054890.3	ACX2	0.181513	0.0608319	0.139	0.051	-1.5756	2.84877e-09	0.000114167	down	ACX2	PREDICTED: acyl-coenzyme A oxidase 2, peroxisomal [Solanum lycopersicum]	GO:0042579//microbody	GO:0000166//nucleotide binding;GO:0009055//electron carrier activity;GO:0016634//oxidoreductase activity, acting on the CH-CH group of donors, oxygen as acceptor	GO:0006511//ubiquitin-dependent protein catabolic process;GO:0009062//fatty acid catabolic process;GO:0009725//response to hormone;GO:0015992//proton transport;GO:0035966//response to topologically incorrect protein;GO:0043623//cellular protein complex assembly;GO:0048588//developmental cell growth	-	protein_coding
Epidermal_cell	Solyc02g071870.4	RKF1	0.139588	0.0468019	0.103	0.033	-1.57449	1.58551e-07	0.00635409	down	RKF1	PREDICTED: probable LRR receptor-like serine/threonine-protein kinase RFK1 isoform X1 [Solanum lycopersicum]	GO:0016020//membrane	GO:0004674//protein serine/threonine kinase activity;GO:0016491//oxidoreductase activity	GO:0006796//phosphate-containing compound metabolic process;GO:0044710//single-organism metabolic process	-	protein_coding
Epidermal_cell	Solyc01g005560.3	ICDH-1	1.30725	0.439095	0.49	0.255	-1.57371	1.38478e-30	5.54964e-26	down	ICDH-1	PREDICTED: isocitrate dehydrogenase [NADP] [Solanum lycopersicum]	GO:0005576//extracellular region;GO:0005911//cell-cell junction;GO:0009532//plastid stroma;GO:0016020//membrane;GO:0042579//microbody	GO:0000166//nucleotide binding;GO:0004448//isocitrate dehydrogenase activity;GO:0046914//transition metal ion binding	GO:0006006//glucose metabolic process;GO:0006090//pyruvate metabolic process;GO:0006101//citrate metabolic process;GO:0006970//response to osmotic stress;GO:0006996//organelle organization;GO:0009617//response to bacterium;GO:0010038//response to metal ion;GO:0019941//modification-dependent protein catabolic process;GO:0032879//regulation of localization;GO:0035966//response to topologically inco…	-	protein_coding
Epidermal_cell	Solyc09g090110.3	ADF6	0.73325	0.246334	0.398	0.198	-1.5733	1.57154e-22	6.29812e-18	down	ADF6	PREDICTED: actin-depolymerizing factor-like [Solanum lycopersicum]	GO:0005856//cytoskeleton	-	GO:0008154//actin polymerization or depolymerization	-	protein_coding
Epidermal_cell	Solyc02g068540.2	Solyc02g068540.2	0.304694	0.102509	0.19	0.073	-1.57068	9.94522e-12	3.98565e-07	down	Solyc02g068540.2	PREDICTED: leucine-rich repeat receptor protein kinase EMS1-like [Solanum lycopersicum]	-	-	-	-	protein_coding
Epidermal_cell	Solyc07g065740.3	Solyc07g065740.3	0.758966	0.255579	0.403	0.206	-1.56989	2.61756e-22	1.04901e-17	down	Solyc07g065740.3	PREDICTED: transmembrane protein 230 [Solanum lycopersicum]	GO:0031224//intrinsic component of membrane	-	GO:0046474//glycerophospholipid biosynthetic process	-	protein_coding
Epidermal_cell	Solyc03g114590.3	Stk16	0.688362	0.231866	0.383	0.197	-1.56946	5.02954e-21	2.01564e-16	down	Stk16	PREDICTED: probable serine/threonine-protein kinase DDB_G0291350 [Solanum lycopersicum]	GO:0016020//membrane;GO:0044444//cytoplasmic part	GO:0004672//protein kinase activity;GO:0032550//purine ribonucleoside binding	GO:0006417//regulation of translation;GO:0006464//cellular protein modification process;GO:0006796//phosphate-containing compound metabolic process	-	protein_coding
Epidermal_cell	Solyc09g089490.4	Solyc09g089490.4	0.289224	0.0974858	0.183	0.079	-1.56794	1.48496e-09	5.95113e-05	down	Solyc09g089490.4	-	-	-	-	-	protein_coding
Epidermal_cell	Solyc10g012370.3	PCAS-1	0.642067	0.216576	0.336	0.15	-1.56741	2.4441e-19	9.79496e-15	down	PCAS-1	PREDICTED: bifunctional L-3-cyanoalanine synthase/cysteine synthase 1, mitochondrial [Solanum lycopersicum]	-	-	-	-	protein_coding
Epidermal_cell	Solyc02g083280.4	STR15	2.10954	0.714212	0.557	0.346	-1.56237	1.98943e-28	7.97282e-24	down	STR15	PREDICTED: thiosulfate sulfurtransferase 16, chloroplastic isoform X2 [Solanum lycopersicum]	-	-	-	-	protein_coding
Epidermal_cell	Solyc02g082450.3	PILS5	1.69889	0.578489	0.463	0.192	-1.55407	1.68097e-31	6.73665e-27	down	PILS5	PREDICTED: protein PIN-LIKES 7-like [Solanum lycopersicum]	-	-	GO:0044763//single-organism cellular process	-	protein_coding
Epidermal_cell	Solyc06g076260.3	Solyc06g076260.3	0.319715	0.108827	0.232	0.099	-1.55388	1.63198e-13	6.54032e-09	down	Solyc06g076260.3	Rab5-interacting [Corchorus olitorius]	GO:0009536//plastid	-	-	-	protein_coding
Epidermal_cell	Solyc12g089140.2	At1g01500	0.217297	0.0740481	0.116	0.041	-1.55185	8.33485e-08	0.00334028	down	At1g01500	PREDICTED: uncharacterized protein At1g01500 [Solanum lycopersicum]	GO:0043231//intracellular membrane-bounded organelle	-	-	-	protein_coding
Epidermal_cell	Solyc04g007230.3	IST1	0.346965	0.118303	0.203	0.103	-1.5515	1.40012e-09	5.61114e-05	down	IST1	PREDICTED: IST1 homolog [Solanum lycopersicum]	GO:0009536//plastid	-	GO:0009648//photoperiodism	-	protein_coding
Epidermal_cell	Solyc04g076300.4	MSL2	0.743632	0.253719	0.351	0.208	-1.55098	6.26958e-14	2.5126e-09	down	MSL2	PREDICTED: mechanosensitive ion channel protein 3, chloroplastic-like isoform X2 [Solanum pennellii]	GO:0009526//plastid envelope;GO:0016020//membrane	GO:0015075//ion transmembrane transporter activity	GO:0006811//ion transport;GO:0009658//chloroplast organization;GO:0044763//single-organism cellular process;GO:0050896//response to stimulus	-	protein_coding
Epidermal_cell	Solyc06g011450.3	At4g32285	0.415788	0.141924	0.231	0.111	-1.55005	3.27375e-11	1.31199e-06	down	At4g32285	PREDICTED: probable clathrin assembly protein At4g32285 isoform X2 [Nicotiana sylvestris]	GO:0030135//coated vesicle;GO:0044425//membrane part	GO:0005515//protein binding;GO:0016628//oxidoreductase activity, acting on the CH-CH group of donors, NAD or NADP as acceptor;GO:0035091//phosphatidylinositol binding	GO:0006901//vesicle coating;GO:0044710//single-organism metabolic process	-	protein_coding
Epidermal_cell	Solyc07g041660.4	dennd5b	0.201113	0.0686591	0.12	0.047	-1.5491	7.34182e-07	0.0294231	down	dennd5b	DENN domain-containing protein isoform 1 [Theobroma cacao]	-	-	-	-	protein_coding
Epidermal_cell	Solyc09g075420.3	ERF071	4.97315	1.70064	0.766	0.536	-1.54803	1.08201e-62	4.33625e-58	down	ERF071	ethylene response factor 2 [Solanum lycopersicum]	GO:0016020//membrane;GO:0043231//intracellular membrane-bounded organelle	GO:0001071//nucleic acid binding transcription factor activity;GO:0003676//nucleic acid binding;GO:0004629//phospholipase C activity	GO:0000160//phosphorelay signal transduction system;GO:0001101//response to acid chemical;GO:0006355//regulation of transcription, DNA-templated;GO:0009408//response to heat;GO:0009725//response to hormone;GO:0016265//death;GO:0043207//response to external biotic stimulus	AP2-EREBP	protein_coding
Epidermal_cell	Solyc07g045350.4	AAT1	0.268774	0.0918666	0.154	0.09	-1.54775	1.98842e-07	0.00796879	down	AAT1	PREDICTED: acetyl-CoA acetyltransferase, cytosolic 1 [Solanum lycopersicum]	GO:0016020//membrane;GO:0042579//microbody	GO:0003988//acetyl-CoA C-acyltransferase activity;GO:0043169//cation binding	GO:0000904//cell morphogenesis involved in differentiation;GO:0003006//developmental process involved in reproduction;GO:0006084//acetyl-CoA metabolic process;GO:0016104//triterpenoid biosynthetic process;GO:0016129//phytosteroid biosynthetic process;GO:0044707//single-multicellular organism process	-	protein_coding
Epidermal_cell	Solyc07g054780.1	Solyc07g054780.1	1.50556	0.515002	0.425	0.234	-1.54746	2.78755e-23	1.11714e-18	down	Solyc07g054780.1	wound induced protein, partial [Solanum lycopersicum]	GO:0043231//intracellular membrane-bounded organelle	-	GO:0006950//response to stress	-	protein_coding
Epidermal_cell	Solyc01g089857.1	Solyc01g089857.1	0.364768	0.12481	0.252	0.109	-1.54649	1.93118e-14	7.73938e-10	down	Solyc01g089857.1	PREDICTED: histone-lysine N-methyltransferase SETD1B [Solanum lycopersicum]	-	-	-	-	protein_coding
Epidermal_cell	Solyc01g060280.4	AMSH3	0.26655	0.0912875	0.162	0.072	-1.54488	3.92457e-08	0.00157281	down	AMSH3	PREDICTED: AMSH-like ubiquitin thioesterase 3 [Solanum lycopersicum]	GO:0031090//organelle membrane;GO:0031224//intrinsic component of membrane;GO:0043231//intracellular membrane-bounded organelle	GO:0043169//cation binding;GO:0070011//peptidase activity, acting on L-amino acid peptides	GO:0006605//protein targeting;GO:0010638//positive regulation of organelle organization;GO:0016192//vesicle-mediated transport;GO:0016579//protein deubiquitination;GO:0019941//modification-dependent protein catabolic process;GO:0032388//positive regulation of intracellular transport	-	protein_coding
Epidermal_cell	Solyc01g105560.3	RIBA1	4.58665	1.57246	0.785	0.577	-1.54435	6.97345e-79	2.79468e-74	down	RIBA1	GTP cyclohydrolase II / 3,4-dihydroxy-2-butanone-4-phosphate synthase [Solanum lycopersicum]	GO:0009532//plastid stroma	GO:0003933//GTP cyclohydrolase activity;GO:0016772//transferase activity, transferring phosphorus-containing groups;GO:0016830//carbon-carbon lyase activity;GO:0032550//purine ribonucleoside binding;GO:0043169//cation binding	GO:0006771//riboflavin metabolic process;GO:0006796//phosphate-containing compound metabolic process;GO:0048511//rhythmic process;GO:0048588//developmental cell growth	-	protein_coding
Epidermal_cell	Solyc05g010810.1	PI4KG7	0.822978	0.282319	0.322	0.174	-1.54319	6.26786e-13	2.51191e-08	down	PI4KG7	PREDICTED: phosphatidylinositol 4-kinase gamma 7-like [Solanum lycopersicum]	-	GO:0019901//protein kinase binding;GO:0032550//purine ribonucleoside binding;GO:0052742//phosphatidylinositol kinase activity	GO:0006468//protein phosphorylation;GO:0046488//phosphatidylinositol metabolic process	-	protein_coding
Epidermal_cell	Solyc03g025720.3	AAE3	3.71227	1.27537	0.677	0.445	-1.54131	6.03871e-43	2.42007e-38	down	AAE3	PREDICTED: oxalate--CoA ligase-like [Solanum lycopersicum]	GO:0005576//extracellular region;GO:0005911//cell-cell junction;GO:0009532//plastid stroma	GO:0016405//CoA-ligase activity;GO:0016878//acid-thiol ligase activity;GO:0032550//purine ribonucleoside binding	GO:0001101//response to acid chemical;GO:0003006//developmental process involved in reproduction;GO:0009072//aromatic amino acid family metabolic process;GO:0009620//response to fungus;GO:0010029//regulation of seed germination;GO:0015698//inorganic anion transport;GO:0033609//oxalate metabolic process	-	protein_coding
Epidermal_cell	Solyc01g067070.3	At5g48970	0.333171	0.114487	0.226	0.095	-1.54025	2.45983e-13	9.858e-09	down	At5g48970	PREDICTED: mitochondrial thiamine pyrophosphate carrier [Solanum lycopersicum]	GO:0019866//organelle inner membrane;GO:0031224//intrinsic component of membrane;GO:0043231//intracellular membrane-bounded organelle	GO:0016741//transferase activity, transferring one-carbon groups;GO:0051183//vitamin transporter activity	GO:0008152//metabolic process;GO:0015695//organic cation transport;GO:0044763//single-organism cellular process;GO:1902582//single-organism intracellular transport	-	protein_coding
Epidermal_cell	Solyc05g011960.4	Solyc05g011960.4	0.197141	0.0677223	0.121	0.042	-1.54013	3.64871e-08	0.00146226	down	Solyc05g011960.4	PREDICTED: uncharacterized protein LOC101261118 isoform X3 [Solanum lycopersicum]	GO:0031090//organelle membrane	-	-	-	protein_coding
Epidermal_cell	Solyc10g084140.2	HEMH	0.454811	0.156431	0.255	0.105	-1.53914	1.28467e-14	5.14843e-10	down	HEMH	PREDICTED: ferrochelatase-2, chloroplastic isoform X1 [Solanum lycopersicum]	GO:0042170//plastid membrane;GO:0044434//chloroplast part	GO:0004672//protein kinase activity;GO:0016829//lyase activity;GO:0032550//purine ribonucleoside binding	GO:0006089//lactate metabolic process;GO:0006417//regulation of translation;GO:0006464//cellular protein modification process;GO:0006605//protein targeting;GO:0006779//porphyrin-containing compound biosynthetic process;GO:0006952//defense response;GO:0007165//signal transduction;GO:0043067//regulation of programmed cell death;GO:0061024//membrane organization	-	protein_coding
Epidermal_cell	Solyc01g095700.3	PYL3	0.65493	0.225409	0.296	0.167	-1.53837	2.30476e-12	9.23657e-08	down	PYL3	regulatory component of ABA receptor3-like [Solanum lycopersicum]	GO:0043231//intracellular membrane-bounded organelle	GO:0019840//isoprenoid binding;GO:0060089//molecular transducer activity	GO:0009787//regulation of abscisic acid-activated signaling pathway	-	protein_coding
Epidermal_cell	Solyc11g066250.2	SCPL48	0.53407	0.183827	0.22	0.117	-1.53816	2.10249e-09	8.42592e-05	down	SCPL48	PREDICTED: serine carboxypeptidase-like [Solanum lycopersicum]	GO:0043231//intracellular membrane-bounded organelle;GO:0044444//cytoplasmic part	GO:0004180//carboxypeptidase activity	GO:0019538//protein metabolic process	-	protein_coding
Epidermal_cell	Solyc07g063050.1	Solyc07g063050.1	0.572478	0.197111	0.362	0.184	-1.53773	2.09151e-20	8.38194e-16	down	Solyc07g063050.1	PREDICTED: ATG8-interacting protein 2-like [Nicotiana attenuata]	-	-	-	-	protein_coding
Epidermal_cell	Solyc11g011610.2	At1g79260	0.706195	0.243343	0.414	0.227	-1.53669	1.54196e-22	6.17956e-18	down	At1g79260	PREDICTED: UPF0678 fatty acid-binding protein-like protein At1g79260 [Solanum lycopersicum]	GO:0009536//plastid	-	GO:0051234//establishment of localization	-	protein_coding
Epidermal_cell	Solyc11g005450.3	MED26C	0.728658	0.251273	0.402	0.206	-1.53561	1.29617e-20	5.19454e-16	down	MED26C	PREDICTED: probable mediator of RNA polymerase II transcription subunit 26c [Solanum lycopersicum]	-	-	GO:0010467//gene expression;GO:0034645//cellular macromolecule biosynthetic process	-	protein_coding
Epidermal_cell	Solyc04g078640.3	ERF010	4.1346	1.42613	0.681	0.44	-1.53558	3.69729e-46	1.48173e-41	down	ERF010	DEAR1-like TCP binding protein [Solanum lycopersicum]	GO:0043231//intracellular membrane-bounded organelle	GO:0001071//nucleic acid binding transcription factor activity;GO:0003676//nucleic acid binding	GO:0000160//phosphorelay signal transduction system;GO:0001101//response to acid chemical;GO:0002252//immune effector process;GO:0006355//regulation of transcription, DNA-templated;GO:0006972//hyperosmotic response;GO:0009617//response to bacterium;GO:0009755//hormone-mediated signaling pathway;GO:0010243//response to organonitrogen compound	AP2-EREBP	protein_coding
Epidermal_cell	Solyc02g065540.3	rnf-5	0.609877	0.210391	0.307	0.158	-1.535	3.65027e-15	1.46288e-10	down	rnf-5	PREDICTED: E3 ubiquitin-protein ligase RNF185-like [Solanum lycopersicum]	-	GO:0046914//transition metal ion binding	-	-	protein_coding
Epidermal_cell	Solyc08g065190.3	ZIP4	0.403926	0.139487	0.187	0.116	-1.53328	1.54999e-08	0.000621173	down	ZIP4	PREDICTED: zinc transporter 4, chloroplastic [Solanum lycopersicum]	GO:0009507//chloroplast;GO:0031090//organelle membrane;GO:0044446//intracellular organelle part	GO:0016491//oxidoreductase activity;GO:0046915//transition metal ion transmembrane transporter activity	GO:0006829//zinc II ion transport;GO:0009267//cellular response to starvation;GO:0010038//response to metal ion;GO:0042044//fluid transport;GO:0051707//response to other organism	-	protein_coding
Epidermal_cell	Solyc01g066940.3	VAMP724	0.410169	0.141843	0.248	0.101	-1.53126	1.65899e-15	6.64856e-11	down	VAMP724	PREDICTED: vesicle-associated membrane protein 724 [Solanum lycopersicum]	GO:0005911//cell-cell junction;GO:0009536//plastid;GO:0031224//intrinsic component of membrane	-	GO:0000919//cell plate assembly;GO:0006612//protein targeting to membrane;GO:0048449//floral organ formation	-	protein_coding
Epidermal_cell	Solyc05g051900.3	Solyc05g051900.3	0.419198	0.145	0.29	0.093	-1.53093	3.06762e-23	1.22938e-18	down	Solyc05g051900.3	PREDICTED: protein spinster-like [Nicotiana tabacum]	GO:0031224//intrinsic component of membrane;GO:0043231//intracellular membrane-bounded organelle	GO:0022891//substrate-specific transmembrane transporter activity	GO:0006486//protein glycosylation;GO:0006812//cation transport;GO:0009566//fertilization;GO:0009617//response to bacterium;GO:0009814//defense response, incompatible interaction;GO:0015698//inorganic anion transport	-	protein_coding
Epidermal_cell	Solyc09g098150.3	AMC4	0.889113	0.30792	0.442	0.229	-1.52951	6.40215e-27	2.56573e-22	down	AMC4	metacaspase 1 [Solanum lycopersicum]	GO:0005911//cell-cell junction;GO:0009536//plastid;GO:0016020//membrane	GO:0004175//endopeptidase activity;GO:0005515//protein binding	GO:0001101//response to acid chemical;GO:0006970//response to osmotic stress;GO:0006996//organelle organization;GO:0009411//response to UV;GO:0009699//phenylpropanoid biosynthetic process;GO:0010038//response to metal ion;GO:0012501//programmed cell death;GO:0015698//inorganic anion transport;GO:0016485//protein processing;GO:0036474//cell death in response to hydrogen peroxide;GO:0048588//develo…	-	protein_coding
Epidermal_cell	Solyc02g079750.4	At4g27270	1.9159	0.663903	0.413	0.298	-1.52884	3.69089e-15	1.47916e-10	down	At4g27270	PREDICTED: probable NAD(P)H dehydrogenase (quinone) FQR1-like 1 [Solanum pennellii]	GO:0031090//organelle membrane;GO:0043231//intracellular membrane-bounded organelle;GO:0044444//cytoplasmic part	GO:0016655//oxidoreductase activity, acting on NAD(P)H, quinone or similar compound as acceptor;GO:0032553//ribonucleotide binding	GO:0006355//regulation of transcription, DNA-templated;GO:0006950//response to stress;GO:0009733//response to auxin;GO:0010038//response to metal ion;GO:0044710//single-organism metabolic process	-	protein_coding
Epidermal_cell	Solyc01g006400.4	Solyc01g006400.4	8.665	3.00402	0.765	0.575	-1.52827	6.78688e-38	2.71991e-33	down	Solyc01g006400.4	Hop-interacting protein THI101 precursor [Solanum lycopersicum]	-	-	-	-	protein_coding
Epidermal_cell	Solyc10g079090.3	ATJ6	8.48567	2.94233	0.682	0.585	-1.52804	3.90522e-35	1.56506e-30	down	ATJ6	PREDICTED: chaperone protein dnaJ 6 [Solanum lycopersicum]	GO:0043231//intracellular membrane-bounded organelle	-	GO:0006260//DNA replication;GO:0044267//cellular protein metabolic process;GO:0048449//floral organ formation	-	protein_coding
Epidermal_cell	Solyc03g031920.3	YSL7	0.254589	0.0884341	0.138	0.052	-1.52443	1.66796e-08	0.00066845	down	YSL7	PREDICTED: probable metal-nicotianamine transporter YSL7 isoform X1 [Solanum lycopersicum]	GO:0031224//intrinsic component of membrane	GO:0015197//peptide transporter activity	GO:0015833//peptide transport;GO:0044763//single-organism cellular process;GO:0046942//carboxylic acid transport	-	protein_coding
Epidermal_cell	Solyc12g007170.3	AIM1	0.869791	0.303093	0.39	0.185	-1.5206	3.3864e-21	1.35713e-16	down	AIM1	PREDICTED: peroxisomal fatty acid beta-oxidation multifunctional protein AIM1 [Solanum lycopersicum]	GO:0005911//cell-cell junction;GO:0009536//plastid;GO:0030312//external encapsulating structure;GO:0042579//microbody	GO:0016616//oxidoreductase activity, acting on the CH-OH group of donors, NAD or NADP as acceptor;GO:0016836//hydro-lyase activity;GO:0016856//racemase and epimerase activity, acting on hydroxy acids and derivatives;GO:0016863//intramolecular oxidoreductase activity, transposing C=C bonds;GO:0048037//cofactor binding	GO:0009062//fatty acid catabolic process;GO:0009694//jasmonic acid metabolic process;GO:0090567//reproductive shoot system development	-	protein_coding
Epidermal_cell	Solyc12g057030.2	DTM1	0.91974	0.320642	0.364	0.171	-1.51997	9.14988e-20	3.6669e-15	down	DTM1	PREDICTED: signal peptidase complex-like protein DTM1 [Solanum lycopersicum]	-	-	-	-	protein_coding
Epidermal_cell	Solyc02g089870.3	rnf-5	0.778225	0.271508	0.409	0.245	-1.51884	6.33176e-21	2.53752e-16	down	rnf-5	PREDICTED: E3 ubiquitin-protein ligase RNF185 [Solanum lycopersicum]	-	GO:0046914//transition metal ion binding	-	-	protein_coding
Epidermal_cell	Solyc06g071230.3	KUA1	0.303543	0.105964	0.206	0.079	-1.51744	6.09435e-13	2.44237e-08	down	KUA1	transcription factor MYB1R1 [Solanum lycopersicum]	GO:0005623//cell	GO:0005488//binding	GO:0001101//response to acid chemical;GO:0006605//protein targeting;GO:0006970//response to osmotic stress;GO:0009725//response to hormone;GO:0009891//positive regulation of biosynthetic process;GO:0010038//response to metal ion;GO:0043067//regulation of programmed cell death;GO:0071704//organic substance metabolic process	ARR-B	protein_coding
Epidermal_cell	Solyc06g073840.3	OEP61	1.95853	0.686756	0.619	0.4	-1.51177	2.23107e-39	8.94123e-35	down	OEP61	PREDICTED: outer envelope protein 61 [Solanum lycopersicum]	GO:0009527//plastid outer membrane;GO:0044425//membrane part	-	-	-	protein_coding
Epidermal_cell	Solyc06g062360.3	SYP22	0.210746	0.0738468	0.146	0.078	-1.51163	7.70343e-07	0.0308723	down	SYP22	PREDICTED: syntaxin-22 isoform X1 [Solanum lycopersicum]	-	-	-	-	protein_coding
Epidermal_cell	Solyc06g076640.3	TUBB8	0.985142	0.345612	0.465	0.219	-1.51091	3.31052e-32	1.32672e-27	down	TUBB8	PREDICTED: tubulin beta chain [Solanum lycopersicum]	GO:0005911//cell-cell junction;GO:0015630//microtubule cytoskeleton;GO:0016020//membrane;GO:0030312//external encapsulating structure;GO:0043231//intracellular membrane-bounded organelle;GO:0043234//protein complex;GO:0044444//cytoplasmic part	GO:0005198//structural molecule activity;GO:0017111//nucleoside-triphosphatase activity;GO:0032550//purine ribonucleoside binding	GO:0006006//glucose metabolic process;GO:0006970//response to osmotic stress;GO:0006996//organelle organization;GO:0010038//response to metal ion;GO:0043623//cellular protein complex assembly;GO:0044763//single-organism cellular process;GO:0048509//regulation of meristem development;GO:0051603//proteolysis involved in cellular protein catabolic process	-	protein_coding
Epidermal_cell	Solyc06g065740.4	GOS11	0.807591	0.283446	0.437	0.226	-1.51022	1.05972e-24	4.24695e-20	down	GOS11	PREDICTED: Golgi SNAP receptor complex member 1-1 [Solanum lycopersicum]	GO:0005794//Golgi apparatus;GO:0031224//intrinsic component of membrane	GO:0005515//protein binding	GO:0006625//protein targeting to peroxisome;GO:0030001//metal ion transport;GO:0048193//Golgi vesicle transport;GO:0061024//membrane organization	-	protein_coding
Epidermal_cell	Solyc04g078290.4	CYP81Q32	2.95969	1.03921	0.565	0.356	-1.50987	4.99937e-27	2.00355e-22	down	CYP81Q32	PREDICTED: cytochrome P450 81F3-like [Solanum lycopersicum]	-	GO:0016705//oxidoreductase activity, acting on paired donors, with incorporation or reduction of molecular oxygen;GO:0046906//tetrapyrrole binding;GO:0046914//transition metal ion binding	GO:0044710//single-organism metabolic process	-	protein_coding
Epidermal_cell	Solyc04g007340.4	Solyc04g007340.4	0.126499	0.0443624	0.116	0.043	-1.5096	9.68107e-08	0.00387979	down	Solyc04g007340.4	PREDICTED: uncharacterized protein LOC101257950 [Solanum lycopersicum]	-	-	-	-	protein_coding
Epidermal_cell	Solyc01g099100.4	LACS6	0.328144	0.115292	0.18	0.079	-1.50823	5.85661e-09	0.000234709	down	LACS6	PREDICTED: long chain acyl-CoA synthetase 6, peroxisomal [Solanum lycopersicum]	GO:0005778//peroxisomal membrane;GO:0009536//plastid	GO:0015645//fatty acid ligase activity;GO:0032550//purine ribonucleoside binding	GO:0000302//response to reactive oxygen species;GO:0006996//organelle organization;GO:0007049//cell cycle;GO:0009062//fatty acid catabolic process;GO:0009608//response to symbiont;GO:0009625//response to insect;GO:0010467//gene expression;GO:0044707//single-multicellular organism process	-	protein_coding
Epidermal_cell	Solyc02g087740.3	PCO2	0.537585	0.189076	0.238	0.124	-1.50703	1.66905e-10	6.6889e-06	down	PCO2	PREDICTED: plant cysteine oxidase 2 [Solanum lycopersicum]	-	GO:0051213//dioxygenase activity	GO:0044237//cellular metabolic process;GO:0044699//single-organism process;GO:0050794//regulation of cellular process	-	protein_coding
Epidermal_cell	Solyc03g119530.3	LBD41	3.96945	1.39719	0.658	0.468	-1.50634	1.39513e-43	5.59111e-39	down	LBD41	PREDICTED: LOB domain-containing protein 40-like [Solanum lycopersicum]	-	-	GO:0006950//response to stress;GO:0009685//gibberellin metabolic process;GO:0009863//salicylic acid mediated signaling pathway;GO:0010468//regulation of gene expression;GO:0010476//gibberellin mediated signaling pathway;GO:0042743//hydrogen peroxide metabolic process	LOB	protein_coding
Epidermal_cell	Solyc05g053250.4	dnlz	0.271453	0.0954889	0.203	0.114	-1.50632	1.19515e-10	4.78968e-06	down	dnlz	PREDICTED: DNL-type zinc finger protein [Daucus carota subsp. sativus] [Daucus carota]	-	-	-	-	protein_coding
Epidermal_cell	Solyc03g097490.4	Dek	0.802039	0.283176	0.394	0.192	-1.50165	1.40969e-20	5.64947e-16	down	Dek	PREDICTED: protein DEK-like isoform X1 [Solanum lycopersicum]	GO:0044424//intracellular part	-	GO:0009409//response to cold	-	protein_coding
Epidermal_cell	Solyc12g044910.2	At3g09800	0.380514	0.134317	0.263	0.105	-1.50161	4.326e-16	1.73369e-11	down	At3g09800	nonclathrin coat protein zeta2-COP [Solanum lycopersicum]	GO:0030118//clathrin coat;GO:0030660//Golgi-associated vesicle membrane;GO:0044423//virion part	-	GO:0000302//response to reactive oxygen species;GO:0006355//regulation of transcription, DNA-templated;GO:0006810//transport;GO:0008104//protein localization;GO:0009642//response to light intensity;GO:0033554//cellular response to stress;GO:0044267//cellular protein metabolic process	-	protein_coding
Epidermal_cell	Solyc12r057440.1	Solyc12r057440.1	1.2287	0.434614	0.489	0.304	-1.49912	6.05368e-21	2.42607e-16	down	Solyc12r057440.1	-	-	-	-	-	lincRNA
Epidermal_cell	Solyc02g067390.3	BPA1	0.288266	0.101939	0.227	0.083	-1.49878	4.45975e-16	1.78729e-11	down	BPA1	PREDICTED: binding partner of ACD11 1 isoform X2 [Solanum lycopersicum]	GO:0016020//membrane;GO:0044464//cell part	GO:0022857//transmembrane transporter activity	GO:0006281//DNA repair;GO:0008643//carbohydrate transport;GO:0009719//response to endogenous stimulus;GO:0010033//response to organic substance	-	protein_coding
Epidermal_cell	Solyc10g084400.2	GSTL3	7.32561	2.59798	0.693	0.559	-1.49552	1.95604e-32	7.83903e-28	down	GSTL3	PREDICTED: glutathione S-transferase L3 [Solanum lycopersicum]	GO:0009532//plastid stroma	GO:0016765//transferase activity, transferring alkyl or aryl (other than methyl) groups	GO:0000097//sulfur amino acid biosynthetic process;GO:0006464//cellular protein modification process;GO:0009404//toxin metabolic process;GO:0010038//response to metal ion;GO:0014070//response to organic cyclic compound;GO:0019758//glycosinolate biosynthetic process;GO:0042743//hydrogen peroxide metabolic process	-	protein_coding
Epidermal_cell	Solyc08g067410.2	KCS11	0.903767	0.320652	0.355	0.172	-1.49465	1.31935e-18	5.28745e-14	down	KCS11	PREDICTED: 3-ketoacyl-CoA synthase 11-like [Solanum lycopersicum]	GO:0031224//intrinsic component of membrane	GO:0016747//transferase activity, transferring acyl groups other than amino-acyl groups	GO:0006631//fatty acid metabolic process;GO:0006637//acyl-CoA metabolic process;GO:0006970//response to osmotic stress;GO:0006996//organelle organization;GO:0009314//response to radiation;GO:0016129//phytosteroid biosynthetic process;GO:0040007//growth;GO:0042546//cell wall biogenesis;GO:0051273//beta-glucan metabolic process;GO:0070838//divalent metal ion transport	-	protein_coding
Epidermal_cell	Solyc02g068360.4	At1g78690	0.252801	0.0898097	0.171	0.07	-1.49202	7.37446e-10	2.95539e-05	down	At1g78690	PREDICTED: N-acylphosphatidylethanolamine synthase isoform X1 [Solanum lycopersicum]	GO:0031224//intrinsic component of membrane	GO:0016740//transferase activity	GO:0046471//phosphatidylglycerol metabolic process	-	protein_coding
Epidermal_cell	Solyc02r012660.1	Solyc02r012660.1	1.08142	0.38494	0.469	0.266	-1.48998	6.61856e-26	2.65245e-21	down	Solyc02r012660.1	-	-	-	-	-	lincRNA
Epidermal_cell	Solyc03g007740.3	RTNLB2	1.41077	0.502205	0.582	0.328	-1.48995	6.03691e-40	2.41935e-35	down	RTNLB2	PREDICTED: reticulon-like protein B2 [Solanum lycopersicum]	GO:0030176//integral component of endoplasmic reticulum membrane	-	GO:0006006//glucose metabolic process;GO:0007029//endoplasmic reticulum organization;GO:0009408//response to heat	-	protein_coding
Epidermal_cell	Solyc02g089850.3	At2g23790	0.433487	0.154312	0.264	0.132	-1.48954	2.20147e-13	8.82263e-09	down	At2g23790	calcium uniporter protein, mitochondrial-like [Solanum lycopersicum]	GO:0009536//plastid;GO:0019866//organelle inner membrane;GO:0031224//intrinsic component of membrane	-	GO:0006816//calcium ion transport;GO:0010243//response to organonitrogen compound	-	protein_coding
Epidermal_cell	Solyc10g080660.3	NCBP	0.92784	0.330508	0.481	0.258	-1.48891	4.75072e-28	1.9039e-23	down	NCBP	PREDICTED: eukaryotic translation initiation factor NCBP [Solanum lycopersicum]	GO:0031224//intrinsic component of membrane;GO:0043231//intracellular membrane-bounded organelle;GO:0043232//intracellular non-membrane-bounded organelle;GO:0044444//cytoplasmic part	GO:0008135//translation factor activity, RNA binding;GO:0016759//cellulose synthase activity	GO:0006412//translation;GO:0010608//posttranscriptional regulation of gene expression;GO:0030243//cellulose metabolic process;GO:0044699//single-organism process;GO:0051707//response to other organism	-	protein_coding
Epidermal_cell	Solyc05g005620.4	RBM25	0.636363	0.22668	0.251	0.14	-1.48878	9.82774e-09	0.000393857	down	RBM25	PREDICTED: RNA-binding protein 25 isoform X2 [Solanum lycopersicum]	-	-	-	-	protein_coding
Epidermal_cell	Solyc10g085200.2	ACX4	0.270628	0.0963795	0.199	0.077	-1.48855	2.92678e-12	1.17294e-07	down	ACX4	PREDICTED: acyl-coenzyme A oxidase 4, peroxisomal isoform X1 [Solanum lycopersicum]	GO:0005777//peroxisome	GO:0000166//nucleotide binding;GO:0016634//oxidoreductase activity, acting on the CH-CH group of donors, oxygen as acceptor	GO:0003006//developmental process involved in reproduction;GO:0006625//protein targeting to peroxisome;GO:0009057//macromolecule catabolic process;GO:0009062//fatty acid catabolic process	-	protein_coding
Epidermal_cell	Solyc11g066320.2	IRX7	0.24566	0.0875233	0.156	0.056	-1.48786	2.76197e-10	1.10689e-05	down	IRX7	PREDICTED: probable glucuronoxylan glucuronosyltransferase IRX7 [Solanum lycopersicum]	GO:0031224//intrinsic component of membrane;GO:0043231//intracellular membrane-bounded organelle	GO:0008194//UDP-glycosyltransferase activity	GO:0009832//plant-type cell wall biogenesis;GO:0010413//glucuronoxylan metabolic process	-	protein_coding
Epidermal_cell	Solyc04g079960.1	GGPS1	0.304683	0.108663	0.214	0.1	-1.48659	3.09448e-11	1.24015e-06	down	GGPS1	geranylgeranyl pyrophosphate synthase 2 [Solanum lycopersicum]	GO:0009532//plastid stroma	GO:0004659//prenyltransferase activity;GO:0016491//oxidoreductase activity;GO:0043169//cation binding	GO:0008654//phospholipid biosynthetic process;GO:0016109//tetraterpenoid biosynthetic process;GO:0019758//glycosinolate biosynthetic process	-	protein_coding
Epidermal_cell	Solyc12g095800.2	ATJ10	0.45062	0.161169	0.259	0.11	-1.48276	3.05158e-14	1.22295e-09	down	ATJ10	PREDICTED: chaperone protein dnaJ 10 [Solanum lycopersicum]	GO:0043231//intracellular membrane-bounded organelle	-	GO:0007165//signal transduction;GO:0016192//vesicle-mediated transport;GO:0044267//cellular protein metabolic process;GO:0048528//post-embryonic root development	-	protein_coding
Epidermal_cell	Solyc10g007990.3	PCO4	0.251739	0.090028	0.195	0.093	-1.48246	9.6221e-10	3.85615e-05	down	PCO4	PREDICTED: plant cysteine oxidase 4 [Solanum lycopersicum]	-	GO:0016491//oxidoreductase activity	GO:0044710//single-organism metabolic process	-	protein_coding
Epidermal_cell	Solyc02g063240.4	STE1	0.220441	0.0788651	0.178	0.079	-1.48176	2.82561e-09	0.000113239	down	STE1	PREDICTED: delta(7)-sterol-C5(6)-desaturase [Solanum lycopersicum]	GO:0031090//organelle membrane;GO:0031224//intrinsic component of membrane	GO:0016717//oxidoreductase activity, acting on paired donors, with oxidation of a pair of donors resulting in the reduction of molecular oxygen to two molecules of water;GO:0046996//oxidoreductase activity, acting on paired donors, with incorporation or reduction of molecular oxygen, with NAD(P)H as one donor, and the other dehydrogenated	GO:0006631//fatty acid metabolic process;GO:0006637//acyl-CoA metabolic process;GO:0016104//triterpenoid biosynthetic process;GO:0016129//phytosteroid biosynthetic process	-	protein_coding
Epidermal_cell	Solyc09g090730.2	AMT1-1	1.34068	0.480109	0.457	0.267	-1.48134	1.03732e-24	4.15715e-20	down	AMT1-1	ammonium transporter 1 member 1 [Solanum lycopersicum]	GO:0005911//cell-cell junction;GO:0031224//intrinsic component of membrane;GO:0043231//intracellular membrane-bounded organelle	GO:0015077//monovalent inorganic cation transmembrane transporter activity;GO:0015291//secondary active transmembrane transporter activity	GO:0001763//morphogenesis of a branching structure;GO:0006605//protein targeting;GO:0006865//amino acid transport;GO:0006952//defense response;GO:0009628//response to abiotic stimulus;GO:0009791//post-embryonic development;GO:0009863//salicylic acid mediated signaling pathway;GO:0015695//organic cation transport;GO:0015696//ammonium transport;GO:0015748//organophosphate ester transport;GO:0016482…	-	protein_coding
Epidermal_cell	Solyc08g080120.3	HD1	0.221269	0.0792312	0.139	0.056	-1.48049	1.16346e-07	0.00466266	down	HD1	homeobox 2 protein [Solanum lycopersicum]	GO:0043231//intracellular membrane-bounded organelle;GO:0044444//cytoplasmic part	GO:0001071//nucleic acid binding transcription factor activity;GO:0003677//DNA binding	GO:0000904//cell morphogenesis involved in differentiation;GO:0006355//regulation of transcription, DNA-templated;GO:0007015//actin filament organization;GO:0009314//response to radiation;GO:0009720//detection of hormone stimulus;GO:0009834//plant-type secondary cell wall biogenesis;GO:0010053//root epidermal cell differentiation;GO:0010087//phloem or xylem histogenesis;GO:0022610//biological adh…	HB	protein_coding
Epidermal_cell	Solyc04g050040.3	SAMC2	0.98313	0.352517	0.275	0.179	-1.47943	5.03428e-07	0.0201754	down	SAMC2	PREDICTED: mitochondrial substrate carrier family protein C isoform X1 [Solanum lycopersicum]	GO:0031224//intrinsic component of membrane	-	GO:0044763//single-organism cellular process;GO:0051234//establishment of localization	-	protein_coding
Epidermal_cell	Solyc09g008200.4	HIPP05	1.39501	0.500819	0.538	0.246	-1.47773	1.35614e-35	5.43485e-31	down	HIPP05	PREDICTED: heavy metal-associated isoprenylated plant protein 3 [Solanum lycopersicum]	-	GO:0046914//transition metal ion binding	GO:0010033//response to organic substance;GO:0044237//cellular metabolic process;GO:0044710//single-organism metabolic process;GO:0044763//single-organism cellular process	-	protein_coding
Epidermal_cell	Solyc03g007230.4	PP2C51	0.636613	0.228705	0.292	0.171	-1.47653	1.33186e-11	5.33756e-07	down	PP2C51	PREDICTED: probable protein phosphatase 2C 51 [Solanum lycopersicum]	GO:0043231//intracellular membrane-bounded organelle;GO:0044444//cytoplasmic part	GO:0004721//phosphoprotein phosphatase activity;GO:0005488//binding	GO:0006972//hyperosmotic response;GO:0009787//regulation of abscisic acid-activated signaling pathway;GO:0009937//regulation of gibberellic acid mediated signaling pathway;GO:0010029//regulation of seed germination;GO:0010162//seed dormancy process;GO:0051093//negative regulation of developmental process	-	protein_coding
Epidermal_cell	Solyc04g080740.1	BZIP53	1.60294	0.576396	0.566	0.354	-1.47543	3.83387e-34	1.53646e-29	down	BZIP53	PREDICTED: bZIP transcription factor 11 [Solanum lycopersicum]	-	GO:0005488//binding	GO:0010468//regulation of gene expression;GO:0050896//response to stimulus;GO:0080090//regulation of primary metabolic process;GO:2000112//regulation of cellular macromolecule biosynthetic process	bZIP	protein_coding
Epidermal_cell	Solyc07g007870.3	OPR3	5.89592	2.1244	0.776	0.564	-1.47262	8.28854e-60	3.32171e-55	down	OPR3	12-oxophytodienoate reductase 3 [Solanum lycopersicum]	GO:0042579//microbody	GO:0016628//oxidoreductase activity, acting on the CH-CH group of donors, NAD or NADP as acceptor;GO:0032553//ribonucleotide binding	GO:0000302//response to reactive oxygen species;GO:0001101//response to acid chemical;GO:0006568//tryptophan metabolic process;GO:0006633//fatty acid biosynthetic process;GO:0006972//hyperosmotic response;GO:0009683//indoleacetic acid metabolic process;GO:0009694//jasmonic acid metabolic process;GO:0009755//hormone-mediated signaling pathway;GO:0051707//response to other organism	-	protein_coding
Epidermal_cell	Solyc11g065660.2	CPK7	0.841371	0.303116	0.351	0.179	-1.47257	3.86715e-17	1.5498e-12	down	CPK7	PREDICTED: calcium-dependent protein kinase 7 [Solanum lycopersicum]	-	-	-	-	protein_coding
Epidermal_cell	Solyc01g108150.3	Zadh2	0.42717	0.154014	0.243	0.131	-1.47115	3.29752e-10	1.32151e-05	down	Zadh2	PREDICTED: probable quinone oxidoreductase [Solanum lycopersicum]	GO:0009532//plastid stroma;GO:0042579//microbody;GO:0044425//membrane part	GO:0016616//oxidoreductase activity, acting on the CH-OH group of donors, NAD or NADP as acceptor;GO:0016646//oxidoreductase activity, acting on the CH-NH group of donors, NAD or NADP as acceptor;GO:0046914//transition metal ion binding	GO:0002682//regulation of immune system process;GO:0006090//pyruvate metabolic process;GO:0006605//protein targeting;GO:0006952//defense response;GO:0006970//response to osmotic stress;GO:0006996//organelle organization;GO:0009062//fatty acid catabolic process;GO:0009617//response to bacterium;GO:0009620//response to fungus;GO:0009696//salicylic acid metabolic process;GO:0009755//hormone-mediated…	-	protein_coding
Epidermal_cell	Solyc01g066050.3	Solyc01g066050.3	0.604894	0.218432	0.351	0.184	-1.46908	2.77342e-16	1.11148e-11	down	Solyc01g066050.3	PREDICTED: uncharacterized transmembrane protein DDB_G0289901 isoform X1 [Solanum lycopersicum]	-	-	-	-	protein_coding
Epidermal_cell	Solyc08g006000.3	Solyc08g006000.3	1.11964	0.404646	0.523	0.282	-1.46807	4.99852e-33	2.00321e-28	down	Solyc08g006000.3	PREDICTED: uncharacterized protein LOC101255903 [Solanum lycopersicum]	GO:0031224//intrinsic component of membrane	-	-	-	protein_coding
Epidermal_cell	Solyc09g020000.3	Solyc09g020000.3	0.345801	0.125016	0.226	0.114	-1.46709	5.24007e-10	2.10001e-05	down	Solyc09g020000.3	PREDICTED: uncharacterized protein LOC101247846 [Solanum lycopersicum]	-	-	-	-	protein_coding
Epidermal_cell	Solyc04g064870.3	Solyc04g064870.3	0.804751	0.291173	0.287	0.179	-1.46635	4.78811e-11	1.91888e-06	down	Solyc04g064870.3	protein early flowering 2-like [Solanum lycopersicum]	-	-	-	-	protein_coding
Epidermal_cell	Solyc01g103370.3	RABD1	0.766909	0.277642	0.418	0.237	-1.4655	1.2558e-20	5.03276e-16	down	RABD1	small GTP-binding protein [Solanum lycopersicum]	-	-	-	-	protein_coding
Epidermal_cell	Solyc01g091880.3	ARSA2	0.456067	0.165546	0.243	0.171	-1.46146	7.0388e-08	0.00282087	down	ARSA2	PREDICTED: ATPase GET3 [Solanum lycopersicum]	GO:0009536//plastid	GO:0017111//nucleoside-triphosphatase activity;GO:0032550//purine ribonucleoside binding;GO:0043169//cation binding	GO:0006511//ubiquitin-dependent protein catabolic process;GO:0006811//ion transport;GO:0035966//response to topologically incorrect protein;GO:0043623//cellular protein complex assembly;GO:0048193//Golgi vesicle transport;GO:0051205//protein insertion into membrane	-	protein_coding
Epidermal_cell	Solyc09g061310.3	DESI1	1.55169	0.565376	0.521	0.337	-1.45639	6.68926e-28	2.68079e-23	down	DESI1	PREDICTED: desumoylating isopeptidase 1 [Solanum lycopersicum]	GO:0044424//intracellular part	-	-	-	protein_coding
Epidermal_cell	Solyc04g014270.3	PFK5	0.225917	0.0822947	0.16	0.052	-1.45581	9.62305e-12	3.85653e-07	down	PFK5	PREDICTED: ATP-dependent 6-phosphofructokinase 5, chloroplastic-like [Solanum lycopersicum]	GO:0009536//plastid;GO:0044445//cytosolic part	GO:0016772//transferase activity, transferring phosphorus-containing groups;GO:0032550//purine ribonucleoside binding;GO:0043169//cation binding	GO:0006006//glucose metabolic process;GO:0006090//pyruvate metabolic process;GO:0006996//organelle organization;GO:0016310//phosphorylation;GO:0051603//proteolysis involved in cellular protein catabolic process	-	protein_coding
Epidermal_cell	Solyc03g093610.1	ERF1	2.28546	0.833821	0.573	0.368	-1.45456	5.74315e-36	2.30162e-31	down	ERF1	ethylene-responsive transcription factor 1 [Solanum lycopersicum]	GO:0043231//intracellular membrane-bounded organelle	GO:0001071//nucleic acid binding transcription factor activity;GO:0003676//nucleic acid binding	GO:0000160//phosphorelay signal transduction system;GO:0001101//response to acid chemical;GO:0002218//activation of innate immune response;GO:0002252//immune effector process;GO:0006355//regulation of transcription, DNA-templated;GO:0009692//ethylene metabolic process;GO:0009725//response to hormone;GO:0010243//response to organonitrogen compound;GO:0048731//system development	AP2-EREBP	protein_coding
Epidermal_cell	Solyc05g054640.4	ogdh	0.649207	0.237026	0.34	0.163	-1.45325	2.83344e-17	1.13553e-12	down	ogdh	PREDICTED: 2-oxoglutarate dehydrogenase, mitochondrial [Solanum pennellii]	-	-	-	-	protein_coding
Epidermal_cell	Solyc12g006695.1	Solyc12g006695.1	0.472329	0.172538	0.272	0.142	-1.45235	5.64482e-12	2.26222e-07	down	Solyc12g006695.1	-	-	-	-	-	protein_coding
Epidermal_cell	Solyc03g007520.3	Solyc03g007520.3	1.00159	0.366356	0.478	0.274	-1.45072	3.36061e-24	1.3468e-19	down	Solyc03g007520.3	PREDICTED: homeobox protein slou-like [Nicotiana tabacum]	-	-	-	-	protein_coding
Epidermal_cell	Solyc01g107900.3	WSD1	1.80849	0.662136	0.575	0.361	-1.44945	2.26379e-33	9.07238e-29	down	WSD1	PREDICTED: O-acyltransferase WSD1 [Solanum lycopersicum]	-	GO:0016740//transferase activity	GO:0008152//metabolic process	-	protein_coding
Epidermal_cell	Solyc06g072030.1	Solyc06g072030.1	1.64396	0.602104	0.611	0.361	-1.44894	3.16838e-41	1.26976e-36	down	Solyc06g072030.1	-	-	-	-	-	protein_coding
Epidermal_cell	Solyc10g054320.2	FMP32	1.66243	0.609053	0.615	0.365	-1.4485	2.65093e-40	1.06239e-35	down	FMP32	PREDICTED: protein FMP32, mitochondrial-like [Solanum lycopersicum]	GO:0009536//plastid;GO:0031090//organelle membrane	GO:0043169//cation binding	GO:0009062//fatty acid catabolic process	-	protein_coding
Epidermal_cell	Solyc05g051200.1	ERF1B	1.30223	0.477418	0.43	0.234	-1.44747	3.08288e-21	1.2355e-16	down	ERF1B	ethylene-responsive transcription factor 1 [Solanum lycopersicum]	GO:0043231//intracellular membrane-bounded organelle	GO:0001071//nucleic acid binding transcription factor activity;GO:0003676//nucleic acid binding	GO:0000160//phosphorelay signal transduction system;GO:0003006//developmental process involved in reproduction;GO:0006950//response to stress;GO:0007275//multicellular organism development;GO:0010468//regulation of gene expression;GO:0010476//gibberellin mediated signaling pathway;GO:0034645//cellular macromolecule biosynthetic process	AP2-EREBP	protein_coding
Epidermal_cell	Solyc05g025900.3	Solyc05g025900.3	1.48496	0.544818	0.539	0.289	-1.44641	6.22579e-31	2.49505e-26	down	Solyc05g025900.3	PREDICTED: serine/arginine repetitive matrix protein 2-like [Solanum tuberosum]	GO:0043231//intracellular membrane-bounded organelle	GO:0005488//binding	-	-	protein_coding
Epidermal_cell	Solyc06g007440.4	CIPK11	2.84196	1.0443	0.586	0.386	-1.44426	4.63537e-28	1.85767e-23	down	CIPK11	PREDICTED: CBL-interacting serine/threonine-protein kinase 11-like [Solanum lycopersicum]	GO:0016020//membrane	GO:0004672//protein kinase activity;GO:0005515//protein binding	GO:0001101//response to acid chemical;GO:0006464//cellular protein modification process;GO:0006796//phosphate-containing compound metabolic process;GO:0006950//response to stress;GO:0009628//response to abiotic stimulus;GO:0009694//jasmonic acid metabolic process;GO:0009755//hormone-mediated signaling pathway;GO:0019932//second-messenger-mediated signaling;GO:0051707//response to other organism;G…	-	protein_coding
Epidermal_cell	Solyc03g006560.3	CSE	0.225808	0.0830801	0.16	0.078	-1.44143	2.88606e-07	0.0115662	down	CSE	PREDICTED: caffeoylshikimate esterase [Solanum lycopersicum]	GO:0043231//intracellular membrane-bounded organelle	GO:0016787//hydrolase activity	-	-	protein_coding
Epidermal_cell	Solyc12g098310.2	KRP4	0.353663	0.130286	0.215	0.11	-1.43999	5.59361e-09	0.000224169	down	KRP4	cyclin-dependent kinase inhibitor 4-like [Solanum lycopersicum]	GO:0043231//intracellular membrane-bounded organelle	GO:0005515//protein binding;GO:0016538//cyclin-dependent protein serine/threonine kinase regulator activity	GO:0000079//regulation of cyclin-dependent protein serine/threonine kinase activity;GO:0006260//DNA replication;GO:0006469//negative regulation of protein kinase activity;GO:0006996//organelle organization;GO:0016458//gene silencing;GO:0019219//regulation of nucleobase-containing compound metabolic process;GO:0043933//macromolecular complex subunit organization;GO:1903047//mitotic cell cycle proc…	-	protein_coding
Epidermal_cell	Solyc09g010030.3	rplL	0.504487	0.18592	0.312	0.163	-1.43964	3.22622e-15	1.29294e-10	down	rplL	PREDICTED: 50S ribosomal protein L7/L12 [Solanum pennellii]	GO:0043231//intracellular membrane-bounded organelle;GO:0044391//ribosomal subunit	GO:0005198//structural molecule activity;GO:0016787//hydrolase activity	GO:0010467//gene expression;GO:0019538//protein metabolic process;GO:0032774//RNA biosynthetic process	-	protein_coding
Epidermal_cell	Solyc02g084230.3	Os06g0130600	0.562877	0.208014	0.318	0.176	-1.4357	7.61128e-13	3.05029e-08	down	Os06g0130600	GAGA-binding transcriptional activator [Solanum lycopersicum]	GO:0043231//intracellular membrane-bounded organelle;GO:0043232//intracellular non-membrane-bounded organelle	GO:0001071//nucleic acid binding transcription factor activity;GO:0003676//nucleic acid binding;GO:0046983//protein dimerization activity	GO:0009725//response to hormone;GO:0010468//regulation of gene expression	BBR_BPC	protein_coding
Epidermal_cell	Solyc04g081440.3	INVB	0.729242	0.270231	0.374	0.229	-1.43187	6.15001e-15	2.46468e-10	down	INVB	PREDICTED: probable alkaline/neutral invertase D [Solanum lycopersicum]	GO:0043231//intracellular membrane-bounded organelle;GO:0044444//cytoplasmic part	GO:0004564//beta-fructofuranosidase activity	GO:0005985//sucrose metabolic process;GO:0048509//regulation of meristem development	-	protein_coding
Epidermal_cell	Solyc01g066720.3	Solyc01g066720.3	4.61779	1.7132	0.74	0.559	-1.43045	1.38688e-47	5.55805e-43	down	Solyc01g066720.3	HIG_1_N domain-containing protein [Cephalotus follicularis]	GO:0031224//intrinsic component of membrane	-	GO:0009725//response to hormone	-	protein_coding
Epidermal_cell	Solyc12g017460.1	AAE	12.3315	4.57519	0.849	0.721	-1.43043	6.81233e-90	2.73011e-85	down	AAE	PREDICTED: GDSL esterase/lipase At5g03980-like [Solanum lycopersicum]	-	GO:0016788//hydrolase activity, acting on ester bonds	-	-	protein_coding
Epidermal_cell	Solyc03g123870.3	EXO84B	0.571911	0.212153	0.308	0.167	-1.43026	3.49981e-13	1.40258e-08	down	EXO84B	PREDICTED: exocyst complex component EXO84B [Solanum lycopersicum]	-	-	-	-	protein_coding
Epidermal_cell	Solyc03g097680.4	Os08g0536000	1.12356	0.416938	0.522	0.3	-1.42996	3.7179e-31	1.48999e-26	down	Os08g0536000	PREDICTED: pyruvate dehydrogenase E1 component subunit beta-1, mitochondrial [Solanum lycopersicum]	GO:0005576//extracellular region;GO:0031090//organelle membrane;GO:0043232//intracellular non-membrane-bounded organelle;GO:0044429//mitochondrial part	GO:0000166//nucleotide binding;GO:0004738//pyruvate dehydrogenase activity;GO:0016616//oxidoreductase activity, acting on the CH-OH group of donors, NAD or NADP as acceptor;GO:0048037//cofactor binding	GO:0006085//acetyl-CoA biosynthetic process;GO:0006090//pyruvate metabolic process;GO:0006739//NADP metabolic process;GO:0009617//response to bacterium;GO:0009746//response to hexose;GO:0010038//response to metal ion;GO:0019932//second-messenger-mediated signaling;GO:0034285//response to disaccharide;GO:0045333//cellular respiration	-	protein_coding
Epidermal_cell	Solyc02g083290.4	STY17	0.737606	0.273829	0.319	0.18	-1.42924	1.34415e-12	5.38681e-08	down	STY17	Hop-interacting protein THI135 [Solanum lycopersicum]	GO:0044444//cytoplasmic part	GO:0004713//protein tyrosine kinase activity;GO:0031406//carboxylic acid binding;GO:0032550//purine ribonucleoside binding	GO:0006468//protein phosphorylation;GO:0009657//plastid organization;GO:0030036//actin cytoskeleton organization	-	protein_coding
Epidermal_cell	Solyc01g097120.3	WDL2	1.09601	0.406922	0.466	0.268	-1.42921	1.86504e-22	7.47435e-18	down	WDL2	PREDICTED: protein WVD2-like 2 [Solanum lycopersicum]	-	-	-	-	protein_coding
Epidermal_cell	Solyc11g071640.3	BACOVA_02659	0.462203	0.171649	0.22	0.132	-1.42853	2.01054e-07	0.00805746	down	BACOVA_02659	PREDICTED: beta-glucosidase BoGH3B-like [Solanum pennellii]	GO:0031224//intrinsic component of membrane	GO:0015926//glucosidase activity	GO:0044238//primary metabolic process	-	protein_coding
Epidermal_cell	Solyc08g075890.3	CDKF-4	1.08688	0.404799	0.451	0.246	-1.42469	9.18175e-20	3.67968e-15	down	CDKF-4	PREDICTED: cyclin-dependent kinase F-4 isoform X1 [Solanum lycopersicum]	GO:0043231//intracellular membrane-bounded organelle	GO:0004674//protein serine/threonine kinase activity;GO:0032550//purine ribonucleoside binding	GO:0006417//regulation of translation;GO:0006486//protein glycosylation;GO:0006796//phosphate-containing compound metabolic process	-	protein_coding
Epidermal_cell	Solyc06g007120.3	PLC4	0.887979	0.330923	0.308	0.2	-1.42376	1.41428e-11	5.66786e-07	down	PLC4	PI-phospholipase C PLC4 [Solanum lycopersicum]	-	GO:0042578//phosphoric ester hydrolase activity;GO:0060089//molecular transducer activity	GO:0006629//lipid metabolic process;GO:0007165//signal transduction	-	protein_coding
Epidermal_cell	Solyc01g110030.3	WDR44	0.472154	0.176043	0.287	0.148	-1.42282	4.43681e-13	1.7781e-08	down	WDR44	PREDICTED: WD repeat-containing protein 13 isoform X1 [Solanum lycopersicum]	-	-	-	-	protein_coding
Epidermal_cell	Solyc04g009770.3	LDJ2	3.34524	1.24834	0.744	0.56	-1.42202	5.83472e-62	2.33832e-57	down	LDJ2	PREDICTED: dnaJ protein homolog isoform X1 [Solanum lycopersicum]	-	-	-	-	protein_coding
Epidermal_cell	Solyc02g067080.4	UGD1	0.805742	0.301028	0.418	0.23	-1.42012	6.91041e-23	2.76942e-18	down	UGD1	PREDICTED: UDP-glucose 6-dehydrogenase 1 [Solanum lycopersicum]	-	GO:0000166//nucleotide binding;GO:0016614//oxidoreductase activity, acting on CH-OH group of donors	GO:0009226//nucleotide-sugar biosynthetic process	-	protein_coding
Epidermal_cell	Solyc10g008110.4	ACX3	0.353325	0.132055	0.223	0.088	-1.41918	3.83703e-13	1.53773e-08	down	ACX3	PREDICTED: acyl-coenzyme A oxidase 3, peroxisomal-like isoform X2 [Solanum lycopersicum]	GO:0042579//microbody	GO:0000166//nucleotide binding;GO:0016634//oxidoreductase activity, acting on the CH-CH group of donors, oxygen as acceptor	GO:0006635//fatty acid beta-oxidation	-	protein_coding
Epidermal_cell	Solyc08g080900.3	GSTT1	1.62085	0.606616	0.581	0.378	-1.41775	8.18992e-34	3.28219e-29	down	GSTT1	PREDICTED: glutathione S-transferase T1 [Solanum lycopersicum]	GO:0042579//microbody	GO:0016209//antioxidant activity;GO:0016765//transferase activity, transferring alkyl or aryl (other than methyl) groups	GO:0009404//toxin metabolic process;GO:0014070//response to organic cyclic compound	-	protein_coding
Epidermal_cell	Solyc06g082570.3	Solyc06g082570.3	0.567048	0.212601	0.192	0.089	-1.4149	4.54412e-09	0.00018211	down	Solyc06g082570.3	PREDICTED: protein NETWORKED 4B-like [Solanum lycopersicum]	-	-	-	-	protein_coding
Epidermal_cell	Solyc04g049790.3	MSBP2	0.168974	0.063324	0.144	0.062	-1.41455	9.66241e-08	0.00387231	down	MSBP2	PREDICTED: membrane steroid-binding protein 2 [Solanum lycopersicum]	-	-	-	-	protein_coding
Epidermal_cell	Solyc03g121590.3	RHD3	1.60029	0.60108	0.585	0.319	-1.41256	2.86584e-33	1.14852e-28	down	RHD3	PREDICTED: protein ROOT HAIR DEFECTIVE 3 isoform X1 [Solanum lycopersicum]	GO:0031090//organelle membrane;GO:0031224//intrinsic component of membrane;GO:0043231//intracellular membrane-bounded organelle	GO:0017111//nucleoside-triphosphatase activity;GO:0032550//purine ribonucleoside binding	GO:0006402//mRNA catabolic process;GO:0006625//protein targeting to peroxisome;GO:0006865//amino acid transport;GO:0007010//cytoskeleton organization;GO:0009062//fatty acid catabolic process;GO:0009409//response to cold;GO:0009826//unidimensional cell growth;GO:0010053//root epidermal cell differentiation;GO:0015672//monovalent inorganic cation transport;GO:0015748//organophosphate ester transpor…	-	protein_coding
Epidermal_cell	Solyc03g120980.3	ABCG36	2.46767	0.927541	0.613	0.375	-1.41157	6.361e-32	2.54923e-27	down	ABCG36	PREDICTED: ABC transporter G family member 36-like [Solanum lycopersicum]	GO:0005911//cell-cell junction;GO:0009526//plastid envelope;GO:0031090//organelle membrane;GO:0031224//intrinsic component of membrane	GO:0004721//phosphoprotein phosphatase activity;GO:0015604//organic phosphonate transmembrane transporter activity;GO:0031559//oxidosqualene cyclase activity;GO:0032550//purine ribonucleoside binding;GO:0042626//ATPase activity, coupled to transmembrane movement of substances;GO:0046915//transition metal ion transmembrane transporter activity	GO:0000041//transition metal ion transport;GO:0006605//protein targeting;GO:0006694//steroid biosynthetic process;GO:0006873//cellular ion homeostasis;GO:0009267//cellular response to starvation;GO:0009617//response to bacterium;GO:0009696//salicylic acid metabolic process;GO:0009755//hormone-mediated signaling pathway;GO:0009814//defense response, incompatible interaction;GO:0009863//salicylic a…	-	protein_coding
Epidermal_cell	Solyc09g015820.3	TRX9	0.795692	0.299963	0.37	0.225	-1.40713	3.02708e-14	1.21313e-09	down	TRX9	PREDICTED: thioredoxin H9 [Solanum lycopersicum]	-	-	-	-	protein_coding
Epidermal_cell	Solyc11g072270.3	CML13	1.29749	0.489841	0.53	0.326	-1.40516	4.15961e-27	1.66701e-22	down	CML13	PREDICTED: probable calcium-binding protein CML13 [Solanum lycopersicum]	GO:0031090//organelle membrane;GO:0043231//intracellular membrane-bounded organelle;GO:0044444//cytoplasmic part	GO:0046872//metal ion binding	GO:0006950//response to stress;GO:0019932//second-messenger-mediated signaling	-	protein_coding
Epidermal_cell	Solyc03g116600.3	Solyc03g116600.3	0.267378	0.101086	0.199	0.105	-1.40241	4.3786e-08	0.00175477	down	Solyc03g116600.3	clathrin adaptor complex small chain [Medicago truncatula]	GO:0009536//plastid	GO:0005488//binding	GO:0008104//protein localization	-	protein_coding
Epidermal_cell	Solyc10g081000.1	Solyc10g081000.1	0.449255	0.170478	0.315	0.158	-1.39742	2.38414e-16	9.55469e-12	down	Solyc10g081000.1	PREDICTED: probable leucine-rich repeat receptor-like protein kinase At5g49770 [Capsicum annuum]	-	-	-	-	protein_coding
Epidermal_cell	Solyc04g054710.3	PAT	0.779674	0.295914	0.389	0.205	-1.39739	2.22213e-19	8.9054e-15	down	PAT	prephenate aminotransferase [Solanum lycopersicum]	GO:0009532//plastid stroma	GO:0005515//protein binding;GO:0043168//anion binding;GO:0070546//L-phenylalanine aminotransferase activity	GO:0003006//developmental process involved in reproduction;GO:0006558//L-phenylalanine metabolic process;GO:0009073//aromatic amino acid family biosynthetic process	-	protein_coding
Epidermal_cell	Solyc03g112080.1	Os07g0688000	0.332133	0.126234	0.224	0.124	-1.39495	7.08061e-09	0.000283762	down	Os07g0688000	PREDICTED: manganese-dependent ADP-ribose/CDP-alcohol diphosphatase [Solanum lycopersicum]	GO:0016020//membrane	GO:0016462//pyrophosphatase activity;GO:0043169//cation binding	GO:0001101//response to acid chemical;GO:0015698//inorganic anion transport	-	protein_coding
Epidermal_cell	Solyc09g007130.3	KPHMT1	0.766423	0.291749	0.335	0.192	-1.39311	7.95781e-13	3.18917e-08	down	KPHMT1	PREDICTED: 3-methyl-2-oxobutanoate hydroxymethyltransferase 1, mitochondrial-like [Solanum lycopersicum]	GO:0009536//plastid	GO:0016491//oxidoreductase activity;GO:0016742//hydroxymethyl-, formyl- and related transferase activity;GO:0046914//transition metal ion binding	GO:0009108//coenzyme biosynthetic process	-	protein_coding
Epidermal_cell	Solyc02g068100.3	At5g14170	0.348066	0.132549	0.199	0.106	-1.39216	2.28789e-07	0.00916894	down	At5g14170	PREDICTED: SWI/SNF complex component SNF12 homolog [Solanum lycopersicum]	GO:0005911//cell-cell junction;GO:0030125//clathrin vesicle coat	GO:0005488//binding	GO:0006259//DNA metabolic process;GO:0006325//chromatin organization;GO:0006402//mRNA catabolic process;GO:0009411//response to UV;GO:0010468//regulation of gene expression;GO:0015031//protein transport;GO:0016192//vesicle-mediated transport;GO:0034645//cellular macromolecule biosynthetic process;GO:0042127//regulation of cell proliferation;GO:0044767//single-organism developmental process	-	protein_coding
Epidermal_cell	Solyc04g014820.4	RNP1	0.323366	0.123346	0.222	0.114	-1.38974	6.55582e-09	0.000262731	down	RNP1	PREDICTED: heterogeneous nuclear ribonucleoprotein 1 [Solanum lycopersicum]	GO:0032991//macromolecular complex;GO:0044423//virion part	GO:0097159//organic cyclic compound binding	-	-	protein_coding
Epidermal_cell	Solyc09g010370.3	RABE1A	1.33546	0.5104	0.506	0.299	-1.38746	4.29941e-26	1.72303e-21	down	RABE1A	PREDICTED: ras-related protein RABE1a [Solanum lycopersicum]	-	-	-	-	protein_coding
Epidermal_cell	Solyc01g112250.4	CPK5	0.483142	0.184857	0.262	0.13	-1.38555	3.49794e-12	1.40183e-07	down	CPK5	PREDICTED: calcium-dependent protein kinase 5 [Solanum lycopersicum]	GO:0043231//intracellular membrane-bounded organelle	GO:0004674//protein serine/threonine kinase activity;GO:0032550//purine ribonucleoside binding;GO:0046872//metal ion binding	GO:0000904//cell morphogenesis involved in differentiation;GO:0006464//cellular protein modification process;GO:0006796//phosphate-containing compound metabolic process;GO:0009664//plant-type cell wall organization	-	protein_coding
Epidermal_cell	Solyc12g007180.2	TCX5	0.378289	0.144954	0.243	0.101	-1.38328	1.7636e-13	7.0678e-09	down	TCX5	PREDICTED: protein tesmin/TSO1-like CXC 5 isoform X2 [Solanum lycopersicum]	GO:0043231//intracellular membrane-bounded organelle	GO:0001071//nucleic acid binding transcription factor activity	GO:0010468//regulation of gene expression	CPP	protein_coding
Epidermal_cell	Solyc09g074460.3	CIP8	0.98328	0.377381	0.483	0.288	-1.38134	1.46443e-24	5.86886e-20	down	CIP8	PREDICTED: E3 ubiquitin-protein ligase CIP8 [Solanum lycopersicum]	GO:0044424//intracellular part	GO:0005488//binding	GO:0032446//protein modification by small protein conjugation	-	protein_coding
Epidermal_cell	Solyc10g006930.4	IRL6	0.181844	0.0698376	0.139	0.063	-1.37936	1.14564e-06	0.0459127	down	IRL6	PREDICTED: plant intracellular Ras-group-related LRR protein 6 isoform X1 [Solanum lycopersicum]	-	GO:0003824//catalytic activity	GO:0044237//cellular metabolic process;GO:0050794//regulation of cellular process	-	protein_coding
Epidermal_cell	Solyc05g013070.3	ILK1	1.07211	0.412115	0.474	0.25	-1.37912	1.45898e-24	5.84699e-20	down	ILK1	PREDICTED: serine/threonine-protein kinase STY8 [Solanum lycopersicum]	GO:0043231//intracellular membrane-bounded organelle;GO:0044444//cytoplasmic part	GO:0004713//protein tyrosine kinase activity;GO:0032550//purine ribonucleoside binding	GO:0006468//protein phosphorylation;GO:0006605//protein targeting;GO:0006952//defense response;GO:0006972//hyperosmotic response;GO:0009620//response to fungus;GO:0009863//salicylic acid mediated signaling pathway;GO:0010051//xylem and phloem pattern formation;GO:0010646//regulation of cell communication;GO:0035556//intracellular signal transduction;GO:0043067//regulation of programmed cell death…	-	protein_coding
Epidermal_cell	Solyc07g054080.3	RMA1H1	0.512827	0.197312	0.288	0.153	-1.37754	2.26807e-12	9.08952e-08	down	RMA1H1	PREDICTED: E3 ubiquitin-protein ligase RMA1H1 [Solanum lycopersicum]	GO:0016020//membrane	-	GO:0009987//cellular process	-	protein_coding
Epidermal_cell	Solyc12g010020.3	LAPA1	4.63533	1.78611	0.618	0.48	-1.3758	2.2852e-19	9.15817e-15	down	LAPA1	leucine aminopeptidase 1, chloroplastic [Solanum lycopersicum]	GO:0009532//plastid stroma	GO:0008237//metallopeptidase activity;GO:0008238//exopeptidase activity;GO:0046914//transition metal ion binding	GO:0019538//protein metabolic process	-	protein_coding
Epidermal_cell	Solyc04g078840.3	ABF2	1.12584	0.434671	0.47	0.241	-1.3728	9.76295e-24	3.9126e-19	down	ABF2	AREB-like protein [Solanum lycopersicum]	GO:0043231//intracellular membrane-bounded organelle	GO:0003677//DNA binding	GO:0001101//response to acid chemical;GO:0006355//regulation of transcription, DNA-templated;GO:0006970//response to osmotic stress;GO:0009755//hormone-mediated signaling pathway;GO:0009757//hexose mediated signaling	bZIP	protein_coding
Epidermal_cell	Solyc12g088340.2	ATCSA-1	0.512606	0.198273	0.312	0.129	-1.36991	2.87947e-19	1.15398e-14	down	ATCSA-1	PREDICTED: DNA excision repair protein ERCC-8-like [Solanum lycopersicum]	GO:0031461//cullin-RING ubiquitin ligase complex;GO:0043231//intracellular membrane-bounded organelle	GO:0016740//transferase activity	GO:0006259//DNA metabolic process;GO:0009411//response to UV;GO:0016570//histone modification	-	protein_coding
Epidermal_cell	Solyc02g083590.3	DHQS	1.1841	0.458219	0.515	0.315	-1.36949	7.70907e-25	3.08949e-20	down	DHQS	3-dehydroquinate synthase, chloroplastic [Solanum lycopersicum]	GO:0009532//plastid stroma;GO:0031984//organelle subcompartment	GO:0000166//nucleotide binding;GO:0005515//protein binding;GO:0016740//transferase activity;GO:0016838//carbon-oxygen lyase activity, acting on phosphates;GO:0043169//cation binding	GO:0006743//ubiquinone metabolic process;GO:0008652//cellular amino acid biosynthetic process;GO:0019632//shikimate metabolic process;GO:0043650//dicarboxylic acid biosynthetic process	-	protein_coding
Epidermal_cell	Solyc02g093830.4	Solyc02g093830.4	0.756891	0.293112	0.324	0.133	-1.36833	6.92192e-19	2.77403e-14	down	Solyc02g093830.4	-	-	-	-	-	protein_coding
Epidermal_cell	Solyc09g007920.4	PAL5	12.4949	4.84084	0.858	0.707	-1.36799	8.31948e-58	3.33411e-53	down	PAL5	phenylalanine ammonia-lyase 3 [Solanum lycopersicum]	GO:0044424//intracellular part	GO:0005488//binding;GO:0016841//ammonia-lyase activity	GO:0006558//L-phenylalanine metabolic process;GO:0006575//cellular modified amino acid metabolic process;GO:0006595//polyamine metabolic process;GO:0009411//response to UV;GO:0009414//response to water deprivation;GO:0009696//salicylic acid metabolic process;GO:0009699//phenylpropanoid biosynthetic process;GO:0009808//lignin metabolic process;GO:0009891//positive regulation of biosynthetic proces…	-	protein_coding
Epidermal_cell	Solyc08g022080.4	CPRF2	0.434337	0.168314	0.248	0.148	-1.36714	7.05683e-08	0.00282809	down	CPRF2	PREDICTED: light-inducible protein CPRF2 isoform X2 [Solanum lycopersicum]	GO:0043231//intracellular membrane-bounded organelle	GO:0001071//nucleic acid binding transcription factor activity;GO:0003677//DNA binding;GO:0046983//protein dimerization activity	GO:0001678//cellular glucose homeostasis;GO:0007165//signal transduction;GO:0009737//response to abscisic acid;GO:0010468//regulation of gene expression;GO:0034645//cellular macromolecule biosynthetic process	bZIP	protein_coding
Epidermal_cell	Solyc04g009010.2	ICMTB	0.180849	0.0701185	0.148	0.069	-1.36566	5.65913e-07	0.0226795	down	ICMTB	PREDICTED: protein-S-isoprenylcysteine O-methyltransferase A isoform X2 [Solanum lycopersicum]	GO:0031090//organelle membrane;GO:0031224//intrinsic component of membrane;GO:0043231//intracellular membrane-bounded organelle	GO:0003880//protein C-terminal carboxyl O-methyltransferase activity	GO:0006479//protein methylation;GO:0009787//regulation of abscisic acid-activated signaling pathway;GO:0090567//reproductive shoot system development	-	protein_coding
Epidermal_cell	Solyc05g018610.3	ATJ49	0.467434	0.181595	0.302	0.168	-1.36355	2.29862e-13	9.21194e-09	down	ATJ49	PREDICTED: chaperone protein dnaJ 49-like [Solanum lycopersicum]	GO:0016020//membrane	-	-	-	protein_coding
Epidermal_cell	Solyc10g076510.2	PDC1	0.855117	0.332276	0.284	0.164	-1.36348	5.17565e-11	2.07419e-06	down	PDC1	PREDICTED: pyruvate decarboxylase 1-like [Solanum lycopersicum]	GO:0009536//plastid	GO:0016831//carboxy-lyase activity;GO:0019842//vitamin binding;GO:0046872//metal ion binding	GO:0006006//glucose metabolic process;GO:0006950//response to stress;GO:0006996//organelle organization;GO:0051603//proteolysis involved in cellular protein catabolic process	-	protein_coding
Epidermal_cell	Solyc07g007960.3	Solyc07g007960.3	0.331552	0.12937	0.207	0.105	-1.35705	8.65918e-09	0.000347025	down	Solyc07g007960.3	PREDICTED: uncharacterized protein LOC101267420 [Solanum lycopersicum]	-	-	GO:0016192//vesicle-mediated transport;GO:0032989//cellular component morphogenesis;GO:0040007//growth;GO:0061024//membrane organization	-	protein_coding
Epidermal_cell	Solyc09g011470.3	Solyc09g011470.3	0.969185	0.378363	0.402	0.213	-1.35677	1.19085e-18	4.77246e-14	down	Solyc09g011470.3	uncharacterized LOC101243814 [Solanum lycopersicum]	-	-	-	-	protein_coding
Epidermal_cell	Solyc07g063620.3	Solyc07g063620.3	1.71346	0.668995	0.525	0.346	-1.35671	1.69214e-24	6.78142e-20	down	Solyc07g063620.3	DUF1223 domain-containing protein [Cephalotus follicularis]	-	-	GO:0010243//response to organonitrogen compound	-	protein_coding
Epidermal_cell	Solyc02g070280.3	CAT1	0.390725	0.152553	0.216	0.084	-1.35627	1.04066e-12	4.17055e-08	down	CAT1	PREDICTED: cationic amino acid transporter 1 [Solanum lycopersicum]	GO:0031224//intrinsic component of membrane	GO:0005310//dicarboxylic acid transmembrane transporter activity;GO:0008324//cation transmembrane transporter activity	GO:0003333//amino acid transmembrane transport;GO:0006605//protein targeting;GO:0009404//toxin metabolic process;GO:0014070//response to organic cyclic compound;GO:0015672//monovalent inorganic cation transport;GO:0015748//organophosphate ester transport;GO:0015813//L-glutamate transport;GO:0016482//cytoplasmic transport;GO:0043067//regulation of programmed cell death;GO:0043092//L-amino acid imp…	-	protein_coding
Epidermal_cell	Solyc09g090860.4	Solyc09g090860.4	0.230499	0.0899791	0.175	0.08	-1.35612	1.19729e-08	0.000479825	down	Solyc09g090860.4	Sec20 [Corchorus olitorius]	GO:0044424//intracellular part	-	GO:0016192//vesicle-mediated transport;GO:0030243//cellulose metabolic process	-	protein_coding
Epidermal_cell	Solyc12g009620.2	Solyc12g009620.2	0.359816	0.140596	0.243	0.131	-1.35508	9.04622e-10	3.62536e-05	down	Solyc12g009620.2	PREDICTED: uncharacterized protein LOC101260308 [Solanum lycopersicum]	-	-	GO:0016192//vesicle-mediated transport;GO:0032989//cellular component morphogenesis;GO:0040007//growth;GO:0061024//membrane organization	-	protein_coding
Epidermal_cell	Solyc04g014250.3	GEM	0.328386	0.128344	0.242	0.109	-1.35469	2.77411e-12	1.11175e-07	down	GEM	PREDICTED: GLABRA2 expression modulator-like [Solanum lycopersicum]	GO:0043231//intracellular membrane-bounded organelle;GO:0044444//cytoplasmic part	-	GO:0010053//root epidermal cell differentiation;GO:0019321//pentose metabolic process;GO:0034968//histone lysine methylation;GO:0051302//regulation of cell division;GO:1902582//single-organism intracellular transport	-	protein_coding
Epidermal_cell	Solyc12g055855.2	SPBC119.09c	0.494316	0.193256	0.331	0.162	-1.35447	4.23554e-16	1.69743e-11	down	SPBC119.09c	PREDICTED: ORM1-like protein 2 [Nicotiana sylvestris]	GO:0031090//organelle membrane;GO:0031224//intrinsic component of membrane;GO:0043231//intracellular membrane-bounded organelle	-	GO:0009408//response to heat;GO:0044267//cellular protein metabolic process;GO:0046474//glycerophospholipid biosynthetic process	-	protein_coding
Epidermal_cell	Solyc04g074480.3	SHKA	2.00772	0.785577	0.497	0.387	-1.35362	1.14648e-18	4.59462e-14	down	SHKA	phospho-2-dehydro-3-deoxyheptonate aldolase 2, chloroplastic [Solanum lycopersicum]	GO:0031976//plastid thylakoid	GO:0005488//binding;GO:0016765//transferase activity, transferring alkyl or aryl (other than methyl) groups	GO:0008652//cellular amino acid biosynthetic process;GO:0009699//phenylpropanoid biosynthetic process;GO:0009814//defense response, incompatible interaction;GO:0019632//shikimate metabolic process;GO:0033554//cellular response to stress;GO:0043650//dicarboxylic acid biosynthetic process	-	protein_coding
Epidermal_cell	Solyc01g108160.3	ATG2	0.434427	0.169991	0.206	0.098	-1.35314	1.35926e-08	0.000544735	down	ATG2	PREDICTED: autophagy-related protein 2 [Solanum lycopersicum]	-	-	-	-	protein_coding
Epidermal_cell	Solyc10g083290.4	INV1	2.11818	0.829467	0.39	0.231	-1.35246	1.18509e-16	4.74937e-12	down	INV1	acid invertase [Solanum lycopersicum]	GO:0005576//extracellular region;GO:0030312//external encapsulating structure	GO:0004564//beta-fructofuranosidase activity	GO:0005985//sucrose metabolic process;GO:0006073//cellular glucan metabolic process;GO:0046903//secretion	-	protein_coding
Epidermal_cell	Solyc12g044940.2	fabG	1.47158	0.57625	0.534	0.352	-1.35245	1.54006e-25	6.17193e-21	down	fabG	PREDICTED: 3-oxoacyl-[acyl-carrier-protein] reductase FabG-like [Solanum pennellii]	-	GO:0003824//catalytic activity	GO:0010038//response to metal ion;GO:0044710//single-organism metabolic process	-	protein_coding
Epidermal_cell	Solyc04g011460.3	Solyc04g011460.3	0.575932	0.225639	0.356	0.169	-1.3515	5.89958e-19	2.36431e-14	down	Solyc04g011460.3	PREDICTED: uncharacterized protein LOC101262100 [Solanum lycopersicum]	GO:0009526//plastid envelope	-	GO:0000302//response to reactive oxygen species;GO:0006486//protein glycosylation;GO:0006972//hyperosmotic response;GO:0009642//response to light intensity	-	protein_coding
Epidermal_cell	Solyc03g121830.1	NMT1	0.451086	0.176828	0.287	0.158	-1.35056	5.4473e-11	2.18306e-06	down	NMT1	PREDICTED: glycylpeptide N-tetradecanoyltransferase 1-like [Solanum lycopersicum]	GO:0030529//intracellular ribonucleoprotein complex;GO:0044444//cytoplasmic part	GO:0016410//N-acyltransferase activity	GO:0006498//N-terminal protein lipidation;GO:0010016//shoot system morphogenesis;GO:0019932//second-messenger-mediated signaling;GO:0019941//modification-dependent protein catabolic process;GO:0035966//response to topologically incorrect protein;GO:0043094//cellular metabolic compound salvage;GO:0043248//proteasome assembly	-	protein_coding
Epidermal_cell	Solyc01g098040.3	Solyc01g098040.3	0.281064	0.110194	0.179	0.091	-1.35005	6.66223e-07	0.0266996	down	Solyc01g098040.3	Ribosomal RNA small subunit methyltransferase A [Gossypium arboreum]	-	GO:0016741//transferase activity, transferring one-carbon groups	GO:0008152//metabolic process	-	protein_coding
Epidermal_cell	Solyc03g118020.3	TSN1	0.717058	0.281316	0.34	0.2	-1.34959	1.21062e-11	4.85169e-07	down	TSN1	PREDICTED: staphylococcal nuclease domain-containing protein 1 [Solanum lycopersicum]	GO:0005911//cell-cell junction;GO:0012505//endomembrane system;GO:0031332//RNAi effector complex;GO:0043231//intracellular membrane-bounded organelle;GO:0044444//cytoplasmic part	GO:0003676//nucleic acid binding;GO:0016788//hydrolase activity, acting on ester bonds	GO:0006006//glucose metabolic process;GO:0006739//NADP metabolic process;GO:0006970//response to osmotic stress;GO:0009685//gibberellin metabolic process;GO:0010038//response to metal ion;GO:0015031//protein transport;GO:0016458//gene silencing;GO:0044707//single-multicellular organism process	-	protein_coding
Epidermal_cell	Solyc06g053200.3	OsI_031067	0.323931	0.127227	0.214	0.129	-1.3476	5.84673e-09	0.000234313	down	OsI_031067	PREDICTED: probable 6-phosphogluconolactonase 4, chloroplastic [Solanum lycopersicum]	GO:0009532//plastid stroma;GO:0042579//microbody	GO:0005488//binding;GO:0052689//carboxylic ester hydrolase activity	GO:0002239//response to oomycetes;GO:0003006//developmental process involved in reproduction;GO:0009617//response to bacterium;GO:0042126//nitrate metabolic process;GO:0044238//primary metabolic process;GO:0051775//response to redox state	-	protein_coding
Epidermal_cell	Solyc10g047140.2	BAK1	0.603777	0.237606	0.294	0.158	-1.34507	8.92974e-11	3.57868e-06	down	BAK1	somatic embryogenesis receptor kinase 3A precursor [Solanum lycopersicum]	GO:0031090//organelle membrane;GO:0031224//intrinsic component of membrane;GO:0032991//macromolecular complex;GO:0043231//intracellular membrane-bounded organelle	GO:0004713//protein tyrosine kinase activity;GO:0005102//receptor binding;GO:0016628//oxidoreductase activity, acting on the CH-CH group of donors, NAD or NADP as acceptor;GO:0032550//purine ribonucleoside binding;GO:0046983//protein dimerization activity	GO:0002239//response to oomycetes;GO:0002252//immune effector process;GO:0006468//protein phosphorylation;GO:0006605//protein targeting;GO:0009617//response to bacterium;GO:0009620//response to fungus;GO:0010243//response to organonitrogen compound;GO:0040007//growth;GO:0043067//regulation of programmed cell death;GO:0043401//steroid hormone mediated signaling pathway;GO:0044710//single-organism …	-	protein_coding
Epidermal_cell	Solyc02g091720.2	RMD5	0.20089	0.079148	0.174	0.088	-1.34268	2.6941e-08	0.00107969	down	RMD5	PREDICTED: protein RMD5 homolog A [Solanum lycopersicum]	-	GO:0046914//transition metal ion binding	-	-	protein_coding
Epidermal_cell	Solyc09g010630.3	HSC-2	24.3129	9.59261	0.936	0.883	-1.34172	1.13427e-183	4.54569e-179	down	HSC-2	PREDICTED: heat shock cognate 70 kDa protein 2-like [Solanum lycopersicum]	GO:0005576//extracellular region;GO:0030312//external encapsulating structure;GO:0031090//organelle membrane;GO:0043231//intracellular membrane-bounded organelle;GO:0044444//cytoplasmic part	GO:0016628//oxidoreductase activity, acting on the CH-CH group of donors, NAD or NADP as acceptor;GO:0032550//purine ribonucleoside binding;GO:0044389//ubiquitin-like protein ligase binding	GO:0010468//regulation of gene expression;GO:0032446//protein modification by small protein conjugation;GO:0033554//cellular response to stress;GO:0034645//cellular macromolecule biosynthetic process;GO:0044710//single-organism metabolic process	-	protein_coding
Epidermal_cell	Solyc04g017620.4	PIP5K9	0.243868	0.096296	0.132	0.049	-1.33965	4.81441e-08	0.00192942	down	PIP5K9	PREDICTED: phosphatidylinositol 4-phosphate 5-kinase 9 isoform X6 [Solanum lycopersicum]	GO:0043231//intracellular membrane-bounded organelle;GO:0044444//cytoplasmic part	GO:0016307//phosphatidylinositol phosphate kinase activity;GO:0036094//small molecule binding	GO:0019752//carboxylic acid metabolic process;GO:0044767//single-organism developmental process;GO:0046488//phosphatidylinositol metabolic process	-	protein_coding
Epidermal_cell	Solyc01g105370.4	Bphyt_4144	0.776597	0.306813	0.34	0.214	-1.33952	2.7854e-14	1.11628e-09	down	Bphyt_4144	PREDICTED: nitronate monooxygenase [Solanum pennellii]	GO:0044444//cytoplasmic part	GO:0016703//oxidoreductase activity, acting on single donors with incorporation of molecular oxygen, incorporation of one atom of oxygen (internal monooxygenases or internal mixed function oxidases)	GO:0009072//aromatic amino acid family metabolic process;GO:0009608//response to symbiont;GO:0010038//response to metal ion	-	protein_coding
Epidermal_cell	Solyc08g066070.1	EXO70B1	0.772547	0.305238	0.41	0.194	-1.3394	1.58705e-22	6.36028e-18	down	EXO70B1	exocyst subunit exo70 family protein [Solanum lycopersicum]	GO:0016020//membrane;GO:0030139//endocytic vesicle;GO:0043234//protein complex	-	GO:0006605//protein targeting;GO:0009620//response to fungus;GO:0009696//salicylic acid metabolic process;GO:0009755//hormone-mediated signaling pathway;GO:0009814//defense response, incompatible interaction;GO:0009863//salicylic acid mediated signaling pathway;GO:0009891//positive regulation of biosynthetic process;GO:0010243//response to organonitrogen compound;GO:0033554//cellular response to …	-	protein_coding
Epidermal_cell	Solyc02g064750.4	P4H9	0.317552	0.125508	0.238	0.098	-1.33852	3.16486e-13	1.26835e-08	down	P4H9	probable prolyl 4-hydroxylase 9 [Solanum lycopersicum]	GO:0044432//endoplasmic reticulum part	GO:0016705//oxidoreductase activity, acting on paired donors, with incorporation or reduction of molecular oxygen;GO:0019842//vitamin binding;GO:0046914//transition metal ion binding	GO:0006952//defense response;GO:0018126//protein hydroxylation;GO:0019471//4-hydroxyproline metabolic process	-	protein_coding
Epidermal_cell	Solyc02g087770.3	GALM	0.421136	0.166558	0.218	0.125	-1.33774	2.42095e-07	0.00970218	down	GALM	PREDICTED: aldose 1-epimerase-like [Solanum lycopersicum]	GO:0043231//intracellular membrane-bounded organelle	GO:0016853//isomerase activity	GO:0005975//carbohydrate metabolic process	-	protein_coding
Epidermal_cell	Solyc12g010040.2	LAPA2	1.30222	0.5156	0.465	0.339	-1.33648	3.87726e-18	1.55385e-13	down	LAPA2	leucine aminopeptidase 2, chloroplastic [Solanum lycopersicum]	GO:0009532//plastid stroma	GO:0008237//metallopeptidase activity;GO:0008238//exopeptidase activity;GO:0046914//transition metal ion binding	GO:0019538//protein metabolic process;GO:0032774//RNA biosynthetic process	-	protein_coding
Epidermal_cell	Solyc07g062600.4	IDM1	1.19919	0.475525	0.359	0.239	-1.33428	9.64127e-12	3.86383e-07	down	IDM1	PREDICTED: increased DNA methylation 1 isoform X2 [Solanum lycopersicum]	GO:0009536//plastid	GO:0016407//acetyltransferase activity;GO:0046872//metal ion binding	GO:0040029//regulation of gene expression, epigenetic;GO:0043412//macromolecule modification;GO:0044267//cellular protein metabolic process;GO:0044710//single-organism metabolic process;GO:0090304//nucleic acid metabolic process;GO:1902589//single-organism organelle organization	-	protein_coding
Epidermal_cell	Solyc03g005740.3	At2g22425	1.08424	0.430464	0.518	0.303	-1.33252	3.02463e-26	1.21215e-21	down	At2g22425	PREDICTED: probable signal peptidase complex subunit 1 [Solanum lycopersicum]	-	-	-	-	protein_coding
Epidermal_cell	Solyc11g006190.3	AHL14	0.37777	0.149977	0.228	0.156	-1.33219	1.16371e-07	0.00466367	down	AHL14	PREDICTED: AT-hook motif nuclear-localized protein 14 [Solanum lycopersicum]	-	-	-	-	protein_coding
Epidermal_cell	Solyc12g044850.2	Solyc12g044850.2	0.944082	0.375649	0.481	0.273	-1.32929	6.09588e-29	2.44298e-24	down	Solyc12g044850.2	PREDICTED: WAS/WASL-interacting protein family member 3 isoform X1 [Solanum pennellii]	GO:0009536//plastid	-	-	-	protein_coding
Epidermal_cell	Solyc02g089240.3	At3g02290	0.585843	0.233199	0.32	0.204	-1.32858	4.20659e-12	1.68583e-07	down	At3g02290	PREDICTED: E3 ubiquitin-protein ligase At3g02290 [Solanum lycopersicum]	GO:0032991//macromolecular complex;GO:0044464//cell part	GO:0003824//catalytic activity;GO:0046914//transition metal ion binding	GO:0000160//phosphorelay signal transduction system;GO:0000302//response to reactive oxygen species;GO:0001101//response to acid chemical;GO:0006498//N-terminal protein lipidation;GO:0006970//response to osmotic stress;GO:0009408//response to heat;GO:0009725//response to hormone;GO:0010243//response to organonitrogen compound;GO:0022613//ribonucleoprotein complex biogenesis;GO:0044248//cellular c…	-	protein_coding
Epidermal_cell	Solyc01g099930.3	Solyc01g099930.3	0.547116	0.217965	0.274	0.166	-1.32735	4.79403e-08	0.00192125	down	Solyc01g099930.3	PREDICTED: NKAP family protein isoform X1 [Solanum lycopersicum]	-	-	-	-	protein_coding
Epidermal_cell	Solyc11g008270.2	Solyc11g008270.2	1.91549	0.765328	0.581	0.414	-1.32345	2.20632e-26	8.84205e-22	down	Solyc11g008270.2	DUF4050 domain-containing protein [Cephalotus follicularis]	-	-	-	-	protein_coding
Epidermal_cell	Solyc08g065320.3	RTE1	0.614245	0.245844	0.354	0.18	-1.32072	1.61666e-16	6.47892e-12	down	RTE1	PREDICTED: green ripe-like 1 isoform X1 [Solanum lycopersicum]	GO:0031090//organelle membrane;GO:0031224//intrinsic component of membrane;GO:0043231//intracellular membrane-bounded organelle	-	GO:0010104//regulation of ethylene-activated signaling pathway;GO:0046474//glycerophospholipid biosynthetic process	-	protein_coding
Epidermal_cell	Solyc12g094510.2	Solyc12g094510.2	0.401258	0.160629	0.283	0.132	-1.32026	1.88588e-14	7.55785e-10	down	Solyc12g094510.2	NADH-ubiquinone oxidoreductase chain 5 [Gossypium arboreum]	GO:0043231//intracellular membrane-bounded organelle	-	GO:0046474//glycerophospholipid biosynthetic process	-	protein_coding
Epidermal_cell	Solyc04g074510.3	TFT3	1.82687	0.732089	0.625	0.426	-1.31916	5.31058e-33	2.12827e-28	down	TFT3	14-3-3 protein [Solanum tuberosum]	GO:0005576//extracellular region;GO:0005911//cell-cell junction;GO:0009532//plastid stroma;GO:0012505//endomembrane system;GO:0030312//external encapsulating structure;GO:0031090//organelle membrane	GO:0016772//transferase activity, transferring phosphorus-containing groups;GO:0016817//hydrolase activity, acting on acid anhydrides;GO:0051219//phosphoprotein binding	GO:0001101//response to acid chemical;GO:0003006//developmental process involved in reproduction;GO:0006796//phosphate-containing compound metabolic process;GO:0009404//toxin metabolic process;GO:0009887//organ morphogenesis;GO:0010038//response to metal ion;GO:0010468//regulation of gene expression;GO:0034645//cellular macromolecule biosynthetic process;GO:0043401//steroid hormone mediated signa…	-	protein_coding
Epidermal_cell	Solyc05g013240.4	Solyc05g013240.4	0.474784	0.190335	0.294	0.158	-1.31828	8.47144e-13	3.39502e-08	down	Solyc05g013240.4	PREDICTED: uncharacterized protein LOC101262518 [Solanum lycopersicum]	GO:0043231//intracellular membrane-bounded organelle;GO:0044444//cytoplasmic part	-	-	-	protein_coding
Epidermal_cell	Solyc02g005603.1	Solyc02g005603.1	0.72945	0.292869	0.406	0.231	-1.31626	3.1961e-17	1.28087e-12	down	Solyc02g005603.1	PH-like superfamily protein [Solanum lycopersicum]	GO:0016020//membrane;GO:0043231//intracellular membrane-bounded organelle;GO:0044444//cytoplasmic part	-	-	-	protein_coding
Epidermal_cell	Solyc12g057110.2	TFT2	0.886644	0.356995	0.434	0.248	-1.31221	3.17849e-19	1.27381e-14	down	TFT2	14-3-3 protein 2 [Solanum lycopersicum]	GO:0005576//extracellular region;GO:0005911//cell-cell junction;GO:0009532//plastid stroma;GO:0012505//endomembrane system;GO:0031090//organelle membrane	GO:0016817//hydrolase activity, acting on acid anhydrides;GO:0051219//phosphoprotein binding	GO:0001101//response to acid chemical;GO:0003006//developmental process involved in reproduction;GO:0009887//organ morphogenesis;GO:0010038//response to metal ion;GO:0010468//regulation of gene expression;GO:0034645//cellular macromolecule biosynthetic process;GO:0043401//steroid hormone mediated signaling pathway;GO:0048580//regulation of post-embryonic development;GO:0048827//phyllome developme…	-	protein_coding
Epidermal_cell	Solyc09g007180.3	ADK	0.514186	0.207541	0.32	0.178	-1.30848	7.5191e-12	3.01335e-07	down	ADK	PREDICTED: adenylate kinase [Solanum lycopersicum]	GO:0009532//plastid stroma	GO:0016776//phosphotransferase activity, phosphate group as acceptor;GO:0019205//nucleobase-containing compound kinase activity;GO:0032550//purine ribonucleoside binding	GO:0006520//cellular amino acid metabolic process;GO:0009117//nucleotide metabolic process;GO:0032774//RNA biosynthetic process;GO:0044767//single-organism developmental process	-	protein_coding
Epidermal_cell	Solyc12g055930.3	UGE2	1.60043	0.648622	0.501	0.344	-1.30288	1.5264e-21	6.1172e-17	down	UGE2	PREDICTED: UDP-glucose 4-epimerase GEPI48-like [Solanum lycopersicum]	GO:0005794//Golgi apparatus	GO:0005515//protein binding;GO:0016857//racemase and epimerase activity, acting on carbohydrates and derivatives;GO:0048037//cofactor binding	GO:0009250//glucan biosynthetic process;GO:0010015//root morphogenesis;GO:0010396//rhamnogalacturonan II metabolic process;GO:0019318//hexose metabolic process;GO:0042546//cell wall biogenesis;GO:0045229//external encapsulating structure organization	-	protein_coding
Epidermal_cell	Solyc03g098780.2	CDI	1.86019	0.754129	0.466	0.294	-1.30246	1.98586e-15	7.95855e-11	down	CDI	PREDICTED: aspartic protease inhibitor 1-like [Solanum lycopersicum]	GO:0005576//extracellular region;GO:0043231//intracellular membrane-bounded organelle	GO:0004866//endopeptidase inhibitor activity	GO:0006950//response to stress;GO:0010466//negative regulation of peptidase activity	-	protein_coding
Epidermal_cell	Solyc02g088460.4	CM1	0.31254	0.126728	0.216	0.111	-1.30163	6.06102e-09	0.000242902	down	CM1	PREDICTED: chorismate mutase 1, chloroplastic [Solanum lycopersicum]	GO:0009536//plastid	GO:0004601//peroxidase activity;GO:0016866//intramolecular transferase activity	GO:0006006//glucose metabolic process;GO:0006568//tryptophan metabolic process;GO:0008652//cellular amino acid biosynthetic process;GO:0009617//response to bacterium;GO:0043648//dicarboxylic acid metabolic process	-	protein_coding
Epidermal_cell	Solyc06g065020.3	NPF5.10	0.547483	0.222235	0.338	0.168	-1.30034	1.84782e-15	7.40534e-11	down	NPF5.10	PREDICTED: protein NRT1/ PTR FAMILY 5.10 isoform X1 [Solanum lycopersicum]	GO:0016020//membrane	-	GO:0006810//transport	-	protein_coding
Epidermal_cell	Solyc02g093470.4	Solyc02g093470.4	0.220656	0.089564	0.172	0.083	-1.29985	2.48995e-07	0.00997874	down	Solyc02g093470.4	PREDICTED: uncharacterized protein LOC101259691 [Solanum lycopersicum]	-	-	-	-	protein_coding
Epidermal_cell	Solyc01g105100.3	Ergic3	0.936336	0.38052	0.486	0.22	-1.29883	1.92764e-30	7.72521e-26	down	Ergic3	PREDICTED: endoplasmic reticulum-Golgi intermediate compartment protein 3 [Solanum lycopersicum]	GO:0031090//organelle membrane;GO:0043231//intracellular membrane-bounded organelle	-	GO:0006605//protein targeting;GO:0007165//signal transduction	-	protein_coding
Epidermal_cell	Solyc01g067740.3	SODCC.5	12.8262	5.22751	0.849	0.74	-1.29488	1.143e-92	4.5807e-88	down	SODCC.5	superoxide dismutase [Cu-Zn] 2 [Solanum lycopersicum]	-	-	-	-	protein_coding
Epidermal_cell	Solyc02g089110.3	Slc25a44	0.498458	0.203098	0.308	0.177	-1.29488	8.69475e-11	3.48451e-06	down	Slc25a44	PREDICTED: solute carrier family 25 member 44 [Solanum lycopersicum]	GO:0019866//organelle inner membrane;GO:0031224//intrinsic component of membrane;GO:0043231//intracellular membrane-bounded organelle	-	GO:0044763//single-organism cellular process;GO:1902582//single-organism intracellular transport	-	protein_coding
Epidermal_cell	Solyc03g006020.3	ubtd1	0.366663	0.149512	0.208	0.108	-1.29362	2.36982e-08	0.000949728	down	ubtd1	PREDICTED: ubiquitin domain-containing protein 1-like [Solanum lycopersicum]	GO:0044424//intracellular part	-	GO:0016192//vesicle-mediated transport;GO:0061024//membrane organization	-	protein_coding
Epidermal_cell	Solyc12g099340.3	CAMTA5	0.759256	0.310074	0.367	0.158	-1.2917	1.33597e-20	5.35402e-16	down	CAMTA5	calmodulin-binding transcription factor SR3L [Solanum lycopersicum]	-	-	-	-	protein_coding
Epidermal_cell	Solyc05g053940.3	RABD2A	1.78119	0.728048	0.63	0.433	-1.29062	1.37e-36	5.49043e-32	down	RABD2A	PREDICTED: ras-related protein RABD2a [Solanum lycopersicum]	-	-	-	-	protein_coding
Epidermal_cell	Solyc02g092910.3	MRG1	0.750692	0.306869	0.375	0.239	-1.29032	9.94777e-12	3.98667e-07	down	MRG1	nuA4 complex subunit EAF3 homolog isoform 1 [Solanum lycopersicum]	-	-	-	-	protein_coding
Epidermal_cell	Solyc01g103680.3	At5g49945	0.95498	0.390755	0.425	0.246	-1.28899	5.02042e-15	2.01198e-10	down	At5g49945	PREDICTED: uncharacterized protein At5g49945 [Solanum lycopersicum]	GO:0043231//intracellular membrane-bounded organelle;GO:0044425//membrane part	-	GO:0016192//vesicle-mediated transport;GO:0030243//cellulose metabolic process	-	protein_coding
Epidermal_cell	Solyc01g097520.4	Solyc01g097520.4	2.39309	0.979763	0.51	0.384	-1.28829	4.68562e-14	1.87781e-09	down	Solyc01g097520.4	-	-	-	-	-	protein_coding
Epidermal_cell	Solyc08g078220.2	At4g17486	0.92989	0.38074	0.461	0.274	-1.28803	4.85011e-20	1.94373e-15	down	At4g17486	PREDICTED: deSI-like protein At4g17486 isoform X2 [Solanum lycopersicum]	GO:0044424//intracellular part	-	-	-	protein_coding
Epidermal_cell	Solyc08g006640.3	MGD	2.17988	0.893012	0.585	0.431	-1.2874	1.21137e-22	4.85468e-18	down	MGD	PREDICTED: probable monogalactosyldiacylglycerol synthase, chloroplastic [Solanum lycopersicum]	GO:0009527//plastid outer membrane;GO:0009528//plastid inner membrane	GO:0005488//binding;GO:0035250//UDP-galactosyltransferase activity	GO:0001101//response to acid chemical;GO:0003006//developmental process involved in reproduction;GO:0006355//regulation of transcription, DNA-templated;GO:0009247//glycolipid biosynthetic process;GO:0009267//cellular response to starvation;GO:0009668//plastid membrane organization;GO:0009694//jasmonic acid metabolic process;GO:0030258//lipid modification;GO:0044767//single-organism developmental …	-	protein_coding
Epidermal_cell	Solyc10g079990.3	TFIIB2	0.552902	0.226524	0.29	0.164	-1.28699	2.60349e-10	1.04337e-05	down	TFIIB2	PREDICTED: transcription initiation factor IIB-2-like [Solanum lycopersicum]	-	GO:0008134//transcription factor binding;GO:0008135//translation factor activity, RNA binding;GO:0046914//transition metal ion binding	GO:0006412//translation;GO:0010468//regulation of gene expression;GO:0032774//RNA biosynthetic process	-	protein_coding
Epidermal_cell	Solyc08g083300.4	UBP10	0.323022	0.132736	0.227	0.094	-1.28244	2.00877e-12	8.05034e-08	down	UBP10	PREDICTED: ubiquitin carboxyl-terminal hydrolase 9 isoform X1 [Solanum lycopersicum]	-	GO:0046914//transition metal ion binding;GO:0070011//peptidase activity, acting on L-amino acid peptides	GO:0019941//modification-dependent protein catabolic process;GO:0070646//protein modification by small protein removal	-	protein_coding
Epidermal_cell	Solyc05g007970.4	PAHX	0.237509	0.0977564	0.187	0.122	-1.27985	6.0421e-07	0.0242143	down	PAHX	PREDICTED: phytanoyl-CoA dioxygenase [Solanum lycopersicum]	GO:0016020//membrane	GO:0016706//oxidoreductase activity, acting on paired donors, with incorporation or reduction of molecular oxygen, 2-oxoglutarate as one donor, and incorporation of one atom each of oxygen into both donors;GO:0019842//vitamin binding;GO:0043169//cation binding	GO:0032787//monocarboxylic acid metabolic process	-	protein_coding
Epidermal_cell	Solyc08g079450.3	spg21	0.260182	0.107177	0.183	0.1	-1.27874	9.16217e-08	0.00367183	down	spg21	PREDICTED: maspardin isoform X1 [Solanum lycopersicum]	GO:0044424//intracellular part	GO:0003824//catalytic activity	-	-	protein_coding
Epidermal_cell	Solyc11g065750.2	Solyc11g065750.2	0.485263	0.199959	0.26	0.141	-1.27864	1.05219e-09	4.21676e-05	down	Solyc11g065750.2	PREDICTED: armadillo repeat-containing protein 8 [Solanum lycopersicum]	GO:0031978//plastid thylakoid lumen	-	-	-	protein_coding
Epidermal_cell	Solyc06g066050.3	Solyc06g066050.3	0.253162	0.104313	0.192	0.095	-1.27832	9.51222e-08	0.00381212	down	Solyc06g066050.3	PREDICTED: uncharacterized protein LOC101261629 isoform X2 [Solanum lycopersicum]	-	-	-	-	protein_coding
Epidermal_cell	Solyc07g054760.1	Solyc07g054760.1	0.61895	0.255322	0.232	0.124	-1.27717	3.80131e-09	0.000152341	down	Solyc07g054760.1	wound induced protein, partial [Solanum lycopersicum]	GO:0043231//intracellular membrane-bounded organelle	-	GO:0006950//response to stress	-	protein_coding
Epidermal_cell	Solyc04g080980.2	At1g62020	0.516947	0.213287	0.28	0.156	-1.27682	2.90326e-10	1.16351e-05	down	At1g62020	PREDICTED: coatomer subunit alpha-1 [Solanum lycopersicum]	GO:0030120//vesicle coat;GO:0031461//cullin-RING ubiquitin ligase complex	GO:0003824//catalytic activity	GO:0007017//microtubule-based process;GO:0009606//tropism;GO:0015031//protein transport;GO:0016192//vesicle-mediated transport;GO:0016482//cytoplasmic transport;GO:0019941//modification-dependent protein catabolic process;GO:0030243//cellulose metabolic process;GO:0035966//response to topologically incorrect protein;GO:0043094//cellular metabolic compound salvage;GO:0043248//proteasome assembly;G…	-	protein_coding
Epidermal_cell	Solyc01g091190.3	EPSPS-1	0.594974	0.246746	0.326	0.184	-1.26946	6.4751e-12	2.59496e-07	down	EPSPS-1	3-phosphoshikimate 1-carboxyvinyltransferase, chloroplastic [Solanum lycopersicum]	GO:0009536//plastid	GO:0016765//transferase activity, transferring alkyl or aryl (other than methyl) groups	GO:0006575//cellular modified amino acid metabolic process;GO:0006950//response to stress;GO:0008652//cellular amino acid biosynthetic process;GO:0043650//dicarboxylic acid biosynthetic process	-	protein_coding
Epidermal_cell	Solyc12g096270.2	RGG2	0.496099	0.205804	0.339	0.168	-1.26895	4.93926e-16	1.97946e-11	down	RGG2	PREDICTED: guanine nucleotide-binding protein subunit gamma 2 [Solanum lycopersicum]	GO:0016020//membrane;GO:0043231//intracellular membrane-bounded organelle;GO:0043234//protein complex	GO:0005488//binding	GO:0006497//protein lipidation;GO:0009926//auxin polar transport;GO:0044763//single-organism cellular process;GO:0048528//post-embryonic root development;GO:0050832//defense response to fungus	-	protein_coding
Epidermal_cell	Solyc08g076970.3	At4g17830	2.08279	0.86435	0.486	0.3	-1.26873	7.54122e-17	3.02222e-12	down	At4g17830	N2-acetylornithine deacetylase [Solanum lycopersicum]	GO:0044444//cytoplasmic part	GO:0016811//hydrolase activity, acting on carbon-nitrogen (but not peptide) bonds, in linear amides;GO:0043169//cation binding;GO:0070011//peptidase activity, acting on L-amino acid peptides	GO:0006525//arginine metabolic process	-	protein_coding
Epidermal_cell	Solyc03g113430.3	NPF2.11	0.289577	0.120242	0.16	0.066	-1.2673	1.12308e-08	0.000450084	down	NPF2.11	PREDICTED: protein NRT1/ PTR FAMILY 2.11 [Solanum lycopersicum]	-	-	GO:0051234//establishment of localization	-	protein_coding
Epidermal_cell	Solyc09g005920.4	CAND7	0.54812	0.227701	0.303	0.164	-1.26698	2.41713e-11	9.68688e-07	down	CAND7	PREDICTED: protein GPR107 [Solanum lycopersicum]	GO:0009536//plastid;GO:0031224//intrinsic component of membrane;GO:0031984//organelle subcompartment	-	-	-	protein_coding
Epidermal_cell	Solyc12g099440.3	MFP2	1.2224	0.507938	0.477	0.288	-1.26682	3.42079e-19	1.37092e-14	down	MFP2	PREDICTED: glyoxysomal fatty acid beta-oxidation multifunctional protein MFP-a isoform X1 [Solanum lycopersicum]	GO:0005777//peroxisome;GO:0005911//cell-cell junction;GO:0030312//external encapsulating structure;GO:0043232//intracellular non-membrane-bounded organelle	GO:0016616//oxidoreductase activity, acting on the CH-OH group of donors, NAD or NADP as acceptor;GO:0016836//hydro-lyase activity;GO:0016856//racemase and epimerase activity, acting on hydroxy acids and derivatives;GO:0016863//intramolecular oxidoreductase activity, transposing C=C bonds;GO:0048037//cofactor binding	GO:0006511//ubiquitin-dependent protein catabolic process;GO:0006996//organelle organization;GO:0009062//fatty acid catabolic process;GO:0009404//toxin metabolic process;GO:0035966//response to topologically incorrect protein;GO:0043248//proteasome assembly	-	protein_coding
Epidermal_cell	Solyc09g010520.3	AGD7	2.17379	0.90362	0.65	0.45	-1.26633	2.07307e-33	8.30804e-29	down	AGD7	PREDICTED: probable ADP-ribosylation factor GTPase-activating protein AGD6 [Solanum lycopersicum]	GO:0043231//intracellular membrane-bounded organelle;GO:0044444//cytoplasmic part	GO:0046872//metal ion binding	GO:0006006//glucose metabolic process;GO:0016192//vesicle-mediated transport;GO:0030243//cellulose metabolic process	-	protein_coding
Epidermal_cell	Solyc01g112150.3	SLY1	0.330034	0.137249	0.211	0.131	-1.2652	1.17115e-06	0.0469349	down	SLY1	PREDICTED: SEC1 family transport protein SLY1 [Solanum lycopersicum]	GO:0042579//microbody	GO:0022892//substrate-specific transporter activity	GO:0006811//ion transport;GO:0009606//tropism;GO:0015031//protein transport;GO:0016192//vesicle-mediated transport;GO:0044763//single-organism cellular process;GO:0051649//establishment of localization in cell	-	protein_coding
Epidermal_cell	Solyc09g013150.4	ANTR3	2.12455	0.884662	0.425	0.295	-1.26387	1.45759e-15	5.84145e-11	down	ANTR3	PREDICTED: probable anion transporter 3, chloroplastic [Solanum lycopersicum]	GO:0031224//intrinsic component of membrane;GO:0042170//plastid membrane	GO:0008509//anion transmembrane transporter activity;GO:0015291//secondary active transmembrane transporter activity	GO:0006812//cation transport;GO:0015698//inorganic anion transport;GO:0044763//single-organism cellular process	-	protein_coding
Epidermal_cell	Solyc06g068090.3	PLD1	2.81261	1.17165	0.676	0.466	-1.26329	3.23419e-34	1.29614e-29	down	PLD1	phospholipase PLDa1 [Solanum lycopersicum]	GO:0005911//cell-cell junction;GO:0009536//plastid;GO:0016020//membrane;GO:0030135//coated vesicle	GO:0004620//phospholipase activity;GO:0046872//metal ion binding;GO:1902936//phosphatidylinositol bisphosphate binding	GO:0000160//phosphorelay signal transduction system;GO:0006006//glucose metabolic process;GO:0006090//pyruvate metabolic process;GO:0006650//glycerophospholipid metabolic process;GO:0006970//response to osmotic stress;GO:0006996//organelle organization;GO:0009787//regulation of abscisic acid-activated signaling pathway;GO:0010038//response to metal ion;GO:0042044//fluid transport;GO:0044707//sing…	-	protein_coding
Epidermal_cell	Solyc01g104970.3	BAK1	0.606392	0.252732	0.315	0.156	-1.26231	4.40837e-14	1.7667e-09	down	BAK1	somatic embryogenesis receptor kinase 3B precursor [Solanum lycopersicum]	GO:0031090//organelle membrane;GO:0031224//intrinsic component of membrane;GO:0032991//macromolecular complex;GO:0043231//intracellular membrane-bounded organelle	GO:0004674//protein serine/threonine kinase activity;GO:0004713//protein tyrosine kinase activity;GO:0005102//receptor binding;GO:0016628//oxidoreductase activity, acting on the CH-CH group of donors, NAD or NADP as acceptor;GO:0032550//purine ribonucleoside binding;GO:0046983//protein dimerization activity	GO:0002239//response to oomycetes;GO:0002252//immune effector process;GO:0003006//developmental process involved in reproduction;GO:0006468//protein phosphorylation;GO:0006605//protein targeting;GO:0006996//organelle organization;GO:0007017//microtubule-based process;GO:0007059//chromosome segregation;GO:0009555//pollen development;GO:0009617//response to bacterium;GO:0009620//response to fungus;…	-	protein_coding
Epidermal_cell	Solyc12g056790.2	NAC017	0.540996	0.22565	0.306	0.15	-1.26116	5.71768e-14	2.29142e-09	down	NAC017	stress-related NAC1 [Solanum lycopersicum]	-	-	GO:0006810//transport;GO:0044699//single-organism process	NAC	protein_coding
Epidermal_cell	Solyc05g008090.3	WDL7	0.293561	0.122578	0.16	0.058	-1.25928	3.30082e-10	1.32284e-05	down	WDL7	PREDICTED: protein WVD2-like 7 [Solanum lycopersicum]	-	-	-	-	protein_coding
Epidermal_cell	Solyc06g053230.4	Solyc06g053230.4	0.407944	0.170436	0.248	0.15	-1.25865	1.4673e-07	0.00588037	down	Solyc06g053230.4	PREDICTED: uncharacterized protein LOC101264014 [Solanum lycopersicum]	-	-	-	-	protein_coding
Epidermal_cell	Solyc08g078820.3	ATG8F	1.03831	0.434791	0.462	0.297	-1.25565	5.94009e-19	2.38055e-14	down	ATG8F	autophagy 8f [Solanum lycopersicum]	-	-	-	-	protein_coding
Epidermal_cell	Solyc06g069520.3	At5g07960	1.54515	0.647806	0.546	0.378	-1.25399	2.2225e-21	8.90687e-17	down	At5g07960	PREDICTED: protein Asterix [Solanum lycopersicum]	GO:0009536//plastid;GO:0031224//intrinsic component of membrane	-	GO:0046474//glycerophospholipid biosynthetic process	-	protein_coding
Epidermal_cell	Solyc06g082220.4	TAF15B	0.534038	0.22403	0.268	0.156	-1.25288	7.86576e-09	0.000315228	down	TAF15B	PREDICTED: transcription initiation factor TFIID subunit 15b [Solanum lycopersicum]	-	GO:0005488//binding	-	-	protein_coding
Epidermal_cell	Solyc01g096810.3	EIN3	0.851837	0.357552	0.426	0.256	-1.25219	1.48316e-16	5.94393e-12	down	EIN3	EIL3 protein [Solanum lycopersicum]	GO:0043231//intracellular membrane-bounded organelle	GO:0000975//regulatory region DNA binding;GO:0001071//nucleic acid binding transcription factor activity	GO:0000160//phosphorelay signal transduction system;GO:0000302//response to reactive oxygen species;GO:0001101//response to acid chemical;GO:0006486//protein glycosylation;GO:0006970//response to osmotic stress;GO:0009416//response to light stimulus;GO:0009617//response to bacterium;GO:0009725//response to hormone;GO:0009756//carbohydrate mediated signaling;GO:0009793//embryo development ending i…	EIL	protein_coding
Epidermal_cell	Solyc10g018350.2	PVA12	0.319782	0.134362	0.224	0.106	-1.25034	2.65117e-10	1.06248e-05	down	PVA12	PREDICTED: vesicle-associated protein 1-2 [Solanum lycopersicum]	GO:0031090//organelle membrane;GO:0031224//intrinsic component of membrane;GO:0043231//intracellular membrane-bounded organelle;GO:0044444//cytoplasmic part	GO:0005488//binding	GO:0006468//protein phosphorylation;GO:0006886//intracellular protein transport;GO:0007165//signal transduction;GO:0009072//aromatic amino acid family metabolic process	-	protein_coding
Epidermal_cell	Solyc03g120470.4	TRZ4	3.96125	1.66538	0.654	0.493	-1.25005	1.78698e-25	7.1615e-21	down	TRZ4	PREDICTED: zinc phosphodiesterase ELAC protein 2 [Solanum lycopersicum]	GO:0031224//intrinsic component of membrane	-	GO:0051234//establishment of localization;GO:0090501//RNA phosphodiester bond hydrolysis	-	protein_coding
Epidermal_cell	Solyc11g066890.1	ADT6	0.955447	0.402393	0.402	0.258	-1.24736	3.41055e-15	1.36681e-10	down	ADT6	PREDICTED: arogenate dehydratase/prephenate dehydratase 6, chloroplastic-like [Solanum lycopersicum]	GO:0009532//plastid stroma	GO:0016836//hydro-lyase activity;GO:0031406//carboxylic acid binding	GO:0006558//L-phenylalanine metabolic process;GO:0006570//tyrosine metabolic process;GO:0006605//protein targeting;GO:0009409//response to cold;GO:0009637//response to blue light;GO:0009699//phenylpropanoid biosynthetic process;GO:0009891//positive regulation of biosynthetic process;GO:0043067//regulation of programmed cell death;GO:0043479//pigment accumulation in tissues in response to UV light…	-	protein_coding
Epidermal_cell	Solyc01g087090.3	Solyc01g087090.3	0.906176	0.381737	0.391	0.274	-1.24699	3.69e-12	1.4788e-07	down	Solyc01g087090.3	-	-	-	-	-	protein_coding
Epidermal_cell	Solyc02g087300.1	SEC13B	1.38446	0.583733	0.575	0.376	-1.2458	6.17503e-25	2.4747e-20	down	SEC13B	PREDICTED: protein transport protein SEC13 homolog B [Solanum lycopersicum]	GO:0012505//endomembrane system;GO:0043231//intracellular membrane-bounded organelle;GO:0043232//intracellular non-membrane-bounded organelle;GO:0044444//cytoplasmic part;GO:0046930//pore complex	-	GO:0006739//NADP metabolic process;GO:0006970//response to osmotic stress;GO:0008104//protein localization;GO:0016050//vesicle organization;GO:0050658//RNA transport	-	protein_coding
Epidermal_cell	Solyc06g075370.3	DOF5.3	1.391	0.58753	0.486	0.286	-1.24325	1.21166e-21	4.85586e-17	down	DOF5.3	PREDICTED: dof zinc finger protein DOF2.1 [Solanum lycopersicum]	GO:0043231//intracellular membrane-bounded organelle	GO:0000975//regulatory region DNA binding	GO:0007389//pattern specification process;GO:0010467//gene expression;GO:0048507//meristem development;GO:0050789//regulation of biological process	C2C2-Dof	protein_coding
Epidermal_cell	Solyc05g051840.1	Trappc12	0.187392	0.0791469	0.171	0.08	-1.2424	6.39187e-08	0.00256161	down	Trappc12	PREDICTED: trafficking protein particle complex subunit 12 [Solanum lycopersicum]	-	-	GO:0043170//macromolecule metabolic process;GO:0044238//primary metabolic process	-	protein_coding
Epidermal_cell	Solyc04g008540.3	TOM3	0.337795	0.142733	0.26	0.136	-1.24224	8.11204e-11	3.25098e-06	down	TOM3	tobamovirus multiplication 1 homolog [Solanum lycopersicum]	GO:0005774//vacuolar membrane;GO:0031224//intrinsic component of membrane	GO:0005488//binding	GO:0019079//viral genome replication	-	protein_coding
Epidermal_cell	Solyc05g015980.3	Solyc05g015980.3	1.06729	0.451506	0.486	0.318	-1.24095	1.73256e-19	6.94339e-15	down	Solyc05g015980.3	Gap junction beta-4 protein isoform 1 [Dorcoceras hygrometricum]	-	-	-	-	protein_coding
Epidermal_cell	Solyc12g009180.2	Solyc12g009180.2	0.456986	0.193309	0.27	0.117	-1.24081	4.198e-14	1.68239e-09	down	Solyc12g009180.2	PREDICTED: uncharacterized protein LOC101251550 [Solanum lycopersicum]	-	-	-	-	protein_coding
Epidermal_cell	Solyc08g067320.3	CAB3A	5.66718	2.40031	0.732	0.546	-1.23938	1.99918e-43	8.01192e-39	down	CAB3A	chlorophyll a/b-binding protein Cab-3A, partial [Solanum lycopersicum]	GO:0009521//photosystem;GO:0031224//intrinsic component of membrane;GO:0044434//chloroplast part	GO:0043169//cation binding;GO:0046906//tetrapyrrole binding	GO:0006091//generation of precursor metabolites and energy;GO:0006464//cellular protein modification process	-	protein_coding
Epidermal_cell	Solyc11g068490.1	Solyc11g068490.1	0.938922	0.39804	0.465	0.286	-1.23788	3.4689e-20	1.3902e-15	down	Solyc11g068490.1	PREDICTED: uncharacterized protein LOC104644772 [Solanum lycopersicum]	GO:0030529//intracellular ribonucleoprotein complex	-	GO:0010467//gene expression	-	protein_coding
Epidermal_cell	Solyc04g010250.3	CSE	1.61774	0.686312	0.411	0.267	-1.23692	8.29486e-13	3.32425e-08	down	CSE	PREDICTED: caffeoylshikimate esterase [Solanum lycopersicum]	GO:0044424//intracellular part	GO:0003824//catalytic activity	GO:0009664//plant-type cell wall organization;GO:0030001//metal ion transport	-	protein_coding
Epidermal_cell	Solyc09g075460.3	GSVIVT00026920001	0.533989	0.226549	0.29	0.183	-1.23662	6.30168e-09	0.000252546	down	GSVIVT00026920001	PREDICTED: probable polygalacturonase [Solanum lycopersicum]	GO:0005618//cell wall;GO:0043231//intracellular membrane-bounded organelle	GO:0004553//hydrolase activity, hydrolyzing O-glycosyl compounds	GO:0006468//protein phosphorylation;GO:0006970//response to osmotic stress;GO:0006996//organelle organization;GO:0009416//response to light stimulus;GO:0043269//regulation of ion transport;GO:0045229//external encapsulating structure organization;GO:0048588//developmental cell growth;GO:0070838//divalent metal ion transport	-	protein_coding
Epidermal_cell	Solyc12g088670.2	RD21B	0.867702	0.368446	0.358	0.222	-1.23552	5.71543e-11	2.29052e-06	down	RD21B	low-temperature-induced cysteine proteinase precursor [Solanum lycopersicum]	GO:0043231//intracellular membrane-bounded organelle	GO:0004175//endopeptidase activity;GO:0004620//phospholipase activity;GO:0016628//oxidoreductase activity, acting on the CH-CH group of donors, NAD or NADP as acceptor	GO:0019538//protein metabolic process;GO:0044710//single-organism metabolic process	-	protein_coding
Epidermal_cell	Solyc01g088660.3	FLZ3	1.46243	0.621486	0.443	0.316	-1.23444	4.18958e-14	1.67902e-09	down	FLZ3	PREDICTED: uncharacterized protein LOC101248137 [Solanum lycopersicum]	GO:0043231//intracellular membrane-bounded organelle	-	-	-	protein_coding
Epidermal_cell	Solyc11g068550.1	Solyc11g068550.1	0.468425	0.199139	0.266	0.153	-1.23362	6.5596e-10	2.62882e-05	down	Solyc11g068550.1	Late embryogenesis abundant protein, LEA-14 [Corchorus capsularis]	-	-	GO:0009414//response to water deprivation	-	protein_coding
Epidermal_cell	Solyc06g005810.3	RAB11A	1.6793	0.7144	0.541	0.396	-1.23294	5.85925e-25	2.34815e-20	down	RAB11A	PREDICTED: ras-related protein Rab2BV [Solanum lycopersicum]	-	-	-	-	protein_coding
Epidermal_cell	Solyc05g053070.4	Solyc05g053070.4	33.6755	14.3272	0.925	0.889	-1.23294	2.37076e-123	9.50105e-119	down	Solyc05g053070.4	PREDICTED: dehydrin HIRD11 [Solanum lycopersicum]	-	-	-	-	protein_coding
Epidermal_cell	Solyc08g077520.3	Solyc08g077520.3	0.450231	0.191562	0.263	0.178	-1.23242	2.43364e-07	0.00975304	down	Solyc08g077520.3	PREDICTED: centromere protein O [Nicotiana attenuata]	GO:0043231//intracellular membrane-bounded organelle	-	GO:0046474//glycerophospholipid biosynthetic process;GO:0051276//chromosome organization	-	protein_coding
Epidermal_cell	Solyc03g080050.3	SPBC16G5.07c	0.290959	0.123909	0.191	0.126	-1.23087	6.46198e-07	0.025897	down	SPBC16G5.07c	PREDICTED: stomatin-like protein 2, mitochondrial [Solanum lycopersicum]	-	-	-	-	protein_coding
Epidermal_cell	Solyc09g061840.4	PED1	3.43333	1.46363	0.664	0.498	-1.23	1.8832e-28	7.54711e-24	down	PED1	PREDICTED: 3-ketoacyl-CoA thiolase 2, peroxisomal [Solanum lycopersicum]	GO:0009536//plastid;GO:0031090//organelle membrane;GO:0042579//microbody;GO:0043232//intracellular non-membrane-bounded organelle	GO:0016408//C-acyltransferase activity	GO:0006511//ubiquitin-dependent protein catabolic process;GO:0006633//fatty acid biosynthetic process;GO:0007031//peroxisome organization;GO:0009062//fatty acid catabolic process;GO:0009404//toxin metabolic process;GO:0009411//response to UV;GO:0009694//jasmonic acid metabolic process;GO:0009787//regulation of abscisic acid-activated signaling pathway;GO:0009813//flavonoid biosynthetic process;GO…	-	protein_coding
Epidermal_cell	Solyc05g052780.4	WLIM2B	1.35561	0.578011	0.553	0.351	-1.22963	3.23023e-22	1.29455e-17	down	WLIM2B	PREDICTED: LIM domain-containing protein WLIM2b isoform X1 [Solanum lycopersicum]	-	GO:0043169//cation binding	-	LIM	protein_coding
Epidermal_cell	Solyc06g082490.4	alg2	0.548791	0.234011	0.324	0.174	-1.22933	1.06965e-12	4.28672e-08	down	alg2	PREDICTED: alpha-1,3/1,6-mannosyltransferase ALG2 [Solanum lycopersicum]	-	GO:0000009//alpha-1,6-mannosyltransferase activity	GO:0070085//glycosylation	-	protein_coding
Epidermal_cell	Solyc01g091170.3	ARGAH1	1.35003	0.576369	0.302	0.199	-1.22778	6.54413e-08	0.00262263	down	ARGAH1	arginase 2 [Solanum lycopersicum]	GO:0043231//intracellular membrane-bounded organelle	GO:0016813//hydrolase activity, acting on carbon-nitrogen (but not peptide) bonds, in linear amidines;GO:0046914//transition metal ion binding	GO:0006525//arginine metabolic process;GO:0006595//polyamine metabolic process;GO:0019627//urea metabolic process	-	protein_coding
Epidermal_cell	Solyc11g061760.3	Solyc11g061760.3	0.279262	0.119264	0.19	0.126	-1.22676	9.74336e-07	0.0390475	down	Solyc11g061760.3	PREDICTED: PRELI domain containing protein 3A-like [Solanum lycopersicum]	-	-	-	-	protein_coding
Epidermal_cell	Solyc09g090720.3	RPN9B	0.666059	0.284862	0.367	0.239	-1.22509	6.72574e-13	2.69541e-08	down	RPN9B	PREDICTED: 26S proteasome non-ATPase regulatory subunit 13 homolog B [Solanum lycopersicum]	GO:0005838//proteasome regulatory particle;GO:0044444//cytoplasmic part	-	GO:0006006//glucose metabolic process;GO:0006090//pyruvate metabolic process;GO:0006511//ubiquitin-dependent protein catabolic process;GO:0006970//response to osmotic stress;GO:0006996//organelle organization;GO:0010038//response to metal ion;GO:0010467//gene expression;GO:0035966//response to topologically incorrect protein;GO:0043094//cellular metabolic compound salvage;GO:0043248//proteasome a…	-	protein_coding
Epidermal_cell	Solyc01g102510.4	tstF	0.426752	0.182499	0.236	0.125	-1.22506	9.27068e-09	0.000371532	down	tstF	PREDICTED: uncharacterized protein LOC101246184 isoform X1 [Solanum lycopersicum]	GO:0016020//membrane	-	-	-	protein_coding
Epidermal_cell	Solyc06g082520.3	Os07g0679700	0.592059	0.253395	0.334	0.167	-1.22403	1.18881e-15	4.76428e-11	down	Os07g0679700	PREDICTED: B3 domain-containing transcription repressor VAL1-like [Solanum lycopersicum]	-	-	GO:0006351//transcription, DNA-templated;GO:0009790//embryo development;GO:0010431//seed maturation;GO:0044763//single-organism cellular process;GO:0048367//shoot system development;GO:0050793//regulation of developmental process;GO:0050794//regulation of cellular process	ABI3VP1	protein_coding
Epidermal_cell	Solyc03g098220.4	Solyc03g098220.4	2.02749	0.868353	0.64	0.444	-1.22325	1.12874e-28	4.52354e-24	down	Solyc03g098220.4	-	-	-	-	-	protein_coding
Epidermal_cell	Solyc03g115470.3	SNAP33	0.629873	0.269763	0.35	0.222	-1.22306	6.40542e-13	2.56703e-08	down	SNAP33	PREDICTED: SNAP25 homologous protein SNAP33 isoform X1 [Solanum lycopersicum]	GO:0016020//membrane;GO:0044444//cytoplasmic part	-	GO:0006865//amino acid transport;GO:0007049//cell cycle;GO:0009620//response to fungus;GO:0009725//response to hormone;GO:0009814//defense response, incompatible interaction;GO:0009863//salicylic acid mediated signaling pathway;GO:0015031//protein transport;GO:0032787//monocarboxylic acid metabolic process;GO:0043067//regulation of programmed cell death;GO:0044249//cellular biosynthetic process;G…	-	protein_coding
Epidermal_cell	Solyc03g081310.3	Solyc03g081310.3	0.14981	0.064123	0.136	0.054	-1.22294	8.95428e-08	0.00358852	down	Solyc03g081310.3	PREDICTED: uncharacterized protein LOC101249438 isoform X1 [Solanum lycopersicum]	-	-	-	-	protein_coding
Epidermal_cell	Solyc05g055240.3	DIVARICATA	0.310101	0.13333	0.207	0.119	-1.21712	5.25991e-07	0.0210796	down	DIVARICATA	transcription factor DIVARICATA [Solanum lycopersicum]	GO:0043231//intracellular membrane-bounded organelle	GO:0001071//nucleic acid binding transcription factor activity;GO:0003676//nucleic acid binding	GO:0009408//response to heat;GO:0010468//regulation of gene expression;GO:0042221//response to chemical	ARR-B	protein_coding
Epidermal_cell	Solyc04g005860.3	Solyc04g005860.3	0.73162	0.314907	0.403	0.218	-1.21591	4.08247e-17	1.63609e-12	down	Solyc04g005860.3	PREDICTED: uncharacterized protein LOC101252276 [Solanum lycopersicum]	GO:0016020//membrane;GO:0043231//intracellular membrane-bounded organelle	-	GO:0046942//carboxylic acid transport	-	protein_coding
Epidermal_cell	Solyc04g009500.4	MED15A	0.60347	0.25974	0.294	0.169	-1.2159	1.21801e-09	4.8813e-05	down	MED15A	PREDICTED: mediator of RNA polymerase II transcription subunit 15a isoform X3 [Solanum pennellii]	-	-	GO:0010468//regulation of gene expression	-	protein_coding
Epidermal_cell	Solyc08g083260.3	Snupn	0.481638	0.2073	0.299	0.138	-1.21583	2.7585e-14	1.1055e-09	down	Snupn	PREDICTED: snurportin-1 [Solanum lycopersicum]	-	-	-	-	protein_coding
Epidermal_cell	Solyc12g015740.2	At3g07680	0.368326	0.158579	0.284	0.153	-1.21526	9.94854e-13	3.98698e-08	down	At3g07680	PREDICTED: transmembrane emp24 domain-containing protein p24beta2 [Solanum lycopersicum]	GO:0000139//Golgi membrane;GO:0030133//transport vesicle;GO:0031224//intrinsic component of membrane	GO:0016759//cellulose synthase activity	GO:0006810//transport;GO:0008104//protein localization;GO:0030243//cellulose metabolic process;GO:0033554//cellular response to stress	-	protein_coding
Epidermal_cell	Solyc02g080130.4	C50	0.833839	0.359174	0.431	0.239	-1.21486	6.75262e-18	2.70618e-13	down	C50	PREDICTED: chaperone protein dnaJ 50 [Solanum lycopersicum]	-	GO:0005515//protein binding	GO:0006950//response to stress;GO:0007165//signal transduction	-	protein_coding
Epidermal_cell	Solyc01g088480.3	UMK3	1.4069	0.606276	0.531	0.35	-1.21434	6.99353e-22	2.80273e-17	down	UMK3	UMP-CMP kinase 3 [Solanum lycopersicum]	GO:0005576//extracellular region;GO:0043231//intracellular membrane-bounded organelle;GO:0044444//cytoplasmic part	GO:0016776//phosphotransferase activity, phosphate group as acceptor;GO:0019201//nucleotide kinase activity;GO:0032550//purine ribonucleoside binding	GO:0006220//pyrimidine nucleotide metabolic process;GO:0009129//pyrimidine nucleoside monophosphate metabolic process;GO:0019856//pyrimidine nucleobase biosynthetic process;GO:0032774//RNA biosynthetic process	-	protein_coding
Epidermal_cell	Solyc08g077350.3	SGPP	0.650163	0.280327	0.366	0.205	-1.2134	1.26817e-15	5.08232e-11	down	SGPP	PREDICTED: haloacid dehalogenase-like hydrolase domain-containing protein Sgpp [Solanum lycopersicum]	GO:0016020//membrane;GO:0044444//cytoplasmic part	GO:0016791//phosphatase activity;GO:0043169//cation binding	GO:0006796//phosphate-containing compound metabolic process	-	protein_coding
Epidermal_cell	Solyc09g008335.1	Solyc09g008335.1	1.44561	0.62341	0.567	0.373	-1.2133	5.7396e-29	2.3002e-24	down	Solyc09g008335.1	Polypeptide N-acetylgalactosaminyltransferase 35A [Gossypium arboreum]	-	-	-	-	protein_coding
Epidermal_cell	Solyc02g065650.1	RING1	0.390459	0.168346	0.303	0.156	-1.21325	8.03797e-13	3.2213e-08	down	RING1	PREDICTED: E3 ubiquitin-protein ligase CIP8-like [Solanum lycopersicum]	-	GO:0046872//metal ion binding	-	-	protein_coding
Epidermal_cell	Solyc06g009020.2	APIC	28.1351	12.1558	0.907	0.905	-1.21071	6.74861e-122	2.70457e-117	down	APIC	PREDICTED: glutathione S-transferase [Solanum lycopersicum]	GO:0005576//extracellular region;GO:0005911//cell-cell junction;GO:0009526//plastid envelope;GO:0009532//plastid stroma;GO:0016020//membrane;GO:0030312//external encapsulating structure	GO:0016765//transferase activity, transferring alkyl or aryl (other than methyl) groups;GO:0043168//anion binding;GO:0046914//transition metal ion binding;GO:0097159//organic cyclic compound binding	GO:0006970//response to osmotic stress;GO:0009404//toxin metabolic process;GO:0009617//response to bacterium;GO:0009755//hormone-mediated signaling pathway;GO:0010038//response to metal ion;GO:0050832//defense response to fungus	-	protein_coding
Epidermal_cell	Solyc02g094130.3	Solyc02g094130.3	3.21043	1.38997	0.722	0.535	-1.20765	7.98674e-46	3.20077e-41	down	Solyc02g094130.3	PREDICTED: B2 protein isoform X1 [Solanum lycopersicum]	-	-	-	-	protein_coding
Epidermal_cell	Solyc04g077850.3	PUB4	0.508858	0.22044	0.298	0.171	-1.20651	9.92736e-11	3.97849e-06	down	PUB4	PREDICTED: U-box domain-containing protein 4-like [Solanum lycopersicum]	-	-	-	-	protein_coding
Epidermal_cell	Solyc07g055830.3	Solyc07g055830.3	0.369897	0.160299	0.243	0.142	-1.20585	4.95718e-08	0.00198664	down	Solyc07g055830.3	PREDICTED: transcription elongation factor B polypeptide 3 [Capsicum annuum]	GO:0031224//intrinsic component of membrane;GO:0043231//intracellular membrane-bounded organelle	-	GO:0010468//regulation of gene expression	-	protein_coding
Epidermal_cell	Solyc04g012050.3	ABR1	4.779	2.07618	0.638	0.465	-1.20273	6.0238e-28	2.4141e-23	down	ABR1	PREDICTED: ethylene-responsive transcription factor ABR1-like [Solanum lycopersicum]	GO:0043231//intracellular membrane-bounded organelle	GO:0001071//nucleic acid binding transcription factor activity;GO:0003676//nucleic acid binding	GO:0000160//phosphorelay signal transduction system;GO:0006355//regulation of transcription, DNA-templated;GO:0006970//response to osmotic stress;GO:0007568//aging;GO:0009072//aromatic amino acid family metabolic process;GO:0009404//toxin metabolic process;GO:0009738//abscisic acid-activated signaling pathway;GO:0014070//response to organic cyclic compound;GO:0050826//response to freezing	AP2-EREBP	protein_coding
Epidermal_cell	Solyc05g015500.4	At1g67325	1.3672	0.593992	0.569	0.37	-1.20257	1.66751e-25	6.68272e-21	down	At1g67325	Ran BP2/NZF zinc finger-like superfamily protein [Solanum lycopersicum]	GO:0009536//plastid	GO:0046914//transition metal ion binding	-	-	protein_coding
Epidermal_cell	Solyc02g079400.3	CSU1	0.499135	0.217413	0.334	0.205	-1.19862	1.49248e-11	5.98126e-07	down	CSU1	PREDICTED: nitric oxide synthase-interacting protein [Solanum lycopersicum]	-	GO:0003824//catalytic activity;GO:0046914//transition metal ion binding	-	-	protein_coding
Epidermal_cell	Solyc10g081480.2	Solyc10g081480.2	0.715275	0.311776	0.397	0.267	-1.19773	5.07289e-13	2.03301e-08	down	Solyc10g081480.2	PREDICTED: uncharacterized protein LOC101263478 [Solanum lycopersicum]	-	-	-	-	protein_coding
Epidermal_cell	Solyc06g074720.4	SPCC1827.05c	0.718193	0.313128	0.37	0.245	-1.19736	3.35131e-12	1.34307e-07	down	SPCC1827.05c	PREDICTED: uncharacterized RNA-binding protein C1827.05c [Solanum lycopersicum]	GO:0009536//plastid;GO:0043232//intracellular non-membrane-bounded organelle	GO:0003676//nucleic acid binding	GO:0006325//chromatin organization;GO:0006886//intracellular protein transport;GO:0009451//RNA modification;GO:0010467//gene expression	-	protein_coding
Epidermal_cell	Solyc08g068300.3	CCDC25	1.13026	0.492854	0.481	0.337	-1.19725	6.99298e-17	2.80251e-12	down	CCDC25	PREDICTED: coiled-coil domain-containing protein 25 [Solanum lycopersicum]	GO:0044424//intracellular part	-	GO:0006605//protein targeting	-	protein_coding
Epidermal_cell	Solyc06g082840.4	At4g12770	0.878022	0.383067	0.397	0.227	-1.19645	1.03444e-13	4.14561e-09	down	At4g12770	PREDICTED: auxilin-related protein 2-like [Solanum lycopersicum]	GO:0016020//membrane;GO:0044444//cytoplasmic part	GO:0005488//binding	-	-	protein_coding
Epidermal_cell	Solyc01g107550.3	MTK	0.650782	0.284016	0.371	0.232	-1.19591	1.97627e-14	7.92008e-10	down	MTK	PREDICTED: methylthioribose kinase [Solanum lycopersicum]	GO:0044444//cytoplasmic part	GO:0005515//protein binding;GO:0016301//kinase activity;GO:0032550//purine ribonucleoside binding	GO:0006796//phosphate-containing compound metabolic process;GO:0009723//response to ethylene;GO:0010039//response to iron ion;GO:0034614//cellular response to reactive oxygen species;GO:0071267//L-methionine salvage	-	protein_coding
Epidermal_cell	Solyc01g104220.3	At1g09580	0.231734	0.101153	0.155	0.069	-1.19513	3.61268e-07	0.0144782	down	At1g09580	PREDICTED: transmembrane emp24 domain-containing protein p24delta4 [Solanum lycopersicum]	GO:0012505//endomembrane system;GO:0031090//organelle membrane;GO:0031224//intrinsic component of membrane;GO:0043231//intracellular membrane-bounded organelle;GO:0044444//cytoplasmic part	GO:0008565//protein transporter activity	GO:0006950//response to stress;GO:0009987//cellular process;GO:0015031//protein transport	-	protein_coding
Epidermal_cell	Solyc02g082230.4	PP7	0.659775	0.288715	0.372	0.23	-1.19205	5.59263e-14	2.2413e-09	down	PP7	PREDICTED: serine/threonine-protein phosphatase 7 isoform X1 [Solanum lycopersicum]	GO:0031981//nuclear lumen	GO:0004721//phosphoprotein phosphatase activity;GO:0046872//metal ion binding	GO:0006796//phosphate-containing compound metabolic process;GO:0006950//response to stress;GO:0030522//intracellular receptor signaling pathway	-	protein_coding
Epidermal_cell	Solyc11g071330.3	SYM1	0.363903	0.159233	0.279	0.159	-1.19191	3.08149e-10	1.23494e-05	down	SYM1	PREDICTED: protein Mpv17 [Solanum lycopersicum]	GO:0031224//intrinsic component of membrane;GO:0044439//peroxisomal part	-	-	-	protein_coding
Epidermal_cell	Solyc06g063070.3	RAP2-2	2.54262	1.11371	0.686	0.496	-1.19087	9.45024e-38	3.78728e-33	down	RAP2-2	transcription factor JERF1 [Solanum lycopersicum]	GO:0016020//membrane;GO:0043231//intracellular membrane-bounded organelle	GO:0001071//nucleic acid binding transcription factor activity;GO:0005488//binding	GO:0001666//response to hypoxia;GO:0010468//regulation of gene expression;GO:0034645//cellular macromolecule biosynthetic process	AP2-EREBP	protein_coding
Epidermal_cell	Solyc08g023440.3	ERD4	0.886245	0.388174	0.315	0.198	-1.19079	7.15664e-11	2.86809e-06	down	ERD4	PREDICTED: CSC1-like protein ERD4 [Solanum lycopersicum]	GO:0005911//cell-cell junction;GO:0031224//intrinsic component of membrane;GO:0042170//plastid membrane	-	GO:0044765//single-organism transport	-	protein_coding
Epidermal_cell	Solyc02g085920.3	Solyc02g085920.3	0.577137	0.253177	0.363	0.239	-1.18845	1.38886e-12	5.56598e-08	down	Solyc02g085920.3	uncharacterized protein LOC101243660 [Solanum lycopersicum]	GO:0043231//intracellular membrane-bounded organelle	-	-	-	protein_coding
Epidermal_cell	Solyc08g041820.3	KNAT3	1.20651	0.529483	0.494	0.308	-1.18803	1.18109e-19	4.73335e-15	down	KNAT3	PREDICTED: homeobox protein knotted-1-like 3 [Solanum lycopersicum]	GO:0043231//intracellular membrane-bounded organelle;GO:0044444//cytoplasmic part	GO:0001071//nucleic acid binding transcription factor activity;GO:0003676//nucleic acid binding	GO:0009314//response to radiation;GO:0009720//detection of hormone stimulus;GO:0010468//regulation of gene expression;GO:0034097//response to cytokine;GO:0048856//anatomical structure development	HB	protein_coding
Epidermal_cell	Solyc03g122030.1	ASIL2	0.266205	0.116946	0.215	0.104	-1.186	2.75768e-09	0.000110517	down	ASIL2	PREDICTED: trihelix transcription factor ASIL2 [Solanum lycopersicum]	GO:0043231//intracellular membrane-bounded organelle;GO:0043232//intracellular non-membrane-bounded organelle	GO:0000975//regulatory region DNA binding	GO:0003006//developmental process involved in reproduction;GO:0009725//response to hormone;GO:0009845//seed germination;GO:0010467//gene expression;GO:2000026//regulation of multicellular organismal development	Trihelix	protein_coding
Epidermal_cell	Solyc09g057630.3	A6	0.246014	0.108112	0.146	0.049	-1.18546	5.24007e-10	2.10001e-05	down	A6	PREDICTED: probable glucan endo-1,3-beta-glucosidase A6 [Solanum lycopersicum]	GO:0005618//cell wall;GO:0005911//cell-cell junction;GO:0016020//membrane	GO:0008422//beta-glucosidase activity	GO:0003006//developmental process involved in reproduction;GO:0010208//pollen wall assembly;GO:0044238//primary metabolic process	-	protein_coding
Epidermal_cell	Solyc12g010430.1	Solyc12g010430.1	3.07577	1.35297	0.71	0.541	-1.18476	1.05855e-40	4.24223e-36	down	Solyc12g010430.1	PREDICTED: uncharacterized protein LOC101250190 [Solanum lycopersicum]	-	-	-	-	protein_coding
Epidermal_cell	Solyc01g073800.2	Solyc01g073800.2	0.662627	0.291574	0.242	0.171	-1.18406	8.65916e-07	0.0347025	down	Solyc01g073800.2	PREDICTED: uncharacterized protein LOC101254632 [Solanum lycopersicum]	-	-	GO:0002376//immune system process;GO:0006820//anion transport;GO:0006952//defense response;GO:0009987//cellular process;GO:0071702//organic substance transport;GO:0071705//nitrogen compound transport;GO:1901698//response to nitrogen compound	-	protein_coding
Epidermal_cell	Solyc12g087950.1	AHL17	0.72625	0.319669	0.352	0.185	-1.18364	1.0319e-14	4.13545e-10	down	AHL17	PREDICTED: AT-hook motif nuclear-localized protein 28-like [Solanum lycopersicum]	-	-	-	-	protein_coding
Epidermal_cell	Solyc12g057080.2	UGT85A24	3.20955	1.41301	0.575	0.402	-1.18355	2.14157e-20	8.58256e-16	down	UGT85A24	PREDICTED: 7-deoxyloganetin glucosyltransferase-like [Solanum lycopersicum]	-	GO:0035251//UDP-glucosyltransferase activity	GO:0016099//monoterpenoid biosynthetic process	-	protein_coding
Epidermal_cell	Solyc11g013170.2	dapC	0.729604	0.321309	0.37	0.26	-1.1829	3.6372e-11	1.45764e-06	down	dapC	PREDICTED: probable N-succinyldiaminopimelate aminotransferase DapC [Solanum pennellii]	GO:0009536//plastid	GO:0043168//anion binding;GO:0070546//L-phenylalanine aminotransferase activity	GO:0008152//metabolic process	-	protein_coding
Epidermal_cell	Solyc03g080190.3	DMR6	9.33098	4.11087	0.782	0.682	-1.18257	1.2722e-49	5.09848e-45	down	DMR6	2-oxoglutarate Fe(II) dependent oxygenase superfamily protein [Solanum lycopersicum]	-	GO:0016706//oxidoreductase activity, acting on paired donors, with incorporation or reduction of molecular oxygen, 2-oxoglutarate as one donor, and incorporation of one atom each of oxygen into both donors;GO:0043169//cation binding	GO:0006605//protein targeting;GO:0009617//response to bacterium;GO:0009620//response to fungus;GO:0009696//salicylic acid metabolic process;GO:0009755//hormone-mediated signaling pathway;GO:0009812//flavonoid metabolic process;GO:0009814//defense response, incompatible interaction;GO:0009863//salicylic acid mediated signaling pathway;GO:0010243//response to organonitrogen compound;GO:0033554//cel…	-	protein_coding
Epidermal_cell	Solyc01g008140.4	PSKR	0.420344	0.185315	0.274	0.153	-1.18116	1.69247e-09	6.78275e-05	down	PSKR	PREDICTED: phytosulfokine receptor 1 [Solanum lycopersicum]	-	-	-	-	protein_coding
Epidermal_cell	Solyc03g117590.3	ATJ8	4.48547	1.98064	0.729	0.591	-1.17925	4.28009e-24	1.71529e-19	down	ATJ8	heat shock protein binding protein [Solanum lycopersicum]	GO:0009532//plastid stroma	-	GO:0009314//response to radiation	-	protein_coding
Epidermal_cell	Solyc02g080410.3	HSP15.4	1.06301	0.469494	0.417	0.3	-1.17881	8.3526e-17	3.34739e-12	down	HSP15.4	PREDICTED: 15.4 kDa class V heat shock protein [Solanum lycopersicum]	-	-	GO:0000302//response to reactive oxygen species;GO:0006970//response to osmotic stress;GO:0009642//response to light intensity;GO:0033554//cellular response to stress;GO:0044267//cellular protein metabolic process	-	protein_coding
Epidermal_cell	Solyc06g051970.3	CBL4	0.224873	0.0992812	0.144	0.058	-1.17871	7.34624e-08	0.00294408	down	CBL4	PREDICTED: calcineurin B-like protein 4 [Solanum lycopersicum]	GO:0008287//protein serine/threonine phosphatase complex;GO:0016020//membrane;GO:0043231//intracellular membrane-bounded organelle	GO:0004722//protein serine/threonine phosphatase activity;GO:0046872//metal ion binding	GO:0006796//phosphate-containing compound metabolic process;GO:0006875//cellular metal ion homeostasis;GO:0006971//hypotonic response;GO:0009593//detection of chemical stimulus;GO:0019932//second-messenger-mediated signaling	-	protein_coding
Epidermal_cell	Solyc05g006520.4	Os02g0739600	0.890852	0.393719	0.439	0.292	-1.17782	2.99424e-15	1.19997e-10	down	Os02g0739600	pyruvate dehydrogenase E1 component subunit alpha, mitochondrial [Solanum lycopersicum]	GO:0044429//mitochondrial part	GO:0000166//nucleotide binding;GO:0004738//pyruvate dehydrogenase activity;GO:0016614//oxidoreductase activity, acting on CH-OH group of donors;GO:0046914//transition metal ion binding;GO:0048037//cofactor binding	GO:0006006//glucose metabolic process;GO:0006090//pyruvate metabolic process;GO:0006739//NADP metabolic process;GO:0006970//response to osmotic stress;GO:0009746//response to hexose;GO:0010038//response to metal ion;GO:0034285//response to disaccharide	-	protein_coding
Epidermal_cell	Solyc10g080930.2	MED26B	0.82772	0.365814	0.411	0.209	-1.17781	8.1506e-19	3.26644e-14	down	MED26B	PREDICTED: probable mediator of RNA polymerase II transcription subunit 26b [Solanum lycopersicum]	-	-	GO:0034645//cellular macromolecule biosynthetic process	-	protein_coding
Epidermal_cell	Solyc04g077970.4	APT1	2.35017	1.03916	0.65	0.467	-1.17727	1.09779e-30	4.3995e-26	down	APT1	PREDICTED: adenine phosphoribosyltransferase 1-like [Solanum pennellii]	GO:0005618//cell wall;GO:0009532//plastid stroma;GO:0016020//membrane	GO:0016763//transferase activity, transferring pentosyl groups	GO:0006006//glucose metabolic process;GO:0006090//pyruvate metabolic process;GO:0006166//purine ribonucleoside salvage;GO:0006970//response to osmotic stress;GO:0010038//response to metal ion;GO:0043096//purine nucleobase salvage;GO:0048511//rhythmic process	-	protein_coding
Epidermal_cell	Solyc04g005650.3	PXN	0.663476	0.293404	0.382	0.215	-1.17688	4.11146e-15	1.64771e-10	down	PXN	PREDICTED: peroxisomal nicotinamide adenine dinucleotide carrier [Solanum lycopersicum]	GO:0005777//peroxisome;GO:0031224//intrinsic component of membrane;GO:0044446//intracellular organelle part;GO:0098588//bounding membrane of organelle	-	GO:0044237//cellular metabolic process;GO:0044238//primary metabolic process;GO:0044763//single-organism cellular process;GO:0044765//single-organism transport;GO:0071704//organic substance metabolic process	-	protein_coding
Epidermal_cell	Solyc12g099990.2	CCM1	0.850097	0.376449	0.422	0.222	-1.17496	2.08534e-18	8.35721e-14	down	CCM1	PREDICTED: calmodulin-like [Brassica oleracea var. oleracea] [Brassica oleracea]	GO:0031090//organelle membrane;GO:0043231//intracellular membrane-bounded organelle;GO:0044444//cytoplasmic part	GO:0046872//metal ion binding;GO:0060089//molecular transducer activity	GO:0006073//cellular glucan metabolic process;GO:0006928//movement of cell or subcellular component;GO:0009057//macromolecule catabolic process;GO:0009593//detection of chemical stimulus;GO:0009605//response to external stimulus;GO:0016192//vesicle-mediated transport;GO:0019932//second-messenger-mediated signaling;GO:0048580//regulation of post-embryonic development;GO:0051640//organelle localiza…	-	protein_coding
Epidermal_cell	Solyc06g073090.3	PSRP1	1.17184	0.519466	0.458	0.362	-1.17352	3.73389e-16	1.49639e-11	down	PSRP1	chloroplast-specific ribosomal protein [Solanum lycopersicum]	GO:0009532//plastid stroma;GO:0030529//intracellular ribonucleoprotein complex;GO:0031976//plastid thylakoid	GO:0003723//RNA binding	GO:0010467//gene expression;GO:0044238//primary metabolic process	-	protein_coding
Epidermal_cell	Solyc06g051750.3	CYP90A1	0.372754	0.165251	0.231	0.114	-1.17308	1.57467e-09	6.31066e-05	down	CYP90A1	cytochrome P450 90A1 [Solanum lycopersicum]	GO:0031224//intrinsic component of membrane;GO:0043231//intracellular membrane-bounded organelle	GO:0016709//oxidoreductase activity, acting on paired donors, with incorporation or reduction of molecular oxygen, NAD(P)H as one donor, and incorporation of one atom of oxygen;GO:0046906//tetrapyrrole binding;GO:0046914//transition metal ion binding	GO:0005976//polysaccharide metabolic process;GO:0009826//unidimensional cell growth;GO:0009909//regulation of flower development;GO:0010208//pollen wall assembly;GO:0016129//phytosteroid biosynthetic process;GO:0043479//pigment accumulation in tissues in response to UV light;GO:0048588//developmental cell growth;GO:0055088//lipid homeostasis	-	protein_coding
Epidermal_cell	Solyc07g021610.1	Solyc07g021610.1	0.935739	0.416232	0.417	0.305	-1.16852	1.67707e-12	6.72101e-08	down	Solyc07g021610.1	-	-	-	-	-	protein_coding
Epidermal_cell	Solyc03g123900.3	MNS1	0.541862	0.241064	0.324	0.171	-1.16817	4.38122e-12	1.75582e-07	down	MNS1	PREDICTED: mannosyl-oligosaccharide 1,2-alpha-mannosidase MNS1-like isoform X1 [Solanum lycopersicum]	GO:0031224//intrinsic component of membrane;GO:0031984//organelle subcompartment;GO:0043231//intracellular membrane-bounded organelle	GO:0015924//mannosyl-oligosaccharide mannosidase activity;GO:0046872//metal ion binding	GO:0006511//ubiquitin-dependent protein catabolic process;GO:0009311//oligosaccharide metabolic process;GO:0009725//response to hormone;GO:0035966//response to topologically incorrect protein;GO:0043623//cellular protein complex assembly;GO:0048588//developmental cell growth	-	protein_coding
Epidermal_cell	Solyc02g092120.3	PSK3	1.37657	0.612658	0.347	0.225	-1.1678	4.65314e-11	1.86479e-06	down	PSK3	phytosulfokines 2 precursor [Solanum lycopersicum]	GO:0043231//intracellular membrane-bounded organelle	GO:0005102//receptor binding	GO:0044699//single-organism process	-	protein_coding
Epidermal_cell	Solyc03g063600.4	GK-2	6.00257	2.67182	0.766	0.663	-1.16773	3.01346e-49	1.20767e-44	down	GK-2	guanylate kinase [Solanum lycopersicum]	GO:0044424//intracellular part	GO:0016776//phosphotransferase activity, phosphate group as acceptor	GO:0007165//signal transduction;GO:0007275//multicellular organism development;GO:0009117//nucleotide metabolic process;GO:0009620//response to fungus;GO:0010243//response to organonitrogen compound;GO:0040008//regulation of growth	-	protein_coding
Epidermal_cell	Solyc01g073740.4	CS	0.762763	0.339535	0.402	0.256	-1.16744	3.28704e-13	1.31732e-08	down	CS	PREDICTED: citrate synthase, mitochondrial [Solanum lycopersicum]	GO:0044429//mitochondrial part	GO:0036440//citrate synthase activity	GO:0005975//carbohydrate metabolic process;GO:0006101//citrate metabolic process	-	protein_coding
Epidermal_cell	Solyc07g065640.3	NOI4	1.75514	0.781604	0.602	0.44	-1.16697	1.02152e-28	4.09382e-24	down	NOI4	PREDICTED: RPM1-interacting protein 4 isoform X3 [Solanum lycopersicum]	GO:0005911//cell-cell junction;GO:0031224//intrinsic component of membrane;GO:0043231//intracellular membrane-bounded organelle	-	GO:0001101//response to acid chemical;GO:0016192//vesicle-mediated transport;GO:0061024//membrane organization	-	protein_coding
Epidermal_cell	Solyc02g068080.3	CLC-B	0.599101	0.266785	0.296	0.173	-1.16682	5.49841e-10	2.20354e-05	down	CLC-B	PREDICTED: chloride channel protein CLC-b [Solanum lycopersicum]	GO:0005774//vacuolar membrane;GO:0034702//ion channel complex	GO:0005254//chloride channel activity;GO:0015078//hydrogen ion transmembrane transporter activity;GO:0017076//purine nucleotide binding	GO:0000041//transition metal ion transport;GO:0001101//response to acid chemical;GO:0006821//chloride transport;GO:0006873//cellular ion homeostasis;GO:0009267//cellular response to starvation;GO:0015992//proton transport;GO:0034765//regulation of ion transmembrane transport;GO:0040007//growth;GO:0042546//cell wall biogenesis;GO:0051273//beta-glucan metabolic process	-	protein_coding
Epidermal_cell	Solyc03g033980.4	TULP5	0.233721	0.104181	0.188	0.1	-1.16492	2.33421e-07	0.00935458	down	TULP5	PREDICTED: tubby-like F-box protein 5 [Solanum lycopersicum]	GO:0016020//membrane;GO:0043231//intracellular membrane-bounded organelle;GO:0044444//cytoplasmic part	GO:0001071//nucleic acid binding transcription factor activity;GO:0042578//phosphoric ester hydrolase activity	GO:0010468//regulation of gene expression;GO:0051707//response to other organism	TUB	protein_coding
Epidermal_cell	Solyc02g079190.3	TIR1	0.527441	0.23527	0.319	0.195	-1.16435	1.566e-10	6.2759e-06	down	TIR1	PREDICTED: protein AUXIN SIGNALING F-BOX 2 [Solanum lycopersicum]	GO:0031461//cullin-RING ubiquitin ligase complex;GO:0043231//intracellular membrane-bounded organelle	GO:0019787//ubiquitin-like protein transferase activity;GO:0038023//signaling receptor activity;GO:0042562//hormone binding;GO:0043168//anion binding	GO:0009267//cellular response to starvation;GO:0009555//pollen development;GO:0009617//response to bacterium;GO:0009755//hormone-mediated signaling pathway;GO:0009886//post-embryonic morphogenesis;GO:0019941//modification-dependent protein catabolic process;GO:0048437//floral organ development	-	protein_coding
Epidermal_cell	Solyc10g011790.3	POB1	0.421174	0.188137	0.262	0.168	-1.1622	2.11676e-07	0.00848313	down	POB1	PREDICTED: BTB/POZ domain-containing protein POB1 isoform X2 [Solanum lycopersicum]	GO:0043231//intracellular membrane-bounded organelle	GO:0046983//protein dimerization activity	GO:0003002//regionalization;GO:0003006//developmental process involved in reproduction;GO:0009639//response to red or far red light;GO:0032446//protein modification by small protein conjugation	-	protein_coding
Epidermal_cell	Solyc05g054710.3	HEXO1	0.260085	0.116183	0.196	0.08	-1.1619	1.48854e-10	5.96548e-06	down	HEXO1	beta-hexosaminidase 2 [Solanum lycopersicum]	GO:0005618//cell wall;GO:0043231//intracellular membrane-bounded organelle;GO:0044444//cytoplasmic part	GO:0015929//hexosaminidase activity	GO:0044238//primary metabolic process	-	protein_coding
Epidermal_cell	Solyc03g119420.3	VIT_01s0010g01180	0.49955	0.22323	0.299	0.177	-1.16174	4.98609e-10	1.99823e-05	down	VIT_01s0010g01180	PREDICTED: anamorsin homolog isoform X2 [Solanum lycopersicum]	GO:0043231//intracellular membrane-bounded organelle	GO:0051536//iron-sulfur cluster binding	GO:0006915//apoptotic process;GO:0008152//metabolic process	-	protein_coding
Epidermal_cell	Solyc04g049350.4	CS1	1.65258	0.738744	0.595	0.394	-1.16147	7.03956e-27	2.82117e-22	down	CS1	chorismate synthase 1, chloroplastic precursor [Solanum lycopersicum]	GO:0009532//plastid stroma;GO:0043232//intracellular non-membrane-bounded organelle	GO:0016838//carbon-oxygen lyase activity, acting on phosphates	GO:0003006//developmental process involved in reproduction;GO:0006498//N-terminal protein lipidation;GO:0006950//response to stress;GO:0008652//cellular amino acid biosynthetic process;GO:0009699//phenylpropanoid biosynthetic process;GO:0043650//dicarboxylic acid biosynthetic process;GO:0046942//carboxylic acid transport	-	protein_coding
Epidermal_cell	Solyc10g085410.3	CTN	0.407541	0.182139	0.235	0.146	-1.16146	9.15854e-07	0.0367038	down	CTN	PREDICTED: cactin [Solanum lycopersicum]	-	-	-	-	protein_coding
Epidermal_cell	Solyc02g036350.3	ACO	3.22357	1.4413	0.389	0.305	-1.16124	7.00249e-09	0.000280632	down	ACO	1-aminocyclopropane-1-carboxylate oxidase [Solanum lycopersicum]	-	GO:0016641//oxidoreductase activity, acting on the CH-NH2 group of donors, oxygen as acceptor;GO:0016705//oxidoreductase activity, acting on paired donors, with incorporation or reduction of molecular oxygen;GO:0019842//vitamin binding;GO:0043169//cation binding	GO:0006950//response to stress;GO:0007275//multicellular organism development;GO:0009692//ethylene metabolic process;GO:0044710//single-organism metabolic process	-	protein_coding
Epidermal_cell	Solyc06g053160.3	atad1	0.521784	0.233274	0.271	0.178	-1.16108	7.49796e-07	0.0300488	down	atad1	PREDICTED: ATPase family AAA domain-containing protein 1 isoform X4 [Solanum lycopersicum]	-	-	-	-	protein_coding
Epidermal_cell	Solyc09g010020.2	At1g06620	1.44069	0.644507	0.562	0.365	-1.16036	2.30242e-23	9.22718e-19	down	At1g06620	PREDICTED: 1-aminocyclopropane-1-carboxylate oxidase homolog 1-like [Solanum lycopersicum]	-	GO:0016706//oxidoreductase activity, acting on paired donors, with incorporation or reduction of molecular oxygen, 2-oxoglutarate as one donor, and incorporation of one atom each of oxygen into both donors;GO:0043169//cation binding	GO:0044710//single-organism metabolic process	-	protein_coding
Epidermal_cell	Solyc02g082830.3	PSAT1	0.589499	0.263733	0.335	0.185	-1.16011	4.61502e-13	1.84952e-08	down	PSAT1	PREDICTED: phosphoserine aminotransferase 2, chloroplastic-like [Solanum lycopersicum]	-	GO:0008483//transaminase activity;GO:0043168//anion binding	GO:0006563//L-serine metabolic process	-	protein_coding
Epidermal_cell	Solyc02g082250.4	NTR2	2.26669	1.01436	0.658	0.472	-1.15993	8.79786e-34	3.52583e-29	down	NTR2	PREDICTED: thioredoxin reductase NTRB-like [Solanum lycopersicum]	GO:0009526//plastid envelope	GO:0000166//nucleotide binding;GO:0003824//catalytic activity;GO:0016209//antioxidant activity	GO:0006801//superoxide metabolic process;GO:0009791//post-embryonic development;GO:0019538//protein metabolic process;GO:0019725//cellular homeostasis;GO:0040007//growth;GO:0044710//single-organism metabolic process	-	protein_coding
Epidermal_cell	Solyc04g080960.4	RD19C	1.10698	0.495428	0.457	0.292	-1.15972	5.74098e-15	2.30076e-10	down	RD19C	pre-pro-cysteine proteinase precursor [Solanum lycopersicum]	GO:0043231//intracellular membrane-bounded organelle	GO:0004175//endopeptidase activity	GO:0006090//pyruvate metabolic process;GO:0006970//response to osmotic stress;GO:0006996//organelle organization;GO:0009414//response to water deprivation;GO:0009617//response to bacterium;GO:0010038//response to metal ion;GO:0019538//protein metabolic process;GO:0042044//fluid transport;GO:0042743//hydrogen peroxide metabolic process	-	protein_coding
Epidermal_cell	Solyc09g150143.1	Solyc09g150143.1	0.811983	0.363779	0.36	0.226	-1.15817	2.62593e-10	1.05237e-05	down	Solyc09g150143.1	-	-	-	-	-	protein_coding
Epidermal_cell	Solyc06g053710.3	ETR2	0.232069	0.104153	0.152	0.069	-1.15509	7.79933e-07	0.0312566	down	ETR2	ethylene receptor homolog precursor [Solanum lycopersicum]	-	-	-	ARR-B	protein_coding
Epidermal_cell	Solyc11g006460.3	DNAJ1	12.9277	5.80657	0.889	0.8	-1.15469	1.47206e-115	5.89945e-111	down	DNAJ1	DnaJ-like protein [Solanum lycopersicum]	-	-	-	-	protein_coding
Epidermal_cell	Solyc06g050500.2	PYL4	1.33866	0.601793	0.49	0.336	-1.15332	8.54742e-18	3.42546e-13	down	PYL4	PREDICTED: abscisic acid receptor PYL4 [Solanum lycopersicum]	GO:0043231//intracellular membrane-bounded organelle	GO:0019840//isoprenoid binding;GO:0046983//protein dimerization activity;GO:0060089//molecular transducer activity	GO:0009755//hormone-mediated signaling pathway;GO:0009845//seed germination	-	protein_coding
Epidermal_cell	Solyc05g055470.4	NAC078	0.587998	0.264425	0.347	0.214	-1.15265	7.9399e-12	3.182e-07	down	NAC078	PREDICTED: NAC domain-containing protein 78 [Solanum lycopersicum]	GO:0016020//membrane;GO:0043231//intracellular membrane-bounded organelle	GO:0000975//regulatory region DNA binding;GO:0001071//nucleic acid binding transcription factor activity	GO:0006355//regulation of transcription, DNA-templated;GO:0009414//response to water deprivation;GO:0009642//response to light intensity;GO:0010260//organ senescence	NAC	protein_coding
Epidermal_cell	Solyc04g025670.4	Solyc04g025670.4	0.363108	0.163337	0.24	0.153	-1.15206	3.70319e-07	0.0148409	down	Solyc04g025670.4	PREDICTED: protein LSM12 homolog [Solanum tuberosum]	-	-	-	-	protein_coding
Epidermal_cell	Solyc10g006480.2	UBI11	2.52481	1.13638	0.657	0.45	-1.15166	2.86431e-32	1.1479e-27	down	UBI11	PREDICTED: LOW QUALITY PROTEIN: polyubiquitin-like [Cucumis sativus]	GO:0043231//intracellular membrane-bounded organelle	-	GO:0016567//protein ubiquitination;GO:0019941//modification-dependent protein catabolic process	-	protein_coding
Epidermal_cell	Solyc09g090040.3	At3g05950	1.25857	0.566666	0.348	0.248	-1.15108	3.49465e-10	1.40052e-05	down	At3g05950	PREDICTED: germin-like protein subfamily 1 member 7 isoform X1 [Solanum lycopersicum]	-	-	-	-	protein_coding
Epidermal_cell	Solyc05g026540.3	Solyc05g026540.3	1.00819	0.453996	0.447	0.289	-1.15085	1.02203e-14	4.09588e-10	down	Solyc05g026540.3	PREDICTED: uncharacterized protein LOC101267991 [Solanum lycopersicum]	GO:0005911//cell-cell junction;GO:0031090//organelle membrane;GO:0043231//intracellular membrane-bounded organelle;GO:0044444//cytoplasmic part	-	GO:0006006//glucose metabolic process;GO:0006739//NADP metabolic process;GO:0006970//response to osmotic stress;GO:0007165//signal transduction	-	protein_coding
Epidermal_cell	Solyc10g081850.3	SYP121	0.889751	0.40069	0.446	0.273	-1.15072	1.2288e-17	4.92453e-13	down	SYP121	PREDICTED: syntaxin-121-like [Solanum lycopersicum]	-	-	-	-	protein_coding
Epidermal_cell	Solyc12g056250.2	GSTT1	6.64048	2.99096	0.606	0.556	-1.15065	2.76244e-15	1.10708e-10	down	GSTT1	PREDICTED: glutathione S-transferase T1 [Solanum lycopersicum]	GO:0042579//microbody	GO:0016209//antioxidant activity;GO:0016765//transferase activity, transferring alkyl or aryl (other than methyl) groups	GO:0009404//toxin metabolic process;GO:0014070//response to organic cyclic compound	-	protein_coding
Epidermal_cell	Solyc03g044330.1	ALS	1.82921	0.82424	0.623	0.43	-1.14999	3.67315e-24	1.47205e-19	down	ALS	PREDICTED: acetolactate synthase 2, chloroplastic [Solanum lycopersicum]	GO:0009532//plastid stroma	GO:0000166//nucleotide binding;GO:0016744//transferase activity, transferring aldehyde or ketonic groups;GO:0016831//carboxy-lyase activity;GO:0019842//vitamin binding;GO:0046872//metal ion binding	GO:0006549//isoleucine metabolic process;GO:0006573//valine metabolic process;GO:0006950//response to stress;GO:0008652//cellular amino acid biosynthetic process	-	protein_coding
Epidermal_cell	Solyc01g079510.3	PHIP	0.413055	0.186088	0.179	0.087	-1.14992	3.96388e-07	0.0158856	down	PHIP	PREDICTED: PH-interacting protein [Solanum pennellii]	GO:0031461//cullin-RING ubiquitin ligase complex	-	GO:0009606//tropism	-	protein_coding
Epidermal_cell	Solyc07g007755.1	SD2	1.43057	0.6456	0.244	0.253	-1.14775	1.0307e-06	0.0413062	down	SD2	defensin-like protein precursor [Solanum lycopersicum]	GO:0005618//cell wall;GO:0005911//cell-cell junction;GO:0016020//membrane	GO:0004857//enzyme inhibitor activity;GO:0016787//hydrolase activity	GO:0000097//sulfur amino acid biosynthetic process;GO:0001906//cell killing;GO:0005976//polysaccharide metabolic process;GO:0006950//response to stress;GO:0009620//response to fungus;GO:0009826//unidimensional cell growth;GO:0032535//regulation of cellular component size;GO:0043479//pigment accumulation in tissues in response to UV light;GO:0045229//external encapsulating structure organization;G…	-	protein_coding
Epidermal_cell	Solyc03g007270.3	At5g53140	0.496549	0.224463	0.272	0.166	-1.14511	1.49609e-07	0.00599574	down	At5g53140	PREDICTED: probable protein phosphatase 2C 76 [Solanum lycopersicum]	-	GO:0004721//phosphoprotein phosphatase activity;GO:0043169//cation binding	GO:0006464//cellular protein modification process;GO:0006796//phosphate-containing compound metabolic process;GO:0048588//developmental cell growth	-	protein_coding
Epidermal_cell	Solyc09g009390.3	AFRR	11.8145	5.3421	0.856	0.787	-1.14507	7.7845e-56	3.11971e-51	down	AFRR	monodehydroascorbate reductase [Solanum lycopersicum]	GO:0005576//extracellular region;GO:0009536//plastid;GO:0016020//membrane;GO:0044439//peroxisomal part	GO:0000166//nucleotide binding;GO:0016655//oxidoreductase activity, acting on NAD(P)H, quinone or similar compound as acceptor	GO:0006006//glucose metabolic process;GO:0006090//pyruvate metabolic process;GO:0006970//response to osmotic stress;GO:0010038//response to metal ion;GO:0019725//cellular homeostasis;GO:0042743//hydrogen peroxide metabolic process	-	protein_coding
Epidermal_cell	Solyc04g082030.1	ODC	1.55913	0.705035	0.403	0.318	-1.14486	2.37187e-12	9.50551e-08	down	ODC	ornithine decarboxylase [Solanum lycopersicum]	-	GO:0008047//enzyme activator activity;GO:0016831//carboxy-lyase activity	GO:0006591//ornithine metabolic process;GO:0006596//polyamine biosynthetic process	-	protein_coding
Epidermal_cell	Solyc12g013750.2	MAN3	0.384889	0.174169	0.238	0.135	-1.1435	1.50257e-08	0.000602168	down	MAN3	PREDICTED: mannan endo-1,4-beta-mannosidase 3 [Solanum pennellii]	GO:0030312//external encapsulating structure;GO:0043231//intracellular membrane-bounded organelle	GO:0004567//beta-mannosidase activity	GO:0044238//primary metabolic process	-	protein_coding
Epidermal_cell	Solyc01g102660.4	GSTZ1	1.07787	0.487956	0.482	0.35	-1.14319	1.05165e-18	4.21459e-14	down	GSTZ1	PREDICTED: glutathione S-transferase zeta class isoform X1 [Solanum lycopersicum]	GO:0044444//cytoplasmic part	GO:0016209//antioxidant activity;GO:0016765//transferase activity, transferring alkyl or aryl (other than methyl) groups;GO:0016859//cis-trans isomerase activity	GO:0006511//ubiquitin-dependent protein catabolic process;GO:0006520//cellular amino acid metabolic process;GO:0009062//fatty acid catabolic process;GO:0009404//toxin metabolic process;GO:0019336//phenol-containing compound catabolic process;GO:0035966//response to topologically incorrect protein;GO:0043248//proteasome assembly	-	protein_coding
Epidermal_cell	Solyc06g082380.3	At2g30270	0.353494	0.16011	0.255	0.132	-1.14213	6.01804e-10	2.41179e-05	down	At2g30270	PREDICTED: protein LURP-one-related 7 [Solanum lycopersicum]	GO:0005623//cell	-	GO:0044763//single-organism cellular process	-	protein_coding
Epidermal_cell	Solyc09g014480.3	PGIP	0.863235	0.391293	0.29	0.19	-1.1413	1.61302e-07	0.00646433	down	PGIP	PREDICTED: polygalacturonase inhibitor [Solanum lycopersicum]	-	-	-	-	protein_coding
Epidermal_cell	Solyc02g069370.3	RABF2A	1.60724	0.72952	0.593	0.414	-1.13946	6.23537e-26	2.49889e-21	down	RABF2A	PREDICTED: ras-related protein RABF2a [Solanum lycopersicum]	-	-	-	-	protein_coding
Epidermal_cell	Solyc05g055300.1	yipf5	0.546984	0.248336	0.342	0.18	-1.13889	2.03396e-14	8.1513e-10	down	yipf5	PREDICTED: protein YIPF5 homolog [Solanum lycopersicum]	GO:0009536//plastid;GO:0016020//membrane	-	GO:0006810//transport	-	protein_coding
Epidermal_cell	Solyc05g054130.4	At5g47540	0.390125	0.177172	0.29	0.146	-1.13834	1.09412e-11	4.38479e-07	down	At5g47540	Sodium/sulfate symporter [Corchorus capsularis]	GO:0016020//membrane	-	GO:0019941//modification-dependent protein catabolic process;GO:0035966//response to topologically incorrect protein;GO:0043094//cellular metabolic compound salvage;GO:0043248//proteasome assembly	-	protein_coding
Epidermal_cell	Solyc09g007500.3	S1FA	0.497029	0.225807	0.306	0.168	-1.13789	1.76209e-10	7.06174e-06	down	S1FA	PREDICTED: DNA-binding protein S1FA [Solanum lycopersicum]	GO:0043231//intracellular membrane-bounded organelle	GO:0003676//nucleic acid binding	GO:0010468//regulation of gene expression;GO:0034645//cellular macromolecule biosynthetic process	S1Fa-like	protein_coding
Epidermal_cell	Solyc04g005450.3	PAP2	0.199271	0.0905964	0.158	0.053	-1.13634	5.8341e-11	2.33807e-06	down	PAP2	PREDICTED: probable inactive purple acid phosphatase 2 [Solanum lycopersicum]	-	GO:0016791//phosphatase activity;GO:0043169//cation binding	GO:0006796//phosphate-containing compound metabolic process	-	protein_coding
Epidermal_cell	Solyc10g007780.3	Solyc10g007780.3	0.196465	0.0894148	0.15	0.066	-1.13481	3.60098e-07	0.0144313	down	Solyc10g007780.3	PREDICTED: peroxisomal and mitochondrial division factor 2 [Solanum lycopersicum]	-	-	-	-	protein_coding
Epidermal_cell	Solyc06g068780.3	ksh	0.966198	0.440112	0.498	0.298	-1.13427	1.05821e-21	4.24089e-17	down	ksh	PREDICTED: protein kish [Solanum lycopersicum]	GO:0009536//plastid;GO:0031224//intrinsic component of membrane	GO:0004672//protein kinase activity;GO:0032550//purine ribonucleoside binding	GO:0006464//cellular protein modification process;GO:0044710//single-organism metabolic process	-	protein_coding
Epidermal_cell	Solyc04g074580.1	HTR4	39.2125	17.8648	0.965	0.944	-1.13419	2.74028e-107	1.09819e-102	down	HTR4	PREDICTED: histone H3.3 isoform X1 [Daucus carota subsp. sativus] [Daucus carota]	GO:0000785//chromatin;GO:0030529//intracellular ribonucleoprotein complex;GO:0043231//intracellular membrane-bounded organelle	GO:0003676//nucleic acid binding;GO:0046983//protein dimerization activity	GO:0010467//gene expression	-	protein_coding
Epidermal_cell	Solyc08g078310.3	Solyc08g078310.3	0.418918	0.190873	0.251	0.166	-1.13365	1.55492e-07	0.0062315	down	Solyc08g078310.3	PREDICTED: uncharacterized protein LOC101263341 isoform X1 [Solanum lycopersicum]	-	-	-	-	protein_coding
Epidermal_cell	Solyc03g078400.3	ACT7	5.32045	2.42553	0.798	0.656	-1.13322	2.71872e-59	1.08955e-54	down	ACT7	actin-7 [Solanum lycopersicum]	GO:0005911//cell-cell junction;GO:0009526//plastid envelope;GO:0009532//plastid stroma;GO:0016020//membrane;GO:0030312//external encapsulating structure;GO:0043232//intracellular non-membrane-bounded organelle	GO:0005198//structural molecule activity;GO:0017111//nucleoside-triphosphatase activity;GO:0032550//purine ribonucleoside binding	GO:0006006//glucose metabolic process;GO:0006950//response to stress;GO:0006996//organelle organization;GO:0008104//protein localization;GO:0009314//response to radiation;GO:0009725//response to hormone;GO:0010015//root morphogenesis;GO:0048588//developmental cell growth;GO:0051603//proteolysis involved in cellular protein catabolic process	-	protein_coding
Epidermal_cell	Solyc02g062670.3	TULP5	0.220948	0.10075	0.178	0.083	-1.13215	1.13616e-07	0.00455326	down	TULP5	PREDICTED: tubby-like F-box protein 5 [Solanum lycopersicum]	GO:0016020//membrane;GO:0043231//intracellular membrane-bounded organelle;GO:0044444//cytoplasmic part	GO:0001071//nucleic acid binding transcription factor activity;GO:0042578//phosphoric ester hydrolase activity	GO:0010468//regulation of gene expression;GO:0051707//response to other organism	TUB	protein_coding
Epidermal_cell	Solyc02g089060.3	MES11	0.34777	0.158645	0.218	0.13	-1.13184	3.83447e-07	0.015367	down	MES11	PREDICTED: putative methylesterase 11, chloroplastic [Solanum lycopersicum]	GO:0009536//plastid	GO:0052689//carboxylic ester hydrolase activity	-	-	protein_coding
Epidermal_cell	Solyc06g068410.3	CAF1-6	0.803844	0.366887	0.409	0.229	-1.13136	2.94951e-17	1.18205e-12	down	CAF1-6	PREDICTED: probable CCR4-associated factor 1 homolog 6 [Solanum lycopersicum]	GO:0043231//intracellular membrane-bounded organelle	GO:0000175//3'-5'-exoribonuclease activity;GO:0003676//nucleic acid binding;GO:0043169//cation binding	GO:0006498//N-terminal protein lipidation;GO:0009648//photoperiodism;GO:0010468//regulation of gene expression;GO:0090501//RNA phosphodiester bond hydrolysis	-	protein_coding
Epidermal_cell	Solyc08g065890.3	EPSIN1	0.633941	0.289402	0.316	0.195	-1.131	3.16885e-09	0.000126995	down	EPSIN1	PREDICTED: clathrin interactor EPSIN 1 [Solanum lycopersicum]	GO:0005856//cytoskeleton;GO:0012505//endomembrane system;GO:0031410//cytoplasmic vesicle;GO:0043231//intracellular membrane-bounded organelle	-	GO:0006886//intracellular protein transport	-	protein_coding
Epidermal_cell	Solyc12g005850.2	DTX40	0.636725	0.290805	0.264	0.168	-1.13035	6.78712e-07	0.0272001	down	DTX40	PREDICTED: protein DETOXIFICATION 40 [Solanum lycopersicum]	GO:0031090//organelle membrane;GO:0031224//intrinsic component of membrane	GO:0015291//secondary active transmembrane transporter activity	GO:0006812//cation transport;GO:0009608//response to symbiont;GO:0015893//drug transport;GO:0044763//single-organism cellular process	-	protein_coding
Epidermal_cell	Solyc01g103480.3	At5g05010	1.20398	0.550324	0.497	0.331	-1.12932	2.14227e-19	8.58536e-15	down	At5g05010	PREDICTED: coatomer subunit delta [Solanum lycopersicum]	GO:0005911//cell-cell junction;GO:0030119//AP-type membrane coat adaptor complex;GO:0030120//vesicle coat;GO:0030660//Golgi-associated vesicle membrane	-	GO:0006498//N-terminal protein lipidation;GO:0015031//protein transport;GO:0048193//Golgi vesicle transport	-	protein_coding
Epidermal_cell	Solyc02r012500.1	Solyc02r012500.1	1.49707	0.684495	0.431	0.287	-1.12891	3.417e-14	1.3694e-09	down	Solyc02r012500.1	-	-	-	-	-	lincRNA
Epidermal_cell	Solyc02g065470.1	STS14	1.14211	0.522187	0.43	0.283	-1.12891	8.63356e-15	3.45998e-10	down	STS14	PREDICTED: STS14 protein [Solanum lycopersicum]	-	-	-	-	protein_coding
Epidermal_cell	Solyc12g019320.2	DTX29	2.41993	1.10707	0.656	0.501	-1.12815	3.38704e-22	1.35739e-17	down	DTX29	PREDICTED: protein DETOXIFICATION 30-like [Solanum lycopersicum]	GO:0009536//plastid;GO:0031090//organelle membrane;GO:0031224//intrinsic component of membrane	GO:0015291//secondary active transmembrane transporter activity;GO:0016778//diphosphotransferase activity;GO:0032550//purine ribonucleoside binding	GO:0001101//response to acid chemical;GO:0006796//phosphate-containing compound metabolic process;GO:0006972//hyperosmotic response;GO:0009694//jasmonic acid metabolic process;GO:0009755//hormone-mediated signaling pathway;GO:0010053//root epidermal cell differentiation;GO:0044765//single-organism transport;GO:0051707//response to other organism	-	protein_coding
Epidermal_cell	Solyc05g005210.3	Solyc05g005210.3	0.220712	0.101045	0.168	0.082	-1.1264	9.6753e-07	0.0387747	down	Solyc05g005210.3	-	-	-	-	-	protein_coding
Epidermal_cell	Solyc01g080530.3	P4H4	0.361479	0.165561	0.247	0.12	-1.12608	7.67338e-11	3.07518e-06	down	P4H4	PREDICTED: probable prolyl 4-hydroxylase 4 [Solanum lycopersicum]	GO:0031090//organelle membrane;GO:0031984//organelle subcompartment;GO:0044432//endoplasmic reticulum part	GO:0016705//oxidoreductase activity, acting on paired donors, with incorporation or reduction of molecular oxygen;GO:0019842//vitamin binding;GO:0046914//transition metal ion binding	GO:0009814//defense response, incompatible interaction;GO:0016192//vesicle-mediated transport;GO:0018126//protein hydroxylation;GO:0032989//cellular component morphogenesis;GO:0033554//cellular response to stress;GO:0040007//growth;GO:0044710//single-organism metabolic process	-	protein_coding
Epidermal_cell	Solyc07g043590.3	PAO2	0.497894	0.228385	0.304	0.142	-1.12403	4.56965e-14	1.83133e-09	down	PAO2	PREDICTED: probable polyamine oxidase 2 [Solanum lycopersicum]	GO:0042579//microbody	GO:0016647//oxidoreductase activity, acting on the CH-NH group of donors, oxygen as acceptor	GO:0001101//response to acid chemical;GO:0006575//cellular modified amino acid metabolic process;GO:0006598//polyamine catabolic process;GO:0006950//response to stress;GO:0009699//phenylpropanoid biosynthetic process	-	protein_coding
Epidermal_cell	Solyc03g117030.2	CAF1-7	0.273385	0.125648	0.228	0.115	-1.12093	2.70743e-09	0.000108503	down	CAF1-7	PREDICTED: probable CCR4-associated factor 1 homolog 7 [Solanum lycopersicum]	-	-	-	-	protein_coding
Epidermal_cell	Solyc12g019410.3	ILK1	0.477164	0.219507	0.255	0.117	-1.11986	1.42077e-11	5.69386e-07	down	ILK1	PREDICTED: serine/threonine-protein kinase STY17-like isoform X1 [Solanum lycopersicum]	GO:0016020//membrane	GO:0004702//receptor signaling protein serine/threonine kinase activity;GO:0032550//purine ribonucleoside binding	GO:0007166//cell surface receptor signaling pathway;GO:0010646//regulation of cell communication;GO:0032147//activation of protein kinase activity	-	protein_coding
Epidermal_cell	Solyc09g059040.3	CEQORH	0.573819	0.264056	0.308	0.218	-1.11946	2.38108e-10	9.54242e-06	down	CEQORH	fructose 1,6-bisphosphate aldolase [Solanum lycopersicum]	GO:0009528//plastid inner membrane;GO:0044434//chloroplast part	GO:0003824//catalytic activity;GO:0046914//transition metal ion binding	GO:0044710//single-organism metabolic process	-	protein_coding
Epidermal_cell	Solyc03g113620.3	KUA1	0.420012	0.193659	0.26	0.126	-1.11652	4.1109e-12	1.64749e-07	down	KUA1	PREDICTED: transcription factor MYB1R1 [Solanum lycopersicum]	GO:0005623//cell	GO:0005488//binding	GO:0001101//response to acid chemical;GO:0006605//protein targeting;GO:0006970//response to osmotic stress;GO:0009725//response to hormone;GO:0009891//positive regulation of biosynthetic process;GO:0010038//response to metal ion;GO:0010468//regulation of gene expression;GO:0043067//regulation of programmed cell death	ARR-B	protein_coding
Epidermal_cell	Solyc02g063250.3	msrA	1.03627	0.478722	0.406	0.267	-1.11398	5.36571e-13	2.15036e-08	down	msrA	PREDICTED: peptide methionine sulfoxide reductase isoform X1 [Solanum lycopersicum]	GO:0009526//plastid envelope;GO:0009532//plastid stroma	GO:0016671//oxidoreductase activity, acting on a sulfur group of donors, disulfide as acceptor	GO:0006979//response to oxidative stress;GO:0009416//response to light stimulus;GO:0009725//response to hormone;GO:0044267//cellular protein metabolic process;GO:0044710//single-organism metabolic process;GO:0044763//single-organism cellular process	-	protein_coding
Epidermal_cell	Solyc08g061610.4	PAA2	1.70444	0.787852	0.553	0.377	-1.1132	2.18787e-17	8.7681e-13	down	PAA2	PREDICTED: copper-transporting ATPase PAA2, chloroplastic [Solanum lycopersicum]	GO:0005840//ribosome;GO:0009526//plastid envelope;GO:0009532//plastid stroma;GO:0031090//organelle membrane;GO:0031224//intrinsic component of membrane;GO:0043234//protein complex;GO:0044434//chloroplast part	GO:0004175//endopeptidase activity;GO:0032550//purine ribonucleoside binding;GO:0043169//cation binding;GO:0043682//copper-transporting ATPase activity	GO:0010038//response to metal ion;GO:0019941//modification-dependent protein catabolic process;GO:0022900//electron transport chain;GO:0035434//copper ion transmembrane transport	-	protein_coding
Epidermal_cell	Solyc12g009990.2	Gtp-bp	1.35469	0.62805	0.554	0.354	-1.10889	1.1472e-22	4.59752e-18	down	Gtp-bp	PREDICTED: signal recognition particle receptor subunit alpha [Solanum lycopersicum]	GO:0043231//intracellular membrane-bounded organelle;GO:0043234//protein complex;GO:0044425//membrane part	GO:0017111//nucleoside-triphosphatase activity;GO:0032550//purine ribonucleoside binding;GO:0043021//ribonucleoprotein complex binding	GO:0006613//cotranslational protein targeting to membrane;GO:0016192//vesicle-mediated transport	-	protein_coding
Epidermal_cell	Solyc07g020860.3	PRXIIB	3.12316	1.44929	0.713	0.571	-1.10761	4.54795e-34	1.82264e-29	down	PRXIIB	thioredoxin peroxidase 1 [Solanum lycopersicum]	GO:0005618//cell wall;GO:0009526//plastid envelope;GO:0009532//plastid stroma;GO:0015630//microtubule cytoskeleton;GO:0016020//membrane;GO:0031981//nuclear lumen	GO:0003824//catalytic activity;GO:0015631//tubulin binding;GO:0016209//antioxidant activity;GO:0043169//cation binding;GO:0046906//tetrapyrrole binding	GO:0000280//nuclear division;GO:0006305//DNA alkylation;GO:0006950//response to stress;GO:0007015//actin filament organization;GO:0007017//microtubule-based process;GO:0008283//cell proliferation;GO:0009404//toxin metabolic process;GO:0009617//response to bacterium;GO:0010038//response to metal ion;GO:0016458//gene silencing;GO:0034968//histone lysine methylation;GO:0043623//cellular protein comp…	-	protein_coding
Epidermal_cell	Solyc09g098100.4	R1B-16	0.794184	0.369037	0.343	0.213	-1.1055	2.53502e-09	0.000101594	down	R1B-16	tospovirus resistance protein C [Solanum lycopersicum]	-	-	-	-	protein_coding
Epidermal_cell	Solyc01g088150.3	Os01g0939600	0.567624	0.263777	0.32	0.201	-1.10532	5.546e-10	2.22261e-05	down	Os01g0939600	PREDICTED: probable glycerol-3-phosphate dehydrogenase [NAD(+)] 1, cytosolic [Solanum lycopersicum]	GO:0044444//cytoplasmic part	GO:0000166//nucleotide binding;GO:0016616//oxidoreductase activity, acting on the CH-OH group of donors, NAD or NADP as acceptor;GO:0046983//protein dimerization activity;GO:0048037//cofactor binding	GO:0006072//glycerol-3-phosphate metabolic process;GO:0044238//primary metabolic process;GO:0044710//single-organism metabolic process;GO:0050896//response to stimulus	-	protein_coding
Epidermal_cell	Solyc06g084410.4	AHP1	0.227205	0.10559	0.175	0.084	-1.10479	3.00149e-07	0.0120288	down	AHP1	PREDICTED: histidine-containing phosphotransfer protein 1 [Solanum lycopersicum]	GO:0043231//intracellular membrane-bounded organelle;GO:0044444//cytoplasmic part	GO:0004871//signal transducer activity;GO:0016628//oxidoreductase activity, acting on the CH-CH group of donors, NAD or NADP as acceptor;GO:0019901//protein kinase binding	GO:0006796//phosphate-containing compound metabolic process;GO:0006820//anion transport;GO:0006952//defense response;GO:0009755//hormone-mediated signaling pathway;GO:0009845//seed germination;GO:0009863//salicylic acid mediated signaling pathway;GO:0009966//regulation of signal transduction;GO:0031323//regulation of cellular metabolic process;GO:0035556//intracellular signal transduction;GO:0040…	-	protein_coding
Epidermal_cell	Solyc02g071170.3	COPZ2	0.456281	0.212499	0.324	0.185	-1.1021	1.19821e-11	4.80195e-07	down	COPZ2	PREDICTED: coatomer subunit zeta-2 [Solanum lycopersicum]	GO:0030118//clathrin coat;GO:0030660//Golgi-associated vesicle membrane;GO:0044423//virion part	-	GO:0000302//response to reactive oxygen species;GO:0006355//regulation of transcription, DNA-templated;GO:0006810//transport;GO:0008104//protein localization;GO:0009642//response to light intensity;GO:0033554//cellular response to stress;GO:0044267//cellular protein metabolic process	-	protein_coding
Epidermal_cell	Solyc03g006510.4	At2g20760	0.836086	0.389459	0.466	0.284	-1.10198	9.37076e-19	3.75543e-14	down	At2g20760	PREDICTED: clathrin light chain 1 [Solanum lycopersicum]	GO:0030125//clathrin vesicle coat	-	GO:0006498//N-terminal protein lipidation;GO:0006865//amino acid transport;GO:0006996//organelle organization;GO:0016482//cytoplasmic transport	-	protein_coding
Epidermal_cell	Solyc01g107860.3	CBSX1	1.72075	0.802928	0.609	0.388	-1.0996	2.90145e-26	1.16279e-21	down	CBSX1	PREDICTED: CBS domain-containing protein CBSX1, chloroplastic [Solanum lycopersicum]	GO:0009532//plastid stroma	GO:0017076//purine nucleotide binding	GO:0019725//cellular homeostasis;GO:0042743//hydrogen peroxide metabolic process	-	protein_coding
Epidermal_cell	Solyc06g082010.4	At5g58620	1.75803	0.821243	0.557	0.412	-1.09798	9.69436e-19	3.88511e-14	down	At5g58620	PREDICTED: zinc finger CCCH domain-containing protein 66-like isoform X1 [Solanum lycopersicum]	-	-	GO:0044765//single-organism transport	C3H	protein_coding
Epidermal_cell	Solyc03g045050.4	CRWN1	1.5466	0.722694	0.477	0.342	-1.09753	1.82592e-11	7.31756e-07	down	CRWN1	PREDICTED: protein CROWDED NUCLEI 1-like isoform X1 [Solanum lycopersicum]	GO:0031981//nuclear lumen;GO:0044444//cytoplasmic part	-	GO:0006996//organelle organization	-	protein_coding
Epidermal_cell	Solyc01g098020.2	Solyc01g098020.2	0.287358	0.134265	0.231	0.119	-1.09719	9.17715e-09	0.000367784	down	Solyc01g098020.2	PREDICTED: uncharacterized N-acetyltransferase p20-like [Solanum tuberosum]	-	GO:0016746//transferase activity, transferring acyl groups	-	-	protein_coding
Epidermal_cell	Solyc06g073450.4	Solyc06g073450.4	0.626899	0.293335	0.29	0.152	-1.09542	1.67153e-10	6.69881e-06	down	Solyc06g073450.4	PREDICTED: uncharacterized protein LOC101248208 [Solanum lycopersicum]	GO:0043231//intracellular membrane-bounded organelle	-	-	-	protein_coding
Epidermal_cell	Solyc04g072910.3	Ergic3	0.74558	0.348913	0.405	0.229	-1.09528	1.66064e-16	6.6552e-12	down	Ergic3	PREDICTED: endoplasmic reticulum-Golgi intermediate compartment protein 3-like [Solanum lycopersicum]	GO:0031090//organelle membrane;GO:0043231//intracellular membrane-bounded organelle	-	GO:0006605//protein targeting;GO:0007165//signal transduction	-	protein_coding
Epidermal_cell	Solyc06g053180.4	CYTB5-E	0.862437	0.403755	0.363	0.248	-1.09475	4.13696e-12	1.65793e-07	down	CYTB5-E	PREDICTED: cytochrome b5 isoform E-like [Solanum tuberosum]	GO:0031090//organelle membrane;GO:0031224//intrinsic component of membrane;GO:0044434//chloroplast part	GO:0003824//catalytic activity;GO:0043169//cation binding;GO:0046906//tetrapyrrole binding	GO:0006694//steroid biosynthetic process;GO:0016104//triterpenoid biosynthetic process;GO:0043446//cellular alkane metabolic process	-	protein_coding
Epidermal_cell	Solyc02g085350.4	SDH1-1	0.882469	0.413217	0.463	0.294	-1.09446	1.1674e-16	4.67846e-12	down	SDH1-1	PREDICTED: succinate dehydrogenase [ubiquinone] flavoprotein subunit 1, mitochondrial [Solanum lycopersicum]	GO:0019866//organelle inner membrane;GO:0030312//external encapsulating structure;GO:0044455//mitochondrial membrane part	GO:0000104//succinate dehydrogenase activity;GO:0000166//nucleotide binding;GO:0016741//transferase activity, transferring one-carbon groups;GO:0032550//purine ribonucleoside binding;GO:0046914//transition metal ion binding	GO:0006101//citrate metabolic process;GO:0022904//respiratory electron transport chain	-	protein_coding
Epidermal_cell	Solyc01g095790.4	SDE2	0.897297	0.421037	0.442	0.307	-1.09146	1.62587e-14	6.51585e-10	down	SDE2	PREDICTED: protein SDE2 homolog [Solanum lycopersicum]	-	-	GO:0003006//developmental process involved in reproduction;GO:0009791//post-embryonic development;GO:0030154//cell differentiation;GO:0048731//system development;GO:0050793//regulation of developmental process;GO:0050794//regulation of cellular process;GO:0050896//response to stimulus;GO:0070647//protein modification by small protein conjugation or removal	-	protein_coding
Epidermal_cell	Solyc05g053100.3	LPD1	1.0539	0.495046	0.41	0.283	-1.08995	8.98554e-11	3.60104e-06	down	LPD1	PREDICTED: dihydrolipoyl dehydrogenase 1, chloroplastic isoform X1 [Solanum lycopersicum]	GO:0009526//plastid envelope;GO:0009532//plastid stroma;GO:0043232//intracellular non-membrane-bounded organelle	GO:0000166//nucleotide binding;GO:0016668//oxidoreductase activity, acting on a sulfur group of donors, NAD(P) as acceptor;GO:0016723//oxidoreductase activity, oxidizing metal ions, NAD or NADP as acceptor;GO:0046914//transition metal ion binding	GO:0006085//acetyl-CoA biosynthetic process;GO:0019725//cellular homeostasis;GO:0042743//hydrogen peroxide metabolic process;GO:0044710//single-organism metabolic process;GO:0061687//detoxification of inorganic compound	-	protein_coding
Epidermal_cell	Solyc07g063680.4	Solyc07g063680.4	0.346993	0.163082	0.25	0.161	-1.08884	1.56495e-07	0.0062717	down	Solyc07g063680.4	-	-	-	-	-	protein_coding
Epidermal_cell	Solyc04g081530.1	ATJ11	4.87966	2.29739	0.709	0.606	-1.08675	2.63849e-24	1.0574e-19	down	ATJ11	DNAJ-like protein [Solanum lycopersicum]	-	-	-	-	protein_coding
Epidermal_cell	Solyc10g005730.3	SPBC2A9.03	0.492106	0.231847	0.314	0.162	-1.08547	2.08933e-13	8.37321e-09	down	SPBC2A9.03	PREDICTED: uncharacterized WD repeat-containing protein C2A9.03 [Solanum lycopersicum]	GO:0031461//cullin-RING ubiquitin ligase complex	-	GO:0006402//mRNA catabolic process	-	protein_coding
Epidermal_cell	Solyc04g080130.3	GAF1	0.810302	0.38196	0.423	0.24	-1.08484	1.35718e-15	5.43903e-11	down	GAF1	PREDICTED: protein indeterminate-domain 2-like [Solanum lycopersicum]	-	GO:0005488//binding	GO:0006355//regulation of transcription, DNA-templated;GO:0006952//defense response;GO:0007165//signal transduction;GO:0044767//single-organism developmental process;GO:0051707//response to other organism;GO:0071229//cellular response to acid chemical;GO:0071310//cellular response to organic substance;GO:1901701//cellular response to oxygen-containing compound	-	protein_coding
Epidermal_cell	Solyc11g066470.1	Solyc11g066470.1	0.281951	0.132927	0.208	0.105	-1.08424	3.9577e-08	0.00158609	down	Solyc11g066470.1	-	-	-	-	-	protein_coding
Epidermal_cell	Solyc07g066430.3	ychF	1.85796	0.876367	0.517	0.41	-1.08403	2.18238e-13	8.74611e-09	down	ychF	PREDICTED: ribosome-binding ATPase YchF [Solanum tuberosum]	GO:0009532//plastid stroma	GO:0017111//nucleoside-triphosphatase activity;GO:0032550//purine ribonucleoside binding;GO:0043021//ribonucleoprotein complex binding	GO:0006779//porphyrin-containing compound biosynthetic process;GO:0044699//single-organism process	-	protein_coding
Epidermal_cell	Solyc02g087330.3	Solyc02g087330.3	10.1468	4.7876	0.816	0.702	-1.08363	6.4403e-59	2.58101e-54	down	Solyc02g087330.3	NADH-ubiquinone reductase complex 1 MLRQ subunit-like protein [Solanum lycopersicum]	GO:0042579//microbody	-	GO:0010260//organ senescence	-	protein_coding
Epidermal_cell	Solyc11g005380.2	GT-2	6.73265	3.17798	0.813	0.69	-1.08304	4.41507e-41	1.76938e-36	down	GT-2	PREDICTED: trihelix transcription factor GT-2-like [Solanum lycopersicum]	-	GO:0000975//regulatory region DNA binding	GO:0010468//regulation of gene expression	Trihelix	protein_coding
Epidermal_cell	Solyc09g065890.4	At2g30550	0.58594	0.276588	0.278	0.199	-1.08274	9.46215e-08	0.00379205	down	At2g30550	PREDICTED: phospholipase A1-Igamma2, chloroplastic-like [Solanum lycopersicum]	GO:0009536//plastid	GO:0004620//phospholipase activity	GO:0006629//lipid metabolic process	-	protein_coding
Epidermal_cell	Solyc07g007820.3	At5g35200	1.01973	0.481415	0.462	0.271	-1.08267	1.51299e-16	6.06344e-12	down	At5g35200	PREDICTED: putative clathrin assembly protein At5g35200 [Solanum lycopersicum]	GO:0030117//membrane coat;GO:0030135//coated vesicle	GO:0005515//protein binding;GO:0016628//oxidoreductase activity, acting on the CH-CH group of donors, NAD or NADP as acceptor;GO:0035091//phosphatidylinositol binding	GO:0006901//vesicle coating;GO:0044710//single-organism metabolic process	-	protein_coding
Epidermal_cell	Solyc06g007700.4	PEX13	1.42885	0.675272	0.602	0.382	-1.0812	2.09016e-26	8.37651e-22	down	PEX13	PREDICTED: peroxisomal membrane protein 13 [Solanum lycopersicum]	GO:0044439//peroxisomal part	-	GO:0006625//protein targeting to peroxisome;GO:0009057//macromolecule catabolic process;GO:0009062//fatty acid catabolic process;GO:0030001//metal ion transport;GO:0048193//Golgi vesicle transport	-	protein_coding
Epidermal_cell	Solyc05g050120.3	ME1	17.9638	8.49214	0.86	0.811	-1.08088	1.49325e-58	5.98433e-54	down	ME1	cytosolic NADP-malic enzyme [Solanum lycopersicum]	GO:0009536//plastid	GO:0000166//nucleotide binding;GO:0004470//malic enzyme activity;GO:0016831//carboxy-lyase activity;GO:0046914//transition metal ion binding;GO:0046983//protein dimerization activity	GO:0006006//glucose metabolic process;GO:0006631//fatty acid metabolic process;GO:0006996//organelle organization;GO:0043648//dicarboxylic acid metabolic process;GO:0051260//protein homooligomerization;GO:0051603//proteolysis involved in cellular protein catabolic process	-	protein_coding
Epidermal_cell	Solyc06g007800.4	Solyc06g007800.4	0.395722	0.187131	0.238	0.14	-1.08004	5.10228e-07	0.0204479	down	Solyc06g007800.4	mitochondrial import inner membrane translocase subunit Tim17/Tim22/Tim23 family protein [Populus trichocarpa]	-	-	GO:0015031//protein transport	-	protein_coding
Epidermal_cell	Solyc05g013700.4	EIF4B1	0.558216	0.264147	0.294	0.204	-1.0792	2.10807e-07	0.00844828	down	EIF4B1	PREDICTED: eukaryotic translation initiation factor 4B1 [Solanum lycopersicum]	-	GO:0008135//translation factor activity, RNA binding	-	-	protein_coding
Epidermal_cell	Solyc01g049680.3	PURA1	0.64073	0.303301	0.356	0.204	-1.07872	4.55357e-12	1.82489e-07	down	PURA1	PREDICTED: transcription factor Pur-alpha 1 isoform X1 [Solanum lycopersicum]	GO:0043231//intracellular membrane-bounded organelle	GO:0003676//nucleic acid binding	GO:0006970//response to osmotic stress;GO:0006996//organelle organization;GO:0009746//response to hexose;GO:0010038//response to metal ion;GO:0010468//regulation of gene expression;GO:0034645//cellular macromolecule biosynthetic process;GO:0042044//fluid transport;GO:0048588//developmental cell growth;GO:0070838//divalent metal ion transport	-	protein_coding
Epidermal_cell	Solyc12g008500.2	RLK5	0.637281	0.301737	0.306	0.18	-1.07839	4.7014e-10	1.88413e-05	down	RLK5	PREDICTED: receptor-like protein kinase 5 [Solanum lycopersicum]	GO:0016020//membrane	GO:0004672//protein kinase activity	GO:0002252//immune effector process;GO:0006468//protein phosphorylation;GO:0006605//protein targeting;GO:0006952//defense response;GO:0009755//hormone-mediated signaling pathway;GO:0010243//response to organonitrogen compound;GO:0043067//regulation of programmed cell death;GO:0044710//single-organism metabolic process;GO:0061024//membrane organization	-	protein_coding
Epidermal_cell	Solyc02g069720.3	LOL1	0.93247	0.441695	0.43	0.33	-1.07783	3.66621e-13	1.46927e-08	down	LOL1	PREDICTED: protein LSD1 [Solanum lycopersicum]	-	GO:0001071//nucleic acid binding transcription factor activity	GO:0001101//response to acid chemical;GO:0002239//response to oomycetes;GO:0006521//regulation of cellular amino acid metabolic process;GO:0006970//response to osmotic stress;GO:0009725//response to hormone;GO:0010468//regulation of gene expression;GO:0012501//programmed cell death;GO:0033554//cellular response to stress;GO:0042743//hydrogen peroxide metabolic process;GO:0044248//cellular catabol…	-	protein_coding
Epidermal_cell	Solyc07g065850.3	SFT2	0.195983	0.0928078	0.171	0.08	-1.07759	1.16672e-07	0.00467574	down	SFT2	Got1/Sft2-like family protein [Solanum lycopersicum]	GO:0031224//intrinsic component of membrane;GO:0031984//organelle subcompartment;GO:0043231//intracellular membrane-bounded organelle	-	GO:0048193//Golgi vesicle transport;GO:0061024//membrane organization	-	protein_coding
Epidermal_cell	Solyc01g059830.3	ECHIA	0.689292	0.326772	0.382	0.241	-1.0766	1.22519e-13	4.91007e-09	down	ECHIA	PREDICTED: probable enoyl-CoA hydratase 1, peroxisomal [Solanum lycopersicum]	GO:0042579//microbody	GO:0016836//hydro-lyase activity	GO:0009062//fatty acid catabolic process	-	protein_coding
Epidermal_cell	Solyc01g087550.3	RLF	0.313978	0.148865	0.244	0.132	-1.07615	8.51418e-09	0.000341214	down	RLF	PREDICTED: cytochrome b5 domain-containing protein RLF [Solanum lycopersicum]	GO:0009527//plastid outer membrane;GO:0044434//chloroplast part	GO:0043169//cation binding	GO:0008610//lipid biosynthetic process;GO:0009791//post-embryonic development;GO:1901362//organic cyclic compound biosynthetic process	-	protein_coding
Epidermal_cell	Solyc02g081140.3	PUX4	0.865319	0.410855	0.438	0.307	-1.07442	9.91238e-13	3.97249e-08	down	PUX4	PREDICTED: plant UBX domain-containing protein 4-like [Solanum lycopersicum]	-	-	-	-	protein_coding
Epidermal_cell	Solyc07g049690.3	HPL	0.22959	0.109148	0.179	0.09	-1.07208	2.08045e-07	0.0083376	down	HPL	fatty acid hydroperoxide lyase, chloroplastic [Solanum lycopersicum]	GO:0009526//plastid envelope	GO:0016491//oxidoreductase activity;GO:0016836//hydro-lyase activity;GO:0046906//tetrapyrrole binding;GO:0046914//transition metal ion binding	GO:0006568//tryptophan metabolic process;GO:0006629//lipid metabolic process;GO:0006950//response to stress;GO:0009683//indoleacetic acid metabolic process	-	protein_coding
Epidermal_cell	Solyc11g065100.3	FIS1A	0.479004	0.227902	0.3	0.21	-1.07129	4.17163e-08	0.00167182	down	FIS1A	PREDICTED: mitochondrial fission 1 protein A [Solanum lycopersicum]	GO:0009536//plastid;GO:0031224//intrinsic component of membrane;GO:0031966//mitochondrial membrane;GO:0044439//peroxisomal part	GO:0005488//binding;GO:0016772//transferase activity, transferring phosphorus-containing groups	GO:0006796//phosphate-containing compound metabolic process;GO:0007031//peroxisome organization;GO:0015031//protein transport	-	protein_coding
Epidermal_cell	Solyc07g047800.3	lvr	7.76873	3.69822	0.82	0.717	-1.07083	3.35025e-61	1.34265e-56	down	lvr	PREDICTED: levodione reductase [Solanum pennellii]	GO:0042579//microbody	GO:0003824//catalytic activity	GO:0044710//single-organism metabolic process	-	protein_coding
Epidermal_cell	Solyc12g009410.2	PDH-E1	0.694714	0.331247	0.378	0.236	-1.06829	7.33536e-11	2.93972e-06	down	PDH-E1	PREDICTED: pyruvate dehydrogenase E1 component subunit alpha-3, chloroplastic-like [Solanum lycopersicum]	GO:0009526//plastid envelope;GO:0009532//plastid stroma	GO:0004738//pyruvate dehydrogenase activity	GO:0006090//pyruvate metabolic process	-	protein_coding
Epidermal_cell	Solyc04g012180.4	RAB11D	0.392401	0.187082	0.28	0.198	-1.06825	6.02751e-09	0.000241558	down	RAB11D	PREDICTED: ras-related protein Rab11D-like [Solanum lycopersicum]	-	-	-	-	protein_coding
Epidermal_cell	Solyc01g104740.3	MBF1C	1.45693	0.695154	0.315	0.204	-1.06742	9.40593e-07	0.0376952	down	MBF1C	ethylene-responsive transcriptional coactivator [Solanum lycopersicum]	GO:0043231//intracellular membrane-bounded organelle;GO:0043232//intracellular non-membrane-bounded organelle	GO:0001071//nucleic acid binding transcription factor activity;GO:0003677//DNA binding;GO:0003712//transcription cofactor activity	GO:0000160//phosphorelay signal transduction system;GO:0000302//response to reactive oxygen species;GO:0001101//response to acid chemical;GO:0006355//regulation of transcription, DNA-templated;GO:0009642//response to light intensity;GO:0009725//response to hormone;GO:0033554//cellular response to stress;GO:0044267//cellular protein metabolic process	-	protein_coding
Epidermal_cell	Solyc06g068960.1	CML27	11.7571	5.6114	0.81	0.739	-1.06708	4.26768e-33	1.71032e-28	down	CML27	PREDICTED: calcium-binding allergen Ole e 8-like [Solanum lycopersicum]	GO:0016020//membrane;GO:0043231//intracellular membrane-bounded organelle	GO:0046872//metal ion binding	GO:0048580//regulation of post-embryonic development;GO:0051171//regulation of nitrogen compound metabolic process	-	protein_coding
Epidermal_cell	Solyc04g017690.3	ERD15	4.97012	2.3725	0.738	0.644	-1.06684	4.37525e-36	1.75343e-31	down	ERD15	PREDICTED: protein EARLY RESPONSIVE TO DEHYDRATION 15 [Solanum lycopersicum]	GO:0044424//intracellular part	GO:0005488//binding	GO:0006090//pyruvate metabolic process;GO:0006970//response to osmotic stress;GO:0006996//organelle organization;GO:0008104//protein localization;GO:0009642//response to light intensity;GO:0010038//response to metal ion;GO:0042044//fluid transport;GO:0042743//hydrogen peroxide metabolic process	-	protein_coding
Epidermal_cell	Solyc08g008230.3	Solyc08g008230.3	0.939655	0.448529	0.471	0.286	-1.06676	4.50139e-18	1.80398e-13	down	Solyc08g008230.3	-	-	-	-	-	protein_coding
Epidermal_cell	Solyc07g066650.4	DCUN1D1	1.30593	0.62589	0.561	0.407	-1.06098	8.29328e-19	3.32362e-14	down	DCUN1D1	PREDICTED: DCN1-like protein 1 isoform X1 [Solanum lycopersicum]	GO:0043231//intracellular membrane-bounded organelle	-	-	-	protein_coding
Epidermal_cell	Solyc04g014460.4	ALY4	1.60836	0.771269	0.597	0.415	-1.06019	7.00953e-23	2.80914e-18	down	ALY4	PREDICTED: THO complex subunit 4D-like [Solanum lycopersicum]	GO:0031981//nuclear lumen;GO:0043232//intracellular non-membrane-bounded organelle	GO:0097159//organic cyclic compound binding	-	-	protein_coding
Epidermal_cell	Solyc01g097920.3	RCS3	0.603916	0.289749	0.336	0.189	-1.05928	2.73292e-12	1.09524e-07	down	RCS3	PREDICTED: cysteine synthase [Solanum lycopersicum]	GO:0009532//plastid stroma	GO:0016765//transferase activity, transferring alkyl or aryl (other than methyl) groups;GO:0016836//hydro-lyase activity	GO:0000097//sulfur amino acid biosynthetic process;GO:0006563//L-serine metabolic process	-	protein_coding
Epidermal_cell	Solyc09g090520.3	RNP1	0.979748	0.470122	0.455	0.335	-1.05921	4.44269e-13	1.78045e-08	down	RNP1	PREDICTED: heterogeneous nuclear ribonucleoprotein 1 [Solanum lycopersicum]	-	GO:0097159//organic cyclic compound binding	-	-	protein_coding
Epidermal_cell	Solyc03g118040.3	CNX1	1.55502	0.746317	0.525	0.388	-1.05897	4.95033e-15	1.98389e-10	down	CNX1	calnexin-like protein precursor [Solanum lycopersicum]	GO:0005618//cell wall;GO:0005911//cell-cell junction;GO:0009536//plastid;GO:0031090//organelle membrane;GO:0031224//intrinsic component of membrane	GO:0005515//protein binding;GO:0046872//metal ion binding	GO:0000302//response to reactive oxygen species;GO:0009642//response to light intensity;GO:0009814//defense response, incompatible interaction;GO:0033554//cellular response to stress;GO:0044267//cellular protein metabolic process	-	protein_coding
Epidermal_cell	Solyc09g075280.2	SEC15B	0.477174	0.229046	0.308	0.185	-1.05855	5.53385e-11	2.21775e-06	down	SEC15B	PREDICTED: exocyst complex component SEC15B [Solanum lycopersicum]	-	-	GO:0048278//vesicle docking	-	protein_coding
Epidermal_cell	Solyc11g005220.2	AAP19-2	1.21184	0.581797	0.526	0.349	-1.05848	2.88378e-18	1.1557e-13	down	AAP19-2	PREDICTED: AP-1 complex subunit sigma-2 isoform X1 [Solanum lycopersicum]	GO:0030118//clathrin coat;GO:0030662//coated vesicle membrane	GO:0022892//substrate-specific transporter activity	GO:0006281//DNA repair;GO:0015031//protein transport;GO:0016192//vesicle-mediated transport;GO:0030243//cellulose metabolic process	-	protein_coding
Epidermal_cell	Solyc02g071740.3	ILK1	1.12368	0.53993	0.429	0.288	-1.05724	2.98909e-11	1.19791e-06	down	ILK1	PREDICTED: serine/threonine-protein kinase HT1-like [Solanum lycopersicum]	GO:0016020//membrane;GO:0043231//intracellular membrane-bounded organelle;GO:0044444//cytoplasmic part	GO:0004702//receptor signaling protein serine/threonine kinase activity;GO:0004713//protein tyrosine kinase activity;GO:0032550//purine ribonucleoside binding	GO:0001101//response to acid chemical;GO:0006605//protein targeting;GO:0006972//hyperosmotic response;GO:0007166//cell surface receptor signaling pathway;GO:0009694//jasmonic acid metabolic process;GO:0009755//hormone-mediated signaling pathway;GO:0010243//response to organonitrogen compound;GO:0010646//regulation of cell communication;GO:0032147//activation of protein kinase activity;GO:0043067/…	-	protein_coding
Epidermal_cell	Solyc12g014400.3	cnot9	0.500697	0.240642	0.316	0.19	-1.05674	7.08613e-10	2.83984e-05	down	cnot9	PREDICTED: cell differentiation protein RCD1 homolog [Solanum pennellii]	GO:0043231//intracellular membrane-bounded organelle	-	GO:0044707//single-multicellular organism process	-	protein_coding
Epidermal_cell	Solyc05g009600.4	PP2AA2	1.32024	0.636344	0.535	0.372	-1.0528	2.83298e-16	1.13534e-11	down	PP2AA2	PREDICTED: serine/threonine-protein phosphatase 2A 65 kDa regulatory subunit A beta isoform isoform X1 [Solanum lycopersicum]	GO:0008287//protein serine/threonine phosphatase complex;GO:0016020//membrane;GO:0030312//external encapsulating structure;GO:0043231//intracellular membrane-bounded organelle;GO:0044444//cytoplasmic part	GO:0005488//binding;GO:0019888//protein phosphatase regulator activity	GO:0000160//phosphorelay signal transduction system;GO:0006006//glucose metabolic process;GO:0006498//N-terminal protein lipidation;GO:0009639//response to red or far red light;GO:0009787//regulation of abscisic acid-activated signaling pathway;GO:0016310//phosphorylation;GO:0019941//modification-dependent protein catabolic process;GO:0031399//regulation of protein modification process;GO:0032535…	-	protein_coding
Epidermal_cell	Solyc01g109410.4	OST48	0.617012	0.297463	0.332	0.235	-1.05234	1.71081e-08	0.000685626	down	OST48	dolichyl-diphosphooligosaccharide--protein glycosyltransferase subunit precursor [Solanum lycopersicum]	GO:0005618//cell wall;GO:0005911//cell-cell junction;GO:0031090//organelle membrane;GO:0031224//intrinsic component of membrane;GO:0043231//intracellular membrane-bounded organelle;GO:0043232//intracellular non-membrane-bounded organelle	GO:0004576//oligosaccharyl transferase activity	GO:0000902//cell morphogenesis;GO:0006487//protein N-linked glycosylation;GO:0009451//RNA modification;GO:0016192//vesicle-mediated transport;GO:0030243//cellulose metabolic process;GO:0071555//cell wall organization	-	protein_coding
Epidermal_cell	Solyc03g005470.3	Solyc03g005470.3	1.50312	0.724919	0.547	0.377	-1.05196	8.00888e-18	3.20964e-13	down	Solyc03g005470.3	PREDICTED: uncharacterized protein LOC101261585 [Solanum lycopersicum]	GO:0009536//plastid	-	GO:0000302//response to reactive oxygen species;GO:0009642//response to light intensity;GO:0009814//defense response, incompatible interaction;GO:0033554//cellular response to stress;GO:0044267//cellular protein metabolic process	-	protein_coding
Epidermal_cell	Solyc03g118720.3	CAR4	0.814553	0.393151	0.455	0.288	-1.05073	9.95466e-16	3.98943e-11	down	CAR4	C2-domain ABA-related family protein [Solanum lycopersicum]	GO:0044424//intracellular part	GO:0016876//ligase activity, forming aminoacyl-tRNA and related compounds;GO:0032550//purine ribonucleoside binding	GO:0010467//gene expression;GO:0043039//tRNA aminoacylation	-	protein_coding
Epidermal_cell	Solyc01g150146.1	At1g61280	0.42646	0.20583	0.244	0.147	-1.05059	6.0848e-08	0.00243854	down	At1g61280	PREDICTED: phosphatidylinositol N-acetylglucosaminyltransferase subunit P-like [Solanum lycopersicum]	-	GO:0008375//acetylglucosaminyltransferase activity	-	-	protein_coding
Epidermal_cell	Solyc06g050760.1	WUN1	0.526801	0.254366	0.26	0.157	-1.05006	1.19726e-07	0.00479815	down	WUN1	PREDICTED: wound-induced protein 1-like [Solanum lycopersicum]	-	-	GO:0044767//single-organism developmental process;GO:0051707//response to other organism	-	protein_coding
Epidermal_cell	Solyc04g016270.2	Solyc04g016270.2	1.9331	0.934864	0.61	0.45	-1.04801	2.79872e-18	1.12161e-13	down	Solyc04g016270.2	-	-	-	-	-	protein_coding
Epidermal_cell	Solyc10g054930.2	At2g21120	0.700856	0.339143	0.363	0.253	-1.047	2.14417e-10	8.59297e-06	down	At2g21120	PREDICTED: probable magnesium transporter NIPA6 [Solanum lycopersicum]	GO:0031224//intrinsic component of membrane	-	GO:0070838//divalent metal ion transport	-	protein_coding
Epidermal_cell	Solyc05g008105.1	Solyc05g008105.1	1.98977	0.963952	0.525	0.377	-1.04549	1.54164e-18	6.1783e-14	down	Solyc05g008105.1	PREDICTED: protein cappuccino-like [Solanum pennellii]	-	-	-	-	protein_coding
Epidermal_cell	Solyc10g086760.2	TUBB2	0.312717	0.15151	0.223	0.116	-1.04496	1.66215e-08	0.000666122	down	TUBB2	PREDICTED: tubulin beta-2 chain [Solanum lycopersicum]	GO:0005911//cell-cell junction;GO:0015630//microtubule cytoskeleton;GO:0016020//membrane;GO:0030312//external encapsulating structure;GO:0043231//intracellular membrane-bounded organelle;GO:0043234//protein complex;GO:0044444//cytoplasmic part	GO:0005198//structural molecule activity;GO:0017111//nucleoside-triphosphatase activity;GO:0032550//purine ribonucleoside binding	GO:0006006//glucose metabolic process;GO:0006970//response to osmotic stress;GO:0006996//organelle organization;GO:0007017//microtubule-based process;GO:0010038//response to metal ion;GO:0043623//cellular protein complex assembly;GO:0048509//regulation of meristem development;GO:0051603//proteolysis involved in cellular protein catabolic process	-	protein_coding
Epidermal_cell	Solyc12g096420.2	RHG1A	0.576265	0.279367	0.32	0.235	-1.0443	1.4101e-07	0.00565111	down	RHG1A	PREDICTED: probable E3 ubiquitin-protein ligase RHG1A [Solanum lycopersicum]	-	-	GO:0009987//cellular process;GO:0044699//single-organism process	-	protein_coding
Epidermal_cell	Solyc10g076360.1	PRA1B4	1.87755	0.910678	0.61	0.407	-1.04376	2.38778e-23	9.56926e-19	down	PRA1B4	PREDICTED: PRA1 family protein B4-like [Solanum lycopersicum]	GO:0009536//plastid;GO:0031090//organelle membrane;GO:0031224//intrinsic component of membrane;GO:0031984//organelle subcompartment	GO:0005488//binding	GO:0006810//transport	-	protein_coding
Epidermal_cell	Solyc04g016230.4	ZOX1	0.438098	0.212998	0.226	0.125	-1.04006	3.37536e-07	0.0135271	down	ZOX1	PREDICTED: zeatin O-xylosyltransferase-like [Solanum lycopersicum]	-	GO:0016740//transferase activity	-	-	protein_coding
Epidermal_cell	Solyc04g080850.3	TRX1	58.3499	28.3847	0.965	0.941	-1.03962	7.01251e-68	2.81033e-63	down	TRX1	PREDICTED: thioredoxin H-type 1 [Solanum lycopersicum]	-	-	-	-	protein_coding
Epidermal_cell	Solyc11g062190.2	ANT	3.53971	1.72288	0.73	0.581	-1.03876	3.18673e-35	1.27712e-30	down	ANT	ADP, ATP carrier protein, mitochondrial-like [Solanum lycopersicum]	GO:0009526//plastid envelope;GO:0019866//organelle inner membrane;GO:0030312//external encapsulating structure;GO:0031224//intrinsic component of membrane;GO:0043232//intracellular non-membrane-bounded organelle	GO:0005347//ATP transmembrane transporter activity;GO:0046914//transition metal ion binding	GO:0006006//glucose metabolic process;GO:0006605//protein targeting;GO:0006862//nucleotide transport;GO:0006865//amino acid transport;GO:0006996//organelle organization;GO:0009814//defense response, incompatible interaction;GO:0015672//monovalent inorganic cation transport;GO:0016482//cytoplasmic transport;GO:0019941//modification-dependent protein catabolic process;GO:0033554//cellular response …	-	protein_coding
Epidermal_cell	Solyc02g083390.4	P4H10	0.295876	0.144033	0.202	0.106	-1.03808	3.95358e-07	0.0158444	down	P4H10	PREDICTED: probable prolyl 4-hydroxylase 10 [Solanum lycopersicum]	GO:0031984//organelle subcompartment;GO:0044432//endoplasmic reticulum part	GO:0016705//oxidoreductase activity, acting on paired donors, with incorporation or reduction of molecular oxygen;GO:0019842//vitamin binding;GO:0046914//transition metal ion binding	GO:0018126//protein hydroxylation;GO:0044710//single-organism metabolic process	-	protein_coding
Epidermal_cell	Solyc02g068290.2	Solyc02g068290.2	0.420829	0.205237	0.292	0.169	-1.03558	3.26472e-09	0.000130837	down	Solyc02g068290.2	uncharacterized LOC101243857 [Solanum lycopersicum]	GO:0043231//intracellular membrane-bounded organelle	-	-	-	protein_coding
Epidermal_cell	Solyc04g011430.3	UBC7	2.82562	1.37872	0.697	0.55	-1.03518	4.35492e-36	1.74528e-31	down	UBC7	PREDICTED: ubiquitin-conjugating enzyme E2 7 [Solanum lycopersicum]	GO:0043231//intracellular membrane-bounded organelle	GO:0008172//S-methyltransferase activity;GO:0016879//ligase activity, forming carbon-nitrogen bonds;GO:0019787//ubiquitin-like protein transferase activity;GO:0032550//purine ribonucleoside binding	GO:0006259//DNA metabolic process;GO:0019941//modification-dependent protein catabolic process;GO:0032446//protein modification by small protein conjugation	-	protein_coding
Epidermal_cell	Solyc04g007860.3	At2g01600	0.534248	0.260723	0.314	0.225	-1.03471	5.2797e-08	0.00211589	down	At2g01600	Hop-interacting protein THI028 [Solanum lycopersicum]	GO:0030135//coated vesicle;GO:0044425//membrane part	GO:0005515//protein binding;GO:0016628//oxidoreductase activity, acting on the CH-CH group of donors, NAD or NADP as acceptor;GO:0035091//phosphatidylinositol binding	GO:0006464//cellular protein modification process;GO:0006605//protein targeting;GO:0006901//vesicle coating;GO:0044710//single-organism metabolic process	-	protein_coding
Epidermal_cell	Solyc12g005910.2	Solyc12g005910.2	3.86609	1.88743	0.657	0.553	-1.03441	1.77729e-26	7.12265e-22	down	Solyc12g005910.2	PREDICTED: B-cell receptor-associated protein 31-like [Solanum pennellii]	GO:0005911//cell-cell junction;GO:0009536//plastid;GO:0031090//organelle membrane;GO:0031224//intrinsic component of membrane	-	GO:0015031//protein transport	-	protein_coding
Epidermal_cell	Solyc03g121270.3	ILL1	2.24645	1.09693	0.586	0.46	-1.0341	3.98188e-18	1.59578e-13	down	ILL1	PREDICTED: IAA-amino acid hydrolase ILR1-like 4 [Solanum lycopersicum]	GO:0009536//plastid;GO:0016020//membrane;GO:0044432//endoplasmic reticulum part	GO:0010178//IAA-amino acid conjugate hydrolase activity;GO:0016811//hydrolase activity, acting on carbon-nitrogen (but not peptide) bonds, in linear amides;GO:0070011//peptidase activity, acting on L-amino acid peptides	GO:0002831//regulation of response to biotic stimulus;GO:0006950//response to stress;GO:0019538//protein metabolic process;GO:0042445//hormone metabolic process	-	protein_coding
Epidermal_cell	Solyc08g080940.3	GPXle-1	33.8044	16.5546	0.893	0.874	-1.02998	2.2856e-42	9.15977e-38	down	GPXle-1	PREDICTED: probable phospholipid hydroperoxide glutathione peroxidase [Solanum pennellii]	GO:0005576//extracellular region;GO:0009536//plastid;GO:0016020//membrane	GO:0004601//peroxidase activity	GO:0006325//chromatin organization;GO:0006950//response to stress;GO:0009404//toxin metabolic process;GO:0048511//rhythmic process	-	protein_coding
Epidermal_cell	Solyc02g094410.4	At2g33490	0.286288	0.140394	0.202	0.088	-1.02746	8.02531e-10	3.21622e-05	down	At2g33490	PREDICTED: uncharacterized protein At2g33490 isoform X2 [Solanum lycopersicum]	-	-	-	-	protein_coding
Epidermal_cell	Solyc02g080370.3	TOM1	1.71297	0.840656	0.554	0.405	-1.02683	3.9281e-16	1.57422e-11	down	TOM1	tobamovirus multiplication 1 homolog 3 [Solanum lycopersicum]	GO:0005774//vacuolar membrane;GO:0031224//intrinsic component of membrane	GO:0005488//binding	GO:0019079//viral genome replication;GO:0044248//cellular catabolic process	-	protein_coding
Epidermal_cell	Solyc04g056630.3	CBSX6	0.318817	0.15648	0.248	0.124	-1.02628	5.81871e-10	2.3319e-05	down	CBSX6	PREDICTED: CBS domain-containing protein CBSX6 [Solanum lycopersicum]	GO:0031090//organelle membrane;GO:0031224//intrinsic component of membrane	GO:0017076//purine nucleotide binding	-	-	protein_coding
Epidermal_cell	Solyc08g067910.3	SYP32	0.713955	0.350777	0.426	0.299	-1.02507	1.70613e-12	6.83747e-08	down	SYP32	PREDICTED: syntaxin-32 [Solanum lycopersicum]	GO:0016020//membrane;GO:0043231//intracellular membrane-bounded organelle;GO:0044444//cytoplasmic part	GO:0005515//protein binding	GO:0015031//protein transport;GO:0061024//membrane organization	-	protein_coding
Epidermal_cell	Solyc04g040180.3	DDB_G0268948	3.63992	1.7887	0.66	0.494	-1.02495	1.19383e-23	4.78438e-19	down	DDB_G0268948	Methyltransf_11 domain-containing protein [Cephalotus follicularis]	-	-	-	-	protein_coding
Epidermal_cell	Solyc01g057445.1	MED15A	0.527398	0.25928	0.332	0.203	-1.0241	1.08092e-09	4.33188e-05	down	MED15A	PREDICTED: mediator of RNA polymerase II transcription subunit 15a [Solanum lycopersicum]	-	GO:0000989//transcription factor activity, transcription factor binding;GO:0004672//protein kinase activity;GO:0032550//purine ribonucleoside binding	GO:0006464//cellular protein modification process;GO:0006796//phosphate-containing compound metabolic process;GO:0010468//regulation of gene expression	-	protein_coding
Epidermal_cell	Solyc04g017710.3	Os07g0281000	0.419556	0.206303	0.286	0.201	-1.02374	1.70191e-08	0.000682059	down	Os07g0281000	PREDICTED: zinc finger CCCH domain-containing protein 49-like [Solanum lycopersicum]	-	GO:0003676//nucleic acid binding;GO:0043169//cation binding	-	-	protein_coding
Epidermal_cell	Solyc06g053385.2	SRP14	0.526953	0.259215	0.331	0.219	-1.02324	6.18286e-09	0.000247784	down	SRP14	signal recognition particle subunit SRP14 [Solanum lycopersicum]	-	-	-	-	protein_coding
Epidermal_cell	Solyc01g098760.4	HIPP32	3.62385	1.78598	0.726	0.567	-1.02077	1.74398e-29	6.98918e-25	down	HIPP32	PREDICTED: neurogenic protein mastermind [Solanum lycopersicum]	GO:0005911//cell-cell junction;GO:0030312//external encapsulating structure;GO:0043231//intracellular membrane-bounded organelle	GO:0043169//cation binding	GO:0003006//developmental process involved in reproduction;GO:0006464//cellular protein modification process;GO:0006812//cation transport;GO:0048580//regulation of post-embryonic development	-	protein_coding
Epidermal_cell	Solyc10g086400.2	ALY1	0.822508	0.405335	0.449	0.305	-1.02073	5.24476e-14	2.10189e-09	down	ALY1	THO complex subunit 4A [Solanum lycopersicum]	GO:0031981//nuclear lumen;GO:0043232//intracellular non-membrane-bounded organelle	GO:0097159//organic cyclic compound binding	-	-	protein_coding
Epidermal_cell	Solyc04g072110.4	At2g39960	0.416793	0.205497	0.292	0.201	-1.01986	1.73585e-09	6.95659e-05	down	At2g39960	PREDICTED: probable signal peptidase complex subunit 2 [Solanum tuberosum]	GO:0031224//intrinsic component of membrane	GO:0016787//hydrolase activity	GO:0016485//protein processing	-	protein_coding
Epidermal_cell	Solyc03g121460.1	PRA1F3	1.02861	0.507494	0.429	0.309	-1.01909	1.24725e-12	4.99848e-08	down	PRA1F3	PREDICTED: PRA1 family protein F3 [Solanum lycopersicum]	GO:0009536//plastid;GO:0031090//organelle membrane;GO:0044425//membrane part	-	GO:0006810//transport;GO:0046474//glycerophospholipid biosynthetic process	-	protein_coding
Epidermal_cell	Solyc10g047130.2	RZ1A	0.475032	0.2346	0.274	0.234	-1.01751	1.78205e-07	0.00714175	down	RZ1A	PREDICTED: glycine-rich RNA-binding protein RZ1A [Solanum lycopersicum]	GO:0043231//intracellular membrane-bounded organelle;GO:0044444//cytoplasmic part	GO:0036094//small molecule binding;GO:0046914//transition metal ion binding;GO:0097159//organic cyclic compound binding;GO:1901363//heterocyclic compound binding	GO:0009409//response to cold	-	protein_coding
Epidermal_cell	Solyc05g056240.3	MTACP2	1.75727	0.868753	0.637	0.454	-1.01623	8.90425e-26	3.56847e-21	down	MTACP2	PREDICTED: acyl carrier protein 2, mitochondrial [Solanum lycopersicum]	GO:0044425//membrane part;GO:0044429//mitochondrial part	GO:0046914//transition metal ion binding	GO:0002252//immune effector process;GO:0006631//fatty acid metabolic process;GO:0006950//response to stress;GO:0007275//multicellular organism development;GO:0030422//production of siRNA involved in RNA interference	-	protein_coding
Epidermal_cell	Solyc01g008950.4	PCM5	2.83125	1.40112	0.733	0.544	-1.01481	4.47269e-33	1.79248e-28	down	PCM5	calmodulin-7, partial [Nicotiana attenuata]	GO:0031090//organelle membrane;GO:0043231//intracellular membrane-bounded organelle;GO:0044444//cytoplasmic part	GO:0046872//metal ion binding;GO:0060089//molecular transducer activity	GO:0006073//cellular glucan metabolic process;GO:0006928//movement of cell or subcellular component;GO:0009057//macromolecule catabolic process;GO:0009593//detection of chemical stimulus;GO:0009605//response to external stimulus;GO:0016192//vesicle-mediated transport;GO:0019932//second-messenger-mediated signaling;GO:0048580//regulation of post-embryonic development;GO:0051640//organelle localiza…	-	protein_coding
Epidermal_cell	Solyc12g011130.2	RABB1C	0.462377	0.228839	0.307	0.206	-1.01442	1.47661e-08	0.000591768	down	RABB1C	PREDICTED: ras-related protein RABB1c [Solanum lycopersicum]	-	-	-	-	protein_coding
Epidermal_cell	Solyc08g005070.4	AGD8	0.563853	0.279075	0.314	0.246	-1.01441	5.33352e-08	0.00213746	down	AGD8	PREDICTED: probable ADP-ribosylation factor GTPase-activating protein AGD9 [Solanum lycopersicum]	GO:0043231//intracellular membrane-bounded organelle;GO:0044444//cytoplasmic part	GO:0046914//transition metal ion binding	GO:0000904//cell morphogenesis involved in differentiation;GO:0001101//response to acid chemical;GO:0003006//developmental process involved in reproduction;GO:0009664//plant-type cell wall organization;GO:0048229//gametophyte development	-	protein_coding
Epidermal_cell	Solyc08g081730.4	RTNLB2	1.5646	0.774834	0.51	0.402	-1.01374	1.74927e-14	7.01038e-10	down	RTNLB2	PREDICTED: reticulon-like protein B4 [Solanum lycopersicum]	GO:0005911//cell-cell junction;GO:0030176//integral component of endoplasmic reticulum membrane	-	GO:0007029//endoplasmic reticulum organization;GO:0009408//response to heat	-	protein_coding
Epidermal_cell	Solyc01g106690.3	Solyc01g106690.3	0.66702	0.330502	0.331	0.173	-1.01285	1.08604e-13	4.35242e-09	down	Solyc01g106690.3	PREDICTED: uncharacterized protein LOC101258701 [Solanum lycopersicum]	GO:0043231//intracellular membrane-bounded organelle	-	-	-	protein_coding
Epidermal_cell	Solyc01g073650.3	NPP5	1.71743	0.851959	0.625	0.444	-1.01131	6.79417e-27	2.72283e-22	down	NPP5	PREDICTED: serine/threonine-protein phosphatase PP2A-5 catalytic subunit [Solanum lycopersicum]	GO:0008287//protein serine/threonine phosphatase complex;GO:0016020//membrane;GO:0043231//intracellular membrane-bounded organelle;GO:0043232//intracellular non-membrane-bounded organelle;GO:0044444//cytoplasmic part	GO:0004721//phosphoprotein phosphatase activity;GO:0043169//cation binding	GO:0006464//cellular protein modification process;GO:0006796//phosphate-containing compound metabolic process	-	protein_coding
Epidermal_cell	Solyc02g091510.3	VTC2	0.662133	0.328438	0.356	0.231	-1.01128	2.2884e-09	9.17098e-05	down	VTC2	GDP-L-galactose phosphorylase 2 [Solanum lycopersicum]	GO:0043231//intracellular membrane-bounded organelle	GO:0004645//phosphorylase activity;GO:0008905//mannose-phosphate guanylyltransferase activity;GO:0035251//UDP-glucosyltransferase activity	GO:0000302//response to reactive oxygen species;GO:0001101//response to acid chemical;GO:0006605//protein targeting;GO:0006972//hyperosmotic response;GO:0009617//response to bacterium;GO:0009694//jasmonic acid metabolic process;GO:0009755//hormone-mediated signaling pathway;GO:0019852//L-ascorbic acid metabolic process;GO:0043067//regulation of programmed cell death	-	protein_coding
Epidermal_cell	Solyc04g081410.3	AP17	0.34804	0.172691	0.279	0.155	-1.01064	8.7105e-11	3.49082e-06	down	AP17	PREDICTED: AP-2 complex subunit sigma [Solanum lycopersicum]	GO:0030131//clathrin adaptor complex;GO:0030662//coated vesicle membrane	GO:0022892//substrate-specific transporter activity	GO:0006281//DNA repair;GO:0015031//protein transport;GO:0016192//vesicle-mediated transport;GO:0030243//cellulose metabolic process	-	protein_coding
Epidermal_cell	Solyc10g054030.2	Solyc10g054030.2	0.559118	0.277562	0.32	0.185	-1.01008	2.65458e-10	1.06385e-05	down	Solyc10g054030.2	PREDICTED: flocculation protein FLO11 [Nicotiana sylvestris]	GO:0016020//membrane	-	-	-	protein_coding
Epidermal_cell	Solyc11g006760.3	Mmtag2	0.813009	0.403663	0.407	0.304	-1.00994	6.09671e-10	2.44332e-05	down	Mmtag2	PREDICTED: multiple myeloma tumor-associated protein 2 homolog [Solanum lycopersicum]	GO:0043231//intracellular membrane-bounded organelle	GO:0016818//hydrolase activity, acting on acid anhydrides, in phosphorus-containing anhydrides	GO:0044237//cellular metabolic process	-	protein_coding
Epidermal_cell	Solyc10g080740.2	SMG7	0.558344	0.277942	0.3	0.184	-1.00611	5.64678e-08	0.002263	down	SMG7	PREDICTED: protein SMG7-like [Solanum lycopersicum]	GO:0036464//cytoplasmic ribonucleoprotein granule;GO:0043231//intracellular membrane-bounded organelle	GO:0005488//binding	GO:0000212//meiotic spindle organization;GO:0000280//nuclear division;GO:0000956//nuclear-transcribed mRNA catabolic process	-	protein_coding
Epidermal_cell	Solyc11g069090.2	ABCF1	5.52625	2.75165	0.806	0.666	-1.00598	1.1415e-37	4.57467e-33	down	ABCF1	PREDICTED: ABC transporter F family member 1 [Solanum lycopersicum]	GO:0016020//membrane	GO:0032550//purine ribonucleoside binding;GO:0042626//ATPase activity, coupled to transmembrane movement of substances	GO:0006006//glucose metabolic process;GO:0006089//lactate metabolic process;GO:0051181//cofactor transport	-	protein_coding
Epidermal_cell	Solyc10g074570.2	CPK4	0.577479	0.287858	0.298	0.147	-1.00416	2.62368e-12	1.05147e-07	down	CPK4	PREDICTED: calcium-dependent protein kinase 4 [Solanum lycopersicum]	GO:0043231//intracellular membrane-bounded organelle	GO:0004674//protein serine/threonine kinase activity;GO:0032550//purine ribonucleoside binding;GO:0046872//metal ion binding	GO:0000904//cell morphogenesis involved in differentiation;GO:0006464//cellular protein modification process;GO:0006796//phosphate-containing compound metabolic process;GO:0009664//plant-type cell wall organization	-	protein_coding
Epidermal_cell	Solyc11g006780.2	VAMP727	0.467286	0.232937	0.339	0.216	-1.00406	3.4615e-11	1.38723e-06	down	VAMP727	PREDICTED: vesicle-associated membrane protein 727 [Solanum lycopersicum]	GO:0005911//cell-cell junction;GO:0012505//endomembrane system;GO:0031090//organelle membrane;GO:0031224//intrinsic component of membrane;GO:0043231//intracellular membrane-bounded organelle;GO:0043234//protein complex;GO:0044444//cytoplasmic part	GO:0005488//binding	GO:0000919//cell plate assembly;GO:0006405//RNA export from nucleus;GO:0006464//cellular protein modification process;GO:0006612//protein targeting to membrane;GO:0006996//organelle organization;GO:0009725//response to hormone;GO:0016192//vesicle-mediated transport;GO:0019827//stem cell population maintenance;GO:0048449//floral organ formation;GO:0048580//regulation of post-embryonic development	-	protein_coding
Epidermal_cell	Solyc01g080330.4	Solyc01g080330.4	1.99054	0.996018	0.66	0.482	-0.998845	3.22358e-25	1.29188e-20	down	Solyc01g080330.4	PREDICTED: BI1-like protein [Solanum lycopersicum]	-	-	-	-	protein_coding
Epidermal_cell	Solyc02g070630.3	At1g29970	0.940993	0.470876	0.47	0.3	-0.998684	4.59759e-16	1.84253e-11	down	At1g29970	60S ribosomal protein L18a-like protein [Solanum lycopersicum]	GO:0044444//cytoplasmic part	GO:0005488//binding	GO:0006605//protein targeting;GO:0044237//cellular metabolic process	-	protein_coding
Epidermal_cell	Solyc09g082470.4	STY13	1.9265	0.964449	0.628	0.378	-0.998128	9.82939e-27	3.93923e-22	down	STY13	PREDICTED: serine/threonine-protein kinase STY8 isoform X1 [Solanum lycopersicum]	GO:0016020//membrane;GO:0043231//intracellular membrane-bounded organelle	GO:0004713//protein tyrosine kinase activity;GO:0032550//purine ribonucleoside binding	GO:0006468//protein phosphorylation;GO:0010646//regulation of cell communication	-	protein_coding
Epidermal_cell	Solyc04g078510.4	Solyc04g078510.4	0.770959	0.386256	0.429	0.29	-0.996908	1.06932e-14	4.28539e-10	down	Solyc04g078510.4	-	-	-	-	-	protein_coding
Epidermal_cell	Solyc04g005340.2	UPTG2	2.68579	1.34578	0.658	0.536	-0.996847	1.59099e-24	6.37605e-20	down	UPTG2	alpha-1,4-glucan-protein synthase [UDP-forming] 2 [Solanum lycopersicum]	GO:0005840//ribosome;GO:0005911//cell-cell junction;GO:0030312//external encapsulating structure;GO:0031090//organelle membrane;GO:0031985//Golgi cisterna	GO:0005488//binding;GO:0016759//cellulose synthase activity;GO:0016866//intramolecular transferase activity	GO:0006970//response to osmotic stress;GO:0009225//nucleotide-sugar metabolic process;GO:0010038//response to metal ion;GO:0030243//cellulose metabolic process;GO:0042546//cell wall biogenesis;GO:0045229//external encapsulating structure organization;GO:0048229//gametophyte development	-	protein_coding
Epidermal_cell	Solyc09g025240.3	TOL2	0.413962	0.20749	0.262	0.164	-0.99611	2.09189e-07	0.00838346	down	TOL2	ENTH/VHS/ANTH family protein [Solanum lycopersicum]	GO:0005794//Golgi apparatus	GO:0022892//substrate-specific transporter activity	GO:0015031//protein transport;GO:0048193//Golgi vesicle transport	-	protein_coding
Epidermal_cell	Solyc06g008280.2	VPS2.3	0.451011	0.226072	0.299	0.159	-0.996062	5.47035e-11	2.1923e-06	down	VPS2.3	PREDICTED: vacuolar protein sorting-associated protein 2 homolog 3-like isoform X2 [Solanum tuberosum]	GO:0036452//ESCRT complex	GO:0005488//binding	GO:0006305//DNA alkylation;GO:0007017//microtubule-based process;GO:0008104//protein localization;GO:0034968//histone lysine methylation;GO:1902410//mitotic cytokinetic process;GO:1902582//single-organism intracellular transport	-	protein_coding
Epidermal_cell	Solyc11g072600.3	RAP2-7	0.52324	0.26238	0.264	0.151	-0.995539	7.54789e-08	0.00302489	down	RAP2-7	PREDICTED: AP2 transcription factor SlAP2d isoform X1 [Solanum lycopersicum]	GO:0043231//intracellular membrane-bounded organelle	GO:0001071//nucleic acid binding transcription factor activity	GO:0010468//regulation of gene expression;GO:0034645//cellular macromolecule biosynthetic process	AP2-EREBP	protein_coding
Epidermal_cell	Solyc10g006310.3	FAX5	0.342021	0.171851	0.224	0.126	-0.992513	8.25913e-08	0.00330993	down	FAX5	PREDICTED: protein FATTY ACID EXPORT 5-like [Solanum lycopersicum]	GO:0009528//plastid inner membrane;GO:0031224//intrinsic component of membrane	-	GO:0006605//protein targeting;GO:0007165//signal transduction;GO:0009620//response to fungus;GO:0009891//positive regulation of biosynthetic process;GO:0010243//response to organonitrogen compound;GO:0033554//cellular response to stress;GO:0043067//regulation of programmed cell death;GO:0045087//innate immune response;GO:0098542//defense response to other organism	-	protein_coding
Epidermal_cell	Solyc03g007990.2	Solyc03g007990.2	0.639629	0.321958	0.334	0.185	-0.990142	9.04948e-11	3.62667e-06	down	Solyc03g007990.2	PREDICTED: uncharacterized protein LOC104244892 [Nicotiana sylvestris]	-	-	-	-	protein_coding
Epidermal_cell	Solyc04g080300.4	At1g01500	0.739009	0.372001	0.36	0.21	-0.990092	1.90789e-11	7.64608e-07	down	At1g01500	PREDICTED: uncharacterized protein At1g01500-like [Solanum lycopersicum]	GO:0043231//intracellular membrane-bounded organelle	-	-	-	protein_coding
Epidermal_cell	Solyc02g079170.3	NDB2	1.48325	0.747073	0.467	0.331	-0.989348	1.31518e-12	5.27073e-08	down	NDB2	PREDICTED: external alternative NAD(P)H-ubiquinone oxidoreductase B2, mitochondrial [Solanum lycopersicum]	-	-	-	-	protein_coding
Epidermal_cell	Solyc01g079940.4	GIP2	4.92028	2.48082	0.724	0.572	-0.987894	1.26013e-26	5.05012e-22	down	GIP2	PREDICTED: basic 7S globulin-like [Solanum lycopersicum]	GO:0005618//cell wall;GO:0005911//cell-cell junction;GO:0016020//membrane;GO:0043231//intracellular membrane-bounded organelle;GO:0044444//cytoplasmic part	-	GO:0006970//response to osmotic stress;GO:0019538//protein metabolic process	-	protein_coding
Epidermal_cell	Solyc07g065650.2	At3g07680	0.74222	0.374243	0.407	0.272	-0.987679	6.84137e-12	2.74175e-07	down	At3g07680	PREDICTED: transmembrane emp24 domain-containing protein p24beta2-like isoform X1 [Solanum pennellii]	GO:0000139//Golgi membrane;GO:0030133//transport vesicle;GO:0031224//intrinsic component of membrane	GO:0016759//cellulose synthase activity	GO:0006810//transport;GO:0008104//protein localization;GO:0030243//cellulose metabolic process;GO:0033554//cellular response to stress	-	protein_coding
Epidermal_cell	Solyc03g117950.3	CLPD	2.65424	1.33958	0.654	0.488	-0.986469	1.4429e-22	5.78257e-18	down	CLPD	PREDICTED: chaperone protein ClpD, chloroplastic isoform X2 [Solanum lycopersicum]	GO:0009526//plastid envelope;GO:0009532//plastid stroma	GO:0017111//nucleoside-triphosphatase activity;GO:0032550//purine ribonucleoside binding;GO:0046983//protein dimerization activity	GO:0009642//response to light intensity;GO:0019538//protein metabolic process;GO:0051259//protein oligomerization	-	protein_coding
Epidermal_cell	Solyc08g060925.1	Solyc08g060925.1	0.207889	0.10495	0.166	0.079	-0.985426	3.0207e-07	0.0121058	down	Solyc08g060925.1	-	-	-	-	-	protein_coding
Epidermal_cell	Solyc07g064290.3	spg1	0.917135	0.463251	0.447	0.284	-0.985184	1.63597e-12	6.55632e-08	down	spg1	PREDICTED: septum-promoting GTP-binding protein 1 [Solanum lycopersicum]	-	-	-	-	protein_coding
Epidermal_cell	Solyc02g091190.4	EEF1AKMT2	0.801817	0.405046	0.407	0.309	-0.985011	2.10022e-09	8.41684e-05	down	EEF1AKMT2	PREDICTED: protein-lysine N-methyltransferase Mettl10 [Solanum pennellii]	GO:0043231//intracellular membrane-bounded organelle;GO:0044444//cytoplasmic part	GO:0016741//transferase activity, transferring one-carbon groups	GO:0008152//metabolic process	-	protein_coding
Epidermal_cell	Solyc10g079000.1	F22B5.10	0.709977	0.359346	0.419	0.246	-0.982199	1.58065e-13	6.3346e-09	down	F22B5.10	PREDICTED: transmembrane and coiled-coil domain-containing protein 1-like [Capsicum annuum]	GO:0031224//intrinsic component of membrane;GO:0043231//intracellular membrane-bounded organelle	-	-	-	protein_coding
Epidermal_cell	Solyc01g096430.4	NQR	3.52077	1.78492	0.525	0.441	-0.979994	2.89335e-12	1.15954e-07	down	NQR	NAD(P)H:quinone oxidoreductase [Solanum lycopersicum]	GO:0009532//plastid stroma;GO:0016020//membrane;GO:0042579//microbody	GO:0004672//protein kinase activity;GO:0016646//oxidoreductase activity, acting on the CH-NH group of donors, NAD or NADP as acceptor;GO:0016655//oxidoreductase activity, acting on NAD(P)H, quinone or similar compound as acceptor;GO:0046914//transition metal ion binding	GO:0002682//regulation of immune system process;GO:0006090//pyruvate metabolic process;GO:0006468//protein phosphorylation;GO:0006605//protein targeting;GO:0006952//defense response;GO:0006970//response to osmotic stress;GO:0006996//organelle organization;GO:0009062//fatty acid catabolic process;GO:0009617//response to bacterium;GO:0009620//response to fungus;GO:0009696//salicylic acid metabolic …	-	protein_coding
Epidermal_cell	Solyc01g008810.3	Solyc01g008810.3	0.594934	0.302261	0.344	0.182	-0.976702	5.6568e-13	2.26702e-08	down	Solyc01g008810.3	PREDICTED: uncharacterized protein LOC101258982 [Solanum lycopersicum]	-	GO:0046872//metal ion binding	GO:0007059//chromosome segregation;GO:0009648//photoperiodism;GO:0022402//cell cycle process;GO:0033043//regulation of organelle organization	-	protein_coding
Epidermal_cell	Solyc02g085320.1	Solyc02g085320.1	0.568051	0.288663	0.276	0.161	-0.97639	6.6805e-08	0.00267728	down	Solyc02g085320.1	-	-	-	-	-	protein_coding
Epidermal_cell	Solyc05g007190.4	SUC3	0.421591	0.214264	0.275	0.138	-0.976122	8.87154e-11	3.55536e-06	down	SUC3	sucrose transporter-like protein isoform 2 [Solanum lycopersicum]	GO:0031224//intrinsic component of membrane;GO:0042995//cell projection;GO:0043231//intracellular membrane-bounded organelle	GO:0005351//sugar:proton symporter activity;GO:0015154//disaccharide transmembrane transporter activity	GO:0001101//response to acid chemical;GO:0005984//disaccharide metabolic process;GO:0006812//cation transport;GO:0006950//response to stress;GO:0009694//jasmonic acid metabolic process;GO:0010243//response to organonitrogen compound;GO:0015766//disaccharide transport;GO:0051707//response to other organism	-	protein_coding
Epidermal_cell	Solyc11g012900.3	sgt	0.621436	0.315918	0.348	0.197	-0.975834	2.92584e-11	1.17256e-06	down	sgt	tetratricopeptide repeat-containing protein isoform 1 [Solanum lycopersicum]	GO:0005911//cell-cell junction;GO:0031227//intrinsic component of endoplasmic reticulum membrane;GO:0044428//nuclear part	GO:0016791//phosphatase activity;GO:0097159//organic cyclic compound binding	GO:0007165//signal transduction;GO:0010038//response to metal ion;GO:0010380//regulation of chlorophyll biosynthetic process	-	protein_coding
Epidermal_cell	Solyc07g008240.3	HB1	2.24245	1.14067	0.375	0.324	-0.975134	1.68834e-07	0.00676619	down	HB1	non-symbiotic hemoglobin class 1 [Solanum lycopersicum]	GO:0005911//cell-cell junction;GO:0016020//membrane;GO:0030312//external encapsulating structure;GO:0044428//nuclear part;GO:0044444//cytoplasmic part	GO:0022892//substrate-specific transporter activity;GO:0046906//tetrapyrrole binding;GO:0046914//transition metal ion binding	GO:0006641//triglyceride metabolic process;GO:0006950//response to stress;GO:0009725//response to hormone;GO:0009863//salicylic acid mediated signaling pathway;GO:0010468//regulation of gene expression;GO:0015669//gas transport;GO:0019740//nitrogen utilization;GO:0032787//monocarboxylic acid metabolic process;GO:0042743//hydrogen peroxide metabolic process;GO:0071941//nitrogen cycle metabolic pro…	-	protein_coding
Epidermal_cell	Solyc10g081440.2	CBR1	1.20715	0.614171	0.495	0.368	-0.974773	2.11828e-13	8.48924e-09	down	CBR1	PREDICTED: NADH--cytochrome b5 reductase 1 [Solanum lycopersicum]	GO:0005618//cell wall;GO:0031224//intrinsic component of membrane;GO:0031966//mitochondrial membrane	GO:0016653//oxidoreductase activity, acting on NAD(P)H, heme protein as acceptor	GO:0006091//generation of precursor metabolites and energy;GO:0006498//N-terminal protein lipidation;GO:0019321//pentose metabolic process	-	protein_coding
Epidermal_cell	Solyc02g082510.1	AVT3C	1.43306	0.729159	0.574	0.41	-0.974693	1.22909e-19	4.92572e-15	down	AVT3C	transmembrane amino acid transporter family protein [Solanum lycopersicum]	-	-	-	-	protein_coding
Epidermal_cell	Solyc02g089400.4	AVT6A	0.709971	0.361449	0.351	0.199	-0.973772	1.35491e-11	5.42993e-07	down	AVT6A	PREDICTED: sodium-coupled neutral amino acid transporter 5 [Solanum lycopersicum]	GO:0031090//organelle membrane;GO:0031224//intrinsic component of membrane;GO:0043231//intracellular membrane-bounded organelle	-	GO:0046942//carboxylic acid transport	-	protein_coding
Epidermal_cell	Solyc06g082920.3	At5g48380	1.41321	0.719565	0.587	0.384	-0.973678	1.25906e-21	5.0458e-17	down	At5g48380	PREDICTED: probably inactive leucine-rich repeat receptor-like protein kinase At5g48380 [Solanum lycopersicum]	GO:0005911//cell-cell junction;GO:0031224//intrinsic component of membrane	GO:0005102//receptor binding;GO:0016301//kinase activity;GO:0032550//purine ribonucleoside binding	GO:0006464//cellular protein modification process;GO:0006796//phosphate-containing compound metabolic process;GO:0007165//signal transduction;GO:0008219//cell death;GO:0009617//response to bacterium;GO:0009696//salicylic acid metabolic process;GO:0009814//defense response, incompatible interaction	-	protein_coding
Epidermal_cell	Solyc11g008890.2	At5g36290	1.33601	0.681098	0.567	0.404	-0.971894	8.44848e-20	3.38581e-15	down	At5g36290	PREDICTED: GDT1-like protein 3 [Solanum lycopersicum]	GO:0031224//intrinsic component of membrane;GO:0043231//intracellular membrane-bounded organelle	-	GO:0006006//glucose metabolic process;GO:0009628//response to abiotic stimulus;GO:0016192//vesicle-mediated transport;GO:0030243//cellulose metabolic process	-	protein_coding
Epidermal_cell	Solyc01g014180.3	Solyc01g014180.3	1.16905	0.596604	0.501	0.375	-0.970375	1.7244e-13	6.9107e-09	down	Solyc01g014180.3	-	-	-	-	-	protein_coding
Epidermal_cell	Solyc09g075120.3	UXS2	0.532297	0.271698	0.303	0.159	-0.969968	6.57827e-11	2.63631e-06	down	UXS2	PREDICTED: UDP-glucuronic acid decarboxylase 2 [Solanum lycopersicum]	GO:0000139//Golgi membrane;GO:0031224//intrinsic component of membrane;GO:0031984//organelle subcompartment	GO:0016831//carboxy-lyase activity;GO:0016836//hydro-lyase activity;GO:0048037//cofactor binding	GO:0009226//nucleotide-sugar biosynthetic process;GO:0019321//pentose metabolic process	-	protein_coding
Epidermal_cell	Solyc05g052070.3	RABD2A	0.696693	0.356499	0.399	0.255	-0.966428	1.23137e-12	4.93482e-08	down	RABD2A	small GTP-binding protein [Solanum lycopersicum]	-	-	-	-	protein_coding
Epidermal_cell	Solyc12g042900.2	COX5B-1	3.41453	1.74741	0.738	0.591	-0.966427	2.23951e-32	8.97506e-28	down	COX5B-1	PREDICTED: cytochrome c oxidase subunit 5b-1, mitochondrial-like isoform X1 [Capsicum annuum]	GO:0016020//membrane;GO:0031967//organelle envelope;GO:0044434//chloroplast part	GO:0009055//electron carrier activity;GO:0046914//transition metal ion binding	GO:0006006//glucose metabolic process;GO:0015992//proton transport	-	protein_coding
Epidermal_cell	Solyc10g079820.2	ERD15	17.3238	8.86659	0.872	0.823	-0.966299	8.60956e-86	3.45037e-81	down	ERD15	dehydration-induced protein ERD15 [Solanum lycopersicum]	GO:0044424//intracellular part	GO:0005488//binding	GO:0006090//pyruvate metabolic process;GO:0006970//response to osmotic stress;GO:0006996//organelle organization;GO:0008104//protein localization;GO:0009642//response to light intensity;GO:0010038//response to metal ion;GO:0042044//fluid transport;GO:0042743//hydrogen peroxide metabolic process	-	protein_coding
Epidermal_cell	Solyc08g029000.3	LOX1.5	0.305726	0.156469	0.14	0.062	-0.96591	1.03039e-06	0.0412937	down	LOX1.5	PREDICTED: probable linoleate 9S-lipoxygenase 5 [Solanum lycopersicum]	GO:0009536//plastid	GO:0016702//oxidoreductase activity, acting on single donors with incorporation of molecular oxygen, incorporation of two atoms of oxygen;GO:0043169//cation binding	GO:0001101//response to acid chemical;GO:0002832//negative regulation of response to biotic stimulus;GO:0006633//fatty acid biosynthetic process;GO:0009694//jasmonic acid metabolic process;GO:0009791//post-embryonic development;GO:0022411//cellular component disassembly;GO:0042742//defense response to bacterium;GO:0055114//oxidation-reduction process	-	protein_coding
Epidermal_cell	Solyc03g097840.3	MPT3	2.42611	1.2424	0.571	0.423	-0.965459	1.99865e-16	8.0098e-12	down	MPT3	PREDICTED: mitochondrial phosphate carrier protein 3, mitochondrial [Solanum lycopersicum]	GO:0009536//plastid;GO:0019866//organelle inner membrane;GO:0030312//external encapsulating structure;GO:0031224//intrinsic component of membrane	-	GO:0006006//glucose metabolic process;GO:0006739//NADP metabolic process;GO:0006970//response to osmotic stress;GO:0051234//establishment of localization	-	protein_coding
Epidermal_cell	Solyc07g005200.3	YKT61	1.43759	0.736731	0.585	0.408	-0.964345	1.61355e-20	6.46648e-16	down	YKT61	PREDICTED: VAMP-like protein YKT61 [Solanum lycopersicum]	GO:0031224//intrinsic component of membrane;GO:0043231//intracellular membrane-bounded organelle;GO:0043232//intracellular non-membrane-bounded organelle;GO:0044444//cytoplasmic part	GO:0003676//nucleic acid binding;GO:0046983//protein dimerization activity	GO:0000280//nuclear division;GO:0006605//protein targeting;GO:0016192//vesicle-mediated transport;GO:0061024//membrane organization	-	protein_coding
Epidermal_cell	Solyc02g068380.3	AAH2	1.50457	0.772784	0.598	0.434	-0.961126	2.28264e-18	9.14792e-14	down	AAH2	PREDICTED: allantoate deiminase [Solanum lycopersicum]	GO:0009536//plastid	GO:0016813//hydrolase activity, acting on carbon-nitrogen (but not peptide) bonds, in linear amidines;GO:0043169//cation binding;GO:0070011//peptidase activity, acting on L-amino acid peptides	GO:0006144//purine nucleobase metabolic process;GO:0006787//porphyrin-containing compound catabolic process;GO:0010135//ureide metabolic process;GO:0019538//protein metabolic process	-	protein_coding
Epidermal_cell	Solyc07g040710.3	IQM4	0.94951	0.487699	0.356	0.234	-0.961047	7.66892e-09	0.00030734	down	IQM4	PREDICTED: IQ domain-containing protein IQM4-like isoform X1 [Solanum lycopersicum]	GO:0043231//intracellular membrane-bounded organelle	-	-	-	protein_coding
Epidermal_cell	Solyc03g083390.4	BOB1	0.7758	0.398889	0.421	0.293	-0.959523	1.02115e-10	4.09237e-06	down	BOB1	PREDICTED: protein BOBBER 1 [Solanum lycopersicum]	GO:0044444//cytoplasmic part	-	GO:0000302//response to reactive oxygen species;GO:0009642//response to light intensity;GO:0009725//response to hormone;GO:0009790//embryo development;GO:0033554//cellular response to stress;GO:0044267//cellular protein metabolic process;GO:0048229//gametophyte development;GO:0048444//floral organ morphogenesis	-	protein_coding
Epidermal_cell	Solyc03g005270.3	At3g22845	0.487253	0.25051	0.295	0.199	-0.959522	9.92644e-07	0.0397812	down	At3g22845	PREDICTED: transmembrane emp24 domain-containing protein p24beta3 [Solanum lycopersicum]	GO:0031224//intrinsic component of membrane	-	-	-	protein_coding
Epidermal_cell	Solyc08g081760.3	Solyc08g081760.3	1.44485	0.744326	0.479	0.373	-0.956817	6.93836e-11	2.78062e-06	down	Solyc08g081760.3	PREDICTED: teneurin-m [Solanum lycopersicum]	-	-	-	-	protein_coding
Epidermal_cell	Solyc10g012070.4	BPS1	0.598828	0.308586	0.368	0.298	-0.956242	2.56777e-11	1.02906e-06	down	BPS1	PREDICTED: protein BPS1, chloroplastic [Solanum lycopersicum]	GO:0016020//membrane;GO:0043231//intracellular membrane-bounded organelle	-	GO:0003006//developmental process involved in reproduction;GO:0006605//protein targeting;GO:0044767//single-organism developmental process	-	protein_coding
Epidermal_cell	Solyc02g069610.3	GOT1	0.605639	0.312259	0.342	0.256	-0.955492	1.56761e-07	0.00628236	down	GOT1	PREDICTED: vesicle transport protein GOT1-like [Solanum lycopersicum]	GO:0016020//membrane	-	GO:0006810//transport	-	protein_coding
Epidermal_cell	Solyc01g110300.4	SH3P2	0.363009	0.187187	0.244	0.141	-0.955151	3.35327e-07	0.0134386	down	SH3P2	BAR and SH3 domain-containing protein [Solanum lycopersicum]	GO:0044444//cytoplasmic part	GO:0005515//protein binding	-	-	protein_coding
Epidermal_cell	Solyc07g064890.1	ERF3	0.662589	0.341856	0.371	0.23	-0.954523	5.43625e-11	2.17863e-06	down	ERF3	ethylene responsive factor [Solanum lycopersicum]	GO:0043231//intracellular membrane-bounded organelle	GO:0000975//regulatory region DNA binding;GO:0001071//nucleic acid binding transcription factor activity	GO:0001101//response to acid chemical;GO:0006355//regulation of transcription, DNA-templated;GO:0006972//hyperosmotic response;GO:0010104//regulation of ethylene-activated signaling pathway	AP2-EREBP	protein_coding
Epidermal_cell	Solyc03g078090.4	PME51	0.403683	0.208282	0.218	0.104	-0.954349	1.91906e-09	7.69081e-05	down	PME51	PREDICTED: probable pectinesterase/pectinesterase inhibitor 51 [Solanum lycopersicum]	GO:0005618//cell wall	GO:0016788//hydrolase activity, acting on ester bonds	GO:0048509//regulation of meristem development	-	protein_coding
Epidermal_cell	Solyc04g014570.3	TMN3	0.674665	0.348373	0.391	0.246	-0.953338	3.60395e-11	1.44432e-06	down	TMN3	PREDICTED: transmembrane 9 superfamily member 3 [Solanum lycopersicum]	GO:0005618//cell wall;GO:0005911//cell-cell junction;GO:0031090//organelle membrane;GO:0031224//intrinsic component of membrane;GO:0031984//organelle subcompartment;GO:0043231//intracellular membrane-bounded organelle	-	GO:0051234//establishment of localization	-	protein_coding
Epidermal_cell	Solyc08g023470.3	SPS3	0.722869	0.373366	0.339	0.203	-0.952956	7.62987e-09	0.000305775	down	SPS3	geranyl pyrophosphate synthase [Solanum lycopersicum]	GO:0009536//plastid	GO:0004659//prenyltransferase activity;GO:0043169//cation binding	GO:0003006//developmental process involved in reproduction;GO:0006720//isoprenoid metabolic process;GO:0006743//ubiquinone metabolic process;GO:0044767//single-organism developmental process	-	protein_coding
Epidermal_cell	Solyc07g006070.1	GER2	0.585277	0.302494	0.356	0.226	-0.951982	1.20248e-10	4.81907e-06	down	GER2	GDP-4-keto-6-deoxy-D-mannose-3 family protein [Populus trichocarpa]	GO:0005576//extracellular region;GO:0044424//intracellular part	GO:0016616//oxidoreductase activity, acting on the CH-OH group of donors, NAD or NADP as acceptor;GO:0016623//oxidoreductase activity, acting on the aldehyde or oxo group of donors, oxygen as acceptor;GO:0046914//transition metal ion binding;GO:0048037//cofactor binding	GO:0015833//peptide transport;GO:0042350//GDP-L-fucose biosynthetic process;GO:0042353//fucose biosynthetic process	-	protein_coding
Epidermal_cell	Solyc01g079260.4	WRKY28	4.77361	2.46947	0.769	0.655	-0.950855	1.62133e-26	6.49763e-22	down	WRKY28	PREDICTED: probable WRKY transcription factor 23 [Solanum lycopersicum]	-	-	GO:0050896//response to stimulus	WRKY	protein_coding
Epidermal_cell	Solyc05g008440.3	Solyc05g008440.3	0.768221	0.39832	0.398	0.271	-0.947418	7.06162e-10	2.83001e-05	down	Solyc05g008440.3	PREDICTED: sarcoplasmic reticulum histidine-rich calcium-binding protein [Solanum lycopersicum]	-	-	-	-	protein_coding
Epidermal_cell	Solyc10g085020.3	TUBB2	1.73837	0.901717	0.598	0.449	-0.946911	4.48763e-20	1.79846e-15	down	TUBB2	PREDICTED: tubulin beta-2 chain [Solanum lycopersicum]	GO:0005911//cell-cell junction;GO:0015630//microtubule cytoskeleton;GO:0016020//membrane;GO:0030312//external encapsulating structure;GO:0043231//intracellular membrane-bounded organelle;GO:0043234//protein complex;GO:0044444//cytoplasmic part	GO:0005198//structural molecule activity;GO:0017111//nucleoside-triphosphatase activity;GO:0032550//purine ribonucleoside binding	GO:0006006//glucose metabolic process;GO:0006970//response to osmotic stress;GO:0006996//organelle organization;GO:0010038//response to metal ion;GO:0043623//cellular protein complex assembly;GO:0044763//single-organism cellular process;GO:0048509//regulation of meristem development;GO:0051603//proteolysis involved in cellular protein catabolic process	-	protein_coding
Epidermal_cell	Solyc02g081380.3	RHN1	0.867319	0.450002	0.413	0.288	-0.946476	1.45288e-09	5.82258e-05	down	RHN1	PREDICTED: ras-related protein RHN1 [Solanum lycopersicum]	-	-	-	-	protein_coding
Epidermal_cell	Solyc04g082200.2	Solyc04g082200.2	66.3429	34.4388	0.976	0.951	-0.945906	7.22509e-45	2.89553e-40	down	Solyc04g082200.2	-	-	-	-	-	protein_coding
Epidermal_cell	Solyc03g123500.4	RAP2-2	0.979093	0.508453	0.467	0.314	-0.945195	6.945e-14	2.78328e-09	down	RAP2-2	JERF3 [Solanum lycopersicum]	GO:0016020//membrane;GO:0043231//intracellular membrane-bounded organelle	GO:0001071//nucleic acid binding transcription factor activity;GO:0005488//binding	GO:0001666//response to hypoxia;GO:0010468//regulation of gene expression;GO:0034645//cellular macromolecule biosynthetic process	AP2-EREBP	protein_coding
Epidermal_cell	Solyc12g035130.2	RH14	3.50433	1.82252	0.748	0.624	-0.943171	2.66881e-30	1.06955e-25	down	RH14	PREDICTED: ATP-dependent RNA helicase-like protein DB10 [Solanum lycopersicum]	GO:0043231//intracellular membrane-bounded organelle	GO:0003676//nucleic acid binding;GO:0003724//RNA helicase activity;GO:0004672//protein kinase activity;GO:0032550//purine ribonucleoside binding;GO:0042623//ATPase activity, coupled	GO:0006796//phosphate-containing compound metabolic process;GO:0016072//rRNA metabolic process;GO:0043412//macromolecule modification;GO:0071555//cell wall organization	-	protein_coding
Epidermal_cell	Solyc02g082080.1	COPT5.1	1.85709	0.965952	0.591	0.449	-0.942948	1.92392e-17	7.71029e-13	down	COPT5.1	PREDICTED: copper transporter 5 [Solanum lycopersicum]	GO:0005768//endosome;GO:0005911//cell-cell junction;GO:0031090//organelle membrane	GO:0005375//copper ion transmembrane transporter activity	GO:0001101//response to acid chemical;GO:0006825//copper ion transport	-	protein_coding
Epidermal_cell	Solyc10g005260.3	RBP45	1.33726	0.696249	0.529	0.393	-0.941506	2.46016e-13	9.85933e-09	down	RBP45	PREDICTED: polyadenylate-binding protein RBP45-like isoform X1 [Solanum lycopersicum]	GO:0043231//intracellular membrane-bounded organelle	GO:0036094//small molecule binding;GO:0070717//poly-purine tract binding	GO:0000302//response to reactive oxygen species;GO:0000377//RNA splicing, via transesterification reactions with bulged adenosine as nucleophile;GO:0009725//response to hormone	-	protein_coding
Epidermal_cell	Solyc05g054920.4	RS2Z32	1.40195	0.730026	0.529	0.412	-0.941319	3.31613e-11	1.32897e-06	down	RS2Z32	PREDICTED: serine/arginine-rich splicing factor RS2Z32 isoform X1 [Solanum lycopersicum]	-	GO:0046914//transition metal ion binding;GO:0097159//organic cyclic compound binding	-	-	protein_coding
Epidermal_cell	Solyc04g076830.4	At5g64460	0.479101	0.249829	0.318	0.209	-0.939114	1.80159e-08	0.000722007	down	At5g64460	PREDICTED: phosphoglycerate mutase-like protein 1 isoform X1 [Solanum lycopersicum]	GO:0009536//plastid	-	GO:0009755//hormone-mediated signaling pathway	-	protein_coding
Epidermal_cell	Solyc01g080640.3	ABCC14	1.72473	0.899853	0.549	0.424	-0.938534	7.59618e-15	3.04424e-10	down	ABCC14	PREDICTED: ABC transporter C family member 14-like [Solanum lycopersicum]	GO:0031224//intrinsic component of membrane	GO:0015405//P-P-bond-hydrolysis-driven transmembrane transporter activity;GO:0016628//oxidoreductase activity, acting on the CH-CH group of donors, NAD or NADP as acceptor;GO:0017111//nucleoside-triphosphatase activity;GO:0032550//purine ribonucleoside binding	GO:0044710//single-organism metabolic process;GO:0044763//single-organism cellular process;GO:0051234//establishment of localization	-	protein_coding
Epidermal_cell	Solyc01g100860.3	ARF1	4.36662	2.28466	0.778	0.65	-0.934504	1.43341e-40	5.74454e-36	down	ARF1	ARF-like small GTPase-like protein [Solanum tuberosum]	GO:0005911//cell-cell junction;GO:0043231//intracellular membrane-bounded organelle;GO:0044444//cytoplasmic part	GO:0005515//protein binding;GO:0032550//purine ribonucleoside binding;GO:0060229//lipase activator activity	GO:0006498//N-terminal protein lipidation;GO:0009755//hormone-mediated signaling pathway;GO:0009893//positive regulation of metabolic process;GO:0010468//regulation of gene expression;GO:0015031//protein transport;GO:0035556//intracellular signal transduction	-	protein_coding
Epidermal_cell	Solyc07g047780.3	PVIP	0.989197	0.518006	0.485	0.335	-0.933155	2.48055e-13	9.94106e-09	down	PVIP	CONSTANS interacting protein 6 [Solanum lycopersicum]	GO:0043231//intracellular membrane-bounded organelle	GO:0046872//metal ion binding;GO:0046983//protein dimerization activity	GO:0003006//developmental process involved in reproduction;GO:0010074//maintenance of meristem identity;GO:0010467//gene expression;GO:0046739//transport of virus in multicellular host;GO:0048364//root development	-	protein_coding
Epidermal_cell	Solyc12g056590.2	ERF110	0.641093	0.335872	0.327	0.174	-0.932419	7.73766e-12	3.10094e-07	down	ERF110	ethylene-responsive transcription factor 2a isoform 2 [Solanum lycopersicum]	GO:0043231//intracellular membrane-bounded organelle	GO:0001071//nucleic acid binding transcription factor activity	GO:0006355//regulation of transcription, DNA-templated;GO:0044699//single-organism process	AP2-EREBP	protein_coding
Epidermal_cell	Solyc08g074760.3	FEI2	0.932774	0.488782	0.443	0.292	-0.932195	1.33882e-11	5.36546e-07	down	FEI2	PREDICTED: LRR receptor-like serine/threonine-protein kinase FEI 2 isoform X1 [Solanum lycopersicum]	-	-	-	-	protein_coding
Epidermal_cell	Solyc03g031790.1	OST3B	0.491096	0.257325	0.298	0.183	-0.932145	2.84765e-08	0.00114122	down	OST3B	PREDICTED: probable dolichyl-diphosphooligosaccharide--protein glycosyltransferase subunit 3B [Solanum lycopersicum]	GO:0009536//plastid	GO:0015144//carbohydrate transmembrane transporter activity	-	-	protein_coding
Epidermal_cell	Solyc01g094960.3	MMK2	0.370121	0.194011	0.256	0.152	-0.931504	1.8952e-07	0.0075952	down	MMK2	mitogen-activated protein kinase 5 [Solanum lycopersicum]	GO:0015630//microtubule cytoskeleton;GO:0043231//intracellular membrane-bounded organelle;GO:0044444//cytoplasmic part	GO:0004702//receptor signaling protein serine/threonine kinase activity;GO:0032550//purine ribonucleoside binding	GO:0003006//developmental process involved in reproduction;GO:0006090//pyruvate metabolic process;GO:0006605//protein targeting;GO:0006796//phosphate-containing compound metabolic process;GO:0006971//hypotonic response;GO:0006972//hyperosmotic response;GO:0009611//response to wounding;GO:0009617//response to bacterium;GO:0009620//response to fungus;GO:0009696//salicylic acid metabolic process;GO:…	-	protein_coding
Epidermal_cell	Solyc08g076920.3	AGD9	0.603509	0.316844	0.311	0.224	-0.929387	5.66357e-07	0.0226973	down	AGD9	PREDICTED: probable ADP-ribosylation factor GTPase-activating protein AGD9 [Solanum lycopersicum]	GO:0043231//intracellular membrane-bounded organelle;GO:0044444//cytoplasmic part	GO:0046914//transition metal ion binding	GO:0000904//cell morphogenesis involved in differentiation;GO:0001101//response to acid chemical;GO:0003006//developmental process involved in reproduction;GO:0009664//plant-type cell wall organization;GO:0048229//gametophyte development	-	protein_coding
Epidermal_cell	Solyc08g074750.2	Solyc08g074750.2	0.781455	0.410387	0.441	0.284	-0.929012	2.46698e-14	9.88669e-10	down	Solyc08g074750.2	Zinc finger, C2H2 [Cynara cardunculus var. scolymus] [Cynara cardunculus]	-	-	-	-	protein_coding
Epidermal_cell	Solyc03g123910.3	At3g27220	0.468266	0.245952	0.274	0.183	-0.928672	1.86453e-07	0.00747227	down	At3g27220	PREDICTED: kelch repeat-containing protein At3g27220 [Solanum lycopersicum]	GO:0016020//membrane;GO:0031984//organelle subcompartment;GO:0043231//intracellular membrane-bounded organelle	GO:0043169//cation binding	GO:0009799//specification of symmetry;GO:0009933//meristem structural organization;GO:0009943//adaxial/abaxial axis specification;GO:0044765//single-organism transport;GO:0045333//cellular respiration;GO:0048509//regulation of meristem development	-	protein_coding
Epidermal_cell	Solyc10g006270.4	ATG8CL	0.949988	0.499217	0.498	0.344	-0.928104	8.45356e-15	3.38785e-10	down	ATG8CL	PREDICTED: autophagy-related protein 8C [Solanum lycopersicum]	GO:0005774//vacuolar membrane;GO:0009536//plastid;GO:0015630//microtubule cytoskeleton;GO:0030659//cytoplasmic vesicle membrane	GO:0008641//small protein activating enzyme activity;GO:0015631//tubulin binding;GO:0016740//transferase activity;GO:0019783//ubiquitin-like protein-specific protease activity	GO:0006281//DNA repair;GO:0008104//protein localization;GO:0009408//response to heat;GO:0009620//response to fungus;GO:0019538//protein metabolic process;GO:0044248//cellular catabolic process;GO:0046474//glycerophospholipid biosynthetic process;GO:0051234//establishment of localization	-	protein_coding
[truncated: 14,042 more rows]

## Sheet: GO_rich factor
Table S8. Rich factors of GO pathways in each cell type: comparison between RG-Mock and RG-ToB groups.
[truncated: 1,209 more rows]
