# Supplementary material for: Dissecting the Cell‐Type‐Specific Response to an Emerging Tobamovirus in Tomato Reveals Cultivar‐Dependent Involvement of Brassinosteroid Signalling
Source: Plant Biotechnol J. 2026 Jan 21;24(5):3106–24. doi: 10.1111/pbi.70559 (PMC13110166; doi:10.1111/pbi.70559)
Supplement: Supplementary file 11 — Table S9: GO annotation of DEGs and rich factors of GO pathways in each cell type: comparison between RG‐ToB vs. JP‐ToB groups. [file PBI-24-3106-s003.xlsx]

## Sheet: RG-ToB vs JP-ToB
Table S9. GO annotation of DEGs in each cell type: comparison between RG-ToB and JP-ToB comparation groups.
Cluster	Gene ID	Gene Name	group_1	group_2	pct_1	pct_2	log2FC	p_value	FDR	significance	Symbol	Description	GO Component	GO Function	GO Process	TF_family	Gene_type
Epidermal_cell	Solyc04g011710.1	Solyc04g011710.1	0	1.33559	0	0.478	13.7053	1.28216e-154	5.13839e-150	up	Solyc04g011710.1	-	-	-	-	-	protein_coding
Epidermal_cell	Solyc07g006380.3	FST	0	0.35517	0	0.124	11.7947	3.41708e-35	1.36943e-30	up	FST	defensin-like protein precursor [Solanum lycopersicum]	GO:0044464//cell part	-	GO:0006950//response to stress;GO:0051704//multi-organism process	-	protein_coding
Epidermal_cell	Solyc09g089500.3	PIIF	0.00068512	0.997835	0.001	0.268	10.3118	2.28602e-75	9.16144e-71	up	PIIF	PREDICTED: wound-induced proteinase inhibitor 1-like [Solanum lycopersicum]	GO:0030312//external encapsulating structure	-	GO:0006508//proteolysis;GO:0009620//response to fungus	-	protein_coding
Epidermal_cell	Solyc06g060710.4	PGSIP8	0.0010511	0.519846	0.001	0.226	8.8192	5.46495e-62	2.19013e-57	up	PGSIP8	PREDICTED: putative glucuronosyltransferase PGSIP8 isoform X1 [Solanum lycopersicum]	-	GO:0016740//transferase activity;GO:0052689//carboxylic ester hydrolase activity	GO:0071555//cell wall organization	-	protein_coding
Epidermal_cell	Solyc11g071430.1	RPPL1	0.00125255	0.192154	0.002	0.143	7.15118	6.91441e-36	2.77102e-31	up	RPPL1	disease resistance protein, partial [Solanum lycopersicum]	-	-	-	-	protein_coding
Epidermal_cell	Solyc09g008670.3	TD2	0.022368	2.57122	0.014	0.406	6.8385	1.96156e-107	7.86113e-103	up	TD2	threonine dehydratase biosynthetic, chloroplastic [Solanum lycopersicum]	-	-	-	-	protein_coding
Epidermal_cell	Solyc11g071290.2	8HGO	0.00428599	0.357105	0.005	0.118	6.34771	3.84635e-27	1.54146e-22	up	8HGO	PREDICTED: alcohol dehydrogenase-like 3 [Solanum lycopersicum]	-	GO:0016491//oxidoreductase activity;GO:0046914//transition metal ion binding	GO:0006950//response to stress;GO:0009699//phenylpropanoid biosynthetic process	-	protein_coding
Epidermal_cell	Solyc07g007250.4	Solyc07g007250.4	0.146186	11.7395	0.059	0.866	6.32645	0	3.40081e-304	up	Solyc07g007250.4	metallocarboxypeptidase inhibitor precursor [Solanum lycopersicum]	-	GO:0030234//enzyme regulator activity	GO:0043086//negative regulation of catalytic activity	-	protein_coding
Epidermal_cell	Solyc01g073970.3	HTR2	0.00754176	0.569753	0.001	0.228	6.22054	5.22338e-63	2.09332e-58	up	HTR2	PREDICTED: histone H3.2 [Musa acuminata subsp. malaccensis] [Musa acuminata]	GO:0000785//chromatin;GO:0030529//intracellular ribonucleoprotein complex;GO:0043231//intracellular membrane-bounded organelle	GO:0003676//nucleic acid binding;GO:0046983//protein dimerization activity	GO:0010467//gene expression	-	protein_coding
Epidermal_cell	Solyc03g098790.3	CDI	0.081526	5.85691	0.027	0.748	6.16499	7.8688e-249	3.1535e-244	up	CDI	cathepsin D inhibitor protein precursor [Solanum lycopersicum]	GO:0043231//intracellular membrane-bounded organelle	GO:0004866//endopeptidase inhibitor activity	GO:0010466//negative regulation of peptidase activity	-	protein_coding
Epidermal_cell	Solyc09g091550.3	SAMT	0.00882798	0.436816	0.007	0.124	5.61288	1.22486e-26	4.90875e-22	up	SAMT	S-adenosyl-L-methionine: salicylic acid carboxyl methyltransferase [Solanum lycopersicum]	-	GO:0008168//methyltransferase activity	GO:0008152//metabolic process	-	protein_coding
Epidermal_cell	Solyc03g098795.1	PIN2T	0.115437	5.29558	0.056	0.707	5.51839	1.57233e-202	6.30126e-198	up	PIN2T	PREDICTED: proteinase inhibitor type-2 P303.51-like isoform X2 [Solanum lycopersicum]	-	GO:0004866//endopeptidase inhibitor activity	GO:0001906//cell killing;GO:0009620//response to fungus;GO:0010466//negative regulation of peptidase activity;GO:0042742//defense response to bacterium	-	protein_coding
Epidermal_cell	Solyc11g071550.2	At4g34880	0.00906855	0.414872	0.007	0.267	5.50018	1.15715e-66	4.6374e-62	up	At4g34880	Amidase family protein [Solanum demissum]	-	GO:0003824//catalytic activity	-	-	protein_coding
Epidermal_cell	Solyc02g067750.4	BCA1	0.0689892	2.25159	0.036	0.303	5.0264	5.07529e-58	2.03397e-53	up	BCA1	carbonic anhydrase [Solanum lycopersicum]	GO:0005576//extracellular region;GO:0009526//plastid envelope;GO:0009532//plastid stroma;GO:0016020//membrane;GO:0044434//chloroplast part	GO:0016836//hydro-lyase activity;GO:0046914//transition metal ion binding	GO:0006091//generation of precursor metabolites and energy;GO:0006605//protein targeting;GO:0006739//NADP metabolic process;GO:0009617//response to bacterium;GO:0009696//salicylic acid metabolic process;GO:0009755//hormone-mediated signaling pathway;GO:0009863//salicylic acid mediated signaling pathway;GO:0010243//response to organonitrogen compound;GO:0010374//stomatal complex development;GO:003…	-	protein_coding
Epidermal_cell	Solyc08r040450.1	Solyc08r040450.1	0.00893023	0.271202	0.007	0.109	4.90899	1.84051e-22	7.37603e-18	up	Solyc08r040450.1	-	-	-	-	-	lincRNA
Epidermal_cell	Solyc05g007770.3	NAP1	0.00930005	0.249922	0.009	0.118	4.73324	1.21887e-23	4.88473e-19	up	NAP1	NAC transcription factor family protein [Solanum lycopersicum]	GO:0043231//intracellular membrane-bounded organelle	GO:0001071//nucleic acid binding transcription factor activity	GO:0006952//defense response;GO:0010260//organ senescence;GO:0010468//regulation of gene expression;GO:0016049//cell growth;GO:0034645//cellular macromolecule biosynthetic process;GO:0051707//response to other organism;GO:0090567//reproductive shoot system development	NAC	protein_coding
Epidermal_cell	Solyc09g089540.4	Solyc09g089540.4	0.112457	2.84603	0.061	0.592	4.66027	3.04309e-144	1.21955e-139	up	Solyc09g089540.4	-	-	-	-	-	protein_coding
Epidermal_cell	Solyc06g150133.1	CYS-PIN	0.129998	3.2149	0.082	0.571	4.62714	2.08328e-124	8.34895e-120	up	CYS-PIN	PREDICTED: multicystatin, partial [Solanum lycopersicum]	GO:0043231//intracellular membrane-bounded organelle;GO:0044444//cytoplasmic part	GO:0004866//endopeptidase inhibitor activity;GO:0046914//transition metal ion binding	GO:0006970//response to osmotic stress;GO:0010466//negative regulation of peptidase activity	-	protein_coding
Epidermal_cell	Solyc06g073587.1	Os01g0270100	0.155561	3.69258	0.09	0.593	4.56818	4.12605e-128	1.65356e-123	up	Os01g0270100	PREDICTED: multicystatin, partial [Solanum lycopersicum]	GO:0043231//intracellular membrane-bounded organelle;GO:0044444//cytoplasmic part	GO:0004866//endopeptidase inhibitor activity;GO:0046914//transition metal ion binding	GO:0006970//response to osmotic stress;GO:0010466//negative regulation of peptidase activity	-	protein_coding
Epidermal_cell	Solyc09g089530.3	PIIF	0.131469	3.08398	0.07	0.612	4.55095	3.70914e-148	1.48647e-143	up	PIIF	PREDICTED: proteinase inhibitor 1-like [Solanum lycopersicum]	GO:0030312//external encapsulating structure	GO:0030414//peptidase inhibitor activity	GO:0006950//response to stress;GO:0009620//response to fungus;GO:0010466//negative regulation of peptidase activity	-	protein_coding
Epidermal_cell	Solyc06g035940.3	ROC5	0.0052075	0.122156	0.009	0.101	4.52573	3.17686e-20	1.27316e-15	up	ROC5	PREDICTED: homeobox-leucine zipper protein HDG1 isoform X1 [Solanum lycopersicum]	-	GO:0005488//binding	-	-	protein_coding
Epidermal_cell	Solyc09g084470.3	PIIF	0.231952	5.22858	0.112	0.796	4.49393	3.87604e-221	1.55336e-216	up	PIIF	wound-induced proteinase inhibitor 1 precursor [Solanum lycopersicum]	GO:0030312//external encapsulating structure	GO:0004866//endopeptidase inhibitor activity;GO:0016787//hydrolase activity	GO:0006812//cation transport;GO:0006950//response to stress;GO:0009620//response to fungus;GO:0010466//negative regulation of peptidase activity	-	protein_coding
Epidermal_cell	Solyc09g084480.3	PIIF	0.343907	7.51624	0.161	0.879	4.44952	1.73274e-264	6.94411e-260	up	PIIF	PREDICTED: wound-induced proteinase inhibitor 1-like [Solanum lycopersicum]	GO:0030312//external encapsulating structure	GO:0004866//endopeptidase inhibitor activity;GO:0016787//hydrolase activity	GO:0006812//cation transport;GO:0006950//response to stress;GO:0009620//response to fungus;GO:0010466//negative regulation of peptidase activity	-	protein_coding
Epidermal_cell	Solyc09g059020.4	CEQORH	0.0361632	0.699111	0.037	0.436	4.26915	5.44768e-98	2.18321e-93	up	CEQORH	ripening regulated protein-like [Solanum tuberosum]	GO:0009528//plastid inner membrane;GO:0044434//chloroplast part	GO:0003824//catalytic activity;GO:0046914//transition metal ion binding	GO:0044710//single-organism metabolic process	-	protein_coding
Epidermal_cell	Solyc02g079240.1	Solyc02g079240.1	0.0458226	0.815318	0.027	0.279	4.15026	3.38167e-55	1.35524e-50	up	Solyc02g079240.1	PREDICTED: uncharacterized protein LOC107010626 [Solanum pennellii]	GO:0009536//plastid	-	-	-	protein_coding
Epidermal_cell	Solyc01g087180.4	Solyc01g087180.4	0.0495747	0.84539	0.023	0.286	4.08921	4.83612e-59	1.93812e-54	up	Solyc01g087180.4	PREDICTED: uncharacterized protein LOC101246280 [Solanum lycopersicum]	GO:0043231//intracellular membrane-bounded organelle	-	GO:0005975//carbohydrate metabolic process;GO:0040007//growth;GO:0044711//single-organism biosynthetic process;GO:0044763//single-organism cellular process;GO:0050896//response to stimulus;GO:0071554//cell wall organization or biogenesis;GO:0071840//cellular component organization or biogenesis;GO:1901576//organic substance biosynthetic process	-	protein_coding
Epidermal_cell	Solyc09g089490.4	Solyc09g089490.4	0.0974858	1.59315	0.079	0.589	4.02915	1.63326e-135	6.54545e-131	up	Solyc09g089490.4	-	-	-	-	-	protein_coding
Epidermal_cell	Solyc03g098720.3	Solyc03g098720.3	0.0600684	0.910835	0.035	0.284	3.92027	2.26748e-51	9.08714e-47	up	Solyc03g098720.3	PREDICTED: kunitz-type serine protease inhibitor DrTI-like [Solanum lycopersicum]	-	GO:0030414//peptidase inhibitor activity	GO:0006508//proteolysis	-	protein_coding
Epidermal_cell	Solyc11g018772.1	PER5	0.0874954	1.22513	0.082	0.527	3.80605	1.56632e-107	6.27718e-103	up	PER5	PREDICTED: lignin-forming anionic peroxidase [Solanum pennellii]	-	GO:0003824//catalytic activity;GO:0016209//antioxidant activity;GO:0043169//cation binding;GO:0046906//tetrapyrrole binding	GO:0001666//response to hypoxia;GO:0044710//single-organism metabolic process	-	protein_coding
Epidermal_cell	Solyc12g062200.1	Solyc12g062200.1	0.0189981	0.240845	0.01	0.169	3.6572	1.71529e-35	6.8742e-31	up	Solyc12g062200.1	-	-	-	-	-	protein_coding
Epidermal_cell	Solyc01g091170.3	ARGAH1	0.576369	6.81787	0.199	0.802	3.56403	4.37777e-179	1.75444e-174	up	ARGAH1	arginase 2 [Solanum lycopersicum]	GO:0043231//intracellular membrane-bounded organelle	GO:0016813//hydrolase activity, acting on carbon-nitrogen (but not peptide) bonds, in linear amidines;GO:0046914//transition metal ion binding	GO:0006525//arginine metabolic process;GO:0006595//polyamine metabolic process;GO:0019627//urea metabolic process	-	protein_coding
Epidermal_cell	Solyc03g098760.3	CDI	0.179204	2.0042	0.07	0.488	3.48262	6.48341e-94	2.59829e-89	up	CDI	PREDICTED: serine protease inhibitor 5-like [Solanum lycopersicum]	GO:0043231//intracellular membrane-bounded organelle	GO:0030414//peptidase inhibitor activity	-	-	protein_coding
Epidermal_cell	Solyc09g089520.4	TIMPA	0.516763	5.68404	0.187	0.792	3.45909	3.88486e-176	1.55689e-171	up	TIMPA	PREDICTED: proteinase inhibitor I-B-like [Solanum lycopersicum]	GO:0030312//external encapsulating structure	-	GO:0009620//response to fungus	-	protein_coding
Epidermal_cell	Solyc12g005640.2	MYB14	0.027032	0.275645	0.031	0.159	3.34527	2.64108e-22	1.05844e-17	up	MYB14	PREDICTED: myb-related protein Myb4-like [Solanum lycopersicum]	-	GO:0005488//binding	-	ARR-B	protein_coding
Epidermal_cell	Solyc03g098780.2	CDI	0.754129	6.844	0.294	0.862	3.18179	6.61622e-211	2.65151e-206	up	CDI	PREDICTED: aspartic protease inhibitor 1-like [Solanum lycopersicum]	GO:0005576//extracellular region;GO:0043231//intracellular membrane-bounded organelle	GO:0004866//endopeptidase inhibitor activity	GO:0006950//response to stress;GO:0010466//negative regulation of peptidase activity	-	protein_coding
Epidermal_cell	Solyc01g006400.4	Solyc01g006400.4	3.00402	25.9141	0.575	0.974	3.10873	3.64652e-259	1.46138e-254	up	Solyc01g006400.4	Hop-interacting protein THI101 precursor [Solanum lycopersicum]	-	-	-	-	protein_coding
Epidermal_cell	Solyc07g041920.4	CYP-3	0.0532922	0.440361	0.037	0.181	3.04432	3.06783e-24	1.22946e-19	up	CYP-3	PREDICTED: cysteine proteinase 3-like [Solanum lycopersicum]	GO:0043231//intracellular membrane-bounded organelle;GO:0044444//cytoplasmic part	GO:0070011//peptidase activity, acting on L-amino acid peptides	GO:0006090//pyruvate metabolic process;GO:0006970//response to osmotic stress;GO:0006996//organelle organization;GO:0009725//response to hormone;GO:0009746//response to hexose;GO:0010038//response to metal ion;GO:0019538//protein metabolic process;GO:0042044//fluid transport;GO:0042743//hydrogen peroxide metabolic process;GO:0044767//single-organism developmental process;GO:0070838//divalent meta…	-	protein_coding
Epidermal_cell	Solyc07g017610.3	LKR/SDH	0.0193625	0.156791	0.02	0.114	3.011	6.48775e-16	2.60003e-11	up	LKR/SDH	PREDICTED: alpha-aminoadipic semialdehyde synthase [Solanum lycopersicum]	GO:0044444//cytoplasmic part	GO:0004753//saccharopine dehydrogenase activity	GO:0003006//developmental process involved in reproduction;GO:0009628//response to abiotic stimulus;GO:0009746//response to hexose;GO:0018205//peptidyl-lysine modification;GO:0019474//L-lysine catabolic process to acetyl-CoA;GO:0034285//response to disaccharide;GO:0042743//hydrogen peroxide metabolic process	-	protein_coding
Epidermal_cell	Solyc12g096780.2	At3g45770	0.175737	1.39305	0.133	0.509	2.98604	1.87314e-82	7.50679e-78	up	At3g45770	PREDICTED: probable trans-2-enoyl-CoA reductase, mitochondrial [Solanum lycopersicum]	GO:0009536//plastid	GO:0016628//oxidoreductase activity, acting on the CH-CH group of donors, NAD or NADP as acceptor;GO:0032550//purine ribonucleoside binding;GO:0046914//transition metal ion binding	GO:0006631//fatty acid metabolic process	-	protein_coding
Epidermal_cell	Solyc12g010030.3	LAPA1	0.282363	2.19519	0.137	0.526	2.95828	1.08597e-76	4.35211e-72	up	LAPA1	leucine aminopeptidase, partial [Solanum lycopersicum]	GO:0009532//plastid stroma	GO:0008237//metallopeptidase activity;GO:0008238//exopeptidase activity;GO:0046914//transition metal ion binding	GO:0019538//protein metabolic process;GO:0032774//RNA biosynthetic process	-	protein_coding
Epidermal_cell	Solyc08g076970.3	At4g17830	0.86435	6.55568	0.3	0.788	2.92291	5.41762e-136	2.17117e-131	up	At4g17830	N2-acetylornithine deacetylase [Solanum lycopersicum]	GO:0044444//cytoplasmic part	GO:0016811//hydrolase activity, acting on carbon-nitrogen (but not peptide) bonds, in linear amides;GO:0043169//cation binding;GO:0070011//peptidase activity, acting on L-amino acid peptides	GO:0006525//arginine metabolic process	-	protein_coding
Epidermal_cell	Solyc05g023995.1	Solyc05g023995.1	0.351881	2.66847	0.209	0.702	2.9225	5.65755e-126	2.26732e-121	up	Solyc05g023995.1	PREDICTED: cysteine-rich and transmembrane domain-containing protein A isoform X4 [Solanum lycopersicum]	-	-	-	-	protein_coding
Epidermal_cell	Solyc06g072430.3	BAG5	0.349899	2.54654	0.142	0.437	2.86317	3.30969e-49	1.32639e-44	up	BAG5	IQ motif, EF-hand binding site [Corchorus capsularis]	-	-	GO:0006725//cellular aromatic compound metabolic process;GO:0006950//response to stress;GO:0044238//primary metabolic process;GO:0044710//single-organism metabolic process;GO:0044763//single-organism cellular process;GO:1901360//organic cyclic compound metabolic process	-	protein_coding
Epidermal_cell	Solyc01g099840.3	At1g56220	0.131056	0.952478	0.087	0.398	2.86055	1.78482e-57	7.15286e-53	up	At1g56220	PREDICTED: dormancy-associated protein homolog 3 [Solanum lycopersicum]	GO:0043231//intracellular membrane-bounded organelle	-	GO:0008104//protein localization;GO:0009725//response to hormone	-	protein_coding
Epidermal_cell	Solyc08g074630.2	co-2	0.0577564	0.419388	0.027	0.16	2.85808	1.62833e-22	6.52571e-18	up	co-2	polyphenol oxidase F, chloroplastic [Solanum lycopersicum]	GO:0031978//plastid thylakoid lumen	GO:0016682//oxidoreductase activity, acting on diphenols and related substances as donors, oxygen as acceptor;GO:0043169//cation binding	GO:0042440//pigment metabolic process	-	protein_coding
Epidermal_cell	Solyc06g068890.1	Solyc06g068890.1	0.0677008	0.480982	0.043	0.167	2.82691	1.05681e-18	4.23525e-14	up	Solyc06g068890.1	hypothetical protein A4A49_25717 [Nicotiana attenuata]	-	-	-	-	protein_coding
Epidermal_cell	Solyc04g025650.3	MO1	0.188195	1.27442	0.156	0.472	2.75888	1.16959e-60	4.68726e-56	up	MO1	PREDICTED: FAD-dependent urate hydroxylase-like [Solanum pennellii]	GO:0043231//intracellular membrane-bounded organelle	GO:0004497//monooxygenase activity	GO:0008152//metabolic process;GO:0051707//response to other organism	-	protein_coding
Epidermal_cell	Solyc07g045350.4	AAT1	0.0918666	0.600719	0.09	0.309	2.70775	3.60416e-38	1.4444e-33	up	AAT1	PREDICTED: acetyl-CoA acetyltransferase, cytosolic 1 [Solanum lycopersicum]	GO:0016020//membrane;GO:0042579//microbody	GO:0003988//acetyl-CoA C-acyltransferase activity;GO:0043169//cation binding	GO:0000904//cell morphogenesis involved in differentiation;GO:0003006//developmental process involved in reproduction;GO:0006084//acetyl-CoA metabolic process;GO:0016104//triterpenoid biosynthetic process;GO:0016129//phytosteroid biosynthetic process;GO:0044707//single-multicellular organism process	-	protein_coding
Epidermal_cell	Solyc12g010960.2	DBR	0.106368	0.694849	0.069	0.275	2.70649	5.55364e-35	2.22568e-30	up	DBR	PREDICTED: 2-alkenal reductase (NADP(+)-dependent)-like [Solanum lycopersicum]	GO:0016020//membrane;GO:0043231//intracellular membrane-bounded organelle;GO:0044444//cytoplasmic part	GO:0016628//oxidoreductase activity, acting on the CH-CH group of donors, NAD or NADP as acceptor;GO:0046914//transition metal ion binding	GO:0006812//cation transport;GO:0006950//response to stress;GO:0009404//toxin metabolic process;GO:0010038//response to metal ion;GO:0014070//response to organic cyclic compound;GO:0046942//carboxylic acid transport	-	protein_coding
Epidermal_cell	Solyc12g013700.2	TSJT1	0.16212	1.02772	0.079	0.3	2.66356	5.30579e-36	2.12635e-31	up	TSJT1	PREDICTED: stem-specific protein TSJT1 [Solanum lycopersicum]	GO:0005911//cell-cell junction;GO:0009536//plastid;GO:0016020//membrane	GO:0005488//binding	GO:0006950//response to stress;GO:0009746//response to hexose;GO:0009863//salicylic acid mediated signaling pathway;GO:0034285//response to disaccharide;GO:0042743//hydrogen peroxide metabolic process	-	protein_coding
Epidermal_cell	Solyc04g074770.2	Solyc04g074770.2	0.28355	1.78362	0.14	0.475	2.6527	3.98188e-59	1.59578e-54	up	Solyc04g074770.2	PREDICTED: uncharacterized protein LOC101267111 [Solanum lycopersicum]	-	-	-	-	protein_coding
Epidermal_cell	Solyc09g074410.4	Solyc09g074410.4	0.0192937	0.121298	0.03	0.105	2.64609	8.69959e-12	3.48645e-07	up	Solyc09g074410.4	-	-	-	-	-	protein_coding
Epidermal_cell	Solyc11g021060.2	ARPI	0.092901	0.566311	0.053	0.298	2.60653	5.25348e-44	2.10538e-39	up	ARPI	proteinase inhibitor type-2 TR8 precursor [Solanum lycopersicum]	-	GO:0004866//endopeptidase inhibitor activity	GO:0010466//negative regulation of peptidase activity	-	protein_coding
Epidermal_cell	Solyc06g083130.4	Dctpp1	0.0322129	0.19481	0.027	0.118	2.59262	4.6568e-14	1.86626e-09	up	Dctpp1	PREDICTED: dCTP pyrophosphatase 1-like [Solanum lycopersicum]	-	GO:0003824//catalytic activity	-	-	protein_coding
Epidermal_cell	Solyc04g008890.3	At3g23325	0.0348971	0.203948	0.023	0.17	2.5436	1.47966e-26	5.92989e-22	up	At3g23325	BnaC04g28790D [Brassica napus]	GO:0043231//intracellular membrane-bounded organelle	-	-	-	protein_coding
Epidermal_cell	Solyc12g096960.2	STH-2	0.305843	1.69222	0.117	0.429	2.46766	1.32332e-53	5.30333e-49	up	STH-2	PREDICTED: pathogenesis-related protein STH-2-like [Solanum lycopersicum]	-	-	GO:0050896//response to stimulus	-	protein_coding
Epidermal_cell	Solyc06g007770.3	Solyc06g007770.3	0.0517827	0.284843	0.062	0.181	2.45735	6.19046e-18	2.48089e-13	up	Solyc06g007770.3	PREDICTED: putative ER lumen protein-retaining receptor C28H8.4 [Solanum lycopersicum]	GO:0031224//intrinsic component of membrane;GO:0043231//intracellular membrane-bounded organelle	-	GO:0006006//glucose metabolic process;GO:0015031//protein transport	-	protein_coding
Epidermal_cell	Solyc02g077880.3	DRMH1	0.240121	1.30708	0.127	0.497	2.44403	2.5911e-69	1.03841e-64	up	DRMH1	auxin repressed/dormancy associated protein [Solanum lycopersicum]	GO:0043231//intracellular membrane-bounded organelle	-	GO:0009746//response to hexose;GO:0034285//response to disaccharide	-	protein_coding
Epidermal_cell	Solyc06g062370.4	APS1	0.0747147	0.402306	0.052	0.157	2.42726	5.37e-15	2.15208e-10	up	APS1	PREDICTED: acid phosphatase 1 [Solanum lycopersicum]	-	GO:0003824//catalytic activity	GO:0008152//metabolic process	-	protein_coding
Epidermal_cell	Solyc11g022590.1	KTI5	0.430322	2.29529	0.224	0.655	2.41491	1.05215e-96	4.21661e-92	up	KTI5	PREDICTED: miraculin-like [Solanum tuberosum]	GO:0005576//extracellular region;GO:0044464//cell part	-	GO:0001101//response to acid chemical;GO:0006950//response to stress;GO:0009628//response to abiotic stimulus;GO:0010466//negative regulation of peptidase activity;GO:0044699//single-organism process;GO:1901700//response to oxygen-containing compound	-	protein_coding
Epidermal_cell	Solyc06g068500.3	ATJ8	0.0623117	0.331405	0.04	0.153	2.40914	2.80587e-16	1.12448e-11	up	ATJ8	PREDICTED: chaperone protein dnaJ 8, chloroplastic-like [Solanum lycopersicum]	-	-	-	-	protein_coding
Epidermal_cell	Solyc12g010020.3	LAPA1	1.78611	9.35698	0.48	0.89	2.38916	2.49223e-139	9.98786e-135	up	LAPA1	leucine aminopeptidase 1, chloroplastic [Solanum lycopersicum]	GO:0009532//plastid stroma	GO:0008237//metallopeptidase activity;GO:0008238//exopeptidase activity;GO:0046914//transition metal ion binding	GO:0019538//protein metabolic process	-	protein_coding
Epidermal_cell	Solyc06g060870.1	At4g16820	0.045545	0.237089	0.059	0.14	2.37751	1.50777e-12	6.04254e-08	up	At4g16820	PREDICTED: phospholipase A1-Ibeta2, chloroplastic [Solanum lycopersicum]	GO:0009536//plastid	GO:0004620//phospholipase activity	GO:0006629//lipid metabolic process;GO:0006950//response to stress;GO:0009555//pollen development;GO:0009692//ethylene metabolic process;GO:0009694//jasmonic acid metabolic process;GO:0009900//dehiscence	-	protein_coding
Epidermal_cell	Solyc10g005320.3	TSB	0.180875	0.922462	0.08	0.315	2.34986	1.21955e-36	4.88747e-32	up	TSB	PREDICTED: tryptophan synthase beta chain 1-like [Solanum lycopersicum]	-	-	-	-	protein_coding
Epidermal_cell	Solyc11g018774.1	PER5	1.22014	6.20865	0.36	0.864	2.34713	1.86316e-156	7.46679e-152	up	PER5	PREDICTED: lignin-forming anionic peroxidase [Solanum pennellii]	-	GO:0003824//catalytic activity;GO:0016209//antioxidant activity;GO:0043169//cation binding;GO:0046906//tetrapyrrole binding	GO:0001666//response to hypoxia;GO:0044710//single-organism metabolic process	-	protein_coding
Epidermal_cell	Solyc04g081130.1	GLOX1	0.0366366	0.186542	0.047	0.128	2.34499	6.60853e-12	2.64843e-07	up	GLOX1	PREDICTED: aldehyde oxidase GLOX1-like [Solanum lycopersicum]	-	-	GO:0044710//single-organism metabolic process;GO:0045491//xylan metabolic process	-	protein_coding
Epidermal_cell	Solyc12g087830.2	AGL70	0.0971055	0.492752	0.105	0.344	2.34204	3.9001e-38	1.563e-33	up	AGL70	PREDICTED: protein MADS AFFECTING FLOWERING 5 [Solanum lycopersicum]	GO:0016020//membrane;GO:0043231//intracellular membrane-bounded organelle	GO:0001071//nucleic acid binding transcription factor activity	GO:0009909//regulation of flower development;GO:0009987//cellular process;GO:0010219//regulation of vernalization response;GO:0010468//regulation of gene expression	MADS	protein_coding
Epidermal_cell	Solyc01g005420.2	Solyc01g005420.2	0.121291	0.614851	0.077	0.261	2.34081	9.10034e-27	3.64705e-22	up	Solyc01g005420.2	PREDICTED: protein SRC2 homolog [Nicotiana tomentosiformis]	-	-	-	-	protein_coding
Epidermal_cell	Solyc09g084490.4	PIIF	1.55512	7.84995	0.444	0.886	2.33559	1.15528e-149	4.6299e-145	up	PIIF	PREDICTED: wound-induced proteinase inhibitor 1-like [Solanum lycopersicum]	GO:0030312//external encapsulating structure	GO:0004866//endopeptidase inhibitor activity;GO:0016787//hydrolase activity	GO:0006812//cation transport;GO:0006950//response to stress;GO:0009620//response to fungus;GO:0010466//negative regulation of peptidase activity	-	protein_coding
Epidermal_cell	Solyc06g075010.4	CPN60A1	0.0471601	0.238156	0.027	0.14	2.33382	4.7513e-18	1.90413e-13	up	CPN60A1	PREDICTED: ruBisCO large subunit-binding protein subunit alpha, chloroplastic-like [Solanum lycopersicum]	GO:0005576//extracellular region;GO:0005840//ribosome;GO:0009526//plastid envelope;GO:0009532//plastid stroma	GO:0032550//purine ribonucleoside binding	GO:0000302//response to reactive oxygen species;GO:0003006//developmental process involved in reproduction;GO:0006221//pyrimidine nucleotide biosynthetic process;GO:0006457//protein folding;GO:0009642//response to light intensity;GO:0009657//plastid organization;GO:0033554//cellular response to stress;GO:0044767//single-organism developmental process	-	protein_coding
Epidermal_cell	Solyc01g109170.3	COR413PM1	0.141814	0.704945	0.101	0.355	2.3127	5.31777e-41	2.13115e-36	up	COR413PM1	WCOR413-like plant cold acclimation protein [Solanum lycopersicum]	GO:0031090//organelle membrane;GO:0031224//intrinsic component of membrane;GO:0043231//intracellular membrane-bounded organelle	-	GO:0006970//response to osmotic stress;GO:0009409//response to cold;GO:0009414//response to water deprivation;GO:0009746//response to hexose;GO:0034285//response to disaccharide	-	protein_coding
Epidermal_cell	Solyc04g076730.1	Solyc04g076730.1	0.698702	3.46857	0.188	0.551	2.31143	2.08329e-62	8.34898e-58	up	Solyc04g076730.1	hypothetical protein A4A49_41009 [Nicotiana attenuata]	-	-	-	-	protein_coding
Epidermal_cell	Solyc05g005710.4	SPDSYN	0.96578	4.7491	0.465	0.812	2.29777	7.58208e-111	3.03859e-106	up	SPDSYN	spermidine synthase [Solanum lycopersicum]	GO:0016020//membrane	GO:0005488//binding;GO:0008757//S-adenosylmethionine-dependent methyltransferase activity;GO:0016765//transferase activity, transferring alkyl or aryl (other than methyl) groups	GO:0006596//polyamine biosynthetic process;GO:0006790//sulfur compound metabolic process;GO:0009791//post-embryonic development;GO:0009821//alkaloid biosynthetic process;GO:0045087//innate immune response;GO:0071555//cell wall organization;GO:1901605//alpha-amino acid metabolic process	-	protein_coding
Epidermal_cell	Solyc10g084320.3	sbt3	0.108861	0.532539	0.078	0.258	2.28934	1.65905e-27	6.64882e-23	up	sbt3	PREDICTED: subtilisin-like protease SBT1.9 [Solanum lycopersicum]	-	GO:0008233//peptidase activity	GO:0019538//protein metabolic process	-	protein_coding
Epidermal_cell	Solyc09g083435.1	PIIF	1.41625	6.91882	0.399	0.863	2.28836	2.30441e-133	9.23516e-129	up	PIIF	PREDICTED: wound-induced proteinase inhibitor 1 [Solanum lycopersicum]	GO:0030312//external encapsulating structure	-	GO:0006950//response to stress;GO:0009620//response to fungus;GO:0010466//negative regulation of peptidase activity	-	protein_coding
Epidermal_cell	Solyc08g083370.4	PPA1	0.063413	0.304792	0.057	0.189	2.26317	5.53922e-19	2.2199e-14	up	PPA1	PREDICTED: soluble inorganic pyrophosphatase PPA1-like isoform X1 [Solanum lycopersicum]	GO:0044424//intracellular part	GO:0016462//pyrophosphatase activity;GO:0046872//metal ion binding	GO:0006793//phosphorus metabolic process	-	protein_coding
Epidermal_cell	Solyc03g096780.1	LSU2	0.0647258	0.308864	0.043	0.172	2.2528	1.77827e-18	7.1266e-14	up	LSU2	PREDICTED: protein RESPONSE TO LOW SULFUR 3-like [Nicotiana attenuata]	GO:0043231//intracellular membrane-bounded organelle	-	GO:0006355//regulation of transcription, DNA-templated;GO:0006952//defense response;GO:0009657//plastid organization	-	protein_coding
Epidermal_cell	Solyc06g065060.1	At5g44440	0.0481834	0.227704	0.025	0.114	2.23819	1.61539e-13	6.47383e-09	up	At5g44440	PREDICTED: cannabidiolic acid synthase-like [Solanum lycopersicum]	-	GO:0000166//nucleotide binding;GO:0016616//oxidoreductase activity, acting on the CH-OH group of donors, NAD or NADP as acceptor	GO:0044710//single-organism metabolic process	-	protein_coding
Epidermal_cell	Solyc07g064600.3	RIDA	1.3716	6.33144	0.447	0.801	2.20659	3.01457e-102	1.20812e-97	up	RIDA	inducible plastid-lipid associated protein [Solanum lycopersicum]	GO:0044435//plastid part	GO:0003824//catalytic activity	GO:0043436//oxoacid metabolic process;GO:0044711//single-organism biosynthetic process;GO:0044723//single-organism carbohydrate metabolic process;GO:1901576//organic substance biosynthetic process;GO:1901657//glycosyl compound metabolic process	-	protein_coding
Epidermal_cell	Solyc02g092820.4	GH3.1	0.109569	0.503653	0.064	0.158	2.19956	3.25846e-13	1.30586e-08	up	GH3.1	PREDICTED: probable indole-3-acetic acid-amido synthetase GH3.1 [Solanum lycopersicum]	-	GO:0016881//acid-amino acid ligase activity	GO:0009725//response to hormone;GO:0014070//response to organic cyclic compound;GO:0048878//chemical homeostasis	-	protein_coding
Epidermal_cell	Solyc02g090350.4	CYP76B6	0.0666161	0.305251	0.038	0.195	2.19436	5.57088e-26	2.23259e-21	up	CYP76B6	PREDICTED: geraniol 8-hydroxylase [Solanum lycopersicum]	GO:0031090//organelle membrane;GO:0031224//intrinsic component of membrane;GO:0043231//intracellular membrane-bounded organelle	GO:0016709//oxidoreductase activity, acting on paired donors, with incorporation or reduction of molecular oxygen, NAD(P)H as one donor, and incorporation of one atom of oxygen;GO:0046906//tetrapyrrole binding;GO:0046914//transition metal ion binding	GO:0016098//monoterpenoid metabolic process	-	protein_coding
Epidermal_cell	Solyc01g066910.3	Solyc01g066910.3	0.0399634	0.181841	0.035	0.118	2.18312	2.91286e-11	1.16736e-06	up	Solyc01g066910.3	defective in induced resistance 1 protein [Nicotiana tabacum]	GO:0005911//cell-cell junction;GO:0043231//intracellular membrane-bounded organelle	GO:0005515//protein binding;GO:0008289//lipid binding;GO:0046914//transition metal ion binding	GO:0009863//salicylic acid mediated signaling pathway	-	protein_coding
Epidermal_cell	Solyc04g076200.3	Solyc04g076200.3	0.115454	0.506788	0.122	0.351	2.1331	1.63268e-34	6.54311e-30	up	Solyc04g076200.3	universal stress protein A-like protein [Solanum lycopersicum]	-	GO:0003824//catalytic activity	GO:0000041//transition metal ion transport;GO:0001101//response to acid chemical;GO:0009267//cellular response to starvation;GO:0015698//inorganic anion transport	-	protein_coding
Epidermal_cell	Solyc05g008140.4	Solyc05g008140.4	0.0811431	0.355454	0.057	0.199	2.12975	2.24602e-20	9.00114e-16	up	Solyc05g008140.4	PREDICTED: histone H1-I-like [Nicotiana sylvestris]	-	-	-	-	protein_coding
Epidermal_cell	Solyc03g114100.1	Solyc03g114100.1	0.792276	3.46557	0.368	0.721	2.12888	2.72031e-81	1.09019e-76	up	Solyc03g114100.1	PREDICTED: uncharacterized protein LOC101251567 [Solanum lycopersicum]	GO:0009536//plastid	-	GO:0009743//response to carbohydrate	-	protein_coding
Epidermal_cell	Solyc08g074682.1	co-2	0.100126	0.436754	0.048	0.126	2.12389	6.992e-10	2.80211e-05	up	co-2	polyphenol oxidase D, chloroplastic [Solanum lycopersicum]	GO:0031978//plastid thylakoid lumen	GO:0016682//oxidoreductase activity, acting on diphenols and related substances as donors, oxygen as acceptor;GO:0043169//cation binding	GO:0009807//lignan biosynthetic process;GO:0042440//pigment metabolic process	-	protein_coding
Epidermal_cell	Solyc01g006555.1	LOX2.1	0.122522	0.527736	0.08	0.256	2.10587	1.2198e-25	4.88845e-21	up	LOX2.1	lipoxygenase [Solanum lycopersicum]	-	GO:0016701//oxidoreductase activity, acting on single donors with incorporation of molecular oxygen;GO:0043169//cation binding	GO:0006633//fatty acid biosynthetic process	-	protein_coding
Epidermal_cell	Solyc07g014670.3	CYP81C13	0.103471	0.438142	0.064	0.196	2.0811	1.43402e-17	5.74696e-13	up	CYP81C13	PREDICTED: cytochrome P450 81D11-like [Solanum lycopersicum]	GO:0043231//intracellular membrane-bounded organelle	GO:0004497//monooxygenase activity;GO:0016705//oxidoreductase activity, acting on paired donors, with incorporation or reduction of molecular oxygen;GO:0046872//metal ion binding	GO:0044710//single-organism metabolic process	-	protein_coding
Epidermal_cell	Solyc09g066350.1	ERF098	0.258403	1.09343	0.153	0.295	2.08073	7.80314e-22	3.12719e-17	up	ERF098	PREDICTED: ethylene-responsive transcription factor ERF098-like [Solanum lycopersicum]	GO:0043231//intracellular membrane-bounded organelle	GO:0001071//nucleic acid binding transcription factor activity	GO:0010468//regulation of gene expression;GO:0034645//cellular macromolecule biosynthetic process	AP2-EREBP	protein_coding
Epidermal_cell	Solyc09g091600.4	At1g04770	0.0839664	0.353371	0.074	0.248	2.07199	7.90183e-25	3.16674e-20	up	At1g04770	PREDICTED: protein SULFUR DEFICIENCY-INDUCED 2 [Solanum lycopersicum]	-	-	-	-	protein_coding
Epidermal_cell	Solyc07g053240.3	MYB4	0.151566	0.631013	0.101	0.284	2.057	3.47553e-25	1.39285e-20	up	MYB4	PREDICTED: transcription factor WER-like [Solanum lycopersicum]	-	GO:0005488//binding	-	ARR-B	protein_coding
Epidermal_cell	Solyc12g010710.1	Solyc12g010710.1	0.164166	0.674871	0.08	0.228	2.03879	1.66806e-19	6.68493e-15	up	Solyc12g010710.1	hypothetical protein A4A49_26276 [Nicotiana attenuata]	-	-	-	-	protein_coding
Epidermal_cell	Solyc10g017960.2	PP2A13	0.0679782	0.276	0.058	0.179	2.01993	6.14228e-16	2.46158e-11	up	PP2A13	PREDICTED: F-box protein PP2-A13 [Solanum lycopersicum]	GO:0043231//intracellular membrane-bounded organelle	GO:0005488//binding	GO:0006950//response to stress;GO:0009746//response to hexose;GO:0032446//protein modification by small protein conjugation;GO:0034285//response to disaccharide	-	protein_coding
Epidermal_cell	Solyc06g066420.4	Solyc06g066420.4	0.364237	1.46741	0.14	0.423	2.01002	1.09041e-42	4.36994e-38	up	Solyc06g066420.4	PREDICTED: suppressor protein SRP40-like isoform X1 [Ipomoea nil]	GO:0016604//nuclear body	-	GO:0006950//response to stress;GO:0010038//response to metal ion	-	protein_coding
Epidermal_cell	Solyc02g078890.1	Solyc02g078890.1	0.203236	0.817771	0.137	0.331	2.00801	9.79882e-27	3.92697e-22	up	Solyc02g078890.1	BnaA08g25420D [Brassica napus]	-	-	-	-	protein_coding
Epidermal_cell	Solyc01g097510.4	ANN3	0.0551985	0.219797	0.048	0.14	1.99151	3.27861e-12	1.31393e-07	up	ANN3	PREDICTED: annexin D3-like isoform X2 [Solanum lycopersicum]	GO:0009536//plastid	GO:0005543//phospholipid binding;GO:0046872//metal ion binding	GO:0006970//response to osmotic stress	-	protein_coding
Epidermal_cell	Solyc03g043700.3	Solyc03g043700.3	0.0684248	0.271968	0.054	0.15	1.98927	1.47779e-11	5.92238e-07	up	Solyc03g043700.3	PREDICTED: U-box domain-containing protein 4-like isoform X1 [Solanum lycopersicum]	-	-	-	-	protein_coding
Epidermal_cell	Solyc03g121100.4	APS1	0.0878107	0.345917	0.057	0.162	1.97673	6.44687e-13	2.58365e-08	up	APS1	PREDICTED: acid phosphatase 1-like [Solanum lycopersicum]	-	-	-	-	protein_coding
Epidermal_cell	Solyc04g007250.1	Solyc04g007250.1	0.0981767	0.385808	0.073	0.208	1.97334	6.45662e-18	2.58755e-13	up	Solyc04g007250.1	PREDICTED: uncharacterized protein LOC104646739 [Solanum lycopersicum]	-	-	GO:0010033//response to organic substance;GO:0044763//single-organism cellular process;GO:0050794//regulation of cellular process;GO:0051716//cellular response to stimulus;GO:1901700//response to oxygen-containing compound	-	protein_coding
Epidermal_cell	Solyc12g014100.2	HGO	0.0593461	0.231445	0.059	0.168	1.96164	1.97139e-13	7.90056e-09	up	HGO	homogentisate 1,2-dioxygenase [Solanum lycopersicum]	GO:0044444//cytoplasmic part	GO:0016702//oxidoreductase activity, acting on single donors with incorporation of molecular oxygen, incorporation of two atoms of oxygen;GO:0043169//cation binding	GO:0006558//L-phenylalanine metabolic process;GO:0006570//tyrosine metabolic process;GO:0006625//protein targeting to peroxisome;GO:0006787//porphyrin-containing compound catabolic process;GO:0009062//fatty acid catabolic process;GO:0009746//response to hexose;GO:0019336//phenol-containing compound catabolic process;GO:0034285//response to disaccharide	-	protein_coding
Epidermal_cell	Solyc08g082990.3	OPT7	0.0839494	0.325947	0.064	0.228	1.95577	4.93328e-23	1.97706e-18	up	OPT7	PREDICTED: oligopeptide transporter 7 [Solanum lycopersicum]	GO:0031224//intrinsic component of membrane	GO:0015197//peptide transporter activity	GO:0008104//protein localization;GO:0008152//metabolic process;GO:0015833//peptide transport;GO:0044763//single-organism cellular process	-	protein_coding
Epidermal_cell	Solyc10g078360.3	fabG	0.546517	2.09834	0.229	0.528	1.94072	2.51923e-45	1.00961e-40	up	fabG	PREDICTED: 3-oxoacyl-[acyl-carrier-protein] reductase FabG-like [Solanum pennellii]	-	GO:0003824//catalytic activity	GO:0010038//response to metal ion;GO:0044710//single-organism metabolic process	-	protein_coding
Epidermal_cell	Solyc01g094940.4	At1g01540	0.0646906	0.247707	0.079	0.197	1.93536	1.88463e-15	7.55286e-11	up	At1g01540	PREDICTED: probable serine/threonine-protein kinase At1g01540 [Solanum lycopersicum]	GO:0016020//membrane;GO:0043231//intracellular membrane-bounded organelle	GO:0004702//receptor signaling protein serine/threonine kinase activity;GO:0032550//purine ribonucleoside binding	GO:0009725//response to hormone;GO:0032147//activation of protein kinase activity	-	protein_coding
Epidermal_cell	Solyc03g082375.1	RPP1A	0.260096	0.993832	0.178	0.421	1.93355	2.4554e-39	9.84027e-35	up	RPP1A	PREDICTED: 60S acidic ribosomal protein P1 [Solanum tuberosum]	GO:0005840//ribosome;GO:0016020//membrane;GO:0043231//intracellular membrane-bounded organelle	-	GO:0010467//gene expression;GO:0034645//cellular macromolecule biosynthetic process;GO:0071555//cell wall organization	-	protein_coding
Epidermal_cell	Solyc12g096460.3	Solyc12g096460.3	0.0448053	0.168645	0.056	0.137	1.90988	4.54976e-10	1.82336e-05	up	Solyc12g096460.3	PREDICTED: uncharacterized protein LOC101255571 [Solanum lycopersicum]	GO:0044464//cell part	-	GO:0006625//protein targeting to peroxisome;GO:0009062//fatty acid catabolic process;GO:0009648//photoperiodism	-	protein_coding
Epidermal_cell	Solyc07g064650.3	Solyc07g064650.3	0.117337	0.439707	0.07	0.237	1.90498	1.32056e-22	5.29229e-18	up	Solyc07g064650.3	PREDICTED: transcription repressor OFP14-like [Solanum pennellii]	-	-	-	-	protein_coding
Epidermal_cell	Solyc04g007140.1	Solyc04g007140.1	0.203105	0.752967	0.074	0.172	1.88984	2.91363e-11	1.16767e-06	up	Solyc04g007140.1	PREDICTED: protein NIM1-INTERACTING 2-like [Sesamum indicum]	-	-	-	-	protein_coding
Epidermal_cell	Solyc05g007895.1	MPSR1	0.0697799	0.255155	0.04	0.127	1.86899	2.36252e-11	9.46802e-07	up	MPSR1	PREDICTED: E3 ubiquitin-protein ligase RING1 [Solanum lycopersicum]	-	GO:0003824//catalytic activity;GO:0046914//transition metal ion binding	GO:0000302//response to reactive oxygen species;GO:0007165//signal transduction;GO:0009642//response to light intensity;GO:0010243//response to organonitrogen compound;GO:0033554//cellular response to stress;GO:0044267//cellular protein metabolic process;GO:0061024//membrane organization	-	protein_coding
Epidermal_cell	Solyc02g089630.3	POX2	0.260348	0.945831	0.145	0.397	1.86074	9.95659e-36	3.9902e-31	up	POX2	PREDICTED: proline dehydrogenase 2, mitochondrial-like [Solanum lycopersicum]	GO:0043231//intracellular membrane-bounded organelle	GO:0016645//oxidoreductase activity, acting on the CH-NH group of donors	GO:0001101//response to acid chemical;GO:0006536//glutamate metabolic process;GO:0006560//proline metabolic process;GO:0006605//protein targeting;GO:0006950//response to stress;GO:0009404//toxin metabolic process;GO:0009694//jasmonic acid metabolic process;GO:0009755//hormone-mediated signaling pathway;GO:0014070//response to organic cyclic compound;GO:0043067//regulation of programmed cell death…	-	protein_coding
Epidermal_cell	Solyc09g047900.2	dhmA	0.0531378	0.192902	0.054	0.16	1.8581	3.45329e-13	1.38394e-08	up	dhmA	PREDICTED: haloalkane dehalogenase isoform X2 [Solanum pennellii]	GO:0009536//plastid	GO:0019120//hydrolase activity, acting on acid halide bonds, in C-halide compounds	GO:0009451//RNA modification	-	protein_coding
Epidermal_cell	Solyc09g090380.1	Solyc09g090380.1	0.0649205	0.235422	0.056	0.157	1.85689	1.02827e-12	4.12089e-08	up	Solyc09g090380.1	PREDICTED: uncharacterized protein LOC101257706 [Solanum lycopersicum]	GO:0043231//intracellular membrane-bounded organelle	-	GO:0010243//response to organonitrogen compound	-	protein_coding
Epidermal_cell	Solyc01g103590.4	Solyc01g103590.4	0.598921	2.14879	0.232	0.574	1.84291	1.48753e-56	5.96144e-52	up	Solyc01g103590.4	PREDICTED: virulence protein STM3117-like [Nicotiana tabacum]	-	GO:0003824//catalytic activity	-	-	protein_coding
Epidermal_cell	Solyc04g010250.3	CSE	0.686312	2.45738	0.267	0.606	1.84004	2.55575e-60	1.02424e-55	up	CSE	PREDICTED: caffeoylshikimate esterase [Solanum lycopersicum]	GO:0044424//intracellular part	GO:0003824//catalytic activity	GO:0009664//plant-type cell wall organization;GO:0030001//metal ion transport	-	protein_coding
Epidermal_cell	Solyc04g080580.3	iolC1	0.0429802	0.153945	0.044	0.105	1.83825	4.94008e-07	0.0197979	up	iolC1	PREDICTED: uncharacterized sugar kinase slr0537 [Solanum pennellii]	-	GO:0016772//transferase activity, transferring phosphorus-containing groups	GO:0006796//phosphate-containing compound metabolic process;GO:0044238//primary metabolic process;GO:0071704//organic substance metabolic process	-	protein_coding
Epidermal_cell	Solyc04g072035.1	IP5P3	0.108965	0.389654	0.074	0.265	1.83737	4.43879e-27	1.77889e-22	up	IP5P3	PREDICTED: inositol-1,4,5-triphosphate-5-phosphatase isoform X2 [Solanum lycopersicum]	GO:0044424//intracellular part	-	GO:0043647//inositol phosphate metabolic process;GO:0044723//single-organism carbohydrate metabolic process	-	protein_coding
Epidermal_cell	Solyc01g111600.3	HIPP26	0.101044	0.361231	0.085	0.223	1.83691	6.51287e-18	2.6101e-13	up	HIPP26	PREDICTED: heavy metal-associated isoprenylated plant protein 26-like [Solanum lycopersicum]	GO:0005911//cell-cell junction;GO:0031090//organelle membrane;GO:0043231//intracellular membrane-bounded organelle	GO:0043169//cation binding	GO:0006812//cation transport	-	protein_coding
Epidermal_cell	Solyc01g150152.1	Solyc01g150152.1	0.043557	0.154382	0.049	0.131	1.82316	3.25465e-10	1.30433e-05	up	Solyc01g150152.1	protein RARE-COLD-INDUCIBLE 2A-like [Solanum lycopersicum]	-	-	-	-	protein_coding
Epidermal_cell	Solyc03g119980.3	CSE	0.0520675	0.179309	0.064	0.149	1.78203	1.88835e-10	7.56776e-06	up	CSE	PREDICTED: caffeoylshikimate esterase [Solanum lycopersicum]	GO:0005911//cell-cell junction;GO:0016020//membrane;GO:0043231//intracellular membrane-bounded organelle	GO:0004620//phospholipase activity;GO:0016411//acylglycerol O-acyltransferase activity	GO:0000302//response to reactive oxygen species;GO:0009699//phenylpropanoid biosynthetic process;GO:0010038//response to metal ion	-	protein_coding
Epidermal_cell	Solyc06g075170.1	Solyc06g075170.1	0.178317	0.611671	0.091	0.236	1.77774	4.67398e-17	1.87314e-12	up	Solyc06g075170.1	Senescence regulator [Cynara cardunculus var. scolymus] [Cynara cardunculus]	GO:0043231//intracellular membrane-bounded organelle	-	-	-	protein_coding
Epidermal_cell	Solyc03g031830.1	Solyc03g031830.1	0.0575781	0.196099	0.073	0.143	1.76623	6.20237e-11	2.48566e-06	up	Solyc03g031830.1	PREDICTED: uncharacterized protein LOC101265899 [Solanum lycopersicum]	-	GO:0005515//protein binding;GO:0046914//transition metal ion binding	-	-	protein_coding
Epidermal_cell	Solyc11g011610.2	At1g79260	0.243343	0.824947	0.227	0.459	1.76089	2.97345e-35	1.19164e-30	up	At1g79260	PREDICTED: UPF0678 fatty acid-binding protein-like protein At1g79260 [Solanum lycopersicum]	GO:0009536//plastid	-	GO:0051234//establishment of localization	-	protein_coding
Epidermal_cell	Solyc12g098430.2	ARPC4	0.0445004	0.150264	0.043	0.108	1.75334	2.28013e-07	0.00913783	up	ARPC4	PREDICTED: actin-related protein 2/3 complex subunit 4 isoform X2 [Solanum lycopersicum]	GO:0005856//cytoskeleton;GO:0043234//protein complex	GO:0005488//binding	GO:0032989//cellular component morphogenesis;GO:0045010//actin nucleation	-	protein_coding
Epidermal_cell	Solyc07g006620.4	At5g57670	0.0555525	0.187178	0.042	0.148	1.75066	7.95755e-14	3.18907e-09	up	At5g57670	PREDICTED: probable receptor-like serine/threonine-protein kinase At5g57670 isoform X1 [Solanum lycopersicum]	GO:0044464//cell part	GO:0004672//protein kinase activity;GO:0032550//purine ribonucleoside binding	GO:0006464//cellular protein modification process;GO:0006796//phosphate-containing compound metabolic process;GO:0010033//response to organic substance	-	protein_coding
Epidermal_cell	Solyc04g024430.3	Solyc04g024430.3	0.112102	0.376593	0.074	0.236	1.74729	5.80959e-22	2.32825e-17	up	Solyc04g024430.3	-	-	-	-	-	protein_coding
Epidermal_cell	Solyc03g006490.3	Solyc03g006490.3	2.05184	6.87015	0.557	0.871	1.74337	1.1195e-87	4.48652e-83	up	Solyc03g006490.3	glutaminase domain-containing protein [Solanum lycopersicum]	GO:0005911//cell-cell junction;GO:0009536//plastid;GO:0016020//membrane	GO:0005488//binding	GO:0006950//response to stress;GO:0009746//response to hexose;GO:0009863//salicylic acid mediated signaling pathway;GO:0034285//response to disaccharide;GO:0042743//hydrogen peroxide metabolic process	-	protein_coding
Epidermal_cell	Solyc07g018220.3	yipf6	0.040717	0.136239	0.057	0.114	1.73995	9.27156e-08	0.00371567	up	yipf6	PREDICTED: protein YIPF6 homolog [Solanum lycopersicum]	GO:0031224//intrinsic component of membrane	-	-	-	protein_coding
Epidermal_cell	Solyc01g005730.3	HCR9-0	0.0677834	0.226048	0.042	0.13	1.73614	7.88017e-11	3.15806e-06	up	HCR9-0	PREDICTED: receptor-like protein 12 isoform X1 [Solanum pennellii]	-	-	-	-	protein_coding
Epidermal_cell	Solyc06g071050.4	HIR1	0.12181	0.398783	0.096	0.266	1.71015	5.65075e-21	2.2646e-16	up	HIR1	PREDICTED: hypersensitive-induced response protein 1 [Solanum lycopersicum]	GO:0005911//cell-cell junction;GO:0009536//plastid;GO:0031090//organelle membrane	GO:0019901//protein kinase binding	-	-	protein_coding
Epidermal_cell	Solyc02g077760.2	Solyc02g077760.2	0.164901	0.53933	0.145	0.336	1.70896	5.15859e-26	2.06736e-21	up	Solyc02g077760.2	-	-	-	-	-	protein_coding
Epidermal_cell	Solyc04g072032.1	At2g39960	0.104224	0.340936	0.072	0.246	1.70885	9.93267e-24	3.98062e-19	up	At2g39960	PREDICTED: probable signal peptidase complex subunit 2 [Solanum lycopersicum]	GO:0031224//intrinsic component of membrane	GO:0016787//hydrolase activity	GO:0016485//protein processing	-	protein_coding
Epidermal_cell	Solyc09g065620.3	CLH2	0.128316	0.416601	0.056	0.211	1.69819	7.06265e-22	2.83043e-17	up	CLH2	PREDICTED: chlorophyllase-2, chloroplastic isoform X1 [Solanum lycopersicum]	GO:0009536//plastid	GO:0052689//carboxylic ester hydrolase activity	GO:0006787//porphyrin-containing compound catabolic process;GO:0006952//defense response;GO:0007165//signal transduction;GO:0009617//response to bacterium;GO:0009620//response to fungus;GO:0031323//regulation of cellular metabolic process;GO:0044260//cellular macromolecule metabolic process;GO:0060255//regulation of macromolecule metabolic process;GO:0071229//cellular response to acid chemical;GO…	-	protein_coding
Epidermal_cell	Solyc03g121040.4	At3g21360	0.0943059	0.305159	0.075	0.181	1.69308	1.24742e-12	4.99916e-08	up	At3g21360	PREDICTED: clavaminate synthase-like protein At3g21360 [Solanum lycopersicum]	GO:0043231//intracellular membrane-bounded organelle	GO:0003824//catalytic activity;GO:0043169//cation binding	GO:0044710//single-organism metabolic process	-	protein_coding
Epidermal_cell	Solyc02g092890.1	Solyc02g092890.1	0.212651	0.683681	0.08	0.168	1.68437	5.4611e-09	0.000218859	up	Solyc02g092890.1	hypothetical protein A4A49_26459 [Nicotiana attenuata]	-	-	-	-	protein_coding
Epidermal_cell	Solyc03g082400.3	CID12	0.04597	0.147266	0.07	0.13	1.6775	1.04305e-09	4.18013e-05	up	CID12	PREDICTED: polyadenylate-binding protein-interacting protein 12-like [Solanum lycopersicum]	GO:0043231//intracellular membrane-bounded organelle	GO:0003676//nucleic acid binding	GO:0009072//aromatic amino acid family metabolic process	-	protein_coding
Epidermal_cell	Solyc04g077860.4	DAD2	0.170391	0.544368	0.127	0.275	1.67515	2.00389e-17	8.03079e-13	up	DAD2	PREDICTED: probable strigolactone esterase DAD2 [Solanum lycopersicum]	GO:0005737//cytoplasm	GO:0016788//hydrolase activity, acting on ester bonds	GO:0001763//morphogenesis of a branching structure;GO:0006812//cation transport;GO:0009639//response to red or far red light;GO:0009699//phenylpropanoid biosynthetic process;GO:0016106//sesquiterpenoid biosynthetic process	-	protein_coding
Epidermal_cell	Solyc09g092480.1	UGT75C1	0.356296	1.12948	0.185	0.391	1.66423	4.93264e-26	1.97681e-21	up	UGT75C1	PREDICTED: crocetin glucosyltransferase, chloroplastic-like [Solanum lycopersicum]	-	GO:0016757//transferase activity, transferring glycosyl groups	-	-	protein_coding
Epidermal_cell	Solyc01g080020.2	GIP2	0.46652	1.47505	0.239	0.54	1.66054	6.74469e-47	2.703e-42	up	GIP2	PREDICTED: basic 7S globulin-like [Solanum lycopersicum]	-	-	-	-	protein_coding
Epidermal_cell	Solyc09g089870.3	BHLH104	0.0414529	0.130743	0.043	0.11	1.65482	1.72281e-07	0.00690433	up	BHLH104	PREDICTED: transcription factor bHLH104 [Solanum lycopersicum]	GO:0043231//intracellular membrane-bounded organelle	GO:0001071//nucleic acid binding transcription factor activity;GO:0003676//nucleic acid binding;GO:0005515//protein binding	GO:0010468//regulation of gene expression;GO:0034645//cellular macromolecule biosynthetic process	bHLH	protein_coding
Epidermal_cell	Solyc10g085200.2	ACX4	0.0963795	0.300648	0.077	0.239	1.64026	4.30472e-21	1.72516e-16	up	ACX4	PREDICTED: acyl-coenzyme A oxidase 4, peroxisomal isoform X1 [Solanum lycopersicum]	GO:0005777//peroxisome	GO:0000166//nucleotide binding;GO:0016634//oxidoreductase activity, acting on the CH-CH group of donors, oxygen as acceptor	GO:0003006//developmental process involved in reproduction;GO:0006625//protein targeting to peroxisome;GO:0009057//macromolecule catabolic process;GO:0009062//fatty acid catabolic process	-	protein_coding
Epidermal_cell	Solyc11g072140.3	WAK1	0.131594	0.410057	0.087	0.147	1.63898	8.1046e-08	0.003248	up	WAK1	PREDICTED: wall-associated receptor kinase 3-like [Solanum lycopersicum]	-	GO:0004672//protein kinase activity;GO:0005488//binding	GO:0016310//phosphorylation	-	protein_coding
Epidermal_cell	Solyc09g007920.4	PAL5	4.84084	15.046	0.707	0.948	1.63602	9.2783e-114	3.71837e-109	up	PAL5	phenylalanine ammonia-lyase 3 [Solanum lycopersicum]	GO:0044424//intracellular part	GO:0005488//binding;GO:0016841//ammonia-lyase activity	GO:0006558//L-phenylalanine metabolic process;GO:0006575//cellular modified amino acid metabolic process;GO:0006595//polyamine metabolic process;GO:0009411//response to UV;GO:0009414//response to water deprivation;GO:0009696//salicylic acid metabolic process;GO:0009699//phenylpropanoid biosynthetic process;GO:0009808//lignin metabolic process;GO:0009891//positive regulation of biosynthetic proces…	-	protein_coding
Epidermal_cell	Solyc12g014400.3	cnot9	0.240642	0.746617	0.19	0.43	1.63307	1.10021e-32	4.40922e-28	up	cnot9	PREDICTED: cell differentiation protein RCD1 homolog [Solanum pennellii]	GO:0043231//intracellular membrane-bounded organelle	-	GO:0044707//single-multicellular organism process	-	protein_coding
Epidermal_cell	Solyc09g064940.2	BH0283	0.209737	0.646953	0.135	0.293	1.62462	1.53164e-17	6.13819e-13	up	BH0283	PREDICTED: uncharacterized isomerase BH0283 [Solanum pennellii]	GO:0043231//intracellular membrane-bounded organelle	-	GO:0008152//metabolic process	-	protein_coding
Epidermal_cell	Solyc02g092760.3	KAI2	0.0604312	0.186455	0.047	0.14	1.62385	2.23204e-11	8.94513e-07	up	KAI2	PREDICTED: probable esterase KAI2 [Solanum lycopersicum]	GO:0044444//cytoplasmic part	GO:0016788//hydrolase activity, acting on ester bonds	GO:0009411//response to UV;GO:0009639//response to red or far red light;GO:0009812//flavonoid metabolic process;GO:0034285//response to disaccharide;GO:0044249//cellular biosynthetic process;GO:0044707//single-multicellular organism process;GO:0044711//single-organism biosynthetic process;GO:0044763//single-organism cellular process;GO:0044767//single-organism developmental process;GO:1901362//or…	-	protein_coding
Epidermal_cell	Solyc08g083110.4	MGL	0.0804013	0.247862	0.062	0.137	1.62304	5.56623e-08	0.00223072	up	MGL	PREDICTED: methionine gamma-lyase [Solanum lycopersicum]	GO:0009536//plastid	GO:0016765//transferase activity, transferring alkyl or aryl (other than methyl) groups;GO:0016846//carbon-sulfur lyase activity;GO:0043168//anion binding	GO:0009087//methionine catabolic process;GO:0009267//cellular response to starvation;GO:0009414//response to water deprivation;GO:0051260//protein homooligomerization	-	protein_coding
Epidermal_cell	Solyc12g019300.2	At2g31810	0.0558043	0.171218	0.059	0.132	1.61564	8.35189e-08	0.0033471	up	At2g31810	PREDICTED: acetolactate synthase small subunit 1, chloroplastic [Solanum lycopersicum]	GO:0009536//plastid	GO:0031406//carboxylic acid binding;GO:0070566//adenylyltransferase activity	GO:0006006//glucose metabolic process;GO:0006549//isoleucine metabolic process;GO:0006573//valine metabolic process;GO:0006996//organelle organization;GO:0008652//cellular amino acid biosynthetic process;GO:0031123//RNA 3'-end processing;GO:0051603//proteolysis involved in cellular protein catabolic process	-	protein_coding
Epidermal_cell	Solyc11g011160.1	HMGIY2	0.0995722	0.304196	0.096	0.242	1.61021	1.2667e-16	5.07642e-12	up	HMGIY2	PREDICTED: HMG-Y-related protein A-like [Solanum lycopersicum]	GO:0000785//chromatin;GO:0043231//intracellular membrane-bounded organelle	GO:0003676//nucleic acid binding	GO:0009987//cellular process	-	protein_coding
Epidermal_cell	Solyc11g062190.2	ANT	1.72288	5.2508	0.581	0.887	1.60766	6.64178e-127	2.66176e-122	up	ANT	ADP, ATP carrier protein, mitochondrial-like [Solanum lycopersicum]	GO:0009526//plastid envelope;GO:0019866//organelle inner membrane;GO:0030312//external encapsulating structure;GO:0031224//intrinsic component of membrane;GO:0043232//intracellular non-membrane-bounded organelle	GO:0005347//ATP transmembrane transporter activity;GO:0046914//transition metal ion binding	GO:0006006//glucose metabolic process;GO:0006605//protein targeting;GO:0006862//nucleotide transport;GO:0006865//amino acid transport;GO:0006996//organelle organization;GO:0009814//defense response, incompatible interaction;GO:0015672//monovalent inorganic cation transport;GO:0016482//cytoplasmic transport;GO:0019941//modification-dependent protein catabolic process;GO:0033554//cellular response …	-	protein_coding
Epidermal_cell	Solyc07g008020.3	Solyc07g008020.3	0.0700588	0.212713	0.051	0.127	1.60089	1.9467e-08	0.000780158	up	Solyc07g008020.3	-	-	-	-	-	protein_coding
Epidermal_cell	Solyc01g073710.2	Solyc01g073710.2	0.32267	0.976747	0.257	0.456	1.59763	2.50535e-29	1.00404e-24	up	Solyc01g073710.2	calcium-binding EF hand family protein [Populus trichocarpa]	GO:0043231//intracellular membrane-bounded organelle;GO:0044444//cytoplasmic part	GO:0046872//metal ion binding	-	-	protein_coding
Epidermal_cell	Solyc01g005440.4	TIFY6B	1.75198	5.29853	0.59	0.885	1.59655	2.41137e-123	9.66381e-119	up	TIFY6B	jasmonate ZIM-domain protein 3 [Solanum lycopersicum]	-	-	-	Tify	protein_coding
Epidermal_cell	Solyc02g065540.3	rnf-5	0.210391	0.6353	0.158	0.289	1.59391	4.84812e-16	1.94293e-11	up	rnf-5	PREDICTED: E3 ubiquitin-protein ligase RNF185-like [Solanum lycopersicum]	-	GO:0046914//transition metal ion binding	-	-	protein_coding
Epidermal_cell	Solyc09g011670.4	Solyc09g011670.4	0.124295	0.374737	0.11	0.179	1.59134	3.10215e-10	1.24322e-05	up	Solyc09g011670.4	PREDICTED: universal stress protein PHOS32-like [Solanum lycopersicum]	GO:0005911//cell-cell junction	GO:0003824//catalytic activity	GO:0050896//response to stimulus	-	protein_coding
Epidermal_cell	Solyc07g007860.1	TPRP-F1	0.147898	0.442166	0.119	0.212	1.57934	4.77147e-11	1.91221e-06	up	TPRP-F1	PREDICTED: 36.4 kDa proline-rich protein-like [Solanum lycopersicum]	GO:0005576//extracellular region;GO:0005911//cell-cell junction;GO:0044434//chloroplast part	GO:0005488//binding;GO:0016787//hydrolase activity	GO:0019538//protein metabolic process	-	protein_coding
Epidermal_cell	Solyc02g087770.3	GALM	0.166558	0.496685	0.125	0.273	1.57573	1.32056e-17	5.29229e-13	up	GALM	PREDICTED: aldose 1-epimerase-like [Solanum lycopersicum]	GO:0043231//intracellular membrane-bounded organelle	GO:0016853//isomerase activity	GO:0005975//carbohydrate metabolic process	-	protein_coding
Epidermal_cell	Solyc12g088870.1	Solyc12g088870.1	0.0654501	0.194904	0.042	0.122	1.57283	1.73987e-09	6.9727e-05	up	Solyc12g088870.1	-	-	-	-	-	protein_coding
Epidermal_cell	Solyc09g074280.1	Solyc09g074280.1	0.10619	0.312834	0.098	0.185	1.55785	7.55188e-11	3.02649e-06	up	Solyc09g074280.1	PREDICTED: ankyrin repeat, PH and SEC7 domain containing protein secG-like [Solanum pennellii]	-	-	-	-	protein_coding
Epidermal_cell	Solyc10g078340.2	SCAB3	0.0845715	0.246991	0.074	0.186	1.54509	2.97871e-12	1.19375e-07	up	SCAB3	PREDICTED: stomatal closure-related actin-binding protein 3 [Solanum lycopersicum]	-	-	GO:0044763//single-organism cellular process;GO:0050789//regulation of biological process	-	protein_coding
Epidermal_cell	Solyc12g049400.2	TIFY10B	0.157151	0.458391	0.088	0.229	1.54382	8.83944e-16	3.54249e-11	up	TIFY10B	PREDICTED: protein TIFY 10b-like [Solanum lycopersicum]	GO:0043231//intracellular membrane-bounded organelle	GO:0005488//binding	GO:0006952//defense response;GO:0009617//response to bacterium;GO:0009620//response to fungus;GO:0009628//response to abiotic stimulus;GO:0009755//hormone-mediated signaling pathway;GO:0009863//salicylic acid mediated signaling pathway;GO:0035556//intracellular signal transduction;GO:0043067//regulation of programmed cell death;GO:0044237//cellular metabolic process;GO:0044710//single-organism me…	Tify	protein_coding
Epidermal_cell	Solyc03g006030.4	XA21	0.0494991	0.144336	0.051	0.11	1.54204	3.23112e-06	0.12949	up	XA21	PREDICTED: probable LRR receptor-like serine/threonine-protein kinase At3g47570 [Solanum lycopersicum]	-	GO:0016772//transferase activity, transferring phosphorus-containing groups	-	-	protein_coding
Epidermal_cell	Solyc11g069680.1	ASAT3	0.0804698	0.234248	0.07	0.132	1.54034	1.26029e-07	0.00505072	up	ASAT3	PREDICTED: acylsugar acyltransferase 3-like [Solanum lycopersicum]	-	GO:0003824//catalytic activity	-	-	protein_coding
Epidermal_cell	Solyc02g070040.1	Solyc02g070040.1	0.103653	0.30157	0.062	0.13	1.53981	1.39284e-06	0.0558195	up	Solyc02g070040.1	ethylene-responsive nuclear protein [Solanum lycopersicum]	-	-	-	-	protein_coding
Epidermal_cell	Solyc10g076250.2	At3g08860	0.118288	0.341855	0.101	0.234	1.53028	8.70534e-16	3.48875e-11	up	At3g08860	PREDICTED: alanine--glyoxylate aminotransferase 2 homolog 2, mitochondrial-like [Solanum lycopersicum]	GO:0043231//intracellular membrane-bounded organelle	GO:0008483//transaminase activity;GO:0043168//anion binding	GO:0009827//plant-type cell wall modification;GO:0031669//cellular response to nutrient levels;GO:0043094//cellular metabolic compound salvage;GO:0044767//single-organism developmental process	-	protein_coding
Epidermal_cell	Solyc03g111710.3	BT1	1.32208	3.81246	0.407	0.718	1.52784	2.9736e-54	1.1917e-49	up	BT1	PREDICTED: BTB/POZ and TAZ domain-containing protein 1 [Solanum lycopersicum]	GO:0043231//intracellular membrane-bounded organelle	GO:0005515//protein binding;GO:0046914//transition metal ion binding;GO:0090595//acetyl-CoA:L-lysine N6-acetyltransferase	GO:0000302//response to reactive oxygen species;GO:0001101//response to acid chemical;GO:0006970//response to osmotic stress;GO:0009755//hormone-mediated signaling pathway;GO:0009756//carbohydrate mediated signaling;GO:0010468//regulation of gene expression;GO:0016570//histone modification;GO:0032446//protein modification by small protein conjugation;GO:0045740//positive regulation of DNA replica…	TAZ	protein_coding
Epidermal_cell	Solyc06g008620.1	Solyc06g008620.1	0.443057	1.27552	0.185	0.308	1.52531	2.66012e-17	1.06607e-12	up	Solyc06g008620.1	PREDICTED: uncharacterized protein LOC101247825 [Solanum lycopersicum]	GO:0005618//cell wall;GO:0031090//organelle membrane;GO:0043231//intracellular membrane-bounded organelle	-	GO:0006089//lactate metabolic process;GO:0009404//toxin metabolic process;GO:0009755//hormone-mediated signaling pathway;GO:0014070//response to organic cyclic compound	-	protein_coding
Epidermal_cell	Solyc09g075140.3	CSE	0.115978	0.332681	0.084	0.227	1.51948	1.90124e-17	7.6194e-13	up	CSE	PREDICTED: caffeoylshikimate esterase isoform X2 [Solanum lycopersicum]	GO:0016020//membrane	GO:0016298//lipase activity	-	-	protein_coding
Epidermal_cell	Solyc09g075890.3	Solyc09g075890.3	1.41228	4.0423	0.498	0.814	1.51708	5.11056e-74	2.04811e-69	up	Solyc09g075890.3	HAD-superfamily hydrolase, subfamily IA, variant 3 [Corchorus olitorius]	-	GO:0003824//catalytic activity	GO:0001101//response to acid chemical;GO:0015698//inorganic anion transport	-	protein_coding
Epidermal_cell	Solyc03g117810.4	ABCI17	0.0928773	0.263215	0.079	0.179	1.50184	3.71595e-10	1.4892e-05	up	ABCI17	PREDICTED: ABC transporter I family member 17 [Solanum lycopersicum]	GO:0031090//organelle membrane;GO:0043231//intracellular membrane-bounded organelle;GO:0044444//cytoplasmic part	GO:0015114//phosphate ion transmembrane transporter activity;GO:0015405//P-P-bond-hydrolysis-driven transmembrane transporter activity;GO:0016887//ATPase activity;GO:0032550//purine ribonucleoside binding	GO:0006817//phosphate ion transport	-	protein_coding
Epidermal_cell	Solyc05g005160.3	ACLA-2	0.475711	1.34304	0.313	0.536	1.49715	5.03383e-37	2.01736e-32	up	ACLA-2	PREDICTED: ATP-citrate synthase alpha chain protein 2 [Solanum lycopersicum]	GO:0043234//protein complex;GO:0044444//cytoplasmic part	GO:0032550//purine ribonucleoside binding;GO:0046912//transferase activity, transferring acyl groups, acyl groups converted into alkyl on transfer	GO:0000097//sulfur amino acid biosynthetic process;GO:0005982//starch metabolic process;GO:0006084//acetyl-CoA metabolic process;GO:0006605//protein targeting;GO:0006631//fatty acid metabolic process;GO:0006779//porphyrin-containing compound biosynthetic process;GO:0008361//regulation of cell size;GO:0009826//unidimensional cell growth;GO:0009909//regulation of flower development;GO:0016109//tetr…	-	protein_coding
Epidermal_cell	Solyc05g052230.1	Solyc05g052230.1	0.06921	0.194284	0.068	0.137	1.48777	1.19672e-07	0.00479596	up	Solyc05g052230.1	PREDICTED: uncharacterized protein LOC107018461 [Solanum pennellii]	-	-	-	-	protein_coding
Epidermal_cell	Solyc01g079200.4	GA2OX2	0.745759	2.08767	0.242	0.453	1.48499	4.54359e-25	1.82089e-20	up	GA2OX2	gibberellin 2-oxidase [Solanum lycopersicum]	-	GO:0043169//cation binding;GO:0045543//gibberellin 2-beta-dioxygenase activity	GO:0009408//response to heat;GO:0009416//response to light stimulus;GO:0009685//gibberellin metabolic process	-	protein_coding
Epidermal_cell	Solyc11g066470.1	Solyc11g066470.1	0.132927	0.372009	0.105	0.265	1.48401	3.14228e-18	1.2593e-13	up	Solyc11g066470.1	-	-	-	-	-	protein_coding
Epidermal_cell	Solyc12g011440.2	At1g29970	0.218222	0.609953	0.193	0.387	1.48248	1.94246e-25	7.7846e-21	up	At1g29970	PREDICTED: 60S ribosomal protein L18a-like protein [Solanum lycopersicum]	-	GO:0005488//binding	GO:0006605//protein targeting	-	protein_coding
Epidermal_cell	Solyc03g005110.3	Solyc03g005110.3	0.0840498	0.234693	0.08	0.197	1.48036	2.53959e-13	1.01777e-08	up	Solyc03g005110.3	PREDICTED: UPF0725 protein At1g02770-like [Solanum pennellii]	-	-	-	-	protein_coding
Epidermal_cell	Solyc07g049530.3	ACO1	2.70759	7.49339	0.522	0.816	1.46857	1.33218e-56	5.33883e-52	up	ACO1	1-aminocyclopropane-1-carboxylate oxidase 1 [Solanum lycopersicum]	-	GO:0016641//oxidoreductase activity, acting on the CH-NH2 group of donors, oxygen as acceptor;GO:0016705//oxidoreductase activity, acting on paired donors, with incorporation or reduction of molecular oxygen;GO:0019842//vitamin binding;GO:0043169//cation binding	GO:0006950//response to stress;GO:0007275//multicellular organism development;GO:0009692//ethylene metabolic process;GO:0044710//single-organism metabolic process	-	protein_coding
Epidermal_cell	Solyc01g079530.4	SUD1	0.562461	1.5532	0.314	0.568	1.46525	3.03061e-37	1.21455e-32	up	SUD1	PREDICTED: E3 ubiquitin-protein ligase MARCH8 [Capsicum annuum]	GO:0016020//membrane	-	-	-	protein_coding
Epidermal_cell	Solyc03g025640.2	CYP714C2	0.448834	1.23842	0.146	0.29	1.46405	2.85495e-14	1.14415e-09	up	CYP714C2	PREDICTED: cytokinin hydroxylase [Solanum lycopersicum]	-	GO:0016634//oxidoreductase activity, acting on the CH-CH group of donors, oxygen as acceptor;GO:0046906//tetrapyrrole binding;GO:0046914//transition metal ion binding	GO:0044710//single-organism metabolic process	-	protein_coding
Epidermal_cell	Solyc11g071830.2	DNAJ1	0.282877	0.779707	0.129	0.222	1.46243	9.04919e-11	3.62655e-06	up	DNAJ1	PREDICTED: dnaJ protein homolog [Solanum lycopersicum]	-	-	-	-	protein_coding
Epidermal_cell	Solyc10g086560.3	FHY1	0.193275	0.531152	0.166	0.33	1.458	1.19146e-20	4.77491e-16	up	FHY1	PREDICTED: protein FAR-RED-ELONGATED HYPOCOTYL 1-LIKE isoform X1 [Solanum lycopersicum]	GO:0005737//cytoplasm;GO:0016604//nuclear body	GO:0005488//binding	GO:0008152//metabolic process;GO:0009639//response to red or far red light;GO:0072595//maintenance of protein localization in organelle	-	protein_coding
Epidermal_cell	Solyc12g007170.3	AIM1	0.303093	0.832458	0.185	0.352	1.45731	2.86858e-19	1.14961e-14	up	AIM1	PREDICTED: peroxisomal fatty acid beta-oxidation multifunctional protein AIM1 [Solanum lycopersicum]	GO:0005911//cell-cell junction;GO:0009536//plastid;GO:0030312//external encapsulating structure;GO:0042579//microbody	GO:0016616//oxidoreductase activity, acting on the CH-OH group of donors, NAD or NADP as acceptor;GO:0016836//hydro-lyase activity;GO:0016856//racemase and epimerase activity, acting on hydroxy acids and derivatives;GO:0016863//intramolecular oxidoreductase activity, transposing C=C bonds;GO:0048037//cofactor binding	GO:0009062//fatty acid catabolic process;GO:0009694//jasmonic acid metabolic process;GO:0090567//reproductive shoot system development	-	protein_coding
Epidermal_cell	Solyc07g007260.4	Solyc07g007260.4	0.183683	0.503093	0.115	0.233	1.45311	7.8007e-13	3.12621e-08	up	Solyc07g007260.4	-	-	-	-	-	protein_coding
Epidermal_cell	Solyc01g097550.4	ANN4	0.179321	0.490265	0.077	0.18	1.45051	7.19264e-11	2.88252e-06	up	ANN4	PREDICTED: annexin D4-like [Solanum lycopersicum]	GO:0005911//cell-cell junction;GO:0009536//plastid	GO:0005543//phospholipid binding;GO:0046872//metal ion binding	GO:0001101//response to acid chemical;GO:0006970//response to osmotic stress;GO:0030001//metal ion transport;GO:0044260//cellular macromolecule metabolic process;GO:0044763//single-organism cellular process;GO:0090304//nucleic acid metabolic process;GO:1901576//organic substance biosynthetic process	-	protein_coding
Epidermal_cell	Solyc02g069800.1	CXE15	1.08185	2.9503	0.24	0.423	1.44728	5.47609e-20	2.1946e-15	up	CXE15	Abhydrolase superfamily protein [Solanum lycopersicum]	-	GO:0003824//catalytic activity	-	-	protein_coding
Epidermal_cell	Solyc04g077970.4	APT1	1.03916	2.83087	0.467	0.759	1.44573	5.6209e-59	2.25263e-54	up	APT1	PREDICTED: adenine phosphoribosyltransferase 1-like [Solanum pennellii]	GO:0005618//cell wall;GO:0009532//plastid stroma;GO:0016020//membrane	GO:0016763//transferase activity, transferring pentosyl groups	GO:0006006//glucose metabolic process;GO:0006090//pyruvate metabolic process;GO:0006166//purine ribonucleoside salvage;GO:0006970//response to osmotic stress;GO:0010038//response to metal ion;GO:0043096//purine nucleobase salvage;GO:0048511//rhythmic process	-	protein_coding
Epidermal_cell	Solyc04g072020.3	CK1	0.889246	2.41583	0.32	0.629	1.44176	1.6302e-46	6.5332e-42	up	CK1	PREDICTED: probable choline kinase 1 [Solanum lycopersicum]	GO:0005911//cell-cell junction;GO:0044424//intracellular part	GO:0016301//kinase activity;GO:0032550//purine ribonucleoside binding	GO:0001101//response to acid chemical;GO:0006656//phosphatidylcholine biosynthetic process;GO:0006950//response to stress;GO:0009694//jasmonic acid metabolic process;GO:0010243//response to organonitrogen compound;GO:0051707//response to other organism	-	protein_coding
Epidermal_cell	Solyc02g077770.3	Solyc02g077770.3	0.129946	0.352598	0.101	0.223	1.43941	3.46214e-13	1.38749e-08	up	Solyc02g077770.3	Os01g0678900, partial [Oryza sativa Japonica Group]	-	-	-	-	protein_coding
Epidermal_cell	Solyc03g007920.4	QCT	0.0816883	0.221514	0.072	0.172	1.43808	7.50075e-11	3.006e-06	up	QCT	PREDICTED: glutaminyl-peptide cyclotransferase-like [Solanum lycopersicum]	GO:0009536//plastid;GO:0044425//membrane part	GO:0016755//transferase activity, transferring amino-acyl groups	GO:0006952//defense response;GO:0009725//response to hormone;GO:0018199//peptidyl-glutamine modification	-	protein_coding
Epidermal_cell	Solyc05g052260.3	VPA0103	0.0503637	0.136221	0.075	0.102	1.43369	1.10405e-05	0.442458	up	VPA0103	PREDICTED: macro domain-containing protein VPA0103 isoform X2 [Solanum pennellii]	-	GO:0034062//RNA polymerase activity	-	-	protein_coding
Epidermal_cell	Solyc03g119540.3	COL16	0.275731	0.740454	0.141	0.38	1.42482	4.43079e-31	1.77569e-26	up	COL16	PREDICTED: zinc finger protein CONSTANS-LIKE 16-like [Solanum lycopersicum]	-	-	-	C2C2-CO-like	protein_coding
Epidermal_cell	Solyc10g079190.3	Os07g0281000	0.0519033	0.139442	0.056	0.114	1.42402	1.40366e-06	0.0562532	up	Os07g0281000	Zinc finger transcription factor 61 [Solanum lycopersicum]	-	GO:0003676//nucleic acid binding;GO:0043169//cation binding	-	-	protein_coding
Epidermal_cell	Solyc06g066440.3	HXK2	0.0890797	0.238987	0.083	0.172	1.42275	1.21218e-09	4.85791e-05	up	HXK2	hexokinase [Solanum lycopersicum]	GO:0009536//plastid;GO:0031306//intrinsic component of mitochondrial outer membrane	GO:0004396//hexokinase activity;GO:0032550//purine ribonucleoside binding;GO:0046914//transition metal ion binding	GO:0006090//pyruvate metabolic process;GO:0006833//water transport;GO:0008219//cell death;GO:0009757//hexose mediated signaling;GO:0010118//stomatal movement;GO:0016310//phosphorylation;GO:0019318//hexose metabolic process	-	protein_coding
Epidermal_cell	Solyc10g084880.3	Solyc10g084880.3	0.332869	0.891988	0.178	0.382	1.4218	2.09553e-24	8.39804e-20	up	Solyc10g084880.3	Avr9/Cf-9 rapidly elicited protein 137 [Nicotiana tabacum]	-	-	-	-	protein_coding
Epidermal_cell	Solyc05g052410.3	DREB2A	0.573374	1.53007	0.282	0.548	1.41589	3.29227e-36	1.31941e-31	up	DREB2A	ethylene-responsive transcription factor 1 [Solanum lycopersicum]	GO:0043231//intracellular membrane-bounded organelle	GO:0001071//nucleic acid binding transcription factor activity;GO:0005488//binding	GO:0010468//regulation of gene expression;GO:0034645//cellular macromolecule biosynthetic process;GO:0050896//response to stimulus	AP2-EREBP	protein_coding
Epidermal_cell	Solyc05g056170.3	PAL	0.469043	1.25127	0.185	0.325	1.41541	1.15935e-15	4.64621e-11	up	PAL	phenylalanine ammonia-lyase 2 [Solanum lycopersicum]	GO:0044424//intracellular part	GO:0016841//ammonia-lyase activity	GO:0006558//L-phenylalanine metabolic process;GO:0009699//phenylpropanoid biosynthetic process	-	protein_coding
Epidermal_cell	Solyc02g078150.4	Solyc02g078150.4	0.1492	0.398052	0.066	0.127	1.41511	3.52887e-06	0.141423	up	Solyc02g078150.4	PREDICTED: uncharacterized protein LOC107009366 [Solanum pennellii]	-	-	-	-	protein_coding
Epidermal_cell	Solyc07g042230.1	ERF016	0.161234	0.430076	0.091	0.176	1.41487	2.79262e-08	0.00111917	up	ERF016	PREDICTED: ethylene-responsive transcription factor ERF018-like [Solanum lycopersicum]	GO:0043231//intracellular membrane-bounded organelle	GO:0001071//nucleic acid binding transcription factor activity;GO:0003676//nucleic acid binding	GO:0006950//response to stress;GO:0009625//response to insect;GO:0010468//regulation of gene expression;GO:0034645//cellular macromolecule biosynthetic process;GO:0044763//single-organism cellular process;GO:0048731//system development;GO:0050794//regulation of cellular process	AP2-EREBP	protein_coding
Epidermal_cell	Solyc07g049690.3	HPL	0.109148	0.288238	0.09	0.206	1.40015	6.38415e-13	2.55851e-08	up	HPL	fatty acid hydroperoxide lyase, chloroplastic [Solanum lycopersicum]	GO:0009526//plastid envelope	GO:0016491//oxidoreductase activity;GO:0016836//hydro-lyase activity;GO:0046906//tetrapyrrole binding;GO:0046914//transition metal ion binding	GO:0006568//tryptophan metabolic process;GO:0006629//lipid metabolic process;GO:0006950//response to stress;GO:0009683//indoleacetic acid metabolic process	-	protein_coding
Epidermal_cell	Solyc06g068570.4	At1g16060	0.0580353	0.152825	0.04	0.124	1.39534	2.55253e-10	1.02295e-05	up	At1g16060	PREDICTED: AP2-like ethylene-responsive transcription factor At1g16060 isoform X3 [Solanum lycopersicum]	GO:0043231//intracellular membrane-bounded organelle	GO:0003676//nucleic acid binding;GO:0003700//transcription factor activity, sequence-specific DNA binding	GO:0001101//response to acid chemical;GO:0006355//regulation of transcription, DNA-templated;GO:0006970//response to osmotic stress;GO:0010029//regulation of seed germination;GO:0010557//positive regulation of macromolecule biosynthetic process;GO:0040007//growth;GO:0046889//positive regulation of lipid biosynthetic process	AP2-EREBP	protein_coding
Epidermal_cell	Solyc01g010020.3	CML16	0.207083	0.54301	0.161	0.277	1.39034	2.2654e-13	9.07883e-09	up	CML16	PREDICTED: probable calcium-binding protein CML15 [Solanum lycopersicum]	-	GO:0016628//oxidoreductase activity, acting on the CH-CH group of donors, NAD or NADP as acceptor;GO:0046872//metal ion binding	GO:0044710//single-organism metabolic process	-	protein_coding
Epidermal_cell	Solyc06g069120.3	Solyc06g069120.3	0.808272	2.11886	0.4	0.709	1.39026	1.56386e-56	6.26731e-52	up	Solyc06g069120.3	PREDICTED: uncharacterized protein LOC101268114 [Solanum lycopersicum]	-	-	-	-	protein_coding
Epidermal_cell	Solyc05g007260.3	Os09g0505700	0.123637	0.324085	0.115	0.264	1.38954	6.9679e-17	2.79246e-12	up	Os09g0505700	PREDICTED: ribulose-phosphate 3-epimerase, cytoplasmic isoform [Solanum lycopersicum]	-	-	-	-	protein_coding
Epidermal_cell	Solyc09g097960.3	At1g60710	0.324043	0.848931	0.132	0.222	1.38919	1.07604e-09	4.31232e-05	up	At1g60710	aldo-keto reductases superfamily protein [Solanum lycopersicum]	GO:0044444//cytoplasmic part	GO:0004033//aldo-keto reductase (NADP) activity	GO:0006006//glucose metabolic process;GO:0006090//pyruvate metabolic process;GO:0006970//response to osmotic stress;GO:0009699//phenylpropanoid biosynthetic process;GO:0009891//positive regulation of biosynthetic process;GO:0010038//response to metal ion	-	protein_coding
Epidermal_cell	Solyc02g067030.4	KIN10	0.0929387	0.240644	0.094	0.186	1.3716	1.27562e-09	5.11216e-05	up	KIN10	SNF1 protein [Solanum lycopersicum]	-	-	-	-	protein_coding
Epidermal_cell	Solyc09g090070.1	PHT1-4	0.245458	0.635158	0.155	0.31	1.37128	2.07612e-16	8.32025e-12	up	PHT1-4	phosphate transporter 1 [Solanum lycopersicum]	GO:0005911//cell-cell junction;GO:0031224//intrinsic component of membrane;GO:0043231//intracellular membrane-bounded organelle	GO:0005488//binding;GO:0015103//inorganic anion transmembrane transporter activity;GO:0015291//secondary active transmembrane transporter activity	GO:0001101//response to acid chemical;GO:0006812//cation transport;GO:0015698//inorganic anion transport;GO:0015833//peptide transport;GO:0044763//single-organism cellular process	-	protein_coding
Epidermal_cell	Solyc12g042070.3	ARF2B	0.0509436	0.131826	0.044	0.102	1.36993	4.05854e-06	0.16265	up	ARF2B	PREDICTED: auxin response factor 2 [Solanum lycopersicum]	GO:0043231//intracellular membrane-bounded organelle	GO:0001071//nucleic acid binding transcription factor activity;GO:0003677//DNA binding;GO:0005515//protein binding	GO:0001101//response to acid chemical;GO:0006355//regulation of transcription, DNA-templated;GO:0008283//cell proliferation;GO:0009755//hormone-mediated signaling pathway;GO:0009900//dehiscence;GO:0009909//regulation of flower development;GO:0010260//organ senescence;GO:0042743//hydrogen peroxide metabolic process	ARF	protein_coding
Epidermal_cell	Solyc10g083890.2	ACA7	0.117494	0.303637	0.062	0.144	1.36901	1.16593e-08	0.00046726	up	ACA7	PREDICTED: alpha carbonic anhydrase 7-like [Solanum lycopersicum]	GO:0009536//plastid;GO:0016020//membrane	GO:0016829//lyase activity;GO:0046914//transition metal ion binding	GO:0044237//cellular metabolic process;GO:0048229//gametophyte development;GO:0051707//response to other organism;GO:0070838//divalent metal ion transport;GO:0072503//cellular divalent inorganic cation homeostasis	-	protein_coding
Epidermal_cell	Solyc08g067550.1	LTP4.1	0.103823	0.267465	0.066	0.128	1.36437	4.3265e-06	0.173389	up	LTP4.1	PREDICTED: non-specific lipid-transfer protein 1 [Solanum lycopersicum]	-	-	-	-	protein_coding
Epidermal_cell	Solyc01g108910.4	MEE14	0.154318	0.397051	0.103	0.251	1.36285	3.05492e-16	1.22429e-11	up	MEE14	PREDICTED: CCG-binding protein 1 [Solanum lycopersicum]	GO:0009536//plastid	-	GO:0003006//developmental process involved in reproduction;GO:0009620//response to fungus	-	protein_coding
Epidermal_cell	Solyc06g083040.3	SCPL20	0.578376	1.4862	0.307	0.581	1.3614	2.65632e-39	1.06455e-34	up	SCPL20	wound-inducible carboxypeptidase precursor [Solanum lycopersicum]	-	GO:0004180//carboxypeptidase activity	GO:0019538//protein metabolic process	-	protein_coding
Epidermal_cell	Solyc02g083280.4	STR15	0.714212	1.8284	0.346	0.614	1.35604	1.0994e-43	4.40596e-39	up	STR15	PREDICTED: thiosulfate sulfurtransferase 16, chloroplastic isoform X2 [Solanum lycopersicum]	-	-	-	-	protein_coding
Epidermal_cell	Solyc09g011870.3	TYRAAT2	0.715829	1.83008	0.309	0.468	1.3541	1.35153e-20	5.4164e-16	up	TYRAAT2	PREDICTED: arogenate dehydrogenase 2, chloroplastic-like [Solanum lycopersicum]	GO:0009536//plastid	GO:0016628//oxidoreductase activity, acting on the CH-CH group of donors, NAD or NADP as acceptor	GO:0006566//threonine metabolic process;GO:0006570//tyrosine metabolic process;GO:0008652//cellular amino acid biosynthetic process	-	protein_coding
Epidermal_cell	Solyc01g091210.3	trpt1	0.0758863	0.194076	0.079	0.146	1.35356	4.12312e-07	0.0165238	up	trpt1	PREDICTED: tRNA 2'-phosphotransferase 1 [Solanum lycopersicum]	GO:0009536//plastid	GO:0016740//transferase activity	GO:0000394//RNA splicing, via endonucleolytic cleavage and ligation;GO:0003006//developmental process involved in reproduction	-	protein_coding
Epidermal_cell	Solyc09g082650.4	VIT_05s0020g04080	1.97846	5.05265	0.624	0.887	1.35262	6.22558e-93	2.49496e-88	up	VIT_05s0020g04080	acireductone dioxygenase [Solanum lycopersicum]	GO:0016020//membrane;GO:0043231//intracellular membrane-bounded organelle;GO:0044444//cytoplasmic part	GO:0016702//oxidoreductase activity, acting on single donors with incorporation of molecular oxygen, incorporation of two atoms of oxygen;GO:0030247//polysaccharide binding;GO:0046914//transition metal ion binding	GO:0006950//response to stress;GO:0009863//salicylic acid mediated signaling pathway;GO:0042743//hydrogen peroxide metabolic process;GO:0071267//L-methionine salvage	-	protein_coding
Epidermal_cell	Solyc03g098590.3	At3g19950	0.0703079	0.179293	0.088	0.137	1.34931	5.67738e-06	0.227527	up	At3g19950	PREDICTED: E3 ubiquitin-protein ligase RING1-like [Solanum lycopersicum]	-	GO:0046872//metal ion binding	GO:0010243//response to organonitrogen compound	-	protein_coding
Epidermal_cell	Solyc01g007150.3	At4g31480	0.0841196	0.213582	0.095	0.168	1.34323	2.26667e-07	0.00908389	up	At4g31480	PREDICTED: coatomer subunit beta-1-like [Solanum lycopersicum]	GO:0005911//cell-cell junction;GO:0030120//vesicle coat;GO:0030660//Golgi-associated vesicle membrane	GO:0005515//protein binding	GO:0015031//protein transport	-	protein_coding
Epidermal_cell	Solyc05g010420.2	SAMDC	10.7973	27.2956	0.864	0.984	1.33799	6.76742e-148	2.71211e-143	up	SAMDC	S-adenosylmethionine decarboxylase [Solanum lycopersicum]	GO:0043231//intracellular membrane-bounded organelle	GO:0005488//binding;GO:0016831//carboxy-lyase activity	GO:0006575//cellular modified amino acid metabolic process;GO:0006596//polyamine biosynthetic process;GO:0006605//protein targeting;GO:0006950//response to stress;GO:0009411//response to UV;GO:0009699//phenylpropanoid biosynthetic process;GO:0009812//flavonoid metabolic process;GO:0010629//negative regulation of gene expression;GO:0016032//viral process;GO:0032958//inositol phosphate biosynthetic…	-	protein_coding
Epidermal_cell	Solyc05g007950.4	RNS1	0.746726	1.88396	0.152	0.33	1.335	7.46739e-18	2.99263e-13	up	RNS1	ribonuclease T2 precursor [Solanum lycopersicum]	GO:0016020//membrane;GO:0030312//external encapsulating structure	GO:0016892//endoribonuclease activity, producing 3'-phosphomonoesters	GO:0006812//cation transport;GO:0009267//cellular response to starvation;GO:0009755//hormone-mediated signaling pathway;GO:0009813//flavonoid biosynthetic process;GO:0009838//abscission;GO:0010260//organ senescence;GO:0046942//carboxylic acid transport;GO:0090501//RNA phosphodiester bond hydrolysis	-	protein_coding
Epidermal_cell	Solyc11g068940.1	PUB24	0.286493	0.722679	0.116	0.243	1.33455	1.17106e-12	4.69313e-08	up	PUB24	PREDICTED: E3 ubiquitin-protein ligase PUB23-like [Solanum lycopersicum]	-	-	-	-	protein_coding
Epidermal_cell	Solyc01g109120.3	JGB	1.80939	4.56201	0.488	0.76	1.33412	3.45531e-51	1.38475e-46	up	JGB	PREDICTED: myosin heavy chain kinase B [Solanum lycopersicum]	GO:0009536//plastid;GO:0043234//protein complex	GO:0016740//transferase activity	GO:0008152//metabolic process;GO:0061024//membrane organization	-	protein_coding
Epidermal_cell	Solyc10g054910.1	CYP	0.270739	0.682094	0.131	0.23	1.33275	2.00691e-08	0.000804288	up	CYP	PREDICTED: peptidyl-prolyl cis-trans isomerase-like [Solanum lycopersicum]	-	-	-	-	protein_coding
Epidermal_cell	Solyc03g113620.3	KUA1	0.193659	0.487663	0.126	0.323	1.33192	5.00643e-24	2.00638e-19	up	KUA1	PREDICTED: transcription factor MYB1R1 [Solanum lycopersicum]	GO:0005623//cell	GO:0005488//binding	GO:0001101//response to acid chemical;GO:0006605//protein targeting;GO:0006970//response to osmotic stress;GO:0009725//response to hormone;GO:0009891//positive regulation of biosynthetic process;GO:0010038//response to metal ion;GO:0010468//regulation of gene expression;GO:0043067//regulation of programmed cell death	ARR-B	protein_coding
Epidermal_cell	Solyc07g005060.3	Dcun1d4	0.16873	0.424747	0.169	0.285	1.33137	1.51772e-13	6.08241e-09	up	Dcun1d4	PREDICTED: DCN1-like protein 4 isoform X1 [Solanum lycopersicum]	-	-	-	-	protein_coding
Epidermal_cell	Solyc07g056400.1	WAG2	0.0977868	0.244747	0.047	0.109	1.32269	4.10141e-06	0.164368	up	WAG2	PREDICTED: serine/threonine-protein kinase WAG2-like [Solanum lycopersicum]	-	-	-	-	protein_coding
Epidermal_cell	Solyc03g033310.4	SR45A	0.0878659	0.219871	0.1	0.187	1.3223	6.59312e-09	0.000264226	up	SR45A	PREDICTED: serine/arginine-rich splicing factor SR45a-like [Solanum tuberosum]	GO:0032991//macromolecular complex;GO:0043231//intracellular membrane-bounded organelle	GO:0097159//organic cyclic compound binding	-	-	protein_coding
Epidermal_cell	Solyc07r034720.1	Solyc07r034720.1	0.0465824	0.116078	0.037	0.107	1.31538	4.21855e-08	0.00169063	up	Solyc07r034720.1	-	-	-	-	-	lincRNA
Epidermal_cell	Solyc10g085860.1	UGT73D1	0.377395	0.933756	0.22	0.367	1.30674	1.07016e-16	4.28878e-12	up	UGT73D1	PREDICTED: UDP-glycosyltransferase 73D1 [Solanum lycopersicum]	-	-	-	-	protein_coding
Epidermal_cell	Solyc06g007610.2	Solyc06g007610.2	0.110108	0.271852	0.061	0.162	1.30313	4.58198e-11	1.83628e-06	up	Solyc06g007610.2	PREDICTED: uncharacterized protein At5g48480 [Solanum lycopersicum]	GO:0005737//cytoplasm	GO:0003824//catalytic activity	-	-	protein_coding
Epidermal_cell	Solyc03g120090.1	PDX12	0.289902	0.714717	0.209	0.327	1.30151	3.9128e-13	1.56809e-08	up	PDX12	PREDICTED: pyridoxal 5'-phosphate synthase-like subunit PDX1.2 [Solanum lycopersicum]	GO:0009536//plastid;GO:0016020//membrane	GO:0016843//amine-lyase activity;GO:0046983//protein dimerization activity	GO:0000302//response to reactive oxygen species;GO:0005982//starch metabolic process;GO:0006739//NADP metabolic process;GO:0006778//porphyrin-containing compound metabolic process;GO:0006972//hyperosmotic response;GO:0008614//pyridoxine metabolic process;GO:0009108//coenzyme biosynthetic process;GO:0009411//response to UV;GO:0009642//response to light intensity;GO:0009893//positive regulation of …	-	protein_coding
Epidermal_cell	Solyc05g055250.2	Solyc05g055250.2	0.142639	0.351544	0.088	0.252	1.30073	1.02746e-19	4.11763e-15	up	Solyc05g055250.2	PREDICTED: uncharacterized protein At2g27730, mitochondrial-like isoform X2 [Solanum lycopersicum]	-	-	-	-	protein_coding
Epidermal_cell	Solyc11g008270.2	Solyc11g008270.2	0.765328	1.88418	0.414	0.668	1.29967	2.55667e-42	1.02461e-37	up	Solyc11g008270.2	DUF4050 domain-containing protein [Cephalotus follicularis]	-	-	-	-	protein_coding
Epidermal_cell	Solyc04g074850.3	DTX27	0.0630496	0.154657	0.037	0.135	1.29316	2.78165e-13	1.11477e-08	up	DTX27	ripening regulated protein DDTFR18 [Solanum lycopersicum]	GO:0031224//intrinsic component of membrane	GO:0015291//secondary active transmembrane transporter activity	GO:0007275//multicellular organism development;GO:0015893//drug transport;GO:0044763//single-organism cellular process	-	protein_coding
Epidermal_cell	Solyc10g008400.1	RMA1H1	0.315279	0.772515	0.136	0.317	1.29266	2.41515e-19	9.67897e-15	up	RMA1H1	PREDICTED: E3 ubiquitin-protein ligase RMA1H1 [Solanum lycopersicum]	-	-	-	-	protein_coding
Epidermal_cell	Solyc11g069093.1	SAUR50	0.146263	0.358231	0.063	0.149	1.29174	1.98533e-08	0.000795642	up	SAUR50	PREDICTED: auxin-induced protein X15 [Solanum lycopersicum]	-	-	-	-	protein_coding
Epidermal_cell	Solyc03g096840.4	At5g17165	0.609816	1.49037	0.318	0.579	1.28908	3.56189e-36	1.42746e-31	up	At5g17165	hydrogen peroxide induced protein 1 [Camellia sinensis]	-	-	-	-	protein_coding
Epidermal_cell	Solyc08g076390.3	JMJ706	0.901294	2.20231	0.422	0.721	1.28885	6.37048e-53	2.55303e-48	up	JMJ706	PREDICTED: lysine-specific demethylase JMJ706-like [Solanum lycopersicum]	GO:0016020//membrane	-	-	-	protein_coding
Epidermal_cell	Solyc12g056360.1	tlp	0.0904002	0.22056	0.077	0.128	1.28583	1.06499e-06	0.0426807	up	tlp	PREDICTED: thaumatin-like protein [Solanum lycopersicum]	-	GO:0005488//binding;GO:0016787//hydrolase activity	GO:0006970//response to osmotic stress;GO:0042742//defense response to bacterium;GO:0050832//defense response to fungus	-	protein_coding
Epidermal_cell	Solyc01g090680.3	Solyc01g090680.3	0.0687656	0.167735	0.063	0.15	1.28519	2.84534e-09	0.00011403	up	Solyc01g090680.3	PREDICTED: uncharacterized protein LOC101265167 [Solanum lycopersicum]	-	-	-	-	protein_coding
Epidermal_cell	Solyc09g009770.3	IQM3	0.0820801	0.200039	0.077	0.122	1.28414	5.32222e-05	1	up	IQM3	PREDICTED: IQ domain-containing protein IQM3-like [Solanum lycopersicum]	GO:0009536//plastid	-	-	-	protein_coding
Epidermal_cell	Solyc11g011380.2	GLN1	0.114439	0.277875	0.064	0.156	1.27911	1.21193e-09	4.85693e-05	up	GLN1	glutamine synthetase [Solanum lycopersicum]	GO:0005576//extracellular region;GO:0005840//ribosome;GO:0009526//plastid envelope;GO:0009532//plastid stroma;GO:0016020//membrane	GO:0016211//ammonia ligase activity;GO:0032550//purine ribonucleoside binding;GO:0046914//transition metal ion binding	GO:0006090//pyruvate metabolic process;GO:0006541//glutamine metabolic process;GO:0006575//cellular modified amino acid metabolic process;GO:0006595//polyamine metabolic process;GO:0006725//cellular aromatic compound metabolic process;GO:0006873//cellular ion homeostasis;GO:0006970//response to osmotic stress;GO:0006996//organelle organization;GO:0009746//response to hexose;GO:0010038//response t…	-	protein_coding
Epidermal_cell	Solyc06g063060.3	At1g54070	0.0617953	0.149901	0.062	0.109	1.27707	0.00015259	1	up	At1g54070	PREDICTED: dormancy-associated protein homolog 4-like [Nicotiana attenuata]	-	-	-	-	protein_coding
Epidermal_cell	Solyc01g005210.4	TPS6	0.0971749	0.234992	0.089	0.197	1.27309	3.27212e-11	1.31134e-06	up	TPS6	PREDICTED: alpha,alpha-trehalose-phosphate synthase [UDP-forming] 6 [Solanum lycopersicum]	-	GO:0019203//carbohydrate phosphatase activity;GO:0035251//UDP-glucosyltransferase activity	GO:0005982//starch metabolic process;GO:0005991//trehalose metabolic process;GO:0006796//phosphate-containing compound metabolic process;GO:0009893//positive regulation of metabolic process	-	protein_coding
Epidermal_cell	Solyc02g069300.1	Solyc02g069300.1	0.568417	1.37372	0.262	0.446	1.27291	5.84806e-21	2.34367e-16	up	Solyc02g069300.1	pectinesterase inhibitor-like [Dorcoceras hygrometricum]	-	-	-	-	protein_coding
Epidermal_cell	Solyc05g018390.3	VIL1	0.0820354	0.198337	0.085	0.136	1.27261	7.71274e-05	1	up	VIL1	PREDICTED: VIN3-like protein 1 [Solanum lycopersicum]	GO:0016604//nuclear body;GO:0043234//protein complex	GO:0043169//cation binding	GO:0000338//protein deneddylation;GO:0006305//DNA alkylation;GO:0006355//regulation of transcription, DNA-templated;GO:0009409//response to cold;GO:0009639//response to red or far red light;GO:0009756//carbohydrate mediated signaling;GO:0016458//gene silencing;GO:0031062//positive regulation of histone methylation;GO:0032446//protein modification by small protein conjugation;GO:0034968//histone l…	-	protein_coding
Epidermal_cell	Solyc03g117420.4	Solyc03g117420.4	0.103859	0.251062	0.098	0.173	1.2726	6.41187e-07	0.0256962	up	Solyc03g117420.4	PREDICTED: internalin-A [Solanum pennellii]	-	-	-	-	protein_coding
Epidermal_cell	Solyc10g085820.2	Dnajc28	0.0396233	0.0958159	0.052	0.103	1.27179	3.53285e-05	1	up	Dnajc28	PREDICTED: dnaJ homolog subfamily C member 28 [Solanum lycopersicum]	-	GO:0015205//nucleobase transmembrane transporter activity	GO:0006812//cation transport;GO:0071702//organic substance transport	-	protein_coding
Epidermal_cell	Solyc01g073860.3	Solyc01g073860.3	0.165374	0.398521	0.044	0.106	1.26841	3.43364e-06	0.137607	up	Solyc01g073860.3	uncharacterized LOC107857153 [Capsicum annuum]	-	-	GO:0002376//immune system process;GO:0006820//anion transport;GO:0006952//defense response;GO:0009987//cellular process;GO:0044767//single-organism developmental process;GO:0071702//organic substance transport;GO:0071705//nitrogen compound transport;GO:1901698//response to nitrogen compound	-	protein_coding
Epidermal_cell	Solyc09g005930.4	Solyc09g005930.4	0.0740032	0.177353	0.096	0.142	1.25983	5.3098e-06	0.212795	up	Solyc09g005930.4	PREDICTED: uncharacterized protein LOC101267837 [Solanum lycopersicum]	GO:0043231//intracellular membrane-bounded organelle;GO:0044444//cytoplasmic part	-	-	-	protein_coding
Epidermal_cell	Solyc08g080570.4	UGE1	0.168492	0.403371	0.158	0.252	1.25893	4.79512e-10	1.92169e-05	up	UGE1	PREDICTED: bifunctional UDP-glucose 4-epimerase and UDP-xylose 4-epimerase 1 [Solanum lycopersicum]	GO:0016020//membrane;GO:0044444//cytoplasmic part	GO:0005515//protein binding;GO:0016857//racemase and epimerase activity, acting on carbohydrates and derivatives;GO:0048037//cofactor binding	GO:0006012//galactose metabolic process;GO:0009226//nucleotide-sugar biosynthetic process;GO:0045226//extracellular polysaccharide biosynthetic process;GO:0045229//external encapsulating structure organization;GO:0048229//gametophyte development	-	protein_coding
Epidermal_cell	Solyc04g076060.3	TFT10	0.103428	0.246835	0.096	0.173	1.25411	2.90894e-07	0.0116579	up	TFT10	14-3-3 protein 10 [Solanum lycopersicum]	GO:0005618//cell wall;GO:0009526//plastid envelope;GO:0016020//membrane	GO:0016817//hydrolase activity, acting on acid anhydrides;GO:0051219//phosphoprotein binding	GO:0006006//glucose metabolic process;GO:0006090//pyruvate metabolic process;GO:0006796//phosphate-containing compound metabolic process;GO:0006970//response to osmotic stress;GO:0008104//protein localization;GO:0009404//toxin metabolic process;GO:0009617//response to bacterium;GO:0009685//gibberellin metabolic process;GO:0010038//response to metal ion;GO:0010468//regulation of gene expression;GO…	-	protein_coding
Epidermal_cell	Solyc03g121090.4	Solyc03g121090.4	6.36744	15.1672	0.775	0.943	1.25215	1.18405e-84	4.74519e-80	up	Solyc03g121090.4	PREDICTED: suppressor protein SRP40-like isoform X1 [Ipomoea nil]	GO:0016604//nuclear body	-	GO:0006950//response to stress;GO:0010038//response to metal ion	-	protein_coding
Epidermal_cell	Solyc10g079990.3	TFIIB2	0.226524	0.538553	0.164	0.329	1.24906	1.09931e-16	4.40561e-12	up	TFIIB2	PREDICTED: transcription initiation factor IIB-2-like [Solanum lycopersicum]	-	GO:0008134//transcription factor binding;GO:0008135//translation factor activity, RNA binding;GO:0046914//transition metal ion binding	GO:0006412//translation;GO:0010468//regulation of gene expression;GO:0032774//RNA biosynthetic process	-	protein_coding
Epidermal_cell	Solyc02g079220.4	STC	0.959692	2.27682	0.29	0.523	1.24629	7.75102e-27	3.1063e-22	up	STC	hexose transporter 1 [Solanum lycopersicum]	GO:0005911//cell-cell junction;GO:0031224//intrinsic component of membrane;GO:0043231//intracellular membrane-bounded organelle	GO:0005402//cation:sugar symporter activity;GO:0016628//oxidoreductase activity, acting on the CH-CH group of donors, NAD or NADP as acceptor	GO:0006812//cation transport;GO:0008643//carbohydrate transport;GO:0009725//response to hormone;GO:0009814//defense response, incompatible interaction;GO:0016049//cell growth;GO:0044710//single-organism metabolic process	-	protein_coding
Epidermal_cell	Solyc05g007970.4	PAHX	0.0977564	0.231753	0.122	0.183	1.24447	9.08453e-08	0.00364072	up	PAHX	PREDICTED: phytanoyl-CoA dioxygenase [Solanum lycopersicum]	GO:0016020//membrane	GO:0016706//oxidoreductase activity, acting on paired donors, with incorporation or reduction of molecular oxygen, 2-oxoglutarate as one donor, and incorporation of one atom each of oxygen into both donors;GO:0019842//vitamin binding;GO:0043169//cation binding	GO:0032787//monocarboxylic acid metabolic process	-	protein_coding
Epidermal_cell	Solyc08g062340.3	HSP17.9-D	0.629685	1.49069	0.261	0.31	1.24314	2.42634e-09	9.72381e-05	up	HSP17.9-D	cytosolic class II small heat shock protein HCT2 [Solanum lycopersicum]	GO:0044424//intracellular part	-	-	-	protein_coding
Epidermal_cell	Solyc05g054130.4	At5g47540	0.177172	0.419509	0.146	0.31	1.24308	1.30978e-17	5.24909e-13	up	At5g47540	Sodium/sulfate symporter [Corchorus capsularis]	GO:0016020//membrane	-	GO:0019941//modification-dependent protein catabolic process;GO:0035966//response to topologically incorrect protein;GO:0043094//cellular metabolic compound salvage;GO:0043248//proteasome assembly	-	protein_coding
Epidermal_cell	Solyc10g054880.3	At2g21160	0.535144	1.26441	0.363	0.597	1.2403	1.16844e-33	4.68264e-29	up	At2g21160	PREDICTED: translocon-associated protein subunit alpha [Solanum lycopersicum]	GO:0031090//organelle membrane;GO:0044425//membrane part;GO:0044434//chloroplast part	-	GO:0009746//response to hexose;GO:0034285//response to disaccharide	-	protein_coding
Epidermal_cell	Solyc01g096510.2	Solyc01g096510.2	0.635213	1.50077	0.26	0.471	1.24026	5.70877e-22	2.28785e-17	up	Solyc01g096510.2	PREDICTED: sigma factor binding protein 1, chloroplastic [Solanum lycopersicum]	-	-	-	-	protein_coding
Epidermal_cell	Solyc02g068680.1	Solyc02g068680.1	2.50718	5.9123	0.545	0.824	1.23762	5.73804e-53	2.29958e-48	up	Solyc02g068680.1	PREDICTED: uncharacterized protein LOC104646058, partial [Solanum lycopersicum]	-	-	GO:0006811//ion transport;GO:0050896//response to stimulus;GO:0071705//nitrogen compound transport	-	protein_coding
Epidermal_cell	Solyc02g088090.1	CML45	0.134688	0.317363	0.087	0.147	1.2359	2.75559e-05	1	up	CML45	PREDICTED: probable calcium-binding protein CML30 [Solanum lycopersicum]	-	GO:0046872//metal ion binding	-	-	protein_coding
Epidermal_cell	Solyc11g009080.2	SHKB	2.49783	5.87906	0.658	0.899	1.23487	1.83545e-77	7.35577e-73	up	SHKB	phospho-2-dehydro-3-deoxyheptonate aldolase 1, chloroplastic [Solanum lycopersicum]	GO:0031976//plastid thylakoid	GO:0005488//binding;GO:0016765//transferase activity, transferring alkyl or aryl (other than methyl) groups	GO:0001101//response to acid chemical;GO:0008652//cellular amino acid biosynthetic process;GO:0009694//jasmonic acid metabolic process;GO:0009699//phenylpropanoid biosynthetic process;GO:0009814//defense response, incompatible interaction;GO:0019632//shikimate metabolic process;GO:0033554//cellular response to stress;GO:0043650//dicarboxylic acid biosynthetic process	-	protein_coding
Epidermal_cell	Solyc06g071830.2	BT1	0.425444	0.996634	0.195	0.391	1.2279	1.41433e-20	5.66807e-16	up	BT1	PREDICTED: BTB/POZ and TAZ domain-containing protein 1 [Solanum lycopersicum]	GO:0043231//intracellular membrane-bounded organelle	GO:0005515//protein binding;GO:0046914//transition metal ion binding;GO:0090595//acetyl-CoA:L-lysine N6-acetyltransferase	GO:0000302//response to reactive oxygen species;GO:0001101//response to acid chemical;GO:0006970//response to osmotic stress;GO:0009755//hormone-mediated signaling pathway;GO:0009756//carbohydrate mediated signaling;GO:0010468//regulation of gene expression;GO:0016570//histone modification;GO:0045740//positive regulation of DNA replication;GO:0048229//gametophyte development;GO:0048511//rhythmic …	TAZ	protein_coding
Epidermal_cell	Solyc02g081560.1	Solyc02g081560.1	1.08967	2.54861	0.399	0.69	1.22574	4.35989e-43	1.74727e-38	up	Solyc02g081560.1	PREDICTED: uncharacterized protein LOC101260892 [Solanum lycopersicum]	GO:0043231//intracellular membrane-bounded organelle	-	GO:0006605//protein targeting;GO:0007165//signal transduction;GO:0009408//response to heat;GO:0043067//regulation of programmed cell death;GO:0061024//membrane organization	-	protein_coding
Epidermal_cell	Solyc09g059310.3	NTF2	0.100817	0.2355	0.082	0.155	1.22317	8.66445e-07	0.0347236	up	NTF2	PREDICTED: putative G3BP-like protein [Solanum lycopersicum]	GO:0005622//intracellular	GO:0097159//organic cyclic compound binding	GO:0050896//response to stimulus;GO:0051234//establishment of localization;GO:0071555//cell wall organization	-	protein_coding
Epidermal_cell	Solyc07g063040.3	VIT_19s0014g02480	0.279697	0.652568	0.213	0.405	1.22197	1.36126e-21	5.45537e-17	up	VIT_19s0014g02480	PREDICTED: probable bifunctional methylthioribulose-1-phosphate dehydratase/enolase-phosphatase E1 1 [Solanum lycopersicum]	GO:0009532//plastid stroma	GO:0016791//phosphatase activity;GO:0016836//hydro-lyase activity;GO:0016862//intramolecular oxidoreductase activity, interconverting keto- and enol-groups;GO:0046914//transition metal ion binding	GO:0006796//phosphate-containing compound metabolic process;GO:0046500//S-adenosylmethionine metabolic process;GO:0071267//L-methionine salvage	-	protein_coding
Epidermal_cell	Solyc09g008080.3	Solyc09g008080.3	0.571167	1.33043	0.331	0.564	1.21976	3.73708e-30	1.49767e-25	up	Solyc09g008080.3	PREDICTED: uncharacterized protein LOC101265954 [Solanum lycopersicum]	-	-	-	-	protein_coding
Epidermal_cell	Solyc12g099970.2	KINB1	0.565103	1.31595	0.358	0.605	1.21938	3.16826e-39	1.26971e-34	up	KINB1	SNF1 kinase complex anchoring protein [Solanum lycopersicum]	GO:0044424//intracellular part	GO:0005488//binding;GO:0016772//transferase activity, transferring phosphorus-containing groups	GO:0006629//lipid metabolic process;GO:0006796//phosphate-containing compound metabolic process;GO:0009746//response to hexose;GO:0031669//cellular response to nutrient levels;GO:0034285//response to disaccharide;GO:0043436//oxoacid metabolic process	-	protein_coding
Epidermal_cell	Solyc10g081260.2	DTX24	0.0848379	0.197272	0.068	0.145	1.21643	6.44277e-07	0.02582	up	DTX24	PREDICTED: protein DETOXIFICATION 24 [Solanum lycopersicum]	GO:0031224//intrinsic component of membrane	GO:0015291//secondary active transmembrane transporter activity	GO:0044763//single-organism cellular process	-	protein_coding
Epidermal_cell	Solyc09g059430.3	RIN4	0.425403	0.988511	0.206	0.34	1.21623	3.01742e-14	1.20926e-09	up	RIN4	PREDICTED: RPM1-interacting protein 4 isoform X2 [Solanum lycopersicum]	GO:0016020//membrane;GO:0044464//cell part	-	GO:0044763//single-organism cellular process;GO:0045087//innate immune response;GO:0051716//cellular response to stimulus	-	protein_coding
Epidermal_cell	Solyc06g076010.3	Solyc06g076010.3	0.0431813	0.100359	0.058	0.109	1.21478	5.45325e-05	1	up	Solyc06g076010.3	PREDICTED: uncharacterized protein LOC101250896 [Solanum lycopersicum]	GO:0043231//intracellular membrane-bounded organelle	-	-	-	protein_coding
Epidermal_cell	Solyc07g053060.3	At2g30780	0.0791891	0.18392	0.051	0.166	1.21467	2.03803e-14	8.16762e-10	up	At2g30780	PREDICTED: pentatricopeptide repeat-containing protein At2g30780 [Solanum lycopersicum]	-	-	-	-	protein_coding
Epidermal_cell	Solyc03g096640.4	Solyc03g096640.4	0.0647475	0.150271	0.091	0.13	1.21341	1.13211e-05	0.453705	up	Solyc03g096640.4	-	-	-	-	-	protein_coding
Epidermal_cell	Solyc10g007990.3	PCO4	0.090028	0.208718	0.093	0.171	1.2122	3.8404e-07	0.0153908	up	PCO4	PREDICTED: plant cysteine oxidase 4 [Solanum lycopersicum]	-	GO:0016491//oxidoreductase activity	GO:0044710//single-organism metabolic process	-	protein_coding
Epidermal_cell	Solyc03g115700.3	KIN10	0.0702934	0.162925	0.083	0.132	1.21158	1.69188e-05	0.678037	up	KIN10	SNF1-related protein kinase [Solanum lycopersicum]	-	-	-	-	protein_coding
Epidermal_cell	Solyc04g082290.4	Solyc04g082290.4	0.32826	0.760157	0.204	0.388	1.21121	4.07488e-19	1.63305e-14	up	Solyc04g082290.4	PREDICTED: uncharacterized protein LOC101255492 [Solanum lycopersicum]	GO:0009532//plastid stroma	-	-	-	protein_coding
Epidermal_cell	Solyc01g096930.3	ALA1	0.0658536	0.152593	0.064	0.115	1.21111	6.75616e-05	1	up	ALA1	PREDICTED: phospholipid-transporting ATPase 1 [Solanum lycopersicum]	-	-	-	-	protein_coding
Epidermal_cell	Solyc11g011010.1	Solyc11g011010.1	0.0601999	0.139398	0.058	0.136	1.21002	5.85301e-08	0.00234565	up	Solyc11g011010.1	Erwinia induced protein 2 [Solanum tuberosum]	GO:0031224//intrinsic component of membrane;GO:0043231//intracellular membrane-bounded organelle;GO:0044444//cytoplasmic part	-	GO:0006006//glucose metabolic process;GO:0015031//protein transport	-	protein_coding
Epidermal_cell	Solyc09g015820.3	TRX9	0.299963	0.692768	0.225	0.418	1.20732	1.47989e-21	5.93079e-17	up	TRX9	PREDICTED: thioredoxin H9 [Solanum lycopersicum]	-	-	-	-	protein_coding
Epidermal_cell	Solyc04g082030.1	ODC	0.705035	1.62428	0.318	0.445	1.20392	1.41323e-16	5.66366e-12	up	ODC	ornithine decarboxylase [Solanum lycopersicum]	-	GO:0008047//enzyme activator activity;GO:0016831//carboxy-lyase activity	GO:0006591//ornithine metabolic process;GO:0006596//polyamine biosynthetic process	-	protein_coding
Epidermal_cell	Solyc12r058460.1	Solyc12r058460.1	0.161262	0.370875	0.169	0.279	1.20103	6.04911e-12	2.42424e-07	up	Solyc12r058460.1	-	-	-	-	-	lincRNA
Epidermal_cell	Solyc04g009060.4	Solyc04g009060.4	0.0606222	0.139463	0.072	0.117	1.20062	5.61375e-05	1	up	Solyc04g009060.4	PREDICTED: CD2 antigen cytoplasmic tail-binding protein 2 isoform X2 [Solanum lycopersicum]	GO:0043231//intracellular membrane-bounded organelle	GO:0005488//binding	GO:0000377//RNA splicing, via transesterification reactions with bulged adenosine as nucleophile;GO:0006342//chromatin silencing;GO:0006402//mRNA catabolic process;GO:0009791//post-embryonic development;GO:0030422//production of siRNA involved in RNA interference;GO:0034968//histone lysine methylation;GO:0045087//innate immune response	-	protein_coding
Epidermal_cell	Solyc01g105890.3	TPS5	0.435897	0.9988	0.203	0.378	1.19602	6.5176e-17	2.61199e-12	up	TPS5	linalool synthase [Solanum lycopersicum]	GO:0009532//plastid stroma	GO:0010333//terpene synthase activity;GO:0046872//metal ion binding	GO:0006644//phospholipid metabolic process;GO:0016098//monoterpenoid metabolic process;GO:0043692//monoterpene metabolic process;GO:0046246//terpene biosynthetic process	-	protein_coding
Epidermal_cell	Solyc10g006930.4	IRL6	0.0698376	0.160117	0.063	0.139	1.19589	1.44288e-07	0.00578247	up	IRL6	PREDICTED: plant intracellular Ras-group-related LRR protein 6 isoform X1 [Solanum lycopersicum]	-	GO:0003824//catalytic activity	GO:0044237//cellular metabolic process;GO:0050794//regulation of cellular process	-	protein_coding
Epidermal_cell	Solyc08g079140.1	SAUR36	0.170383	0.390398	0.089	0.178	1.19569	5.06557e-08	0.00203008	up	SAUR36	PREDICTED: auxin-induced protein X10A-like [Solanum lycopersicum]	-	-	-	-	protein_coding
Epidermal_cell	Solyc10g075160.1	SEND33	5.93526	13.5577	0.813	0.953	1.19172	5.65047e-85	2.26448e-80	up	SEND33	PREDICTED: ferredoxin [Solanum lycopersicum]	GO:0009532//plastid stroma	GO:0005506//iron ion binding;GO:0051536//iron-sulfur cluster binding	GO:0006739//NADP metabolic process;GO:0009617//response to bacterium;GO:0009639//response to red or far red light;GO:0009642//response to light intensity;GO:0009687//abscisic acid metabolic process;GO:0009767//photosynthetic electron transport chain;GO:0034285//response to disaccharide;GO:0043269//regulation of ion transport;GO:0043623//cellular protein complex assembly;GO:0044267//cellular prote…	-	protein_coding
Epidermal_cell	Solyc07g005590.3	Solyc07g005590.3	0.07465	0.170585	0.07	0.136	1.19119	2.63595e-06	0.105638	up	Solyc07g005590.3	-	-	-	-	-	protein_coding
Epidermal_cell	Solyc08g079820.3	NUDT14	0.0889827	0.203199	0.112	0.164	1.19038	3.63432e-07	0.0145649	up	NUDT14	PREDICTED: nudix hydrolase 14, chloroplastic [Solanum lycopersicum]	GO:0009532//plastid stroma	GO:0019144//ADP-sugar diphosphatase activity;GO:0043169//cation binding	-	-	protein_coding
Epidermal_cell	Solyc07g006500.3	TPS11	0.350821	0.799397	0.164	0.33	1.18795	1.83266e-16	7.34455e-12	up	TPS11	trehalose-6-phosphate synthase [Solanum lycopersicum]	GO:0043231//intracellular membrane-bounded organelle;GO:0044444//cytoplasmic part	GO:0019203//carbohydrate phosphatase activity;GO:0035251//UDP-glucosyltransferase activity	GO:0005991//trehalose metabolic process;GO:0006796//phosphate-containing compound metabolic process;GO:0009746//response to hexose;GO:0034285//response to disaccharide	-	protein_coding
Epidermal_cell	Solyc06g068200.1	FRS6	0.130783	0.297794	0.12	0.201	1.18652	4.07119e-07	0.0163157	up	FRS6	protein far1-related sequence 6 [Nicotiana attenuata]	-	-	-	FAR1	protein_coding
Epidermal_cell	Solyc01g104890.4	Solyc01g104890.4	0.0472729	0.107704	0.051	0.105	1.18627	1.04484e-05	0.41873	up	Solyc01g104890.4	-	-	-	-	-	protein_coding
Epidermal_cell	Solyc11g071990.2	aifB	0.0967029	0.219544	0.09	0.144	1.18205	1.93321e-05	0.774753	up	aifB	PREDICTED: apoptosis-inducing factor homolog B [Solanum lycopersicum]	-	-	-	-	protein_coding
Epidermal_cell	Solyc04g081440.3	INVB	0.270231	0.613121	0.229	0.369	1.18168	1.45277e-15	5.82211e-11	up	INVB	PREDICTED: probable alkaline/neutral invertase D [Solanum lycopersicum]	GO:0043231//intracellular membrane-bounded organelle;GO:0044444//cytoplasmic part	GO:0004564//beta-fructofuranosidase activity	GO:0005985//sucrose metabolic process;GO:0048509//regulation of meristem development	-	protein_coding
Epidermal_cell	Solyc10g083460.1	SAP4	0.0711735	0.161521	0.09	0.134	1.18117	2.41324e-05	0.967131	up	SAP4	stress-associated protein 9 [Solanum lycopersicum]	-	-	-	-	protein_coding
Epidermal_cell	Solyc05g055160.3	DNAJ1	1.12194	2.54237	0.514	0.787	1.18011	2.2958e-55	9.20065e-51	up	DNAJ1	PREDICTED: dnaJ protein homolog [Solanum lycopersicum]	-	-	-	-	protein_coding
Epidermal_cell	Solyc06g066540.1	DREB3	0.106667	0.241624	0.08	0.16	1.1789	1.80857e-07	0.00724801	up	DREB3	PREDICTED: dehydration-responsive element-binding protein 3-like [Solanum lycopersicum]	GO:0043231//intracellular membrane-bounded organelle	GO:0001071//nucleic acid binding transcription factor activity;GO:0003677//DNA binding	GO:0006355//regulation of transcription, DNA-templated;GO:0016049//cell growth	AP2-EREBP	protein_coding
Epidermal_cell	Solyc03g122310.4	ALDH7B4	0.136757	0.309512	0.115	0.222	1.17779	1.24493e-10	4.98919e-06	up	ALDH7B4	PREDICTED: aldehyde dehydrogenase family 7 member B4 [Solanum lycopersicum]	-	-	-	-	protein_coding
Epidermal_cell	Solyc04g017680.3	rplV	0.094499	0.213203	0.116	0.17	1.17301	1.76525e-07	0.00707441	up	rplV	PREDICTED: 54S ribosomal protein L22, mitochondrial [Solanum lycopersicum]	GO:0009536//plastid;GO:0044391//ribosomal subunit	GO:0005198//structural molecule activity;GO:0017111//nucleoside-triphosphatase activity;GO:0032550//purine ribonucleoside binding	GO:0010467//gene expression	-	protein_coding
Epidermal_cell	Solyc11g006190.3	AHL14	0.149977	0.337891	0.156	0.27	1.17128	8.98749e-12	3.60183e-07	up	AHL14	PREDICTED: AT-hook motif nuclear-localized protein 14 [Solanum lycopersicum]	-	-	-	-	protein_coding
Epidermal_cell	Solyc04g051690.4	WRKY51	0.433838	0.973633	0.235	0.393	1.16604	4.11881e-16	1.65065e-11	up	WRKY51	PREDICTED: probable WRKY transcription factor 51 [Solanum lycopersicum]	-	GO:0001071//nucleic acid binding transcription factor activity;GO:0003677//DNA binding	GO:0009987//cellular process;GO:0010468//regulation of gene expression;GO:0050896//response to stimulus	WRKY	protein_coding
Epidermal_cell	Solyc12g096830.2	UGT74E2	0.102119	0.229237	0.096	0.165	1.16581	4.02178e-07	0.0161177	up	UGT74E2	PREDICTED: UDP-glycosyltransferase 74E2-like [Solanum lycopersicum]	-	GO:0016757//transferase activity, transferring glycosyl groups	-	-	protein_coding
Epidermal_cell	Solyc01g073720.2	Solyc01g073720.2	0.297292	0.66703	0.135	0.238	1.1656	2.63868e-09	0.000105748	up	Solyc01g073720.2	PREDICTED: uncharacterized protein LOC104647874 [Solanum lycopersicum]	GO:0043231//intracellular membrane-bounded organelle	-	GO:0000160//phosphorelay signal transduction system;GO:0002252//immune effector process;GO:0009404//toxin metabolic process;GO:0009692//ethylene metabolic process;GO:0009755//hormone-mediated signaling pathway;GO:0010243//response to organonitrogen compound;GO:0014070//response to organic cyclic compound;GO:0045333//cellular respiration	-	protein_coding
Epidermal_cell	Solyc06g009640.2	BZIP53	0.473107	1.05978	0.313	0.507	1.16336	4.68707e-24	1.87839e-19	up	BZIP53	PREDICTED: bZIP transcription factor 53-like [Solanum lycopersicum]	GO:0043231//intracellular membrane-bounded organelle	GO:0001071//nucleic acid binding transcription factor activity;GO:0003677//DNA binding;GO:0046983//protein dimerization activity	GO:0006355//regulation of transcription, DNA-templated;GO:0006605//protein targeting;GO:0010431//seed maturation;GO:0033554//cellular response to stress	bZIP	protein_coding
Epidermal_cell	Solyc01g110370.4	BBX19	0.110115	0.246085	0.101	0.206	1.15942	1.21178e-10	4.85633e-06	up	BBX19	PREDICTED: B-box zinc finger protein 19 [Solanum lycopersicum]	-	GO:0046914//transition metal ion binding	-	C2C2-CO-like	protein_coding
Epidermal_cell	Solyc02g079360.3	Solyc02g079360.3	0.080906	0.180386	0.072	0.105	1.15578	0.00141472	1	up	Solyc02g079360.3	Phox/Bem1p [Corchorus olitorius]	-	GO:0004672//protein kinase activity	GO:0006468//protein phosphorylation	-	protein_coding
Epidermal_cell	Solyc11g013020.2	Solyc11g013020.2	0.17141	0.38165	0.147	0.27	1.15434	3.17273e-11	1.2715e-06	up	Solyc11g013020.2	PREDICTED: uncharacterized protein LOC101249421 [Solanum lycopersicum]	-	-	-	-	protein_coding
Epidermal_cell	Solyc01g107390.4	GH3.1	0.278902	0.620173	0.145	0.197	1.15263	4.58382e-06	0.183701	up	GH3.1	probable indole-3-acetic acid-amido synthetase GH3.1 [Solanum lycopersicum]	-	GO:0016881//acid-amino acid ligase activity	GO:0009725//response to hormone;GO:0014070//response to organic cyclic compound;GO:0048878//chemical homeostasis	-	protein_coding
Epidermal_cell	Solyc07g065980.3	RFS1	0.0547925	0.121823	0.062	0.101	1.15129	0.000703982	1	up	RFS1	alkaline alpha-galactosidase seed imbibition protein [Solanum lycopersicum]	GO:0005911//cell-cell junction;GO:0009536//plastid;GO:0016020//membrane	GO:0004557//alpha-galactosidase activity;GO:0004672//protein kinase activity;GO:0008378//galactosyltransferase activity;GO:0032550//purine ribonucleoside binding	GO:0001101//response to acid chemical;GO:0005985//sucrose metabolic process;GO:0006464//cellular protein modification process;GO:0006950//response to stress;GO:0009312//oligosaccharide biosynthetic process;GO:0009313//oligosaccharide catabolic process;GO:0009628//response to abiotic stimulus;GO:0019406//hexitol biosynthetic process;GO:0050794//regulation of cellular process	-	protein_coding
Epidermal_cell	Solyc03g097340.1	TTG1	0.217042	0.48144	0.178	0.301	1.14901	4.75131e-14	1.90414e-09	up	TTG1	PREDICTED: protein TRANSPARENT TESTA GLABRA 1-like [Solanum lycopersicum]	GO:0043231//intracellular membrane-bounded organelle	GO:0000975//regulatory region DNA binding	GO:0001708//cell fate specification;GO:0006605//protein targeting;GO:0009648//photoperiodism;GO:0009813//flavonoid biosynthetic process;GO:0009891//positive regulation of biosynthetic process;GO:0043067//regulation of programmed cell death;GO:0044707//single-multicellular organism process	-	protein_coding
Epidermal_cell	Solyc01g110530.3	PIN1	0.702007	1.55631	0.4	0.633	1.14846	9.60773e-36	3.85039e-31	up	PIN1	PREDICTED: peptidyl-prolyl cis-trans isomerase Pin1 [Solanum lycopersicum]	GO:0005911//cell-cell junction;GO:0016020//membrane;GO:0030529//intracellular ribonucleoprotein complex;GO:0043231//intracellular membrane-bounded organelle;GO:0044444//cytoplasmic part	GO:0003723//RNA binding;GO:0005198//structural molecule activity;GO:0016859//cis-trans isomerase activity	GO:0006006//glucose metabolic process;GO:0006090//pyruvate metabolic process;GO:0006970//response to osmotic stress;GO:0006996//organelle organization;GO:0007049//cell cycle;GO:0010038//response to metal ion;GO:0010467//gene expression;GO:0018208//peptidyl-proline modification;GO:0019941//modification-dependent protein catabolic process;GO:0035966//response to topologically incorrect protein;GO:0…	-	protein_coding
Epidermal_cell	Solyc09g007900.4	PAL5	4.26111	9.42584	0.693	0.913	1.14537	2.04175e-63	8.18253e-59	up	PAL5	PREDICTED: phenylalanine ammonia-lyase-like [Solanum lycopersicum]	GO:0044424//intracellular part	GO:0005488//binding;GO:0016841//ammonia-lyase activity	GO:0006558//L-phenylalanine metabolic process;GO:0006575//cellular modified amino acid metabolic process;GO:0006595//polyamine metabolic process;GO:0009411//response to UV;GO:0009414//response to water deprivation;GO:0009696//salicylic acid metabolic process;GO:0009699//phenylpropanoid biosynthetic process;GO:0009808//lignin metabolic process;GO:0009891//positive regulation of biosynthetic proces…	-	protein_coding
Epidermal_cell	Solyc08g062330.3	Solyc08g062330.3	0.372309	0.822703	0.242	0.406	1.14366	1.03563e-19	4.15041e-15	up	Solyc08g062330.3	PREDICTED: homeobox protein Wariai-like [Solanum lycopersicum]	-	-	-	-	protein_coding
Epidermal_cell	Solyc02g086880.4	FDH1	0.569475	1.25819	0.25	0.482	1.14351	1.44769e-26	5.80177e-22	up	FDH1	formate dehydrogenase [Solanum lycopersicum]	GO:0009536//plastid	GO:0000166//nucleotide binding;GO:0016614//oxidoreductase activity, acting on CH-OH group of donors;GO:0016620//oxidoreductase activity, acting on the aldehyde or oxo group of donors, NAD or NADP as acceptor	GO:0006950//response to stress;GO:0010038//response to metal ion;GO:0044710//single-organism metabolic process	-	protein_coding
Epidermal_cell	Solyc11g068540.2	CPA	0.155377	0.342626	0.14	0.247	1.14035	2.25425e-09	9.03414e-05	up	CPA	N-carbamoylputrescine amidase [Solanum lycopersicum]	GO:0043231//intracellular membrane-bounded organelle	GO:0001071//nucleic acid binding transcription factor activity;GO:0016811//hydrolase activity, acting on carbon-nitrogen (but not peptide) bonds, in linear amides	GO:0006525//arginine metabolic process;GO:0006596//polyamine biosynthetic process;GO:0010468//regulation of gene expression;GO:0034645//cellular macromolecule biosynthetic process	-	protein_coding
Epidermal_cell	Solyc03g020010.1	KTI5	0.242581	0.533983	0.088	0.129	1.138	0.00346748	1	up	KTI5	miraculin precursor [Solanum lycopersicum]	GO:0005576//extracellular region;GO:0030312//external encapsulating structure	GO:0016787//hydrolase activity;GO:0061135//endopeptidase regulator activity	GO:0000302//response to reactive oxygen species;GO:0001101//response to acid chemical;GO:0009642//response to light intensity;GO:0010466//negative regulation of peptidase activity;GO:0015698//inorganic anion transport;GO:0033554//cellular response to stress	-	protein_coding
Epidermal_cell	Solyc10g085560.3	HDT1	0.0869191	0.191399	0.091	0.17	1.13794	3.34391e-07	0.013401	up	HDT1	PREDICTED: histone deacetylase HDT1 [Solanum lycopersicum]	GO:0043231//intracellular membrane-bounded organelle	-	GO:0006355//regulation of transcription, DNA-templated;GO:0006950//response to stress;GO:0009628//response to abiotic stimulus;GO:0043412//macromolecule modification;GO:0044707//single-multicellular organism process	-	protein_coding
Epidermal_cell	Solyc11g006950.3	PDF2.5	0.0617455	0.135948	0.052	0.101	1.13738	0.000278261	1	up	PDF2.5	PREDICTED: defensin-like protein 1 [Nicotiana tomentosiformis]	GO:0005618//cell wall;GO:0005911//cell-cell junction;GO:0016020//membrane	GO:0004857//enzyme inhibitor activity	GO:0000097//sulfur amino acid biosynthetic process;GO:0001906//cell killing;GO:0005976//polysaccharide metabolic process;GO:0006950//response to stress;GO:0009620//response to fungus;GO:0009826//unidimensional cell growth;GO:0032535//regulation of cellular component size;GO:0043479//pigment accumulation in tissues in response to UV light;GO:0045229//external encapsulating structure organization;G…	-	protein_coding
Epidermal_cell	Solyc01g068000.4	Os05g0134200	0.768985	1.69048	0.397	0.676	1.13631	2.03285e-38	8.14683e-34	up	Os05g0134200	PREDICTED: probable protein phosphatase 2C 47 [Solanum lycopersicum]	GO:0043231//intracellular membrane-bounded organelle	GO:0004721//phosphoprotein phosphatase activity;GO:0043169//cation binding	GO:0006464//cellular protein modification process;GO:0010243//response to organonitrogen compound	-	protein_coding
Epidermal_cell	Solyc02g078940.3	TP53I3	0.103846	0.228103	0.126	0.196	1.13448	2.24918e-08	0.000901383	up	TP53I3	PREDICTED: quinone oxidoreductase PIG3 [Solanum lycopersicum]	GO:0043231//intracellular membrane-bounded organelle;GO:0044444//cytoplasmic part	GO:0003824//catalytic activity;GO:0046914//transition metal ion binding	GO:0009608//response to symbiont;GO:0044710//single-organism metabolic process	-	protein_coding
Epidermal_cell	Solyc02g068480.3	Usp39	0.0796272	0.174872	0.079	0.137	1.13398	4.97088e-05	1	up	Usp39	PREDICTED: U4/U6.U5 tri-snRNP-associated protein 2-like [Solanum lycopersicum]	-	-	-	-	protein_coding
Epidermal_cell	Solyc02g089870.3	rnf-5	0.271508	0.595907	0.245	0.365	1.1338	1.84562e-15	7.3965e-11	up	rnf-5	PREDICTED: E3 ubiquitin-protein ligase RNF185 [Solanum lycopersicum]	-	GO:0046914//transition metal ion binding	-	-	protein_coding
Epidermal_cell	Solyc09g092010.1	LECRKS2	1.03058	2.25787	0.371	0.614	1.13143	5.54456e-32	2.22204e-27	up	LECRKS2	PREDICTED: receptor like protein kinase S.2 [Solanum pennellii]	GO:0016020//membrane	GO:0004672//protein kinase activity;GO:0032550//purine ribonucleoside binding	GO:0006464//cellular protein modification process;GO:0006796//phosphate-containing compound metabolic process	-	protein_coding
Epidermal_cell	Solyc09g074970.3	TPK1	0.111533	0.24423	0.106	0.178	1.13007	6.74521e-07	0.0270321	up	TPK1	PREDICTED: thiamine pyrophosphokinase 1 isoform X1 [Solanum lycopersicum]	GO:0044444//cytoplasmic part	GO:0016778//diphosphotransferase activity;GO:0019842//vitamin binding;GO:0032550//purine ribonucleoside binding	GO:0006796//phosphate-containing compound metabolic process;GO:0009108//coenzyme biosynthetic process;GO:0042723//thiamine-containing compound metabolic process	-	protein_coding
Epidermal_cell	Solyc04g053080.4	OTU5	0.56646	1.23894	0.351	0.606	1.12892	1.13382e-34	4.54391e-30	up	OTU5	PREDICTED: OTU domain-containing protein 6B [Solanum lycopersicum]	-	GO:0016787//hydrolase activity	GO:0006886//intracellular protein transport;GO:0019538//protein metabolic process	-	protein_coding
Epidermal_cell	Solyc10g006740.4	KRP1	0.313144	0.684824	0.176	0.291	1.12866	1.87256e-10	7.50446e-06	up	KRP1	PREDICTED: calcium-binding protein PBP1-like [Solanum lycopersicum]	-	-	-	-	protein_coding
Epidermal_cell	Solyc08g005860.3	potD-B	0.0881271	0.192782	0.114	0.158	1.12842	8.74581e-08	0.00350497	up	potD-B	PREDICTED: spermidine-binding periplasmic protein SpuE [Solanum pennellii]	GO:0044464//cell part	GO:0005488//binding	-	-	protein_coding
Epidermal_cell	Solyc06g050760.1	WUN1	0.254366	0.55605	0.157	0.278	1.128	1.80729e-10	7.24291e-06	up	WUN1	PREDICTED: wound-induced protein 1-like [Solanum lycopersicum]	-	-	GO:0044767//single-organism developmental process;GO:0051707//response to other organism	-	protein_coding
Epidermal_cell	Solyc09g091030.3	BAM1	2.46501	5.37599	0.629	0.879	1.12491	8.99739e-65	3.60579e-60	up	BAM1	beta-amylase [Solanum lycopersicum]	GO:0009532//plastid stroma;GO:0016020//membrane	GO:0004672//protein kinase activity;GO:0005102//receptor binding;GO:0016160//amylase activity;GO:0032550//purine ribonucleoside binding	GO:0000023//maltose metabolic process;GO:0000226//microtubule cytoskeleton organization;GO:0003006//developmental process involved in reproduction;GO:0005982//starch metabolic process;GO:0006464//cellular protein modification process;GO:0006950//response to stress;GO:0007167//enzyme linked receptor protein signaling pathway;GO:0009826//unidimensional cell growth;GO:0009933//meristem structural or…	-	protein_coding
Epidermal_cell	Solyc04g072780.4	FLZ6	0.0489672	0.10687	0.051	0.108	1.12438	8.97015e-06	0.359488	up	FLZ6	PREDICTED: uncharacterized protein LOC101246821 [Solanum lycopersicum]	-	-	-	-	protein_coding
Epidermal_cell	Solyc02g085730.3	AOC	9.11798	19.8644	0.841	0.949	1.12339	3.46924e-59	1.39033e-54	up	AOC	allene oxide cyclase [Solanum lycopersicum]	GO:0009526//plastid envelope;GO:0009532//plastid stroma;GO:0031090//organelle membrane;GO:0044434//chloroplast part	GO:0009975//cyclase activity	GO:0001101//response to acid chemical;GO:0006605//protein targeting;GO:0006952//defense response;GO:0006970//response to osmotic stress;GO:0009620//response to fungus;GO:0009694//jasmonic acid metabolic process;GO:0009755//hormone-mediated signaling pathway;GO:0043067//regulation of programmed cell death	-	protein_coding
Epidermal_cell	Solyc08g078340.3	KUA1	0.384275	0.836698	0.222	0.463	1.12237	3.47516e-27	1.3927e-22	up	KUA1	PREDICTED: transcription factor MYB1R1 isoform X1 [Solanum lycopersicum]	-	GO:0001071//nucleic acid binding transcription factor activity;GO:0003676//nucleic acid binding;GO:0046914//transition metal ion binding	GO:0010468//regulation of gene expression	ARR-B	protein_coding
Epidermal_cell	Solyc08g081930.3	Solyc08g081930.3	0.0897125	0.195324	0.083	0.162	1.12162	1.77504e-07	0.00711363	up	Solyc08g081930.3	Aldose_epim domain-containing protein [Cephalotus follicularis]	GO:0043231//intracellular membrane-bounded organelle	GO:0003824//catalytic activity;GO:0005488//binding	GO:0019318//hexose metabolic process	-	protein_coding
Epidermal_cell	Solyc05g015800.3	AMAT	0.152238	0.331155	0.114	0.197	1.12067	6.81436e-08	0.00273092	up	AMAT	PREDICTED: methanol O-anthraniloyltransferase-like [Solanum lycopersicum]	-	GO:0016746//transferase activity, transferring acyl groups	-	-	protein_coding
Epidermal_cell	Solyc01g107090.2	Solyc01g107090.2	0.239759	0.521297	0.12	0.214	1.1202	1.85882e-08	0.000744941	up	Solyc01g107090.2	PREDICTED: uncharacterized protein LOC104645408 [Solanum lycopersicum]	-	-	-	-	protein_coding
Epidermal_cell	Solyc09g065760.4	Solyc09g065760.4	0.129289	0.281137	0.093	0.183	1.12007	4.04232e-08	0.00162	up	Solyc09g065760.4	PREDICTED: uncharacterized protein LOC101268222 [Solanum lycopersicum]	GO:0009536//plastid	-	-	-	protein_coding
Epidermal_cell	Solyc09g007910.4	PAL5	1.36906	2.97238	0.426	0.671	1.11837	2.70567e-31	1.08432e-26	up	PAL5	phenylalanine ammonia-lyase [Solanum lycopersicum]	GO:0044424//intracellular part	GO:0005488//binding;GO:0016841//ammonia-lyase activity	GO:0006558//L-phenylalanine metabolic process;GO:0006575//cellular modified amino acid metabolic process;GO:0006595//polyamine metabolic process;GO:0009411//response to UV;GO:0009414//response to water deprivation;GO:0009696//salicylic acid metabolic process;GO:0009699//phenylpropanoid biosynthetic process;GO:0009808//lignin metabolic process;GO:0009891//positive regulation of biosynthetic proces…	-	protein_coding
Epidermal_cell	Solyc02g068460.1	VQ22	0.372492	0.808301	0.197	0.28	1.11747	7.54551e-09	0.000302394	up	VQ22	vq motif-containing protein 22 [Nicotiana attenuata]	-	-	-	-	protein_coding
Epidermal_cell	Solyc08g005450.3	CXIP4	0.372348	0.807933	0.269	0.468	1.11737	1.14275e-23	4.57968e-19	up	CXIP4	Hop-interacting protein THI119 [Solanum lycopersicum]	-	GO:0046914//transition metal ion binding	-	-	protein_coding
Epidermal_cell	Solyc10g006680.2	At4g27290	0.126489	0.274426	0.087	0.199	1.11679	6.24198e-11	2.50154e-06	up	At4g27290	Os01g0784500, partial [Oryza sativa Japonica Group]	-	GO:0004672//protein kinase activity;GO:0032550//purine ribonucleoside binding	GO:0006464//cellular protein modification process;GO:0006796//phosphate-containing compound metabolic process;GO:0008037//cell recognition	-	protein_coding
Epidermal_cell	Solyc06g009050.3	Solyc06g009050.3	0.121645	0.263713	0.078	0.158	1.11565	4.46899e-07	0.0179099	up	Solyc06g009050.3	PREDICTED: universal stress protein PHOS34 [Solanum lycopersicum]	GO:0016020//membrane;GO:0043231//intracellular membrane-bounded organelle	GO:0003824//catalytic activity	GO:0010033//response to organic substance	-	protein_coding
Epidermal_cell	Solyc03g118120.3	At4g14100	0.387988	0.840779	0.267	0.468	1.11551	8.68512e-23	3.48065e-18	up	At4g14100	PREDICTED: uncharacterized protein At4g14100-like [Solanum lycopersicum]	GO:0009536//plastid	GO:0016740//transferase activity	-	-	protein_coding
Epidermal_cell	Solyc05g053320.1	Solyc05g053320.1	0.153963	0.333534	0.15	0.235	1.11475	2.86206e-11	1.147e-06	up	Solyc05g053320.1	Retrovirus-related Pol polyprotein from transposon TNT 1-94 [Cajanus cajan]	-	GO:0005488//binding;GO:0016787//hydrolase activity	GO:0008152//metabolic process	-	protein_coding
Epidermal_cell	Solyc03g082580.3	OsI_031067	0.158194	0.342522	0.142	0.231	1.11401	1.39345e-08	0.000558439	up	OsI_031067	probable 6-phosphogluconolactonase 4, chloroplastic [Solanum lycopersicum]	GO:0009532//plastid stroma;GO:0042579//microbody	GO:0005488//binding;GO:0052689//carboxylic ester hydrolase activity	GO:0002239//response to oomycetes;GO:0003006//developmental process involved in reproduction;GO:0006739//NADP metabolic process;GO:0009617//response to bacterium;GO:0042126//nitrate metabolic process;GO:0051775//response to redox state	-	protein_coding
Epidermal_cell	Solyc11g017470.2	NAC002	5.90631	12.7697	0.765	0.917	1.11238	2.65565e-60	1.06428e-55	up	NAC002	NAC domain-containing protein 2-like [Solanum lycopersicum]	GO:0043231//intracellular membrane-bounded organelle	GO:0001071//nucleic acid binding transcription factor activity	GO:0006972//hyperosmotic response;GO:0009694//jasmonic acid metabolic process;GO:0009787//regulation of abscisic acid-activated signaling pathway;GO:0010243//response to organonitrogen compound;GO:0010468//regulation of gene expression;GO:0034645//cellular macromolecule biosynthetic process;GO:0044707//single-multicellular organism process;GO:0051707//response to other organism	NAC	protein_coding
Epidermal_cell	Solyc08g077530.3	BAM3	0.302424	0.653738	0.18	0.339	1.11188	1.03889e-14	4.16347e-10	up	BAM3	PREDICTED: beta-amylase 3, chloroplastic [Solanum lycopersicum]	GO:0009532//plastid stroma	GO:0016160//amylase activity	GO:0000023//maltose metabolic process;GO:0005982//starch metabolic process;GO:0006950//response to stress	-	protein_coding
Epidermal_cell	Solyc06g065210.4	CINV2	0.0756342	0.163315	0.072	0.126	1.10953	7.16205e-05	1	up	CINV2	PREDICTED: probable alkaline/neutral invertase D [Solanum lycopersicum]	GO:0043231//intracellular membrane-bounded organelle;GO:0044444//cytoplasmic part	GO:0004564//beta-fructofuranosidase activity	GO:0005985//sucrose metabolic process;GO:0048509//regulation of meristem development	-	protein_coding
Epidermal_cell	Solyc02g079520.3	KIC	0.290226	0.625426	0.109	0.159	1.1074	0.00220874	1	up	KIC	PREDICTED: calcium-binding protein KIC-like [Solanum lycopersicum]	-	-	GO:0044763//single-organism cellular process	-	protein_coding
Epidermal_cell	Solyc05g021100.2	Solyc05g021100.2	0.0767699	0.165394	0.087	0.106	1.10629	0.00113798	1	up	Solyc05g021100.2	PREDICTED: switch-associated protein 70 isoform X2 [Solanum lycopersicum]	GO:0005618//cell wall	-	-	-	protein_coding
Epidermal_cell	Solyc03g007240.3	SPMS	1.17839	2.53553	0.486	0.73	1.1054	4.14564e-37	1.66141e-32	up	SPMS	SPM1 protein [Solanum lycopersicum]	GO:0044424//intracellular part	GO:0005488//binding;GO:0008757//S-adenosylmethionine-dependent methyltransferase activity;GO:0016765//transferase activity, transferring alkyl or aryl (other than methyl) groups	GO:0006596//polyamine biosynthetic process;GO:0009617//response to bacterium	-	protein_coding
Epidermal_cell	Solyc10g083970.1	SAM3	2.98801	6.41419	0.644	0.862	1.10206	3.02245e-38	1.21128e-33	up	SAM3	PREDICTED: S-adenosylmethionine synthase 3-like [Solanum lycopersicum]	-	-	-	-	protein_coding
Epidermal_cell	Solyc07g056340.4	ML2	0.105935	0.227503	0.089	0.164	1.10197	4.60087e-07	0.0184385	up	ML2	PREDICTED: protein MEI2-like 2 [Solanum lycopersicum]	-	GO:0003676//nucleic acid binding	GO:0007126//meiotic nuclear division;GO:0050789//regulation of biological process	-	protein_coding
Epidermal_cell	Solyc02g094400.4	GDPD1	0.624758	1.3405	0.265	0.452	1.10128	1.57582e-18	6.31525e-14	up	GDPD1	PREDICTED: glycerophosphodiester phosphodiesterase GDPD1, chloroplastic [Solanum lycopersicum]	GO:0009536//plastid	GO:0008081//phosphoric diester hydrolase activity;GO:0046872//metal ion binding	GO:0010038//response to metal ion;GO:0019400//alditol metabolic process;GO:0072501//cellular divalent inorganic anion homeostasis	-	protein_coding
Epidermal_cell	Solyc07g053630.4	GLK1	0.0922102	0.197743	0.064	0.146	1.09979	8.97155e-08	0.00359544	up	GLK1	golden1-like protein [Solanum lycopersicum]	-	GO:0000975//regulatory region DNA binding;GO:0001071//nucleic acid binding transcription factor activity	GO:0006355//regulation of transcription, DNA-templated;GO:0006952//defense response;GO:0007165//signal transduction;GO:0009658//chloroplast organization;GO:0009725//response to hormone;GO:0009909//regulation of flower development;GO:0032268//regulation of cellular protein metabolic process;GO:0044085//cellular component biogenesis;GO:0044802//single-organism membrane organization;GO:0051649//esta…	ARR-B	protein_coding
Epidermal_cell	Solyc10g081000.1	Solyc10g081000.1	0.170478	0.365293	0.158	0.285	1.09902	4.82262e-12	1.93271e-07	up	Solyc10g081000.1	PREDICTED: probable leucine-rich repeat receptor-like protein kinase At5g49770 [Capsicum annuum]	-	-	-	-	protein_coding
Epidermal_cell	Solyc11g071760.3	CML37	5.70253	12.2092	0.701	0.834	1.09828	4.59412e-35	1.84114e-30	up	CML37	regulator of gene silencing [Solanum lycopersicum]	GO:0016020//membrane;GO:0043231//intracellular membrane-bounded organelle	GO:0046872//metal ion binding	GO:0000160//phosphorelay signal transduction system;GO:0000302//response to reactive oxygen species;GO:0002376//immune system process;GO:0009408//response to heat;GO:0009620//response to fungus;GO:0009692//ethylene metabolic process;GO:0009694//jasmonic acid metabolic process;GO:0009755//hormone-mediated signaling pathway;GO:0009863//salicylic acid mediated signaling pathway;GO:0010243//response …	-	protein_coding
Epidermal_cell	Solyc07g042830.4	SS4	0.0695301	0.14896	0.058	0.117	1.09811	1.62687e-05	0.651985	up	SS4	starch synthase VI [Solanum lycopersicum]	GO:0009536//plastid	GO:0016740//transferase activity	GO:0005982//starch metabolic process;GO:0009058//biosynthetic process	-	protein_coding
Epidermal_cell	Solyc01g108660.4	At2g19940	0.327793	0.70131	0.239	0.413	1.09703	7.5983e-18	3.04509e-13	up	At2g19940	probable N-acetyl-gamma-glutamyl-phosphate reductase, chloroplastic [Solanum lycopersicum]	GO:0009532//plastid stroma;GO:0043232//intracellular non-membrane-bounded organelle	GO:0000166//nucleotide binding;GO:0005515//protein binding;GO:0016903//oxidoreductase activity, acting on the aldehyde or oxo group of donors;GO:0046914//transition metal ion binding	GO:0003006//developmental process involved in reproduction;GO:0006525//arginine metabolic process	-	protein_coding
Epidermal_cell	Solyc10g051350.2	At1g79010	0.286971	0.613671	0.276	0.393	1.09629	6.92985e-15	2.77721e-10	up	At1g79010	PREDICTED: NADH dehydrogenase [ubiquinone] iron-sulfur protein 8, mitochondrial [Solanum lycopersicum]	GO:0044455//mitochondrial membrane part	GO:0043169//cation binding;GO:0050136//NADH dehydrogenase (quinone) activity;GO:0051536//iron-sulfur cluster binding	GO:0044710//single-organism metabolic process	-	protein_coding
Epidermal_cell	Solyc04g025670.4	Solyc04g025670.4	0.163337	0.349071	0.153	0.277	1.0952	1.6536e-11	6.62696e-07	up	Solyc04g025670.4	PREDICTED: protein LSM12 homolog [Solanum tuberosum]	-	-	-	-	protein_coding
Epidermal_cell	Solyc08g078390.4	Solyc08g078390.4	0.964448	2.05764	0.433	0.681	1.09313	1.22808e-32	4.92164e-28	up	Solyc08g078390.4	-	-	-	-	-	protein_coding
Epidermal_cell	Solyc04g080960.4	RD19C	0.495428	1.05682	0.292	0.514	1.09283	5.14032e-25	2.06003e-20	up	RD19C	pre-pro-cysteine proteinase precursor [Solanum lycopersicum]	GO:0043231//intracellular membrane-bounded organelle	GO:0004175//endopeptidase activity	GO:0006090//pyruvate metabolic process;GO:0006970//response to osmotic stress;GO:0006996//organelle organization;GO:0009414//response to water deprivation;GO:0009617//response to bacterium;GO:0010038//response to metal ion;GO:0019538//protein metabolic process;GO:0042044//fluid transport;GO:0042743//hydrogen peroxide metabolic process	-	protein_coding
Epidermal_cell	Solyc10g076990.3	AGD14	0.0912326	0.19469	0.111	0.127	1.09271	9.17508e-05	1	up	AGD14	PREDICTED: probable ADP-ribosylation factor GTPase-activating protein AGD14 isoform X1 [Solanum lycopersicum]	-	-	-	-	protein_coding
Epidermal_cell	Solyc01g107150.3	Solyc01g107150.3	0.0755961	0.161245	0.068	0.113	1.09186	0.000296669	1	up	Solyc01g107150.3	PREDICTED: zinc finger protein-like 1 homolog isoform X4 [Solanum lycopersicum]	-	GO:0046914//transition metal ion binding	GO:0000280//nuclear division;GO:0001101//response to acid chemical	-	protein_coding
Epidermal_cell	Solyc02g085920.3	Solyc02g085920.3	0.253177	0.539616	0.239	0.381	1.09148	2.56589e-15	1.02831e-10	up	Solyc02g085920.3	uncharacterized protein LOC101243660 [Solanum lycopersicum]	GO:0043231//intracellular membrane-bounded organelle	-	-	-	protein_coding
Epidermal_cell	Solyc05g054120.1	CYS5	0.179296	0.381836	0.161	0.232	1.09018	1.14582e-07	0.00459198	up	CYS5	PREDICTED: cysteine proteinase inhibitor 5-like [Solanum lycopersicum]	GO:0030312//external encapsulating structure	GO:0004866//endopeptidase inhibitor activity	GO:0010466//negative regulation of peptidase activity	-	protein_coding
Epidermal_cell	Solyc03g119480.4	Solyc03g119480.4	0.124889	0.265971	0.099	0.181	1.09001	2.31454e-07	0.00927577	up	Solyc03g119480.4	PREDICTED: uncharacterized protein LOC101257351 [Solanum lycopersicum]	-	-	-	-	protein_coding
Epidermal_cell	Solyc01g101060.4	SAM1	0.875748	1.86258	0.419	0.62	1.08863	2.01424e-27	8.07226e-23	up	SAM1	S-adenosylmethionine synthase 1 [Solanum lycopersicum]	GO:0005911//cell-cell junction;GO:0016020//membrane;GO:0030312//external encapsulating structure;GO:0031988//membrane-bounded vesicle;GO:0043232//intracellular non-membrane-bounded organelle;GO:0044444//cytoplasmic part	GO:0016765//transferase activity, transferring alkyl or aryl (other than methyl) groups;GO:0032550//purine ribonucleoside binding;GO:0046914//transition metal ion binding	GO:0000097//sulfur amino acid biosynthetic process;GO:0006006//glucose metabolic process;GO:0006090//pyruvate metabolic process;GO:0006575//cellular modified amino acid metabolic process;GO:0006595//polyamine metabolic process;GO:0006970//response to osmotic stress;GO:0006996//organelle organization;GO:0009108//coenzyme biosynthetic process;GO:0009692//ethylene metabolic process;GO:0009699//pheny…	-	protein_coding
Epidermal_cell	Solyc07g053230.3	MYB4	0.777826	1.64814	0.288	0.5	1.08322	6.07093e-22	2.43299e-17	up	MYB4	PREDICTED: transcription factor WER-like [Solanum pennellii]	-	GO:0005488//binding	-	ARR-B	protein_coding
Epidermal_cell	Solyc06g049040.4	RF2b	0.0693445	0.146879	0.054	0.114	1.08167	1.30363e-05	0.522441	up	RF2b	PREDICTED: transcription factor RF2b-like [Solanum lycopersicum]	-	-	-	bZIP	protein_coding
Epidermal_cell	Solyc10g055200.1	DIR21	1.49132	3.1553	0.269	0.343	1.08113	6.8765e-07	0.0275583	up	DIR21	PREDICTED: dirigent protein 22-like [Solanum lycopersicum]	-	-	-	-	protein_coding
Epidermal_cell	Solyc02g091190.4	EEF1AKMT2	0.405046	0.856702	0.309	0.467	1.08052	4.47914e-18	1.79506e-13	up	EEF1AKMT2	PREDICTED: protein-lysine N-methyltransferase Mettl10 [Solanum pennellii]	GO:0043231//intracellular membrane-bounded organelle;GO:0044444//cytoplasmic part	GO:0016741//transferase activity, transferring one-carbon groups	GO:0008152//metabolic process	-	protein_coding
Epidermal_cell	Solyc04g008280.2	At5g16450	0.16487	0.348267	0.153	0.253	1.0784	4.03705e-09	0.000161789	up	At5g16450	RNase E inhibitor [Solanum tuberosum]	-	GO:0004857//enzyme inhibitor activity;GO:0016831//carboxy-lyase activity;GO:0016833//oxo-acid-lyase activity;GO:0043169//cation binding	GO:0009892//negative regulation of metabolic process;GO:0016070//RNA metabolic process	-	protein_coding
Epidermal_cell	Solyc08g076870.1	Solyc08g076870.1	0.570094	1.20252	0.283	0.426	1.07666	4.38726e-13	1.75824e-08	up	Solyc08g076870.1	PREDICTED: uncharacterized protein LOC101245191 [Solanum lycopersicum]	-	-	-	-	protein_coding
Epidermal_cell	Solyc12g098310.2	KRP4	0.130286	0.274819	0.11	0.212	1.07622	6.70717e-09	0.000268797	up	KRP4	cyclin-dependent kinase inhibitor 4-like [Solanum lycopersicum]	GO:0043231//intracellular membrane-bounded organelle	GO:0005515//protein binding;GO:0016538//cyclin-dependent protein serine/threonine kinase regulator activity	GO:0000079//regulation of cyclin-dependent protein serine/threonine kinase activity;GO:0006260//DNA replication;GO:0006469//negative regulation of protein kinase activity;GO:0006996//organelle organization;GO:0016458//gene silencing;GO:0019219//regulation of nucleobase-containing compound metabolic process;GO:0043933//macromolecular complex subunit organization;GO:1903047//mitotic cell cycle proc…	-	protein_coding
Epidermal_cell	Solyc06g067980.3	Solyc06g067980.3	0.352629	0.743614	0.157	0.256	1.07619	2.50266e-08	0.00100297	up	Solyc06g067980.3	PREDICTED: uncharacterized protein LOC101265833 [Solanum lycopersicum]	-	-	-	-	protein_coding
Epidermal_cell	Solyc01g097520.4	Solyc01g097520.4	0.979763	2.06498	0.384	0.587	1.07554	7.0985e-23	2.8448e-18	up	Solyc01g097520.4	-	-	-	-	-	protein_coding
Epidermal_cell	Solyc04g076300.4	MSL2	0.253719	0.533988	0.208	0.353	1.07328	2.70606e-14	1.08448e-09	up	MSL2	PREDICTED: mechanosensitive ion channel protein 3, chloroplastic-like isoform X2 [Solanum pennellii]	GO:0009526//plastid envelope;GO:0016020//membrane	GO:0015075//ion transmembrane transporter activity	GO:0006811//ion transport;GO:0009658//chloroplast organization;GO:0044763//single-organism cellular process;GO:0050896//response to stimulus	-	protein_coding
Epidermal_cell	Solyc04g074180.4	CRY1	0.162038	0.341016	0.153	0.233	1.07304	1.3566e-07	0.0054367	up	CRY1	cryptochrome 1 [Solanum lycopersicum]	GO:0043231//intracellular membrane-bounded organelle	GO:0009881//photoreceptor activity;GO:0016301//kinase activity;GO:0016830//carbon-carbon lyase activity;GO:0032550//purine ribonucleoside binding;GO:0046983//protein dimerization activity	GO:0001558//regulation of cell growth;GO:0006259//DNA metabolic process;GO:0006468//protein phosphorylation;GO:0007623//circadian rhythm;GO:0009639//response to red or far red light;GO:0009812//flavonoid metabolic process;GO:0030522//intracellular receptor signaling pathway;GO:0043269//regulation of ion transport;GO:0044710//single-organism metabolic process;GO:0048509//regulation of meristem dev…	-	protein_coding
Epidermal_cell	Solyc05g054490.3	ECR	0.0949782	0.199576	0.09	0.127	1.07048	0.00165087	1	up	ECR	PREDICTED: very-long-chain enoyl-CoA reductase [Solanum lycopersicum]	GO:0031090//organelle membrane;GO:0031224//intrinsic component of membrane;GO:0043231//intracellular membrane-bounded organelle;GO:0044444//cytoplasmic part;GO:0044446//intracellular organelle part	GO:0004312//fatty acid synthase activity;GO:0016628//oxidoreductase activity, acting on the CH-CH group of donors, NAD or NADP as acceptor	GO:0006631//fatty acid metabolic process;GO:0006694//steroid biosynthetic process;GO:0006970//response to osmotic stress;GO:0006996//organelle organization;GO:0030148//sphingolipid biosynthetic process;GO:0070838//divalent metal ion transport	-	protein_coding
Epidermal_cell	Solyc04g072240.3	At4g09670	0.154808	0.324558	0.166	0.247	1.06751	3.31341e-09	0.000132788	up	At4g09670	PREDICTED: uncharacterized oxidoreductase At4g09670 [Solanum lycopersicum]	GO:0044444//cytoplasmic part	GO:0003824//catalytic activity	GO:0044710//single-organism metabolic process	-	protein_coding
Epidermal_cell	Solyc11g010240.3	SCAI	0.0675003	0.141569	0.056	0.11	1.06743	0.00010938	1	up	SCAI	PREDICTED: protein SCAI [Solanum lycopersicum]	GO:0043231//intracellular membrane-bounded organelle	-	GO:0032774//RNA biosynthetic process;GO:0048523//negative regulation of cellular process	-	protein_coding
Epidermal_cell	Solyc10g052650.3	At2g16365	0.0662064	0.13885	0.072	0.128	1.06735	2.97457e-05	1	up	At2g16365	PREDICTED: F-box protein At2g16365 [Solanum lycopersicum]	-	-	GO:0009987//cellular process	-	protein_coding
Epidermal_cell	Solyc02g036480.1	NHL6	2.04102	4.27648	0.481	0.682	1.0671	5.00041e-23	2.00396e-18	up	NHL6	PREDICTED: NDR1/HIN1-Like protein 3 [Solanum lycopersicum]	GO:0016020//membrane	-	GO:0007165//signal transduction;GO:0009814//defense response, incompatible interaction;GO:0033554//cellular response to stress;GO:0046942//carboxylic acid transport	-	protein_coding
Epidermal_cell	Solyc01g095570.3	ADNT1	0.135785	0.284204	0.146	0.2	1.06505	7.2966e-07	0.0292418	up	ADNT1	PREDICTED: mitochondrial adenine nucleotide transporter ADNT1 isoform X1 [Solanum lycopersicum]	GO:0019866//organelle inner membrane;GO:0031224//intrinsic component of membrane;GO:0043231//intracellular membrane-bounded organelle	GO:0000295//adenine nucleotide transmembrane transporter activity	GO:0006006//glucose metabolic process;GO:0006090//pyruvate metabolic process;GO:0006739//NADP metabolic process;GO:0006862//nucleotide transport;GO:0006970//response to osmotic stress;GO:0010038//response to metal ion;GO:0015695//organic cation transport;GO:0015711//organic anion transport;GO:0045333//cellular respiration;GO:0072530//purine-containing compound transmembrane transport;GO:1902582//…	-	protein_coding
Epidermal_cell	Solyc03g044820.4	PIR7A	0.0819399	0.171386	0.091	0.135	1.06369	2.02359e-05	0.810974	up	PIR7A	PREDICTED: salicylic acid-binding protein 2 isoform X1 [Solanum lycopersicum]	-	GO:0016787//hydrolase activity	-	-	protein_coding
Epidermal_cell	Solyc11g072150.3	DRAP1	0.133947	0.279455	0.126	0.186	1.06039	2.07659e-07	0.00832216	up	DRAP1	PREDICTED: dr1-associated corepressor [Solanum lycopersicum]	GO:0005622//intracellular	-	-	-	protein_coding
Epidermal_cell	Solyc09g010940.4	Solyc09g010940.4	0.153433	0.319788	0.127	0.23	1.05901	7.21173e-09	0.000289017	up	Solyc09g010940.4	PREDICTED: suppressor of disruption of TFIIS [Solanum tuberosum]	-	GO:0003824//catalytic activity	-	-	protein_coding
Epidermal_cell	Solyc05g055820.3	FHY1	0.209118	0.435548	0.161	0.293	1.05815	3.26228e-13	1.30739e-08	up	FHY1	PREDICTED: phosphoglycolate phosphatase [Vigna radiata var. radiata] [Vigna radiata]	GO:0009536//plastid	GO:0003824//catalytic activity	-	-	protein_coding
Epidermal_cell	Solyc06g073630.3	CDKC-2	0.0858807	0.178593	0.098	0.137	1.0554	8.87028e-05	1	up	CDKC-2	PREDICTED: cyclin-dependent kinase C-2 isoform X2 [Solanum lycopersicum]	GO:0044444//cytoplasmic part;GO:0044451//nucleoplasm part	GO:0004674//protein serine/threonine kinase activity;GO:0032550//purine ribonucleoside binding	GO:0006396//RNA processing;GO:0006464//cellular protein modification process;GO:0006796//phosphate-containing compound metabolic process;GO:0007049//cell cycle;GO:0016032//viral process;GO:0048437//floral organ development;GO:0048827//phyllome development;GO:0051707//response to other organism	-	protein_coding
Epidermal_cell	Solyc10g052490.2	PYRC5	0.184853	0.383727	0.131	0.242	1.0533	1.00798e-09	4.03958e-05	up	PYRC5	PREDICTED: isoflavone reductase homolog [Solanum lycopersicum]	-	GO:0016616//oxidoreductase activity, acting on the CH-OH group of donors, NAD or NADP as acceptor	GO:0010038//response to metal ion;GO:0044710//single-organism metabolic process	-	protein_coding
Epidermal_cell	Solyc03g083450.1	Sdhaf4	0.107971	0.223679	0.117	0.174	1.0501	6.96214e-07	0.0279015	up	Sdhaf4	PREDICTED: succinate dehydrogenase assembly factor 4, mitochondrial [Solanum lycopersicum]	-	-	-	-	protein_coding
Epidermal_cell	Solyc04g072039.1	tilS/hprT	0.122925	0.25423	0.125	0.209	1.04775	7.0391e-08	0.00282099	up	tilS/hprT	PREDICTED: hypoxanthine-guanine phosphoribosyltransferase [Solanum pennellii]	-	-	-	-	protein_coding
Epidermal_cell	Solyc04g074520.1	VQ9	0.243686	0.503796	0.168	0.331	1.04751	5.43836e-17	2.17948e-12	up	VQ9	PREDICTED: VQ motif-containing protein 9 [Solanum lycopersicum]	-	-	-	-	protein_coding
Epidermal_cell	Solyc08g022210.4	CIG2	0.212422	0.4391	0.183	0.306	1.04726	2.94615e-12	1.1807e-07	up	CIG2	PREDICTED: methylthioribose-1-phosphate isomerase [Solanum lycopersicum]	-	-	-	-	protein_coding
Epidermal_cell	Solyc07g047790.3	HSP90-6	0.145055	0.299055	0.105	0.195	1.0433	3.82582e-07	0.0153324	up	HSP90-6	PREDICTED: heat shock protein 90-6, mitochondrial [Solanum lycopersicum]	GO:0009526//plastid envelope;GO:0009532//plastid stroma;GO:0030312//external encapsulating structure;GO:0031090//organelle membrane	GO:0005515//protein binding;GO:0032550//purine ribonucleoside binding	GO:0001101//response to acid chemical;GO:0003006//developmental process involved in reproduction;GO:0006970//response to osmotic stress;GO:0009416//response to light stimulus;GO:0009657//plastid organization;GO:0044267//cellular protein metabolic process;GO:0044743//intracellular protein transmembrane import	-	protein_coding
Epidermal_cell	Solyc04g081960.1	At1g76070	0.371184	0.764592	0.185	0.336	1.04236	5.64187e-14	2.26104e-09	up	At1g76070	PREDICTED: uncharacterized protein At1g76070-like [Solanum lycopersicum]	-	-	GO:0009987//cellular process;GO:0010033//response to organic substance	-	protein_coding
Epidermal_cell	Solyc03g121730.3	surE	0.275788	0.568089	0.244	0.36	1.04229	1.4925e-13	5.98135e-09	up	surE	PREDICTED: 5'-nucleotidase SurE-like [Solanum pennellii]	GO:0044424//intracellular part	GO:0008252//nucleotidase activity	-	-	protein_coding
Epidermal_cell	Solyc04g079250.3	PLP2	1.73119	3.56497	0.43	0.687	1.04209	2.86887e-31	1.14973e-26	up	PLP2	PREDICTED: patatin-like protein 2 [Solanum lycopersicum]	-	GO:0003824//catalytic activity	GO:0006629//lipid metabolic process	-	protein_coding
Epidermal_cell	Solyc01g090480.4	Solyc01g090480.4	0.0644899	0.132698	0.082	0.104	1.03985	0.00121398	1	up	Solyc01g090480.4	PREDICTED: flowering locus K homology domain [Solanum lycopersicum]	-	GO:0003676//nucleic acid binding	-	-	protein_coding
Epidermal_cell	Solyc02g086380.1	Solyc02g086380.1	0.411969	0.846687	0.314	0.441	1.03911	6.58224e-15	2.6379e-10	up	Solyc02g086380.1	PREDICTED: keratin, type II cytoskeletal I [Solanum lycopersicum]	-	-	-	-	protein_coding
Epidermal_cell	Solyc09g059040.3	CEQORH	0.264056	0.542629	0.218	0.339	1.03884	4.60655e-12	1.84612e-07	up	CEQORH	fructose 1,6-bisphosphate aldolase [Solanum lycopersicum]	GO:0009528//plastid inner membrane;GO:0044434//chloroplast part	GO:0003824//catalytic activity;GO:0046914//transition metal ion binding	GO:0044710//single-organism metabolic process	-	protein_coding
Epidermal_cell	Solyc05g046330.4	RPN2	0.076711	0.15762	0.059	0.107	1.03798	0.000564541	1	up	RPN2	PREDICTED: dolichyl-diphosphooligosaccharide--protein glycosyltransferase subunit 2 [Solanum lycopersicum]	GO:0005618//cell wall;GO:0005911//cell-cell junction;GO:0031090//organelle membrane;GO:0031224//intrinsic component of membrane;GO:0043231//intracellular membrane-bounded organelle	GO:0004576//oligosaccharyl transferase activity	GO:0006487//protein N-linked glycosylation;GO:0006950//response to stress;GO:0016072//rRNA metabolic process;GO:0030243//cellulose metabolic process	-	protein_coding
Epidermal_cell	Solyc11r052240.1	Solyc11r052240.1	0.110496	0.22697	0.104	0.185	1.03784	3.42839e-07	0.0137396	up	Solyc11r052240.1	-	-	-	-	-	lincRNA
Epidermal_cell	Solyc10g005260.3	RBP45	0.696249	1.42944	0.393	0.627	1.03767	2.28522e-32	9.15827e-28	up	RBP45	PREDICTED: polyadenylate-binding protein RBP45-like isoform X1 [Solanum lycopersicum]	GO:0043231//intracellular membrane-bounded organelle	GO:0036094//small molecule binding;GO:0070717//poly-purine tract binding	GO:0000302//response to reactive oxygen species;GO:0000377//RNA splicing, via transesterification reactions with bulged adenosine as nucleophile;GO:0009725//response to hormone	-	protein_coding
Epidermal_cell	Solyc07g061800.4	Solyc07g061800.4	0.134766	0.276326	0.091	0.141	1.03537	0.000879972	1	up	Solyc07g061800.4	PREDICTED: heme-binding protein 2-like [Solanum lycopersicum]	-	-	-	-	protein_coding
Epidermal_cell	Solyc10g086500.1	DET2	0.417564	0.855778	0.262	0.397	1.03506	1.14655e-12	4.59491e-08	up	DET2	steroid 5-alpha-reductase DET2 [Solanum lycopersicum]	GO:0031224//intrinsic component of membrane;GO:0043231//intracellular membrane-bounded organelle;GO:0044444//cytoplasmic part	GO:0035671//enone reductase activity	GO:0009314//response to radiation;GO:0009987//cellular process;GO:0016129//phytosteroid biosynthetic process;GO:0055088//lipid homeostasis	-	protein_coding
Epidermal_cell	Solyc04g077620.1	Solyc04g077620.1	2.99409	6.13417	0.625	0.841	1.03472	3.88661e-41	1.5576e-36	up	Solyc04g077620.1	PREDICTED: uncharacterized protein LOC104647238 [Solanum lycopersicum]	GO:0016020//membrane	-	-	-	protein_coding
Epidermal_cell	Solyc03g121450.3	RBPMS2	0.0739364	0.151527	0.059	0.102	1.03422	0.00089649	1	up	RBPMS2	RNA-binding family protein [Solanum lycopersicum]	GO:0043231//intracellular membrane-bounded organelle	GO:0003676//nucleic acid binding	-	-	protein_coding
Epidermal_cell	Solyc07g041830.4	Solyc07g041830.4	0.73219	1.49793	0.352	0.558	1.03258	1.4986e-24	6.00578e-20	up	Solyc07g041830.4	PREDICTED: serine/arginine repetitive matrix protein 2-like [Solanum tuberosum]	GO:0043231//intracellular membrane-bounded organelle	GO:0005488//binding	-	-	protein_coding
Epidermal_cell	Solyc01g088090.3	PPH	0.281277	0.575462	0.22	0.36	1.03247	1.34415e-15	5.3868e-11	up	PPH	PREDICTED: pheophytinase, chloroplastic [Solanum lycopersicum]	GO:0009536//plastid	GO:0005488//binding;GO:0052689//carboxylic ester hydrolase activity	GO:0006787//porphyrin-containing compound catabolic process	-	protein_coding
Epidermal_cell	Solyc06g051270.3	CYT1	0.12782	0.261528	0.117	0.199	1.03228	8.4371e-07	0.0338125	up	CYT1	PREDICTED: mannose-1-phosphate guanylyltransferase 1 [Solanum lycopersicum]	GO:0043231//intracellular membrane-bounded organelle;GO:0044444//cytoplasmic part	GO:0008905//mannose-phosphate guanylyltransferase activity;GO:0032550//purine ribonucleoside binding	GO:0000302//response to reactive oxygen species;GO:0001101//response to acid chemical;GO:0006006//glucose metabolic process;GO:0006970//response to osmotic stress;GO:0006996//organelle organization;GO:0009226//nucleotide-sugar biosynthetic process;GO:0009617//response to bacterium;GO:0019852//L-ascorbic acid metabolic process;GO:0030243//cellulose metabolic process;GO:0051603//proteolysis involve…	-	protein_coding
Epidermal_cell	Solyc04g008100.3	PUB21	0.146717	0.30017	0.126	0.175	1.03224	3.45529e-06	0.138474	up	PUB21	PREDICTED: U-box domain-containing protein 21-like [Solanum lycopersicum]	-	-	GO:0002238//response to molecule of fungal origin	-	protein_coding
Epidermal_cell	Solyc12g040810.2	RGTB1	0.0722329	0.14781	0.068	0.126	1.03199	3.76818e-05	1	up	RGTB1	PREDICTED: geranylgeranyl transferase type-2 subunit beta 1 [Solanum lycopersicum]	GO:0044444//cytoplasmic part	GO:0004661//protein geranylgeranyltransferase activity;GO:0016702//oxidoreductase activity, acting on single donors with incorporation of molecular oxygen, incorporation of two atoms of oxygen	GO:0018342//protein prenylation;GO:0071267//L-methionine salvage	-	protein_coding
Epidermal_cell	Solyc12g019320.2	DTX29	1.10707	2.26344	0.501	0.732	1.03171	5.33298e-36	2.13724e-31	up	DTX29	PREDICTED: protein DETOXIFICATION 30-like [Solanum lycopersicum]	GO:0009536//plastid;GO:0031090//organelle membrane;GO:0031224//intrinsic component of membrane	GO:0015291//secondary active transmembrane transporter activity;GO:0016778//diphosphotransferase activity;GO:0032550//purine ribonucleoside binding	GO:0001101//response to acid chemical;GO:0006796//phosphate-containing compound metabolic process;GO:0006972//hyperosmotic response;GO:0009694//jasmonic acid metabolic process;GO:0009755//hormone-mediated signaling pathway;GO:0010053//root epidermal cell differentiation;GO:0044765//single-organism transport;GO:0051707//response to other organism	-	protein_coding
Epidermal_cell	Solyc02g090770.1	ERF110	0.949398	1.93991	0.324	0.506	1.03083	3.01767e-17	1.20936e-12	up	ERF110	PREDICTED: ethylene-responsive transcription factor ERF095-like [Solanum pennellii]	GO:0043231//intracellular membrane-bounded organelle;GO:0043232//intracellular non-membrane-bounded organelle	GO:0001071//nucleic acid binding transcription factor activity;GO:0003676//nucleic acid binding	GO:0000160//phosphorelay signal transduction system;GO:0002252//immune effector process;GO:0009725//response to hormone;GO:0010243//response to organonitrogen compound;GO:0010468//regulation of gene expression;GO:0034645//cellular macromolecule biosynthetic process	AP2-EREBP	protein_coding
Epidermal_cell	Solyc07g040730.1	Solyc07g040730.1	0.185736	0.379127	0.177	0.261	1.02903	1.97463e-09	7.91353e-05	up	Solyc07g040730.1	DUF3511 domain protein [Medicago truncatula]	GO:0016020//membrane	-	-	-	protein_coding
Epidermal_cell	Solyc01g005160.4	PUB21	0.5324	1.08645	0.215	0.452	1.0289	1.10665e-25	4.43502e-21	up	PUB21	Avr9/Cf-9 rapidly elicited protein [Solanum lycopersicum]	-	GO:0003824//catalytic activity	GO:0002238//response to molecule of fungal origin;GO:0032446//protein modification by small protein conjugation	-	protein_coding
Epidermal_cell	Solyc07g063930.4	2024-10-04	0.0945153	0.192871	0.082	0.121	1.02824	0.000317831	1	up	2024-10-04	PREDICTED: organic cation/carnitine transporter 4 [Solanum lycopersicum]	GO:0005774//vacuolar membrane;GO:0031224//intrinsic component of membrane;GO:0044434//chloroplast part	GO:0005215//transporter activity;GO:0032550//purine ribonucleoside binding	GO:0009062//fatty acid catabolic process;GO:0009072//aromatic amino acid family metabolic process;GO:0009404//toxin metabolic process;GO:0014070//response to organic cyclic compound;GO:0015698//inorganic anion transport	-	protein_coding
Epidermal_cell	Solyc01g009170.4	EIN3	0.0764391	0.155925	0.066	0.122	1.02751	5.05892e-05	1	up	EIN3	EIL2 protein [Solanum lycopersicum]	GO:0043231//intracellular membrane-bounded organelle	GO:0000975//regulatory region DNA binding;GO:0001071//nucleic acid binding transcription factor activity	GO:0000160//phosphorelay signal transduction system;GO:0000302//response to reactive oxygen species;GO:0001101//response to acid chemical;GO:0006486//protein glycosylation;GO:0006970//response to osmotic stress;GO:0009416//response to light stimulus;GO:0009617//response to bacterium;GO:0009725//response to hormone;GO:0009756//carbohydrate mediated signaling;GO:0009793//embryo development ending i…	EIL	protein_coding
Epidermal_cell	Solyc11g062020.2	ZTP29	0.143287	0.292038	0.131	0.211	1.02674	1.24895e-06	0.050053	up	ZTP29	PREDICTED: zinc transporter ZTP29 [Solanum lycopersicum]	GO:0031090//organelle membrane;GO:0031224//intrinsic component of membrane;GO:0043231//intracellular membrane-bounded organelle	GO:0022890//inorganic cation transmembrane transporter activity	GO:0000041//transition metal ion transport;GO:0044763//single-organism cellular process;GO:0050896//response to stimulus	-	protein_coding
Epidermal_cell	Solyc02g078450.3	TOM2AH3	0.0839161	0.170806	0.068	0.111	1.02446	0.00111137	1	up	TOM2AH3	PREDICTED: tetraspanin-19 [Solanum lycopersicum]	-	-	-	-	protein_coding
Epidermal_cell	Solyc03g082370.1	Solyc03g082370.1	11.2864	22.9032	0.76	0.899	1.02096	1.43216e-33	5.73954e-29	up	Solyc03g082370.1	Avr9/Cf-9 rapidly elicited protein 65 [Solanum tuberosum]	-	-	GO:0050896//response to stimulus	-	protein_coding
Epidermal_cell	Solyc06g075030.1	LYK3	0.0772738	0.156868	0.08	0.11	1.02056	0.00172678	1	up	LYK3	PREDICTED: lysM domain receptor-like kinase 3 [Solanum lycopersicum]	-	GO:0016772//transferase activity, transferring phosphorus-containing groups	GO:0006796//phosphate-containing compound metabolic process	-	protein_coding
Epidermal_cell	Solyc10g079810.1	Solyc10g079810.1	0.239486	0.485646	0.126	0.172	1.01966	0.00011565	1	up	Solyc10g079810.1	hypothetical protein A4A49_26677 [Nicotiana attenuata]	-	-	-	-	protein_coding
Epidermal_cell	Solyc01g102940.3	MMT1	0.0799755	0.162232	0.072	0.116	1.01951	0.000971542	1	up	MMT1	PREDICTED: methionine S-methyltransferase [Solanum lycopersicum]	GO:0044444//cytoplasmic part	GO:0008757//S-adenosylmethionine-dependent methyltransferase activity;GO:0043168//anion binding	GO:0006790//sulfur compound metabolic process	-	protein_coding
Epidermal_cell	Solyc03g114330.3	PEX14	0.0643169	0.130169	0.056	0.109	1.01599	5.93398e-05	1	up	PEX14	PREDICTED: peroxisomal membrane protein PEX14 [Solanum lycopersicum]	GO:0016020//membrane;GO:0044444//cytoplasmic part	-	GO:0006625//protein targeting to peroxisome	-	protein_coding
Epidermal_cell	Solyc01g108530.3	HIDM	0.0636643	0.128565	0.061	0.113	1.0128	0.000227829	1	up	HIDM	PREDICTED: 2-hydroxyisoflavanone dehydratase-like [Solanum lycopersicum]	-	-	-	-	protein_coding
Epidermal_cell	Solyc09g007760.4	PIP2-1	0.295732	0.596712	0.177	0.197	1.0125	3.89691e-05	1	up	PIP2-1	aquaporin PIP2-1-like [Solanum lycopersicum]	GO:0031224//intrinsic component of membrane	-	GO:0051234//establishment of localization	-	protein_coding
Epidermal_cell	Solyc10g085150.2	At5g58770	0.0670641	0.135323	0.074	0.103	1.01171	0.00928358	1	up	At5g58770	cis-prenyltransferase 4 [Solanum lycopersicum]	GO:0016020//membrane	GO:0016765//transferase activity, transferring alkyl or aryl (other than methyl) groups	GO:0016094//polyprenol biosynthetic process	-	protein_coding
Epidermal_cell	Solyc01g007930.4	At1g70590	0.0866682	0.174725	0.103	0.145	1.01067	0.000112585	1	up	At1g70590	PREDICTED: F-box protein At1g70590-like [Solanum lycopersicum]	-	GO:0005488//binding	GO:0010243//response to organonitrogen compound;GO:0016192//vesicle-mediated transport;GO:0061024//membrane organization	-	protein_coding
Epidermal_cell	Solyc10g007110.3	At5g53970	0.24441	0.491886	0.213	0.34	1.00873	9.20147e-12	3.68758e-07	up	At5g53970	PREDICTED: probable aminotransferase TAT2 [Solanum lycopersicum]	-	GO:0043168//anion binding;GO:0070546//L-phenylalanine aminotransferase activity;GO:0070547//L-tyrosine aminotransferase activity	GO:0019752//carboxylic acid metabolic process	-	protein_coding
Epidermal_cell	Solyc08g068730.1	THT4	0.260583	0.521875	0.131	0.189	1.00169	5.57154e-05	1	up	THT4	N-hydroxycinnamoyl-CoA:tyramine N-hydroxycinnamoyl transferase THT1-3 [Solanum lycopersicum]	-	GO:0003824//catalytic activity	-	-	protein_coding
Epidermal_cell	Solyc08g079480.3	Solyc08g079480.3	1.16401	2.32813	0.434	0.624	1	1.85499e-20	7.43407e-16	up	Solyc08g079480.3	PREDICTED: uncharacterized protein LOC101265157 [Solanum lycopersicum]	GO:0043231//intracellular membrane-bounded organelle	-	-	-	protein_coding
Epidermal_cell	Solyc04g071140.3	SDC	0.245518	0.491132	0.183	0.324	0.999992	1.49265e-12	5.98196e-08	up	SDC	PREDICTED: serine decarboxylase [Solanum lycopersicum]	GO:0016020//membrane;GO:0044444//cytoplasmic part	GO:0016831//carboxy-lyase activity;GO:0043168//anion binding	GO:0003006//developmental process involved in reproduction;GO:0034308//primary alcohol metabolic process;GO:0043436//oxoacid metabolic process	-	protein_coding
Epidermal_cell	Solyc07g063680.4	Solyc07g063680.4	0.163082	0.326141	0.161	0.236	0.999451	6.12221e-08	0.00245354	up	Solyc07g063680.4	-	-	-	-	-	protein_coding
Epidermal_cell	Solyc12g098910.2	CIPK1	0.526092	1.05186	0.286	0.494	0.999415	2.30091e-22	9.22112e-18	up	CIPK1	PREDICTED: CBL-interacting serine/threonine-protein kinase 1 isoform X1 [Solanum lycopersicum]	-	-	-	-	protein_coding
Epidermal_cell	Solyc08g006150.3	GGCT2;1	0.661499	1.31961	0.339	0.549	0.99619	2.11034e-24	8.45741e-20	up	GGCT2;1	PREDICTED: gamma-glutamylcyclotransferase 2-1-like [Solanum lycopersicum]	-	-	-	-	protein_coding
Epidermal_cell	Solyc02g081150.1	Solyc02g081150.1	0.0728208	0.14525	0.078	0.104	0.995132	0.000874504	1	up	Solyc02g081150.1	PREDICTED: probable membrane-associated kinase regulator 1 [Sesamum indicum]	-	-	-	-	protein_coding
Epidermal_cell	Solyc08g028780.1	Solyc08g028780.1	0.671242	1.33732	0.361	0.547	0.994333	1.43981e-20	5.77018e-16	up	Solyc08g028780.1	DUF868 domain-containing protein [Cephalotus follicularis]	GO:0016020//membrane	-	GO:0044699//single-organism process	-	protein_coding
Epidermal_cell	Solyc12g006290.2	RTNLB8	0.158994	0.315697	0.14	0.265	0.989113	3.77716e-11	1.51373e-06	up	RTNLB8	PREDICTED: reticulon-like protein B8 isoform X1 [Solanum lycopersicum]	GO:0031090//organelle membrane;GO:0031224//intrinsic component of membrane;GO:0043231//intracellular membrane-bounded organelle	-	GO:0006605//protein targeting;GO:0009891//positive regulation of biosynthetic process;GO:0043067//regulation of programmed cell death	-	protein_coding
Epidermal_cell	Solyc01g104740.3	MBF1C	0.695154	1.37736	0.204	0.272	0.986401	0.000131032	1	up	MBF1C	ethylene-responsive transcriptional coactivator [Solanum lycopersicum]	GO:0043231//intracellular membrane-bounded organelle;GO:0043232//intracellular non-membrane-bounded organelle	GO:0001071//nucleic acid binding transcription factor activity;GO:0003677//DNA binding;GO:0003712//transcription cofactor activity	GO:0000160//phosphorelay signal transduction system;GO:0000302//response to reactive oxygen species;GO:0001101//response to acid chemical;GO:0006355//regulation of transcription, DNA-templated;GO:0009642//response to light intensity;GO:0009725//response to hormone;GO:0033554//cellular response to stress;GO:0044267//cellular protein metabolic process	-	protein_coding
Epidermal_cell	Solyc12g008500.2	RLK5	0.301737	0.597578	0.18	0.325	0.985597	1.58477e-13	6.35111e-09	up	RLK5	PREDICTED: receptor-like protein kinase 5 [Solanum lycopersicum]	GO:0016020//membrane	GO:0004672//protein kinase activity	GO:0002252//immune effector process;GO:0006468//protein phosphorylation;GO:0006605//protein targeting;GO:0006952//defense response;GO:0009755//hormone-mediated signaling pathway;GO:0010243//response to organonitrogen compound;GO:0043067//regulation of programmed cell death;GO:0044710//single-organism metabolic process;GO:0061024//membrane organization	-	protein_coding
Epidermal_cell	Solyc08g068690.1	THT4	3.22393	6.38189	0.592	0.77	0.985143	3.49859e-20	1.4021e-15	up	THT4	PREDICTED: tyramine N-feruloyltransferase 4/11-like [Solanum lycopersicum]	-	GO:0003824//catalytic activity	-	-	protein_coding
Epidermal_cell	Solyc07g056470.3	PARC	3.3438	6.61322	0.487	0.65	0.983844	3.91765e-17	1.57004e-12	up	PARC	PREDICTED: probable glutathione S-transferase [Solanum lycopersicum]	GO:0009532//plastid stroma;GO:0031090//organelle membrane	GO:0016209//antioxidant activity;GO:0016765//transferase activity, transferring alkyl or aryl (other than methyl) groups;GO:0043168//anion binding	GO:0006006//glucose metabolic process;GO:0006090//pyruvate metabolic process;GO:0006511//ubiquitin-dependent protein catabolic process;GO:0006970//response to osmotic stress;GO:0009062//fatty acid catabolic process;GO:0009247//glycolipid biosynthetic process;GO:0009267//cellular response to starvation;GO:0009404//toxin metabolic process;GO:0009414//response to water deprivation;GO:0010038//respon…	-	protein_coding
Epidermal_cell	Solyc10g081600.2	RBL15	0.0718469	0.141848	0.068	0.128	0.980355	4.58627e-05	1	up	RBL15	rhomboid superfamily protein [Solanum lycopersicum]	GO:0031224//intrinsic component of membrane	-	GO:0019538//protein metabolic process	-	protein_coding
Epidermal_cell	Solyc04g049350.4	CS1	0.738744	1.45695	0.394	0.615	0.979709	7.08853e-28	2.8408e-23	up	CS1	chorismate synthase 1, chloroplastic precursor [Solanum lycopersicum]	GO:0009532//plastid stroma;GO:0043232//intracellular non-membrane-bounded organelle	GO:0016838//carbon-oxygen lyase activity, acting on phosphates	GO:0003006//developmental process involved in reproduction;GO:0006498//N-terminal protein lipidation;GO:0006950//response to stress;GO:0008652//cellular amino acid biosynthetic process;GO:0009699//phenylpropanoid biosynthetic process;GO:0043650//dicarboxylic acid biosynthetic process;GO:0046942//carboxylic acid transport	-	protein_coding
Epidermal_cell	Solyc01g104950.4	Xyl2	0.116469	0.229723	0.073	0.151	0.979342	1.02483e-06	0.0410712	up	Xyl2	beta-D-xylosidase 2 precursor [Solanum lycopersicum]	GO:0005576//extracellular region;GO:0005618//cell wall;GO:0031012//extracellular matrix	GO:0015926//glucosidase activity;GO:0097599//xylanase activity	GO:0000272//polysaccharide catabolic process;GO:0009814//defense response, incompatible interaction	-	protein_coding
Epidermal_cell	Solyc05g054940.3	NLP2	0.0966867	0.190603	0.126	0.142	0.978446	3.0118e-06	0.120701	up	NLP2	PREDICTED: nitrilase-like protein 2 [Solanum lycopersicum]	GO:0043231//intracellular membrane-bounded organelle	GO:0016740//transferase activity;GO:0016787//hydrolase activity	GO:0008152//metabolic process;GO:0009746//response to hexose;GO:0010038//response to metal ion;GO:0034285//response to disaccharide	-	protein_coding
Epidermal_cell	Solyc03g094160.3	AMC1	0.276326	0.544434	0.2	0.29	0.978128	1.95023e-09	7.81575e-05	up	AMC1	PREDICTED: metacaspase-1-like [Solanum lycopersicum]	-	-	GO:0009617//response to bacterium;GO:0019538//protein metabolic process;GO:0043067//regulation of programmed cell death	-	protein_coding
Epidermal_cell	Solyc09g009690.3	URH1	0.185613	0.365264	0.162	0.244	0.976256	4.46429e-08	0.00178911	up	URH1	PREDICTED: probable uridine nucleosidase 1 [Solanum lycopersicum]	GO:0044444//cytoplasmic part	GO:0008477//purine nucleosidase activity;GO:0043169//cation binding;GO:0050263//ribosylpyrimidine nucleosidase activity	GO:0042278//purine nucleoside metabolic process;GO:0046108//uridine metabolic process	-	protein_coding
Epidermal_cell	Solyc01g080080.3	LUL4	0.0780725	0.153682	0.07	0.131	0.976155	5.7634e-05	1	up	LUL4	Hop-interacting protein THI037 [Solanum lycopersicum]	-	GO:0046872//metal ion binding	-	-	protein_coding
Epidermal_cell	Solyc01g007950.4	PER56	0.167386	0.329195	0.155	0.241	0.97534	3.01286e-08	0.00120743	up	PER56	PREDICTED: lipase-like [Solanum pennellii]	-	GO:0003824//catalytic activity	-	-	protein_coding
Epidermal_cell	Solyc05g053940.3	RABD2A	0.728048	1.43015	0.433	0.639	0.973966	8.63742e-27	3.46153e-22	up	RABD2A	PREDICTED: ras-related protein RABD2a [Solanum lycopersicum]	-	-	-	-	protein_coding
Epidermal_cell	Solyc11g068550.1	Solyc11g068550.1	0.199139	0.391216	0.153	0.249	0.973831	8.4754e-08	0.0033966	up	Solyc11g068550.1	Late embryogenesis abundant protein, LEA-14 [Corchorus capsularis]	-	-	GO:0009414//response to water deprivation	-	protein_coding
Epidermal_cell	Solyc10g047220.2	Solyc10g047220.2	0.16068	0.31566	0.135	0.238	0.97374	6.17533e-09	0.000247482	up	Solyc10g047220.2	plant/MHJ24-14 protein [Medicago truncatula]	-	-	-	-	protein_coding
Epidermal_cell	Solyc12g095760.2	PFP-ALPHA	0.0953515	0.187073	0.077	0.141	0.971533	2.30335e-05	0.92309	up	PFP-ALPHA	PREDICTED: pyrophosphate--fructose 6-phosphate 1-phosphotransferase subunit alpha-like [Solanum lycopersicum]	GO:0010316//pyrophosphate-dependent phosphofructokinase complex;GO:0044444//cytoplasmic part	GO:0008443//phosphofructokinase activity;GO:0032550//purine ribonucleoside binding;GO:0043169//cation binding	GO:0006090//pyruvate metabolic process;GO:0006637//acyl-CoA metabolic process;GO:0009746//response to hexose;GO:0016129//phytosteroid biosynthetic process;GO:0016310//phosphorylation;GO:0016458//gene silencing;GO:0034285//response to disaccharide;GO:0034968//histone lysine methylation	-	protein_coding
Epidermal_cell	Solyc10g005510.3	GAPCP1	0.152818	0.299592	0.094	0.204	0.970724	4.57736e-10	1.83442e-05	up	GAPCP1	PREDICTED: glyceraldehyde-3-phosphate dehydrogenase GAPCP1, chloroplastic [Solanum lycopersicum]	GO:0009532//plastid stroma	GO:0000166//nucleotide binding;GO:0016620//oxidoreductase activity, acting on the aldehyde or oxo group of donors, NAD or NADP as acceptor;GO:0046914//transition metal ion binding	GO:0003006//developmental process involved in reproduction;GO:0006090//pyruvate metabolic process;GO:0009725//response to hormone;GO:0019318//hexose metabolic process;GO:0048229//gametophyte development;GO:0048364//root development;GO:0055081//anion homeostasis	-	protein_coding
Epidermal_cell	Solyc09g075470.2	dnajb6	0.0584065	0.114553	0.064	0.106	0.970606	0.000273287	1	up	dnajb6	PREDICTED: dnaJ homolog subfamily B member 6-like [Solanum lycopersicum]	GO:0044424//intracellular part	-	GO:0006950//response to stress;GO:0009628//response to abiotic stimulus;GO:0044267//cellular protein metabolic process	-	protein_coding
Epidermal_cell	Solyc06g072740.1	ITPK5	0.069599	0.136356	0.084	0.112	0.969221	0.000118244	1	up	ITPK5	PREDICTED: inositol-tetrakisphosphate 1-kinase 5-like [Solanum lycopersicum]	GO:0005622//intracellular	GO:0046872//metal ion binding;GO:0051766//inositol trisphosphate kinase activity	GO:0043647//inositol phosphate metabolic process	-	protein_coding
Epidermal_cell	Solyc12g015970.3	LLG1	0.219167	0.428863	0.167	0.308	0.968167	7.81422e-13	3.13163e-08	up	LLG1	PREDICTED: GPI-anchored protein LORELEI-like isoform X1 [Solanum lycopersicum]	GO:0031224//intrinsic component of membrane;GO:0042995//cell projection	-	GO:0003006//developmental process involved in reproduction;GO:0009566//fertilization;GO:0009856//pollination;GO:0050918//positive chemotaxis	-	protein_coding
Epidermal_cell	Solyc03g083010.3	Solyc03g083010.3	2.01045	3.93222	0.607	0.833	0.967794	1.06299e-46	4.26003e-42	up	Solyc03g083010.3	PREDICTED: uncharacterized protein LOC101261000 isoform X1 [Solanum lycopersicum]	-	GO:0003824//catalytic activity	-	-	protein_coding
Epidermal_cell	Solyc11g061760.3	Solyc11g061760.3	0.119264	0.233104	0.126	0.167	0.966221	9.88846e-05	1	up	Solyc11g061760.3	PREDICTED: PRELI domain containing protein 3A-like [Solanum lycopersicum]	-	-	-	-	protein_coding
Epidermal_cell	Solyc12g056100.3	UBC28	0.376529	0.735511	0.292	0.423	0.965797	1.59639e-13	6.3977e-09	up	UBC28	ubiquitin conjugating enzyme E2 [Solanum lycopersicum]	GO:0016020//membrane;GO:0043231//intracellular membrane-bounded organelle	GO:0016879//ligase activity, forming carbon-nitrogen bonds;GO:0019787//ubiquitin-like protein transferase activity;GO:0032550//purine ribonucleoside binding;GO:0044389//ubiquitin-like protein ligase binding	GO:0001558//regulation of cell growth;GO:0003006//developmental process involved in reproduction;GO:0006281//DNA repair;GO:0006511//ubiquitin-dependent protein catabolic process;GO:0006625//protein targeting to peroxisome;GO:0009062//fatty acid catabolic process;GO:0016192//vesicle-mediated transport;GO:0018205//peptidyl-lysine modification;GO:0032446//protein modification by small protein conjug…	-	protein_coding
Epidermal_cell	Solyc04g082470.3	LWD1	0.137438	0.268258	0.146	0.197	0.964323	1.00023e-06	0.0400851	up	LWD1	PREDICTED: WD repeat-containing protein LWD1 [Solanum lycopersicum]	GO:0043231//intracellular membrane-bounded organelle	GO:0000975//regulatory region DNA binding	GO:0008104//protein localization;GO:0009648//photoperiodism;GO:0009813//flavonoid biosynthetic process;GO:0044707//single-multicellular organism process;GO:0045165//cell fate commitment;GO:0050789//regulation of biological process	-	protein_coding
Epidermal_cell	Solyc12g008800.3	KUA1	0.228062	0.445037	0.161	0.285	0.964193	1.00348e-10	4.02156e-06	up	KUA1	PREDICTED: transcription factor MYB1R1-like [Solanum tuberosum]	-	GO:0005488//binding	GO:0010468//regulation of gene expression	ARR-B	protein_coding
Epidermal_cell	Solyc05g013050.3	VTI12	0.0805573	0.157227	0.098	0.14	0.96389	7.72621e-05	1	up	VTI12	PREDICTED: vesicle transport v-SNARE 12 [Solanum lycopersicum]	-	-	-	-	protein_coding
Epidermal_cell	Solyc01g108020.3	GAT1	0.665978	1.29745	0.35	0.574	0.962028	5.11658e-26	2.05052e-21	up	GAT1	PREDICTED: thioredoxin M3, chloroplastic [Solanum lycopersicum]	GO:0009532//plastid stroma	GO:0015036//disulfide oxidoreductase activity;GO:0030234//enzyme regulator activity	GO:0009893//positive regulation of metabolic process;GO:0010496//intercellular transport;GO:0010646//regulation of cell communication;GO:0019725//cellular homeostasis;GO:0044710//single-organism metabolic process;GO:0048507//meristem development	-	protein_coding
Epidermal_cell	Solyc01g090910.3	PVA12	0.136758	0.266407	0.151	0.214	0.961492	9.96859e-08	0.00399501	up	PVA12	PREDICTED: vesicle-associated protein 1-1 [Solanum lycopersicum]	GO:0031090//organelle membrane;GO:0031224//intrinsic component of membrane;GO:0043231//intracellular membrane-bounded organelle;GO:0044444//cytoplasmic part	GO:0005488//binding	GO:0006468//protein phosphorylation;GO:0006886//intracellular protein transport;GO:0007165//signal transduction;GO:0009072//aromatic amino acid family metabolic process	-	protein_coding
Epidermal_cell	Solyc03g114120.3	NFD2	0.0722246	0.140614	0.056	0.112	0.960211	7.50898e-05	1	up	NFD2	PREDICTED: protein NUCLEAR FUSION DEFECTIVE 2 [Solanum lycopersicum]	GO:0043231//intracellular membrane-bounded organelle;GO:0044444//cytoplasmic part	-	GO:0000741//karyogamy;GO:0002252//immune effector process;GO:0030422//production of siRNA involved in RNA interference;GO:0090501//RNA phosphodiester bond hydrolysis	-	protein_coding
Epidermal_cell	Solyc08g006460.3	HIP1	0.0953704	0.185639	0.067	0.16	0.960152	3.34899e-09	0.000134214	up	HIP1	PREDICTED: probable E3 ubiquitin-protein ligase RHG1A [Solanum lycopersicum]	-	-	GO:0007165//signal transduction	-	protein_coding
Epidermal_cell	Solyc04g007130.1	Solyc04g007130.1	1.04875	2.03989	0.356	0.543	0.959755	9.56791e-17	3.83443e-12	up	Solyc04g007130.1	PREDICTED: uncharacterized protein LOC104646741 [Solanum lycopersicum]	-	-	-	-	protein_coding
Epidermal_cell	Solyc07g043050.1	UGT71K1	0.0597311	0.116259	0.052	0.105	0.959617	0.000121423	1	up	UGT71K1	PREDICTED: UDP-glycosyltransferase 71K1-like [Solanum lycopersicum]	-	GO:0016758//transferase activity, transferring hexosyl groups	-	-	protein_coding
Epidermal_cell	Solyc02g031990.1	VQ22	0.608072	1.18175	0.293	0.466	0.9585	3.82152e-15	1.53151e-10	up	VQ22	PREDICTED: VQ motif-containing protein 22-like [Solanum tuberosum]	-	-	-	-	protein_coding
Epidermal_cell	Solyc11g065100.3	FIS1A	0.227902	0.442913	0.21	0.327	0.958302	3.78531e-11	1.517e-06	up	FIS1A	PREDICTED: mitochondrial fission 1 protein A [Solanum lycopersicum]	GO:0009536//plastid;GO:0031224//intrinsic component of membrane;GO:0031966//mitochondrial membrane;GO:0044439//peroxisomal part	GO:0005488//binding;GO:0016772//transferase activity, transferring phosphorus-containing groups	GO:0006796//phosphate-containing compound metabolic process;GO:0007031//peroxisome organization;GO:0015031//protein transport	-	protein_coding
Epidermal_cell	Solyc12g011160.2	At1g06550	0.21652	0.420725	0.13	0.289	0.958053	6.03602e-16	2.419e-11	up	At1g06550	PREDICTED: 3-hydroxyisobutyryl-CoA hydrolase-like protein 5 [Solanum lycopersicum]	-	GO:0016787//hydrolase activity;GO:0016836//hydro-lyase activity	GO:0019538//protein metabolic process	-	protein_coding
Epidermal_cell	Solyc12g009080.2	Solyc12g009080.2	0.0919897	0.178717	0.105	0.178	0.957376	2.808e-06	0.112533	up	Solyc12g009080.2	PREDICTED: uncharacterized protein LOC101249047 [Solanum lycopersicum]	GO:0009536//plastid	-	GO:0001101//response to acid chemical	-	protein_coding
Epidermal_cell	Solyc01g081310.3	GSTU7	0.304941	0.590375	0.101	0.19	0.952871	4.95271e-07	0.0198485	up	GSTU7	PREDICTED: glutathione transferase GST 23-like [Solanum pennellii]	-	GO:0003824//catalytic activity	-	-	protein_coding
Epidermal_cell	Solyc11g020670.1	TCP22	0.0878807	0.170178	0.072	0.108	0.952634	0.00044331	1	up	TCP22	TCP transcription factor 12 [Solanum lycopersicum]	GO:0043231//intracellular membrane-bounded organelle	GO:0001071//nucleic acid binding transcription factor activity;GO:0003676//nucleic acid binding	GO:0006355//regulation of transcription, DNA-templated;GO:0006605//protein targeting;GO:0006952//defense response;GO:0009755//hormone-mediated signaling pathway;GO:0009863//salicylic acid mediated signaling pathway;GO:0009887//organ morphogenesis;GO:0031399//regulation of protein modification process;GO:0042743//hydrogen peroxide metabolic process;GO:0043067//regulation of programmed cell death;G…	TCP	protein_coding
Epidermal_cell	Solyc09g018630.3	FHIT	0.309835	0.599645	0.273	0.389	0.952385	1.01691e-11	4.07538e-07	up	FHIT	PREDICTED: bis(5'-adenosyl)-triphosphatase [Solanum pennellii]	GO:0044444//cytoplasmic part	GO:0016811//hydrolase activity, acting on carbon-nitrogen (but not peptide) bonds, in linear amides;GO:0016819//hydrolase activity, acting on acid anhydrides, in sulfonyl-containing anhydrides;GO:0032550//purine ribonucleoside binding;GO:0042623//ATPase activity, coupled	GO:0006259//DNA metabolic process	-	protein_coding
Epidermal_cell	Solyc05g055990.4	PIP2-7	0.989961	1.91556	0.386	0.619	0.952254	5.61126e-26	2.24877e-21	up	PIP2-7	PREDICTED: aquaporin PIP2-7-like isoform X1 [Solanum pennellii]	GO:0005911//cell-cell junction;GO:0009536//plastid;GO:0031224//intrinsic component of membrane	GO:0005372//water transmembrane transporter activity;GO:0044389//ubiquitin-like protein ligase binding	GO:0000041//transition metal ion transport;GO:0000097//sulfur amino acid biosynthetic process;GO:0006090//pyruvate metabolic process;GO:0006970//response to osmotic stress;GO:0006996//organelle organization;GO:0009267//cellular response to starvation;GO:0009414//response to water deprivation;GO:0009746//response to hexose;GO:0010038//response to metal ion;GO:0042044//fluid transport;GO:0048588//d…	-	protein_coding
Epidermal_cell	Solyc08g075580.3	polr3f	0.115705	0.223934	0.127	0.17	0.952016	3.03814e-05	1	up	polr3f	PREDICTED: DNA-directed RNA polymerase III subunit rpc6-like [Solanum lycopersicum]	GO:0009536//plastid	GO:0016779//nucleotidyltransferase activity	-	-	protein_coding
Epidermal_cell	Solyc11g072480.2	TET4	0.313659	0.606028	0.198	0.331	0.949967	3.37028e-11	1.35067e-06	up	TET4	PREDICTED: tetraspanin-3 [Solanum lycopersicum]	GO:0005911//cell-cell junction;GO:0031224//intrinsic component of membrane	-	GO:0006631//fatty acid metabolic process;GO:0044767//single-organism developmental process	-	protein_coding
Epidermal_cell	Solyc05g041200.4	HPD	0.424552	0.820065	0.265	0.425	0.949633	6.38025e-15	2.55695e-10	up	HPD	PREDICTED: 4-hydroxyphenylpyruvate dioxygenase-like [Solanum lycopersicum]	GO:0009536//plastid	GO:0005515//protein binding;GO:0016702//oxidoreductase activity, acting on single donors with incorporation of molecular oxygen, incorporation of two atoms of oxygen;GO:0043169//cation binding	GO:0006558//L-phenylalanine metabolic process;GO:0006570//tyrosine metabolic process;GO:0016109//tetraterpenoid biosynthetic process;GO:0018130//heterocycle biosynthetic process;GO:1901663//quinone biosynthetic process	-	protein_coding
Epidermal_cell	Solyc03g115380.3	UGD5	0.22363	0.431998	0.132	0.195	0.949596	1.07858e-05	0.43225	up	UGD5	PREDICTED: UDP-glucose 6-dehydrogenase 1-like [Solanum lycopersicum]	-	GO:0000166//nucleotide binding;GO:0016614//oxidoreductase activity, acting on CH-OH group of donors	GO:0009226//nucleotide-sugar biosynthetic process	-	protein_coding
Epidermal_cell	Solyc02g064770.4	KAI2	0.152762	0.294966	0.132	0.23	0.948808	2.40171e-08	0.000962509	up	KAI2	PREDICTED: probable esterase KAI2 [Solanum lycopersicum]	GO:0044444//cytoplasmic part	GO:0016788//hydrolase activity, acting on ester bonds	GO:0009411//response to UV;GO:0009639//response to red or far red light;GO:0009812//flavonoid metabolic process;GO:0034285//response to disaccharide;GO:0044249//cellular biosynthetic process;GO:0044707//single-multicellular organism process;GO:0044711//single-organism biosynthetic process;GO:0044763//single-organism cellular process;GO:0044767//single-organism developmental process;GO:1901362//or…	-	protein_coding
Epidermal_cell	Solyc07g062070.3	RBSK	0.0765177	0.147731	0.068	0.116	0.948201	0.000368792	1	up	RBSK	PREDICTED: ribokinase [Solanum pennellii]	GO:0009532//plastid stroma	GO:0016772//transferase activity, transferring phosphorus-containing groups	GO:0016310//phosphorylation;GO:0019321//pentose metabolic process	-	protein_coding
Epidermal_cell	Solyc03g033795.1	Solyc03g033795.1	0.474146	0.914759	0.24	0.303	0.947914	2.21518e-07	0.00887756	up	Solyc03g033795.1	PREDICTED: protein HYPER-SENSITIVITY-RELATED 4-like [Capsicum annuum]	-	-	-	-	protein_coding
Epidermal_cell	Solyc09g097850.1	OsI_014908	0.537735	1.03665	0.214	0.335	0.946836	1.03346e-08	0.00041417	up	OsI_014908	PREDICTED: cysteine proteinase inhibitor B [Solanum lycopersicum]	-	-	GO:0003006//developmental process involved in reproduction;GO:0006631//fatty acid metabolic process	-	protein_coding
Epidermal_cell	Solyc11g006500.2	VPS60-1	2.82652	5.44784	0.679	0.886	0.946634	2.05331e-45	8.22884e-41	up	VPS60-1	PREDICTED: charged multivesicular body protein 5 [Solanum lycopersicum]	GO:0044424//intracellular part	GO:0005488//binding	GO:0006605//protein targeting;GO:0009620//response to fungus;GO:0009755//hormone-mediated signaling pathway;GO:0010243//response to organonitrogen compound;GO:0043067//regulation of programmed cell death	-	protein_coding
Epidermal_cell	Solyc02g030170.4	DIM	0.329079	0.633691	0.221	0.351	0.945136	4.70754e-11	1.88659e-06	up	DIM	sterol side chain reductase [Solanum lycopersicum]	GO:0031090//organelle membrane;GO:0031224//intrinsic component of membrane;GO:0043231//intracellular membrane-bounded organelle	GO:0000166//nucleotide binding;GO:0005515//protein binding;GO:0016616//oxidoreductase activity, acting on the CH-OH group of donors, NAD or NADP as acceptor;GO:0016628//oxidoreductase activity, acting on the CH-CH group of donors, NAD or NADP as acceptor	GO:0000097//sulfur amino acid biosynthetic process;GO:0003006//developmental process involved in reproduction;GO:0006073//cellular glucan metabolic process;GO:0006637//acyl-CoA metabolic process;GO:0009698//phenylpropanoid metabolic process;GO:0009826//unidimensional cell growth;GO:0009832//plant-type cell wall biogenesis;GO:0016129//phytosteroid biosynthetic process;GO:0043479//pigment accumulat…	-	protein_coding
Epidermal_cell	Solyc02g079190.3	TIR1	0.23527	0.452859	0.195	0.304	0.944448	7.92661e-09	0.000317667	up	TIR1	PREDICTED: protein AUXIN SIGNALING F-BOX 2 [Solanum lycopersicum]	GO:0031461//cullin-RING ubiquitin ligase complex;GO:0043231//intracellular membrane-bounded organelle	GO:0019787//ubiquitin-like protein transferase activity;GO:0038023//signaling receptor activity;GO:0042562//hormone binding;GO:0043168//anion binding	GO:0009267//cellular response to starvation;GO:0009555//pollen development;GO:0009617//response to bacterium;GO:0009755//hormone-mediated signaling pathway;GO:0009886//post-embryonic morphogenesis;GO:0019941//modification-dependent protein catabolic process;GO:0048437//floral organ development	-	protein_coding
Epidermal_cell	Solyc02g090490.3	PLP3	0.282612	0.543831	0.145	0.238	0.944089	1.96027e-07	0.00785598	up	PLP3	PREDICTED: patatin-like protein 3 [Solanum lycopersicum]	-	GO:0003824//catalytic activity	GO:0006629//lipid metabolic process	-	protein_coding
Epidermal_cell	Solyc10g074980.2	VSR2	0.691661	1.33041	0.365	0.589	0.943632	2.43009e-25	9.73882e-21	up	VSR2	PREDICTED: vacuolar-sorting receptor 1-like isoform X2 [Solanum lycopersicum]	GO:0010008//endosome membrane;GO:0016021//integral component of membrane;GO:0030662//coated vesicle membrane;GO:0031984//organelle subcompartment;GO:0043234//protein complex	GO:0010209//vacuolar sorting signal binding;GO:0046872//metal ion binding	GO:0006486//protein glycosylation;GO:0006605//protein targeting;GO:0006892//post-Golgi vesicle-mediated transport	-	protein_coding
Epidermal_cell	Solyc09g065780.3	KCS11	0.188603	0.362562	0.127	0.187	0.942505	0.000122171	1	up	KCS11	PREDICTED: 3-ketoacyl-CoA synthase 11-like [Solanum lycopersicum]	GO:0043231//intracellular membrane-bounded organelle	GO:0016740//transferase activity	GO:0008152//metabolic process	-	protein_coding
Epidermal_cell	Solyc11g040110.2	RAD52-2	0.215872	0.414879	0.197	0.308	0.942196	9.76922e-11	3.91511e-06	up	RAD52-2	PREDICTED: DNA repair RAD52-like protein 2, chloroplastic [Nicotiana attenuata]	GO:0009536//plastid	GO:0043566//structure-specific DNA binding	-	-	protein_coding
Epidermal_cell	Solyc02g082060.2	Solyc02g082060.2	0.09304	0.178801	0.062	0.128	0.941686	9.75793e-06	0.391059	up	Solyc02g082060.2	PREDICTED: deSI-like protein At4g17486 [Solanum lycopersicum]	GO:0044424//intracellular part	-	-	-	protein_coding
Epidermal_cell	Solyc06g083630.4	YIF1B	0.0843884	0.162172	0.098	0.142	0.941588	7.03134e-06	0.281788	up	YIF1B	PREDICTED: protein YIF1B isoform X1 [Solanum lycopersicum]	GO:0031224//intrinsic component of membrane	-	GO:0006810//transport	-	protein_coding
Epidermal_cell	Solyc09g082970.3	PKP1	0.168355	0.323159	0.159	0.238	0.940326	8.63028e-08	0.00345867	up	PKP1	PREDICTED: pyruvate kinase isozyme A, chloroplastic [Solanum lycopersicum]	GO:0009532//plastid stroma	GO:0016301//kinase activity;GO:0031420//alkali metal ion binding;GO:0032550//purine ribonucleoside binding	GO:0003006//developmental process involved in reproduction;GO:0006090//pyruvate metabolic process;GO:0006694//steroid biosynthetic process;GO:0006796//phosphate-containing compound metabolic process;GO:0010038//response to metal ion;GO:0040007//growth;GO:0042546//cell wall biogenesis;GO:0051273//beta-glucan metabolic process	-	protein_coding
Epidermal_cell	Solyc06g005570.4	Solyc06g005570.4	0.105966	0.203386	0.112	0.165	0.939967	8.6693e-06	0.347431	up	Solyc06g005570.4	PREDICTED: AT-rich interactive domain-containing protein 4B-like [Nicotiana attenuata]	-	-	-	-	protein_coding
Epidermal_cell	Solyc02g083250.3	Solyc02g083250.3	0.354664	0.679975	0.18	0.284	0.938833	3.17161e-09	0.000127106	up	Solyc02g083250.3	PREDICTED: ganglioside-induced differentiation-associated protein 2 [Solanum lycopersicum]	GO:0044424//intracellular part	-	-	-	protein_coding
Epidermal_cell	Solyc12g094570.1	Solyc12g094570.1	0.177474	0.340297	0.135	0.233	0.938801	6.27753e-08	0.00251578	up	Solyc12g094570.1	PREDICTED: uncharacterized protein LOC101248373 [Solanum lycopersicum]	-	-	-	-	protein_coding
Epidermal_cell	Solyc01g107100.3	Solyc01g107100.3	0.217379	0.416528	0.115	0.14	0.937882	0.000619929	1	up	Solyc01g107100.3	PREDICTED: uncharacterized protein LOC107840181 [Capsicum annuum]	-	-	-	-	protein_coding
Epidermal_cell	Solyc05g055600.4	VPS33	0.068432	0.131144	0.067	0.109	0.937401	0.00233574	1	up	VPS33	PREDICTED: vacuolar protein-sorting-associated protein 33 homolog isoform X1 [Solanum lycopersicum]	GO:0005774//vacuolar membrane;GO:0010008//endosome membrane;GO:0032991//macromolecular complex	GO:0022892//substrate-specific transporter activity	GO:0006605//protein targeting;GO:0006996//organelle organization;GO:0048278//vesicle docking;GO:0061024//membrane organization	-	protein_coding
Epidermal_cell	Solyc02g069160.3	CSTF64	0.160118	0.30662	0.13	0.21	0.936884	2.25924e-06	0.0905412	up	CSTF64	PREDICTED: cleavage stimulating factor 64-like [Solanum lycopersicum]	-	GO:0097159//organic cyclic compound binding	GO:0008152//metabolic process	-	protein_coding
Epidermal_cell	Solyc12g043020.2	DHAD	0.167186	0.320092	0.159	0.215	0.936619	2.66749e-05	1	up	DHAD	dihydroxy-acid dehydratase-like [Solanum lycopersicum]	GO:0009532//plastid stroma;GO:0030135//coated vesicle	GO:0005515//protein binding;GO:0016836//hydro-lyase activity;GO:0035091//phosphatidylinositol binding;GO:0046914//transition metal ion binding	GO:0006221//pyrimidine nucleotide biosynthetic process;GO:0006518//peptide metabolic process;GO:0006901//vesicle coating;GO:0008652//cellular amino acid biosynthetic process;GO:0034645//cellular macromolecule biosynthetic process;GO:0048229//gametophyte development	-	protein_coding
Epidermal_cell	Solyc02g090970.1	MAPKKK20	2.54598	4.86761	0.57	0.767	0.934966	1.20844e-25	4.84294e-21	up	MAPKKK20	PREDICTED: mitogen-activated protein kinase kinase kinase NPK1-like [Solanum lycopersicum]	-	-	-	-	protein_coding
Epidermal_cell	Solyc01g103980.4	Solyc01g103980.4	0.079961	0.152963	0.072	0.144	0.934952	5.24517e-06	0.210205	up	Solyc01g103980.4	PREDICTED: E3 ubiquitin-protein ligase RNF170 isoform X2 [Solanum lycopersicum]	GO:0031090//organelle membrane;GO:0043231//intracellular membrane-bounded organelle	GO:0046872//metal ion binding	GO:0000160//phosphorelay signal transduction system;GO:0000302//response to reactive oxygen species;GO:0001101//response to acid chemical;GO:0002252//immune effector process;GO:0006970//response to osmotic stress;GO:0009725//response to hormone;GO:0010243//response to organonitrogen compound	-	protein_coding
Epidermal_cell	Solyc10g005480.3	At1g61340	4.92686	9.40825	0.782	0.923	0.933243	2.36213e-59	9.46646e-55	up	At1g61340	PREDICTED: F-box protein SKIP27 [Solanum lycopersicum]	-	-	-	-	protein_coding
Epidermal_cell	Solyc07g040710.3	IQM4	0.487699	0.93057	0.234	0.348	0.931982	8.90139e-10	3.56732e-05	up	IQM4	PREDICTED: IQ domain-containing protein IQM4-like isoform X1 [Solanum lycopersicum]	GO:0043231//intracellular membrane-bounded organelle	-	-	-	protein_coding
Epidermal_cell	Solyc11g066100.2	HSP70	0.194527	0.371121	0.116	0.187	0.931568	1.76623e-05	0.707833	up	HSP70	PREDICTED: heat shock cognate 70 kDa protein [Solanum lycopersicum]	GO:0005576//extracellular region;GO:0030312//external encapsulating structure;GO:0031090//organelle membrane;GO:0043231//intracellular membrane-bounded organelle;GO:0044444//cytoplasmic part	GO:0016628//oxidoreductase activity, acting on the CH-CH group of donors, NAD or NADP as acceptor;GO:0032550//purine ribonucleoside binding;GO:0044389//ubiquitin-like protein ligase binding	GO:0010468//regulation of gene expression;GO:0032446//protein modification by small protein conjugation;GO:0033554//cellular response to stress;GO:0034645//cellular macromolecule biosynthetic process;GO:0044710//single-organism metabolic process	-	protein_coding
Epidermal_cell	Solyc04g009410.3	PBC1	0.5669	1.08073	0.363	0.553	0.930724	1.94227e-21	7.78385e-17	up	PBC1	PREDICTED: proteasome subunit beta type-3-A [Solanum lycopersicum]	GO:0031090//organelle membrane;GO:0043231//intracellular membrane-bounded organelle;GO:0043234//protein complex;GO:0044444//cytoplasmic part	GO:0004175//endopeptidase activity;GO:0046914//transition metal ion binding	GO:0000338//protein deneddylation;GO:0006006//glucose metabolic process;GO:0006090//pyruvate metabolic process;GO:0006511//ubiquitin-dependent protein catabolic process;GO:0006970//response to osmotic stress;GO:0009062//fatty acid catabolic process;GO:0009404//toxin metabolic process;GO:0009639//response to red or far red light;GO:0010038//response to metal ion;GO:0035966//response to topological…	-	protein_coding
Epidermal_cell	Solyc08g076180.3	Solyc08g076180.3	0.140956	0.268216	0.15	0.219	0.927661	8.37261e-08	0.00335541	up	Solyc08g076180.3	PREDICTED: uncharacterized protein LOC101244515 [Solanum lycopersicum]	GO:0016020//membrane;GO:0044464//cell part	-	-	-	protein_coding
Epidermal_cell	Solyc08g082700.3	RPN12A	0.51955	0.988283	0.356	0.519	0.92753	9.6118e-18	3.85202e-13	up	RPN12A	PREDICTED: 26S proteasome non-ATPase regulatory subunit 8 homolog A [Solanum lycopersicum]	GO:0005838//proteasome regulatory particle;GO:0009526//plastid envelope	GO:0016787//hydrolase activity	GO:0001558//regulation of cell growth;GO:0006511//ubiquitin-dependent protein catabolic process;GO:0009062//fatty acid catabolic process;GO:0009404//toxin metabolic process;GO:0009646//response to absence of light;GO:0009718//anthocyanin-containing compound biosynthetic process;GO:0009755//hormone-mediated signaling pathway;GO:0009793//embryo development ending in seed dormancy;GO:0010467//gene e…	-	protein_coding
Epidermal_cell	Solyc02g084340.3	CWC25	0.0795114	0.151231	0.099	0.115	0.926665	0.000526682	1	up	CWC25	PREDICTED: pre-mRNA-splicing factor CWC25 homolog [Solanum lycopersicum]	GO:0043231//intracellular membrane-bounded organelle	-	-	-	protein_coding
Epidermal_cell	Solyc11g005620.1	NAGK	0.349241	0.663909	0.283	0.408	0.926567	9.01002e-14	3.61086e-09	up	NAGK	acetylglutamate kinase [Solanum lycopersicum]	GO:0009532//plastid stroma;GO:0031976//plastid thylakoid	GO:0008080//N-acetyltransferase activity;GO:0016301//kinase activity;GO:0016597//amino acid binding;GO:0016774//phosphotransferase activity, carboxyl group as acceptor;GO:0032550//purine ribonucleoside binding	GO:0006526//arginine biosynthetic process;GO:0006560//proline metabolic process;GO:0006796//phosphate-containing compound metabolic process	-	protein_coding
Epidermal_cell	Solyc07g053220.2	At2g19130	0.227024	0.431517	0.151	0.234	0.926273	1.19809e-06	0.0480147	up	At2g19130	PREDICTED: G-type lectin S-receptor-like serine/threonine-protein kinase At2g19130 [Solanum lycopersicum]	-	-	-	-	protein_coding
Epidermal_cell	Solyc09g059970.3	SUMO1	0.272773	0.518424	0.185	0.322	0.926178	1.14761e-11	4.59915e-07	up	SUMO1	SUMO protein [Solanum lycopersicum]	GO:0043231//intracellular membrane-bounded organelle;GO:0044444//cytoplasmic part	GO:0005488//binding;GO:0016818//hydrolase activity, acting on acid anhydrides, in phosphorus-containing anhydrides	GO:0000097//sulfur amino acid biosynthetic process;GO:0006006//glucose metabolic process;GO:0006996//organelle organization;GO:0008380//RNA splicing;GO:0009408//response to heat;GO:0018205//peptidyl-lysine modification;GO:0044092//negative regulation of molecular function;GO:0051603//proteolysis involved in cellular protein catabolic process	-	protein_coding
Epidermal_cell	Solyc12g100060.1	SAP5	1.98349	3.76718	0.611	0.842	0.925408	7.73479e-48	3.09979e-43	up	SAP5	stress-associated protein 10 [Solanum lycopersicum]	-	GO:0043169//cation binding	-	-	protein_coding
Epidermal_cell	Solyc02g093130.3	ERF008	0.250981	0.476519	0.189	0.308	0.924685	6.93158e-10	2.7779e-05	up	ERF008	PREDICTED: ethylene-responsive transcription factor RAP2-10 [Solanum lycopersicum]	GO:0043231//intracellular membrane-bounded organelle	GO:0001071//nucleic acid binding transcription factor activity;GO:0003676//nucleic acid binding	GO:0001101//response to acid chemical;GO:0002252//immune effector process;GO:0006355//regulation of transcription, DNA-templated;GO:0006972//hyperosmotic response;GO:0009617//response to bacterium;GO:0009755//hormone-mediated signaling pathway;GO:0010243//response to organonitrogen compound;GO:0035556//intracellular signal transduction	AP2-EREBP	protein_coding
Epidermal_cell	Solyc01g005560.3	ICDH-1	0.439095	0.833503	0.255	0.435	0.924499	2.10022e-16	8.41683e-12	up	ICDH-1	PREDICTED: isocitrate dehydrogenase [NADP] [Solanum lycopersicum]	GO:0005576//extracellular region;GO:0005911//cell-cell junction;GO:0009532//plastid stroma;GO:0016020//membrane;GO:0042579//microbody	GO:0000166//nucleotide binding;GO:0004448//isocitrate dehydrogenase activity;GO:0046914//transition metal ion binding	GO:0006006//glucose metabolic process;GO:0006090//pyruvate metabolic process;GO:0006101//citrate metabolic process;GO:0006970//response to osmotic stress;GO:0006996//organelle organization;GO:0009617//response to bacterium;GO:0010038//response to metal ion;GO:0019941//modification-dependent protein catabolic process;GO:0032879//regulation of localization;GO:0035966//response to topologically inco…	-	protein_coding
Epidermal_cell	Solyc10g079620.2	Psyc_2124	0.131953	0.250215	0.125	0.195	0.922624	4.72736e-06	0.189454	up	Psyc_2124	haloacid dehalogenase [Solanum lycopersicum]	-	GO:0003824//catalytic activity	GO:0009648//photoperiodism;GO:0042221//response to chemical	-	protein_coding
Epidermal_cell	Solyc02g005603.1	Solyc02g005603.1	0.292869	0.554921	0.231	0.363	0.921793	5.11008e-12	2.04791e-07	up	Solyc02g005603.1	PH-like superfamily protein [Solanum lycopersicum]	GO:0016020//membrane;GO:0043231//intracellular membrane-bounded organelle;GO:0044444//cytoplasmic part	-	-	-	protein_coding
Epidermal_cell	Solyc05g007020.4	TLP1	0.286871	0.542816	0.219	0.328	0.919826	1.19856e-08	0.000480335	up	TLP1	LOV/LOV protein [Solanum lycopersicum]	-	GO:0004871//signal transducer activity	GO:0006464//cellular protein modification process;GO:0016310//phosphorylation;GO:0035556//intracellular signal transduction	-	protein_coding
Epidermal_cell	Solyc05g051290.4	Solyc05g051290.4	0.267253	0.505465	0.169	0.296	0.919154	3.31333e-10	1.32785e-05	up	Solyc05g051290.4	-	-	-	-	-	protein_coding
Epidermal_cell	Solyc08g077790.3	Solyc08g077790.3	0.0701255	0.132563	0.069	0.106	0.917694	0.00227727	1	up	Solyc08g077790.3	PREDICTED: uncharacterized protein LOC101250144 [Solanum lycopersicum]	-	GO:0016853//isomerase activity	-	-	protein_coding
Epidermal_cell	Solyc11g006780.2	VAMP727	0.232937	0.440111	0.216	0.321	0.917637	7.94863e-11	3.18549e-06	up	VAMP727	PREDICTED: vesicle-associated membrane protein 727 [Solanum lycopersicum]	GO:0005911//cell-cell junction;GO:0012505//endomembrane system;GO:0031090//organelle membrane;GO:0031224//intrinsic component of membrane;GO:0043231//intracellular membrane-bounded organelle;GO:0043234//protein complex;GO:0044444//cytoplasmic part	GO:0005488//binding	GO:0000919//cell plate assembly;GO:0006405//RNA export from nucleus;GO:0006464//cellular protein modification process;GO:0006612//protein targeting to membrane;GO:0006996//organelle organization;GO:0009725//response to hormone;GO:0016192//vesicle-mediated transport;GO:0019827//stem cell population maintenance;GO:0048449//floral organ formation;GO:0048580//regulation of post-embryonic development	-	protein_coding
Epidermal_cell	Solyc09g074460.3	CIP8	0.377381	0.712771	0.288	0.426	0.917236	2.66793e-14	1.0692e-09	up	CIP8	PREDICTED: E3 ubiquitin-protein ligase CIP8 [Solanum lycopersicum]	GO:0044424//intracellular part	GO:0005488//binding	GO:0032446//protein modification by small protein conjugation	-	protein_coding
Epidermal_cell	Solyc05g054760.4	DHAR1	1.06676	2.01389	0.477	0.707	0.916689	2.28593e-28	9.16109e-24	up	DHAR1	dehydroascorbate reductase 1 [Solanum lycopersicum]	GO:0005576//extracellular region;GO:0009526//plastid envelope;GO:0009532//plastid stroma;GO:0016020//membrane;GO:0042579//microbody	GO:0005216//ion channel activity;GO:0015038//glutathione disulfide oxidoreductase activity;GO:0043168//anion binding;GO:0046914//transition metal ion binding	GO:0000302//response to reactive oxygen species;GO:0001101//response to acid chemical;GO:0006464//cellular protein modification process;GO:0009404//toxin metabolic process;GO:0009608//response to symbiont;GO:0009668//plastid membrane organization;GO:0009725//response to hormone;GO:0010038//response to metal ion;GO:0014070//response to organic cyclic compound;GO:0034220//ion transmembrane transpor…	-	protein_coding
Epidermal_cell	Solyc03g032150.3	PIX13	0.409664	0.77287	0.247	0.406	0.915618	9.3073e-15	3.72999e-10	up	PIX13	PREDICTED: probable serine/threonine-protein kinase Cx32, chloroplastic [Solanum lycopersicum]	-	GO:0004672//protein kinase activity;GO:0032550//purine ribonucleoside binding	GO:0006468//protein phosphorylation;GO:0007154//cell communication;GO:0010033//response to organic substance;GO:0045087//innate immune response;GO:0050789//regulation of biological process;GO:0051716//cellular response to stimulus;GO:0098542//defense response to other organism	-	protein_coding
Epidermal_cell	Solyc10g007760.4	PRS4	0.422629	0.797291	0.304	0.467	0.915554	2.96103e-17	1.18666e-12	up	PRS4	PREDICTED: ribose-phosphate pyrophosphokinase 4 [Solanum lycopersicum]	GO:0005911//cell-cell junction;GO:0009536//plastid;GO:0016020//membrane	GO:0016778//diphosphotransferase activity;GO:0032550//purine ribonucleoside binding;GO:0046872//metal ion binding	GO:0006221//pyrimidine nucleotide biosynthetic process;GO:0006779//porphyrin-containing compound biosynthetic process	-	protein_coding
Epidermal_cell	Solyc01g099240.4	At4g29120	0.157741	0.297359	0.168	0.238	0.914221	1.24086e-07	0.00497287	up	At4g29120	PREDICTED: probable 3-hydroxyisobutyrate dehydrogenase-like 1, mitochondrial [Solanum lycopersicum]	GO:0043231//intracellular membrane-bounded organelle;GO:0044444//cytoplasmic part	GO:0000166//nucleotide binding;GO:0016616//oxidoreductase activity, acting on the CH-OH group of donors, NAD or NADP as acceptor;GO:0016772//transferase activity, transferring phosphorus-containing groups;GO:0048037//cofactor binding	GO:0006573//valine metabolic process;GO:0006739//NADP metabolic process;GO:0009063//cellular amino acid catabolic process	-	protein_coding
Epidermal_cell	Solyc06g075610.1	EXO70H1	0.351506	0.661963	0.209	0.343	0.913009	2.59061e-11	1.03821e-06	up	EXO70H1	PREDICTED: exocyst complex component EXO70A1-like [Solanum lycopersicum]	GO:0043231//intracellular membrane-bounded organelle;GO:0044444//cytoplasmic part	-	GO:0016192//vesicle-mediated transport;GO:0044763//single-organism cellular process	-	protein_coding
Epidermal_cell	Solyc01g005430.3	PUX2	0.196731	0.370444	0.155	0.243	0.912693	8.21111e-07	0.0329068	up	PUX2	PREDICTED: plant UBX domain-containing protein 2 [Solanum lycopersicum]	-	-	-	-	protein_coding
Epidermal_cell	Solyc08g007770.4	PGRL1A	0.152943	0.287944	0.148	0.213	0.912354	1.54121e-05	0.617656	up	PGRL1A	PREDICTED: PGR5-like protein 1B, chloroplastic [Solanum lycopersicum]	GO:0031224//intrinsic component of membrane;GO:0031976//plastid thylakoid;GO:0044434//chloroplast part	GO:0005515//protein binding;GO:0016491//oxidoreductase activity	GO:0005982//starch metabolic process;GO:0005984//disaccharide metabolic process;GO:0006739//NADP metabolic process;GO:0006787//porphyrin-containing compound catabolic process;GO:0009617//response to bacterium;GO:0009639//response to red or far red light;GO:0009658//chloroplast organization;GO:0009668//plastid membrane organization;GO:0009767//photosynthetic electron transport chain;GO:0009893//po…	-	protein_coding
Epidermal_cell	Solyc09g018230.1	PUB16	0.104007	0.195747	0.087	0.143	0.911659	0.000162616	1	up	PUB16	PREDICTED: U-box domain-containing protein 16 [Solanum lycopersicum]	-	-	-	-	protein_coding
Epidermal_cell	Solyc02g081620.3	SUF4	0.11109	0.20906	0.095	0.137	0.911573	0.00203047	1	up	SUF4	PREDICTED: protein SUPPRESSOR OF FRI 4 [Solanum lycopersicum]	GO:0043231//intracellular membrane-bounded organelle	GO:0001071//nucleic acid binding transcription factor activity;GO:0003676//nucleic acid binding;GO:0043169//cation binding;GO:0046983//protein dimerization activity	GO:0009909//regulation of flower development;GO:0009987//cellular process;GO:0010468//regulation of gene expression	-	protein_coding
Epidermal_cell	Solyc04g079880.4	LPAT4	0.209315	0.393801	0.159	0.275	0.911471	2.97776e-09	0.000119337	up	LPAT4	PREDICTED: probable 1-acyl-sn-glycerol-3-phosphate acyltransferase 4 [Solanum lycopersicum]	GO:0016020//membrane;GO:0043231//intracellular membrane-bounded organelle	GO:0016740//transferase activity	GO:0009863//salicylic acid mediated signaling pathway;GO:0046471//phosphatidylglycerol metabolic process	-	protein_coding
Epidermal_cell	Solyc10g076480.2	AMT2	0.164459	0.309358	0.124	0.182	0.91114	2.90286e-05	1	up	AMT2	PREDICTED: ammonium transporter 2 [Solanum lycopersicum]	GO:0005911//cell-cell junction;GO:0031224//intrinsic component of membrane;GO:0044424//intracellular part	GO:0015077//monovalent inorganic cation transmembrane transporter activity;GO:0015291//secondary active transmembrane transporter activity	GO:0006605//protein targeting;GO:0006865//amino acid transport;GO:0009267//cellular response to starvation;GO:0009617//response to bacterium;GO:0009620//response to fungus;GO:0009696//salicylic acid metabolic process;GO:0009746//response to hexose;GO:0009755//hormone-mediated signaling pathway;GO:0009814//defense response, incompatible interaction;GO:0009863//salicylic acid mediated signaling pat…	-	protein_coding
Epidermal_cell	Solyc06g074550.3	Solyc06g074550.3	0.0824654	0.15515	0.084	0.107	0.910986	0.00584705	1	up	Solyc06g074550.3	PREDICTED: sarcalumenin-like [Elaeis guineensis]	-	-	-	-	protein_coding
Epidermal_cell	Solyc05g005510.3	At4g28440	0.387389	0.728444	0.283	0.438	0.91086	1.28457e-16	5.14805e-12	up	At4g28440	Nucleic acid-binding, OB-fold [Cynara cardunculus var. scolymus] [Cynara cardunculus]	GO:0016020//membrane;GO:0044444//cytoplasmic part	-	-	-	protein_coding
Epidermal_cell	Solyc10g074690.2	Solyc10g074690.2	0.0800842	0.150596	0.059	0.111	0.910255	0.000283689	1	up	Solyc10g074690.2	PREDICTED: uncharacterized protein LOC101255446 [Solanum lycopersicum]	GO:0031224//intrinsic component of membrane	-	GO:0006464//cellular protein modification process;GO:0051234//establishment of localization	-	protein_coding
Epidermal_cell	Solyc10g050060.2	UNC13C	0.661986	1.24418	0.373	0.55	0.910224	6.9126e-20	2.77029e-15	up	UNC13C	PREDICTED: elicitor-responsive protein 1 [Solanum lycopersicum]	GO:0005911//cell-cell junction;GO:0044444//cytoplasmic part	-	GO:0006605//protein targeting;GO:0006952//defense response;GO:0007165//signal transduction;GO:0009605//response to external stimulus;GO:0009642//response to light intensity;GO:0010243//response to organonitrogen compound;GO:0043067//regulation of programmed cell death;GO:0061024//membrane organization	-	protein_coding
Epidermal_cell	Solyc10g086350.2	RABE1C	0.196434	0.369157	0.18	0.242	0.909846	1.22616e-06	0.0491396	up	RABE1C	PREDICTED: ras-related protein RABE1c [Solanum lycopersicum]	-	-	-	-	protein_coding
Epidermal_cell	Solyc10g005660.3	CSN6A	0.110313	0.207319	0.105	0.17	0.909641	4.59604e-05	1	up	CSN6A	PREDICTED: COP9 signalosome complex subunit 6a [Solanum lycopersicum]	GO:0043231//intracellular membrane-bounded organelle;GO:0043234//protein complex	GO:0005488//binding	GO:0000338//protein deneddylation;GO:0006511//ubiquitin-dependent protein catabolic process;GO:0007275//multicellular organism development;GO:0007602//phototransduction;GO:0009117//nucleotide metabolic process;GO:0009639//response to red or far red light;GO:0035966//response to topologically incorrect protein;GO:0043623//cellular protein complex assembly	-	protein_coding
Epidermal_cell	Solyc12g056230.2	GPX8	0.308991	0.580264	0.252	0.381	0.908925	4.88912e-12	1.95936e-07	up	GPX8	glutathione peroxidase [Solanum lycopersicum]	GO:0005576//extracellular region;GO:0009536//plastid;GO:0016020//membrane	GO:0004601//peroxidase activity	GO:0006325//chromatin organization;GO:0006950//response to stress;GO:0009404//toxin metabolic process;GO:0048511//rhythmic process	-	protein_coding
Epidermal_cell	Solyc09g064590.4	Solyc09g064590.4	0.100815	0.189344	0.095	0.148	0.90863	0.000427112	1	up	Solyc09g064590.4	-	-	-	-	-	protein_coding
Epidermal_cell	Solyc04g012180.4	RAB11D	0.187082	0.350905	0.198	0.277	0.907046	3.38056e-09	0.000135479	up	RAB11D	PREDICTED: ras-related protein Rab11D-like [Solanum lycopersicum]	-	-	-	-	protein_coding
Epidermal_cell	Solyc06g062950.1	SBT1.4	0.314457	0.589694	0.2	0.338	0.90689	1.09874e-11	4.4033e-07	up	SBT1.4	PREDICTED: subtilisin-like protease SBT1.4 [Solanum lycopersicum]	GO:0005576//extracellular region;GO:0005618//cell wall;GO:0031090//organelle membrane;GO:0043231//intracellular membrane-bounded organelle	GO:0004175//endopeptidase activity;GO:0005515//protein binding	GO:0003006//developmental process involved in reproduction;GO:0006787//porphyrin-containing compound catabolic process;GO:0009892//negative regulation of metabolic process;GO:0010191//mucilage metabolic process;GO:0019538//protein metabolic process;GO:0044702//single organism reproductive process	-	protein_coding
Epidermal_cell	Solyc09g066000.1	PRA1F3	0.0894275	0.167721	0.094	0.135	0.906521	0.000348989	1	up	PRA1F3	PREDICTED: PRA1 family protein F3 [Solanum lycopersicum]	GO:0031090//organelle membrane;GO:0043231//intracellular membrane-bounded organelle;GO:0044444//cytoplasmic part	-	GO:0006810//transport	-	protein_coding
Epidermal_cell	Solyc01g111980.3	AATL1	1.28114	2.40135	0.449	0.707	0.90636	2.0446e-32	8.19393e-28	up	AATL1	PREDICTED: lysine histidine transporter-like 8 [Solanum lycopersicum]	GO:0031224//intrinsic component of membrane	-	GO:0006810//transport;GO:0044699//single-organism process	-	protein_coding
Epidermal_cell	Solyc07g056600.1	VQ10	2.93036	5.48558	0.523	0.74	0.904541	1.57008e-25	6.29224e-21	up	VQ10	PREDICTED: VQ motif-containing protein 10-like [Solanum lycopersicum]	-	-	-	-	protein_coding
Epidermal_cell	Solyc08g007920.2	IQD31	0.0928152	0.173789	0.075	0.113	0.904183	0.00138464	1	up	IQD31	PREDICTED: protein IQ-DOMAIN 31-like [Solanum lycopersicum]	GO:0043231//intracellular membrane-bounded organelle	-	-	-	protein_coding
Epidermal_cell	Solyc09g090720.3	RPN9B	0.284862	0.533162	0.239	0.38	0.904074	5.65853e-13	2.26771e-08	up	RPN9B	PREDICTED: 26S proteasome non-ATPase regulatory subunit 13 homolog B [Solanum lycopersicum]	GO:0005838//proteasome regulatory particle;GO:0044444//cytoplasmic part	-	GO:0006006//glucose metabolic process;GO:0006090//pyruvate metabolic process;GO:0006511//ubiquitin-dependent protein catabolic process;GO:0006970//response to osmotic stress;GO:0006996//organelle organization;GO:0010038//response to metal ion;GO:0010467//gene expression;GO:0035966//response to topologically incorrect protein;GO:0043094//cellular metabolic compound salvage;GO:0043248//proteasome a…	-	protein_coding
Epidermal_cell	Solyc01g073770.2	Solyc01g073770.2	0.0910489	0.17044	0.093	0.145	0.903816	0.00123805	1	up	Solyc01g073770.2	PREDICTED: uncharacterized protein LOC104647952 [Solanum lycopersicum]	-	-	-	-	protein_coding
Epidermal_cell	Solyc06g073020.3	Solyc06g073020.3	0.504736	0.94423	0.313	0.454	0.903476	5.09631e-15	2.0424e-10	up	Solyc06g073020.3	PREDICTED: uncharacterized protein LOC101258271 [Solanum lycopersicum]	GO:0016020//membrane;GO:0044464//cell part	-	-	-	protein_coding
Epidermal_cell	Solyc02g038760.4	AHL10	0.0723205	0.135365	0.058	0.113	0.903445	0.000153948	1	up	AHL10	PREDICTED: AT-hook motif nuclear-localized protein 10 [Solanum lycopersicum]	-	-	GO:0007275//multicellular organism development	-	protein_coding
Epidermal_cell	Solyc02g083310.3	BBD2	0.187779	0.351212	0.137	0.211	0.902951	2.43311e-05	0.975095	up	BBD2	PREDICTED: bifunctional nuclease 2 [Solanum lycopersicum]	GO:0043231//intracellular membrane-bounded organelle	-	GO:0090304//nucleic acid metabolic process	-	protein_coding
Epidermal_cell	Solyc04g077670.3	SCPL18	0.0676765	0.126599	0.048	0.107	0.902548	1.60599e-05	0.643618	up	SCPL18	PREDICTED: serine carboxypeptidase-like 11 [Solanum tuberosum]	GO:0005618//cell wall	GO:0016787//hydrolase activity	-	-	protein_coding
Epidermal_cell	Solyc04g007610.3	QSOX1	0.104696	0.195735	0.098	0.146	0.90205	0.00152797	1	up	QSOX1	PREDICTED: sulfhydryl oxidase 2 isoform X2 [Solanum lycopersicum]	GO:0030312//external encapsulating structure;GO:0031984//organelle subcompartment;GO:0043231//intracellular membrane-bounded organelle	GO:0016670//oxidoreductase activity, acting on a sulfur group of donors, oxygen as acceptor	GO:0006813//potassium ion transport;GO:0009651//response to salt stress;GO:0019725//cellular homeostasis;GO:0044710//single-organism metabolic process	-	protein_coding
Epidermal_cell	Solyc06g083430.1	Solyc06g083430.1	0.0933721	0.174535	0.103	0.145	0.901733	9.00864e-06	0.36103	up	Solyc06g083430.1	PREDICTED: trihelix transcription factor ASIL1 [Solanum lycopersicum]	-	-	-	Trihelix	protein_coding
Epidermal_cell	Solyc12g062280.2	STY13	0.106	0.198077	0.105	0.155	0.901367	0.000133853	1	up	STY13	PREDICTED: serine/threonine-protein kinase STY8-like [Solanum lycopersicum]	GO:0005911//cell-cell junction;GO:0016020//membrane;GO:0044424//intracellular part	GO:0004713//protein tyrosine kinase activity;GO:0016891//endoribonuclease activity, producing 5'-phosphomonoesters;GO:0032550//purine ribonucleoside binding	GO:0000097//sulfur amino acid biosynthetic process;GO:0006468//protein phosphorylation;GO:0006637//acyl-CoA metabolic process;GO:0008380//RNA splicing;GO:0010646//regulation of cell communication;GO:0016129//phytosteroid biosynthetic process;GO:0090501//RNA phosphodiester bond hydrolysis	-	protein_coding
Epidermal_cell	Solyc02g076810.4	ASIL2	0.509815	0.950764	0.35	0.482	0.898981	4.90861e-13	1.96717e-08	up	ASIL2	PREDICTED: trihelix transcription factor ASIL2 [Solanum lycopersicum]	-	-	-	Trihelix	protein_coding
Epidermal_cell	Solyc10g050970.1	ERF109	9.03165	16.8332	0.81	0.937	0.898238	6.61096e-53	2.64941e-48	up	ERF109	PREDICTED: ethylene-responsive transcription factor ERF109-like [Solanum lycopersicum]	-	-	GO:0007165//signal transduction;GO:0009620//response to fungus;GO:0010243//response to organonitrogen compound;GO:0044237//cellular metabolic process;GO:0048731//system development;GO:0071704//organic substance metabolic process	AP2-EREBP	protein_coding
Epidermal_cell	Solyc05g010425.1	Solyc05g010425.1	5.61783	10.4694	0.728	0.877	0.898088	1.22449e-32	4.90725e-28	up	Solyc05g010425.1	PREDICTED: S-adenosylmethionine decarboxylase proenzyme [Capsicum annuum]	-	GO:0016830//carbon-carbon lyase activity	GO:0006596//polyamine biosynthetic process;GO:0044272//sulfur compound biosynthetic process	-	protein_coding
Epidermal_cell	Solyc02g083360.1	Solyc02g083360.1	0.707478	1.31852	0.324	0.542	0.898063	9.54788e-22	3.82641e-17	up	Solyc02g083360.1	PREDICTED: peptide methionine sulfoxide reductase MsrB [Solanum tuberosum]	GO:0016020//membrane	GO:0016671//oxidoreductase activity, acting on a sulfur group of donors, disulfide as acceptor	GO:0044710//single-organism metabolic process	-	protein_coding
Epidermal_cell	Solyc04g072450.3	Solyc04g072450.3	0.292694	0.545318	0.221	0.317	0.897475	5.4663e-08	0.00219067	up	Solyc04g072450.3	PREDICTED: acidic leucine-rich nuclear phosphoprotein 32 family member B [Solanum lycopersicum]	-	-	-	-	protein_coding
Epidermal_cell	Solyc02g069640.3	GSNAP	0.108258	0.201657	0.104	0.177	0.89681	2.02966e-05	0.813407	up	GSNAP	PREDICTED: gamma-soluble NSF attachment protein [Solanum lycopersicum]	GO:0016020//membrane;GO:0043231//intracellular membrane-bounded organelle	-	GO:0006810//transport;GO:0008104//protein localization	-	protein_coding
Epidermal_cell	Solyc10g080900.3	fabG	0.0739368	0.137741	0.053	0.102	0.896695	0.000117809	1	up	fabG	PREDICTED: 3-oxoacyl-[acyl-carrier-protein] reductase FabG-like [Solanum pennellii]	-	GO:0003824//catalytic activity	GO:0010038//response to metal ion;GO:0044710//single-organism metabolic process	-	protein_coding
Epidermal_cell	Solyc12g036330.1	LRK10L-1.2	0.108486	0.202062	0.08	0.128	0.89668	0.000472458	1	up	LRK10L-1.2	PREDICTED: LEAF RUST 10 DISEASE-RESISTANCE LOCUS RECEPTOR-LIKE PROTEIN KINASE-like 1.2 isoform X1 [Solanum lycopersicum]	-	GO:0004672//protein kinase activity	GO:0016310//phosphorylation	-	protein_coding
Epidermal_cell	Solyc02g081580.3	Solyc02g081580.3	0.133655	0.248918	0.137	0.204	0.896659	4.85795e-06	0.194687	up	Solyc02g081580.3	NC domain-containing family protein [Populus trichocarpa]	-	GO:0016740//transferase activity	GO:0007165//signal transduction;GO:0009062//fatty acid catabolic process	-	protein_coding
Epidermal_cell	Solyc10g080610.1	At1g15670	0.19043	0.354619	0.129	0.193	0.896659	0.000208762	1	up	At1g15670	PREDICTED: F-box/kelch-repeat protein At1g15670-like [Solanum lycopersicum]	-	-	-	-	protein_coding
Epidermal_cell	Solyc09g065520.4	SMTA	0.0752816	0.140148	0.084	0.106	0.895691	0.000517557	1	up	SMTA	PREDICTED: homocysteine S-methyltransferase 2 isoform X1 [Solanum lycopersicum]	-	-	-	-	protein_coding
Epidermal_cell	Solyc02g083180.4	At2g17695	0.0941175	0.175089	0.093	0.137	0.89485	0.000895721	1	up	At2g17695	PREDICTED: UPF0548 protein At2g17695 isoform X3 [Solanum lycopersicum]	GO:0009526//plastid envelope	-	-	-	protein_coding
Epidermal_cell	Solyc05g048810.4	TAD1	0.0703075	0.130803	0.084	0.106	0.894699	0.00036454	1	up	TAD1	PREDICTED: tRNA-specific adenosine deaminase 1 isoform X3 [Solanum lycopersicum]	-	-	-	-	protein_coding
Epidermal_cell	Solyc04g072120.2	Solyc04g072120.2	0.324983	0.604052	0.274	0.402	0.894103	7.08223e-12	2.83828e-07	up	Solyc04g072120.2	PREDICTED: uncharacterized protein LOC101258553 [Solanum lycopersicum]	GO:0043231//intracellular membrane-bounded organelle	-	GO:0009746//response to hexose;GO:0034285//response to disaccharide;GO:0043094//cellular metabolic compound salvage	-	protein_coding
Epidermal_cell	Solyc08g065610.3	At4g32940	0.0913904	0.169905	0.046	0.109	0.893886	2.04738e-06	0.082051	up	At4g32940	PREDICTED: vacuolar-processing enzyme [Solanum lycopersicum]	GO:0005773//vacuole	GO:0004175//endopeptidase activity	GO:0001101//response to acid chemical;GO:0006950//response to stress;GO:0009725//response to hormone;GO:0010260//organ senescence;GO:0016192//vesicle-mediated transport;GO:0016485//protein processing;GO:0061024//membrane organization	-	protein_coding
Epidermal_cell	Solyc02r012500.1	Solyc02r012500.1	0.684495	1.27166	0.287	0.483	0.893506	3.83903e-18	1.53853e-13	up	Solyc02r012500.1	-	-	-	-	-	lincRNA
Epidermal_cell	Solyc06g063320.3	Solyc06g063320.3	1.28674	2.3893	0.539	0.748	0.892814	2.81028e-32	1.12625e-27	up	Solyc06g063320.3	PREDICTED: uncharacterized protein LOC101254704 [Solanum lycopersicum]	GO:0009536//plastid	-	GO:0006787//porphyrin-containing compound catabolic process;GO:0016192//vesicle-mediated transport;GO:0061024//membrane organization	-	protein_coding
Epidermal_cell	Solyc02g088720.4	A1cf	0.0913106	0.169467	0.087	0.133	0.891426	0.000604826	1	up	A1cf	PREDICTED: polyadenylate-binding protein, cytoplasmic and nuclear-like isoform X2 [Ipomoea nil]	-	-	-	-	protein_coding
Epidermal_cell	Solyc03g119240.3	LRK10L-1.2	0.135704	0.251745	0.082	0.132	0.891008	0.00111896	1	up	LRK10L-1.2	PREDICTED: probable serine/threonine-protein kinase At1g18390 isoform X1 [Solanum tuberosum]	-	GO:0016301//kinase activity	-	-	protein_coding
Epidermal_cell	Solyc01g009310.3	DWF5	0.0963789	0.178523	0.079	0.134	0.888635	0.000192649	1	up	DWF5	PREDICTED: 7-dehydrocholesterol reductase [Solanum lycopersicum]	GO:0031227//intrinsic component of endoplasmic reticulum membrane	GO:0005488//binding;GO:0016628//oxidoreductase activity, acting on the CH-CH group of donors, NAD or NADP as acceptor	GO:0006637//acyl-CoA metabolic process;GO:0008203//cholesterol metabolic process;GO:0016129//phytosteroid biosynthetic process	-	protein_coding
Epidermal_cell	Solyc11g007580.3	DME	0.120562	0.22278	0.084	0.151	0.885298	1.98099e-05	0.793903	up	DME	PREDICTED: transcriptional activator DEMETER isoform X1 [Solanum lycopersicum]	GO:0043076//megasporocyte nucleus	GO:0004520//endodeoxyribonuclease activity;GO:0016799//hydrolase activity, hydrolyzing N-glycosyl compounds;GO:0051536//iron-sulfur cluster binding	GO:0003006//developmental process involved in reproduction;GO:0006305//DNA alkylation;GO:0006308//DNA catabolic process;GO:0006355//regulation of transcription, DNA-templated;GO:0040029//regulation of gene expression, epigenetic;GO:0044710//single-organism metabolic process;GO:0044763//single-organism cellular process	-	protein_coding
Epidermal_cell	Solyc08g082460.4	RKL1	0.106717	0.197188	0.078	0.128	0.885158	0.000243742	1	up	RKL1	PREDICTED: probable inactive receptor kinase At1g48480 [Solanum lycopersicum]	GO:0005911//cell-cell junction;GO:0031090//organelle membrane	GO:0004672//protein kinase activity;GO:0032550//purine ribonucleoside binding	GO:0006464//cellular protein modification process;GO:0006796//phosphate-containing compound metabolic process;GO:0007167//enzyme linked receptor protein signaling pathway;GO:0048509//regulation of meristem development	-	protein_coding
Epidermal_cell	Solyc07g006265.1	COX6B-2	0.179575	0.331574	0.167	0.245	0.884375	2.49202e-06	0.09987	up	COX6B-2	PREDICTED: cytochrome c oxidase subunit 6b-2 [Solanum lycopersicum]	GO:0044434//chloroplast part	GO:0003824//catalytic activity;GO:0009055//electron carrier activity;GO:0046914//transition metal ion binding	GO:0006970//response to osmotic stress;GO:0015992//proton transport;GO:0043094//cellular metabolic compound salvage;GO:0046474//glycerophospholipid biosynthetic process	-	protein_coding
Epidermal_cell	Solyc06g008340.4	At1g03900	0.0883747	0.163085	0.078	0.142	0.883173	1.88825e-05	0.756736	up	At1g03900	PREDICTED: uncharacterized protein At1g03900 [Solanum lycopersicum]	-	GO:0015405//P-P-bond-hydrolysis-driven transmembrane transporter activity	GO:0008152//metabolic process;GO:0016192//vesicle-mediated transport;GO:0040007//growth;GO:0044763//single-organism cellular process	-	protein_coding
Epidermal_cell	Solyc05g009290.4	FLXL3	0.127224	0.234711	0.131	0.205	0.883	2.69877e-06	0.108156	up	FLXL3	PREDICTED: protein FLX-like 3 [Solanum lycopersicum]	-	-	-	-	protein_coding
Epidermal_cell	Solyc06g062760.3	rpmH	0.124223	0.229102	0.132	0.181	0.882526	7.54129e-05	1	up	rpmH	PREDICTED: 54S ribosomal protein L34, mitochondrial [Nicotiana sylvestris]	GO:0030529//intracellular ribonucleoprotein complex;GO:0043229//intracellular organelle	-	GO:0008152//metabolic process	-	protein_coding
Epidermal_cell	Solyc12g049290.2	EFL3	0.186434	0.343598	0.171	0.259	0.8817	4.65666e-07	0.018662	up	EFL3	ELF4-like protein [Solanum lycopersicum]	GO:0043231//intracellular membrane-bounded organelle	-	GO:0009416//response to light stimulus	-	protein_coding
Epidermal_cell	Solyc01g111140.3	XCT	0.0975261	0.179667	0.101	0.145	0.880788	0.000361811	1	up	XCT	PREDICTED: protein XAP5 CIRCADIAN TIMEKEEPER [Solanum lycopersicum]	-	-	GO:0000160//phosphorelay signal transduction system;GO:0003006//developmental process involved in reproduction;GO:0009409//response to cold;GO:0009639//response to red or far red light;GO:0009756//carbohydrate mediated signaling;GO:0032446//protein modification by small protein conjugation;GO:0048507//meristem development;GO:0048580//regulation of post-embryonic development;GO:0051235//maintenanc…	-	protein_coding
Epidermal_cell	Solyc11g006455.1	RCOM_1206790	0.0974425	0.179469	0.105	0.13	0.880434	0.000185001	1	up	RCOM_1206790	PREDICTED: CASP-like protein 4D1 [Solanum lycopersicum]	-	-	-	-	protein_coding
Epidermal_cell	Solyc09g061840.4	PED1	1.46363	2.68913	0.498	0.679	0.877543	2.12128e-19	8.50122e-15	up	PED1	PREDICTED: 3-ketoacyl-CoA thiolase 2, peroxisomal [Solanum lycopersicum]	GO:0009536//plastid;GO:0031090//organelle membrane;GO:0042579//microbody;GO:0043232//intracellular non-membrane-bounded organelle	GO:0016408//C-acyltransferase activity	GO:0006511//ubiquitin-dependent protein catabolic process;GO:0006633//fatty acid biosynthetic process;GO:0007031//peroxisome organization;GO:0009062//fatty acid catabolic process;GO:0009404//toxin metabolic process;GO:0009411//response to UV;GO:0009694//jasmonic acid metabolic process;GO:0009787//regulation of abscisic acid-activated signaling pathway;GO:0009813//flavonoid biosynthetic process;GO…	-	protein_coding
Epidermal_cell	Solyc10g047130.2	RZ1A	0.2346	0.431046	0.234	0.31	0.877361	1.62282e-08	0.000650361	up	RZ1A	PREDICTED: glycine-rich RNA-binding protein RZ1A [Solanum lycopersicum]	GO:0043231//intracellular membrane-bounded organelle;GO:0044444//cytoplasmic part	GO:0036094//small molecule binding;GO:0046914//transition metal ion binding;GO:0097159//organic cyclic compound binding;GO:1901363//heterocyclic compound binding	GO:0009409//response to cold	-	protein_coding
Epidermal_cell	Solyc01g098020.2	Solyc01g098020.2	0.134265	0.246676	0.119	0.191	0.877043	3.19249e-05	1	up	Solyc01g098020.2	PREDICTED: uncharacterized N-acetyltransferase p20-like [Solanum tuberosum]	-	GO:0016746//transferase activity, transferring acyl groups	-	-	protein_coding
Epidermal_cell	Solyc12g096320.2	GGCT2;1	0.471922	0.866467	0.289	0.463	0.876457	1.39956e-16	5.60887e-12	up	GGCT2;1	PREDICTED: gamma-glutamylcyclotransferase 2-1 [Solanum lycopersicum]	-	-	-	-	protein_coding
Epidermal_cell	Solyc12g009000.1	Solyc12g009000.1	3.52209	6.46458	0.718	0.891	0.876108	4.22787e-42	1.69436e-37	up	Solyc12g009000.1	salt responsive protein 2 [Solanum lycopersicum]	GO:0009536//plastid;GO:0031090//organelle membrane	-	GO:0006812//cation transport	-	protein_coding
Epidermal_cell	Solyc09g061310.3	DESI1	0.565376	1.03712	0.337	0.517	0.875188	4.35211e-17	1.74415e-12	up	DESI1	PREDICTED: desumoylating isopeptidase 1 [Solanum lycopersicum]	GO:0044424//intracellular part	-	-	-	protein_coding
Epidermal_cell	Solyc01g106450.3	LGALDH	0.101914	0.187011	0.108	0.147	0.875132	0.000374513	1	up	LGALDH	PREDICTED: L-galactose dehydrogenase [Solanum lycopersicum]	GO:0044444//cytoplasmic part	GO:0016616//oxidoreductase activity, acting on the CH-OH group of donors, NAD or NADP as acceptor;GO:0016639//oxidoreductase activity, acting on the CH-NH2 group of donors, NAD or NADP as acceptor;GO:0016646//oxidoreductase activity, acting on the CH-NH group of donors, NAD or NADP as acceptor	GO:0010466//negative regulation of peptidase activity;GO:0019318//hexose metabolic process;GO:0019852//L-ascorbic acid metabolic process	-	protein_coding
Epidermal_cell	Solyc06g054540.3	MIEL1	0.220202	0.403809	0.199	0.29	0.874547	1.45601e-08	0.000583509	up	MIEL1	PREDICTED: E3 ubiquitin-protein ligase MIEL1 [Solanum lycopersicum]	GO:0043231//intracellular membrane-bounded organelle	GO:0005515//protein binding;GO:0019787//ubiquitin-like protein transferase activity;GO:0046914//transition metal ion binding	GO:0002832//negative regulation of response to biotic stimulus;GO:0006952//defense response;GO:0032436//positive regulation of proteasomal ubiquitin-dependent protein catabolic process;GO:0032446//protein modification by small protein conjugation	-	protein_coding
Epidermal_cell	Solyc09g056360.3	At3g25290	0.218844	0.401132	0.169	0.224	0.873873	7.99632e-07	0.032046	up	At3g25290	PREDICTED: cytochrome b561 and DOMON domain-containing protein At3g25290 [Solanum lycopersicum]	GO:0005911//cell-cell junction;GO:0009536//plastid;GO:0016020//membrane	-	GO:0006952//defense response;GO:0044707//single-multicellular organism process;GO:0044710//single-organism metabolic process;GO:0044763//single-organism cellular process;GO:0045491//xylan metabolic process;GO:0050789//regulation of biological process	-	protein_coding
Epidermal_cell	Solyc06g050810.3	At3g11740	0.367189	0.672436	0.221	0.358	0.872696	2.52464e-11	1.01178e-06	up	At3g11740	PREDICTED: protein LURP-one-related 14-like [Solanum lycopersicum]	GO:0009536//plastid	-	GO:0006568//tryptophan metabolic process;GO:0006873//cellular ion homeostasis;GO:0009267//cellular response to starvation;GO:0009683//indoleacetic acid metabolic process;GO:0030001//metal ion transport	-	protein_coding
Epidermal_cell	Solyc10g080660.3	NCBP	0.330508	0.605075	0.258	0.406	0.872231	3.80385e-13	1.52443e-08	up	NCBP	PREDICTED: eukaryotic translation initiation factor NCBP [Solanum lycopersicum]	GO:0031224//intrinsic component of membrane;GO:0043231//intracellular membrane-bounded organelle;GO:0043232//intracellular non-membrane-bounded organelle;GO:0044444//cytoplasmic part	GO:0008135//translation factor activity, RNA binding;GO:0016759//cellulose synthase activity	GO:0006412//translation;GO:0010608//posttranscriptional regulation of gene expression;GO:0030243//cellulose metabolic process;GO:0044699//single-organism process;GO:0051707//response to other organism	-	protein_coding
Epidermal_cell	Solyc10g084150.2	LOG3	0.211527	0.386973	0.137	0.195	0.871081	0.000101725	1	up	LOG3	cytokinin riboside 5'-monophosphate phosphoribohydrolase LOG6 [Solanum lycopersicum]	GO:0043231//intracellular membrane-bounded organelle;GO:0044444//cytoplasmic part	GO:0016798//hydrolase activity, acting on glycosyl bonds	GO:0009690//cytokinin metabolic process	-	protein_coding
Epidermal_cell	Solyc12g009220.2	TIFY10A	7.57551	13.8505	0.796	0.941	0.870516	4.05599e-51	1.62548e-46	up	TIFY10A	jasmonate ZIM-domain protein 1 [Solanum lycopersicum]	-	-	GO:0001101//response to acid chemical;GO:0006950//response to stress;GO:0007165//signal transduction;GO:0009725//response to hormone;GO:0044237//cellular metabolic process;GO:0071310//cellular response to organic substance;GO:0071704//organic substance metabolic process	Tify	protein_coding
Epidermal_cell	Solyc04g080873.1	RD21B	0.193502	0.353845	0.142	0.228	0.870433	5.19917e-06	0.208362	up	RD21B	PREDICTED: zingipain-2 [Solanum lycopersicum]	GO:0043231//intracellular membrane-bounded organelle	GO:0016628//oxidoreductase activity, acting on the CH-CH group of donors, NAD or NADP as acceptor;GO:0070011//peptidase activity, acting on L-amino acid peptides	GO:0019538//protein metabolic process;GO:0030001//metal ion transport;GO:0044710//single-organism metabolic process	-	protein_coding
Epidermal_cell	Solyc11g017300.2	CSN5A	0.339621	0.619907	0.273	0.379	0.867935	1.51212e-10	6.05999e-06	up	CSN5A	COP9 signalosome complex subunit CSN5 [Solanum lycopersicum]	GO:0043231//intracellular membrane-bounded organelle;GO:0043234//protein complex;GO:0044444//cytoplasmic part	GO:0043169//cation binding;GO:0070011//peptidase activity, acting on L-amino acid peptides	GO:0000338//protein deneddylation;GO:0003006//developmental process involved in reproduction;GO:0006355//regulation of transcription, DNA-templated;GO:0006511//ubiquitin-dependent protein catabolic process;GO:0006952//defense response;GO:0006970//response to osmotic stress;GO:0007602//phototransduction;GO:0009725//response to hormone;GO:0009896//positive regulation of catabolic process;GO:0010099…	-	protein_coding
Epidermal_cell	Solyc12g008560.1	Solyc12g008560.1	0.566497	1.03333	0.292	0.447	0.867051	2.73731e-14	1.097e-09	up	Solyc12g008560.1	PREDICTED: programmed cell death protein 4 [Vitis vinifera]	-	-	-	-	protein_coding
Epidermal_cell	Solyc08g080680.4	ERG3	0.110446	0.201492	0.115	0.138	0.866786	0.000516937	1	up	ERG3	PREDICTED: elicitor-responsive protein 3 [Solanum lycopersicum]	-	-	-	-	protein_coding
Epidermal_cell	Solyc03g114510.4	PCO3	0.196047	0.357031	0.193	0.277	0.864518	1.20028e-07	0.00481023	up	PCO3	PREDICTED: plant cysteine oxidase 3 [Solanum lycopersicum]	-	GO:0051213//dioxygenase activity	GO:0044710//single-organism metabolic process	-	protein_coding
Epidermal_cell	Solyc10g085140.2	At5g58770	0.18539	0.337353	0.135	0.218	0.863344	2.30283e-07	0.00922882	up	At5g58770	cis-prenyltransferase 5 [Solanum lycopersicum]	-	GO:0004659//prenyltransferase activity	-	-	protein_coding
Epidermal_cell	Solyc02g014720.4	ypgQ	0.145872	0.265442	0.152	0.202	0.863242	1.16951e-05	0.468694	up	ypgQ	PREDICTED: uncharacterized protein LOC101263948 [Solanum lycopersicum]	-	GO:0042578//phosphoric ester hydrolase activity;GO:0043169//cation binding	-	-	protein_coding
Epidermal_cell	Solyc05g012130.4	dst1	0.0845227	0.153813	0.082	0.127	0.862994	0.00141652	1	up	dst1	PREDICTED: serine/threonine-protein kinase dst1 [Solanum lycopersicum]	-	-	-	-	protein_coding
Epidermal_cell	Solyc04g008540.3	TOM3	0.142733	0.259657	0.136	0.196	0.862828	0.000187604	1	up	TOM3	tobamovirus multiplication 1 homolog [Solanum lycopersicum]	GO:0005774//vacuolar membrane;GO:0031224//intrinsic component of membrane	GO:0005488//binding	GO:0019079//viral genome replication	-	protein_coding
Epidermal_cell	Solyc01g087580.3	Solyc01g087580.3	0.202984	0.368975	0.141	0.207	0.861839	2.22545e-05	0.89187	up	Solyc01g087580.3	hypothetical protein A4A49_25276 [Nicotiana attenuata]	-	-	GO:0001101//response to acid chemical;GO:0006950//response to stress;GO:0009694//jasmonic acid metabolic process;GO:0009755//hormone-mediated signaling pathway;GO:0010243//response to organonitrogen compound;GO:0051707//response to other organism	-	protein_coding
Epidermal_cell	Solyc01g096000.2	Solyc01g096000.2	0.0832923	0.151428	0.064	0.137	0.861598	1.79206e-06	0.0718188	up	Solyc01g096000.2	Late embryogenesis abundant protein, LEA-14 [Cynara cardunculus var. scolymus] [Cynara cardunculus]	-	-	GO:0048449//floral organ formation	-	protein_coding
Epidermal_cell	Solyc03g117600.3	HST	0.645268	1.17175	0.334	0.507	0.860594	4.44335e-17	1.78072e-12	up	HST	PREDICTED: shikimate O-hydroxycinnamoyltransferase [Solanum lycopersicum]	GO:0044444//cytoplasmic part	GO:0005488//binding;GO:0050737//O-hydroxycinnamoyltransferase activity	GO:0006605//protein targeting;GO:0006950//response to stress;GO:0009699//phenylpropanoid biosynthetic process;GO:0009891//positive regulation of biosynthetic process;GO:0043067//regulation of programmed cell death;GO:0048878//chemical homeostasis	-	protein_coding
Epidermal_cell	Solyc11g071260.2	Solyc11g071260.2	0.291707	0.52927	0.256	0.358	0.859261	1.85107e-09	7.41836e-05	up	Solyc11g071260.2	-	-	-	-	-	protein_coding
Epidermal_cell	Solyc01g105970.3	Mdp1	0.679906	1.2335	0.408	0.601	0.859254	3.81853e-23	1.53032e-18	up	Mdp1	magnesium-dependent phosphatase 1 [Solanum lycopersicum]	-	GO:0042578//phosphoric ester hydrolase activity	GO:0006470//protein dephosphorylation	-	protein_coding
Epidermal_cell	Solyc02g063220.3	PMI2	0.0911151	0.165349	0.084	0.104	0.859046	0.0164196	1	up	PMI2	PREDICTED: mannose-6-phosphate isomerase 1-like [Solanum lycopersicum]	GO:0044424//intracellular part	GO:0016861//intramolecular oxidoreductase activity, interconverting aldoses and ketoses;GO:0046914//transition metal ion binding	GO:0001101//response to acid chemical;GO:0003006//developmental process involved in reproduction;GO:0009226//nucleotide-sugar biosynthetic process;GO:0009314//response to radiation;GO:0010038//response to metal ion	-	protein_coding
Epidermal_cell	Solyc08g081200.3	TIC32	0.128725	0.233519	0.137	0.191	0.858747	0.000148791	1	up	TIC32	PREDICTED: short-chain dehydrogenase TIC 32, chloroplastic [Solanum lycopersicum]	GO:0009528//plastid inner membrane	GO:0005515//protein binding;GO:0016628//oxidoreductase activity, acting on the CH-CH group of donors, NAD or NADP as acceptor	GO:0008104//protein localization;GO:0044710//single-organism metabolic process;GO:0051234//establishment of localization	-	protein_coding
Epidermal_cell	Solyc12g056460.3	AGL19	0.193561	0.35047	0.112	0.211	0.856169	6.63021e-08	0.00265712	up	AGL19	PREDICTED: MADS-box protein SOC1-like [Solanum lycopersicum]	GO:0043231//intracellular membrane-bounded organelle	GO:0001071//nucleic acid binding transcription factor activity;GO:0005515//protein binding	GO:0001101//response to acid chemical;GO:0006355//regulation of transcription, DNA-templated;GO:0006886//intracellular protein transport;GO:0009409//response to cold;GO:0009909//regulation of flower development;GO:0010074//maintenance of meristem identity;GO:0043479//pigment accumulation in tissues in response to UV light;GO:0048437//floral organ development	MADS	protein_coding
Epidermal_cell	Solyc03g033560.3	Solyc03g033560.3	0.186067	0.33663	0.166	0.229	0.854997	1.03816e-06	0.0416052	up	Solyc03g033560.3	PREDICTED: ranBP2-type zinc finger protein At1g67325 isoform X4 [Solanum lycopersicum]	-	GO:0003824//catalytic activity;GO:0046914//transition metal ion binding	-	-	protein_coding
Epidermal_cell	Solyc08g076580.3	SAMBA	0.141191	0.255308	0.137	0.201	0.854137	0.00010609	1	up	SAMBA	PREDICTED: uncharacterized protein LOC101246949 [Solanum lycopersicum]	-	GO:0032403//protein complex binding	GO:0001558//regulation of cell growth;GO:0009555//pollen development;GO:0009896//positive regulation of catabolic process;GO:0010564//regulation of cell cycle process;GO:0045926//negative regulation of growth	-	protein_coding
Epidermal_cell	Solyc08g068400.4	Solyc08g068400.4	0.100845	0.182355	0.074	0.147	0.853969	3.70887e-06	0.148637	up	Solyc08g068400.4	PREDICTED: uncharacterized protein LOC101261541 [Solanum lycopersicum]	GO:0009536//plastid	GO:0003824//catalytic activity	GO:0007568//aging;GO:0009072//aromatic amino acid family metabolic process	-	protein_coding
Epidermal_cell	Solyc06g084410.4	AHP1	0.10559	0.190892	0.084	0.145	0.853674	0.000174797	1	up	AHP1	PREDICTED: histidine-containing phosphotransfer protein 1 [Solanum lycopersicum]	GO:0043231//intracellular membrane-bounded organelle;GO:0044444//cytoplasmic part	GO:0004871//signal transducer activity;GO:0016628//oxidoreductase activity, acting on the CH-CH group of donors, NAD or NADP as acceptor;GO:0019901//protein kinase binding	GO:0006796//phosphate-containing compound metabolic process;GO:0006820//anion transport;GO:0006952//defense response;GO:0009755//hormone-mediated signaling pathway;GO:0009845//seed germination;GO:0009863//salicylic acid mediated signaling pathway;GO:0009966//regulation of signal transduction;GO:0031323//regulation of cellular metabolic process;GO:0035556//intracellular signal transduction;GO:0040…	-	protein_coding
Epidermal_cell	Solyc10g079260.2	FAX1	0.0780062	0.141029	0.083	0.116	0.8535	0.00408034	1	up	FAX1	PREDICTED: protein FATTY ACID EXPORT 1, chloroplastic-like [Solanum pennellii]	GO:0009528//plastid inner membrane	-	GO:0009814//defense response, incompatible interaction;GO:0033554//cellular response to stress;GO:0044763//single-organism cellular process;GO:0050789//regulation of biological process	-	protein_coding
Epidermal_cell	Solyc03g019700.1	Solyc03g019700.1	0.163596	0.295533	0.14	0.196	0.852789	8.75371e-06	0.350814	up	Solyc03g019700.1	PREDICTED: uncharacterized protein LOC101248948 [Solanum lycopersicum]	GO:0031224//intrinsic component of membrane	-	-	-	protein_coding
Epidermal_cell	Solyc04g064550.1	SCL1	0.766511	1.38385	0.399	0.617	0.852229	3.09448e-23	1.24014e-18	up	SCL1	GRAS6 protein [Solanum lycopersicum]	GO:0043231//intracellular membrane-bounded organelle	GO:0001071//nucleic acid binding transcription factor activity	GO:0010468//regulation of gene expression;GO:0034645//cellular macromolecule biosynthetic process	GRAS	protein_coding
Epidermal_cell	Solyc05g015500.4	At1g67325	0.593992	1.07147	0.37	0.576	0.850973	2.06817e-22	8.28842e-18	up	At1g67325	Ran BP2/NZF zinc finger-like superfamily protein [Solanum lycopersicum]	GO:0009536//plastid	GO:0046914//transition metal ion binding	-	-	protein_coding
Epidermal_cell	Solyc08g078870.3	At4g12500	1.92512	3.47055	0.43	0.652	0.85018	2.97165e-22	1.19092e-17	up	At4g12500	PREDICTED: 14 kDa proline-rich protein DC2.15-like [Solanum lycopersicum]	-	-	-	-	protein_coding
Epidermal_cell	Solyc04g011480.3	PIMP1	0.182523	0.328905	0.083	0.153	0.84924	1.14293e-05	0.458042	up	PIMP1	PREDICTED: CASP-like protein PIMP1 [Solanum lycopersicum]	GO:0016020//membrane	-	-	-	protein_coding
Epidermal_cell	Solyc01g111880.4	STY46	0.298772	0.538274	0.2	0.277	0.849083	1.57646e-06	0.0631781	up	STY46	PREDICTED: serine/threonine-protein kinase STY46 isoform X2 [Solanum lycopersicum]	-	GO:0004713//protein tyrosine kinase activity;GO:0036094//small molecule binding;GO:0043168//anion binding	GO:0006468//protein phosphorylation;GO:0006996//organelle organization	-	protein_coding
Epidermal_cell	Solyc02g087850.1	At3g28850	0.455375	0.819711	0.257	0.429	0.847918	1.10961e-14	4.44686e-10	up	At3g28850	PREDICTED: uncharacterized protein At3g28850 [Solanum lycopersicum]	GO:0016020//membrane	-	GO:0003006//developmental process involved in reproduction;GO:0044699//single-organism process	-	protein_coding
Epidermal_cell	Solyc10g081480.2	Solyc10g081480.2	0.311776	0.561147	0.267	0.387	0.847663	3.9626e-12	1.58805e-07	up	Solyc10g081480.2	PREDICTED: uncharacterized protein LOC101263478 [Solanum lycopersicum]	-	-	-	-	protein_coding
Epidermal_cell	Solyc05g051900.3	Solyc05g051900.3	0.145	0.260998	0.093	0.175	0.847543	9.39787e-07	0.0376629	up	Solyc05g051900.3	PREDICTED: protein spinster-like [Nicotiana tabacum]	GO:0031224//intrinsic component of membrane;GO:0043231//intracellular membrane-bounded organelle	GO:0022891//substrate-specific transmembrane transporter activity	GO:0006486//protein glycosylation;GO:0006812//cation transport;GO:0009566//fertilization;GO:0009617//response to bacterium;GO:0009814//defense response, incompatible interaction;GO:0015698//inorganic anion transport	-	protein_coding
Epidermal_cell	Solyc04g079730.1	AOS1	5.02211	9.03444	0.726	0.878	0.847128	1.5973e-36	6.40136e-32	up	AOS1	allene oxide synthase [Solanum lycopersicum]	GO:0009526//plastid envelope;GO:0031976//plastid thylakoid;GO:0044434//chloroplast part	GO:0016491//oxidoreductase activity;GO:0016836//hydro-lyase activity;GO:0046906//tetrapyrrole binding;GO:0046914//transition metal ion binding	GO:0006090//pyruvate metabolic process;GO:0006544//glycine metabolic process;GO:0006568//tryptophan metabolic process;GO:0006605//protein targeting;GO:0006633//fatty acid biosynthetic process;GO:0006732//coenzyme metabolic process;GO:0006753//nucleoside phosphate metabolic process;GO:0006778//porphyrin-containing compound metabolic process;GO:0006952//defense response;GO:0009314//response to radi…	-	protein_coding
Epidermal_cell	Solyc08g006470.4	REIL2	0.606711	1.09082	0.316	0.432	0.846228	4.05582e-11	1.62541e-06	up	REIL2	PREDICTED: cytoplasmic 60S subunit biogenesis factor REI1 homolog 1 [Solanum lycopersicum]	-	-	GO:0010468//regulation of gene expression	-	protein_coding
Epidermal_cell	Solyc06g083300.4	NTF2	0.243459	0.437756	0.185	0.28	0.846184	5.98591e-08	0.00239891	up	NTF2	PREDICTED: putative G3BP-like protein isoform X2 [Solanum lycopersicum]	GO:0005622//intracellular	-	GO:0050896//response to stimulus;GO:0071555//cell wall organization	-	protein_coding
Epidermal_cell	Solyc06g054630.3	ERF017	0.540727	0.971847	0.29	0.429	0.84571	6.73147e-12	2.69771e-07	up	ERF017	PREDICTED: ethylene-responsive transcription factor ERF016-like [Solanum lycopersicum]	GO:0043231//intracellular membrane-bounded organelle	GO:0001071//nucleic acid binding transcription factor activity;GO:0003676//nucleic acid binding	GO:0006950//response to stress;GO:0009625//response to insect;GO:0010468//regulation of gene expression;GO:0034645//cellular macromolecule biosynthetic process;GO:0044763//single-organism cellular process;GO:0048731//system development;GO:0050794//regulation of cellular process	AP2-EREBP	protein_coding
Epidermal_cell	Solyc03g114710.4	UGT89B2	0.114961	0.206565	0.129	0.156	0.844901	1.09869e-05	0.440311	up	UGT89B2	PREDICTED: UDP-glycosyltransferase 89B2 [Solanum lycopersicum]	-	GO:0035251//UDP-glucosyltransferase activity	-	-	protein_coding
Epidermal_cell	Solyc06g066550.3	Solyc06g066550.3	0.0927528	0.16654	0.069	0.11	0.843717	0.00359855	1	up	Solyc06g066550.3	PREDICTED: uncharacterized protein LOC101251594 isoform X1 [Solanum lycopersicum]	-	-	-	-	protein_coding
Epidermal_cell	Solyc03g121190.4	Solyc03g121190.4	0.253974	0.455862	0.132	0.194	0.843662	0.000400287	1	up	Solyc03g121190.4	-	-	-	-	-	protein_coding
Epidermal_cell	Solyc03g117870.3	4CL1	2.56854	4.60603	0.617	0.856	0.84255	1.32288e-40	5.30158e-36	up	4CL1	4-coumarate--CoA ligase [Solanum lycopersicum]	GO:0043231//intracellular membrane-bounded organelle	GO:0016405//CoA-ligase activity;GO:0016703//oxidoreductase activity, acting on single donors with incorporation of molecular oxygen, incorporation of one atom of oxygen (internal monooxygenases or internal mixed function oxidases);GO:0032550//purine ribonucleoside binding	GO:0006950//response to stress;GO:0009411//response to UV;GO:0009699//phenylpropanoid biosynthetic process;GO:0009813//flavonoid biosynthetic process;GO:0009891//positive regulation of biosynthetic process;GO:0010208//pollen wall assembly;GO:0034285//response to disaccharide;GO:0051707//response to other organism	-	protein_coding
Epidermal_cell	Solyc10g078920.3	Solyc10g078920.3	0.0795537	0.142673	0.063	0.123	0.841914	5.73491e-05	1	up	Solyc10g078920.3	-	-	-	-	-	protein_coding
Epidermal_cell	Solyc05g008440.3	Solyc05g008440.3	0.39832	0.713332	0.271	0.425	0.840485	1.48342e-13	5.94497e-09	up	Solyc05g008440.3	PREDICTED: sarcoplasmic reticulum histidine-rich calcium-binding protein [Solanum lycopersicum]	-	-	-	-	protein_coding
Epidermal_cell	Solyc07g053550.3	GRXC9	20.8121	37.2612	0.888	0.956	0.840248	5.46115e-50	2.18861e-45	up	GRXC9	PREDICTED: glutaredoxin-C9-like [Solanum lycopersicum]	GO:0044424//intracellular part	GO:0005488//binding	GO:0006605//protein targeting;GO:0006972//hyperosmotic response;GO:0009617//response to bacterium;GO:0009620//response to fungus;GO:0009692//ethylene metabolic process;GO:0009694//jasmonic acid metabolic process;GO:0009755//hormone-mediated signaling pathway;GO:0009863//salicylic acid mediated signaling pathway;GO:0010468//regulation of gene expression;GO:0031399//regulation of protein modificati…	-	protein_coding
Epidermal_cell	Solyc08g080200.4	At4g22990	0.0792575	0.141919	0.068	0.134	0.839645	8.18007e-06	0.327825	up	At4g22990	PREDICTED: SPX domain-containing membrane protein At4g22990-like isoform X1 [Solanum lycopersicum]	GO:0005773//vacuole;GO:0031090//organelle membrane;GO:0031224//intrinsic component of membrane	-	GO:0006970//response to osmotic stress;GO:0006996//organelle organization;GO:0009267//cellular response to starvation;GO:0015698//inorganic anion transport;GO:0070838//divalent metal ion transport	-	protein_coding
Epidermal_cell	Solyc02g082220.3	At3g07100	0.128527	0.229998	0.124	0.159	0.839051	0.000332276	1	up	At3g07100	PREDICTED: protein transport protein Sec24-like At3g07100 [Solanum lycopersicum]	GO:0030120//vesicle coat	GO:0046914//transition metal ion binding	GO:0006486//protein glycosylation;GO:0006996//organelle organization;GO:0015031//protein transport;GO:0016482//cytoplasmic transport;GO:0042127//regulation of cell proliferation	-	protein_coding
Epidermal_cell	Solyc11g012270.2	GDI1	0.108519	0.193995	0.095	0.16	0.837485	4.36045e-05	1	up	GDI1	PREDICTED: rho GDP-dissociation inhibitor 1 [Solanum lycopersicum]	GO:0044424//intracellular part	GO:0005092//GDP-dissociation inhibitor activity;GO:0005488//binding;GO:0008047//enzyme activator activity	GO:0009826//unidimensional cell growth;GO:0010015//root morphogenesis;GO:0030036//actin cytoskeleton organization;GO:0043087//regulation of GTPase activity	-	protein_coding
Epidermal_cell	Solyc07g063050.1	Solyc07g063050.1	0.197111	0.352299	0.184	0.276	0.837467	2.60313e-07	0.0104323	up	Solyc07g063050.1	PREDICTED: ATG8-interacting protein 2-like [Nicotiana attenuata]	-	-	-	-	protein_coding
Epidermal_cell	Solyc01g073880.2	Solyc01g073880.2	0.273321	0.488223	0.15	0.194	0.836713	0.000176189	1	up	Solyc01g073880.2	BnaA03g20780D [Brassica napus]	-	-	GO:0001101//response to acid chemical;GO:0002376//immune system process;GO:0006952//defense response;GO:0009987//cellular process;GO:0015698//inorganic anion transport;GO:0044767//single-organism developmental process;GO:0046942//carboxylic acid transport;GO:0071705//nitrogen compound transport;GO:1901698//response to nitrogen compound	-	protein_coding
Epidermal_cell	Solyc07g008750.4	Solyc07g008750.4	0.1175	0.20985	0.122	0.178	0.836151	8.93859e-05	1	up	Solyc07g008750.4	PREDICTED: nuclear nucleic acid-binding protein C1D [Solanum lycopersicum]	GO:0043231//intracellular membrane-bounded organelle	-	-	-	protein_coding
Epidermal_cell	Solyc04g081550.3	PR5K	0.251437	0.448825	0.155	0.238	0.835702	3.29984e-06	0.132244	up	PR5K	PREDICTED: thaumatin-like protein 1b [Solanum lycopersicum]	GO:0031224//intrinsic component of membrane	-	GO:0043207//response to external biotic stimulus	-	protein_coding
Epidermal_cell	Solyc11g072410.2	AAK6	0.119401	0.213172	0.115	0.204	0.835667	2.8367e-07	0.0113684	up	AAK6	Hop-interacting protein THI105 [Solanum lycopersicum]	GO:0043231//intracellular membrane-bounded organelle	GO:0016776//phosphotransferase activity, phosphate group as acceptor;GO:0017111//nucleoside-triphosphatase activity;GO:0032550//purine ribonucleoside binding	GO:0009117//nucleotide metabolic process;GO:0044707//single-multicellular organism process;GO:0048589//developmental growth	-	protein_coding
Epidermal_cell	Solyc06g074720.4	SPCC1827.05c	0.313128	0.557952	0.245	0.334	0.833188	1.12057e-07	0.0044908	up	SPCC1827.05c	PREDICTED: uncharacterized RNA-binding protein C1827.05c [Solanum lycopersicum]	GO:0009536//plastid;GO:0043232//intracellular non-membrane-bounded organelle	GO:0003676//nucleic acid binding	GO:0006325//chromatin organization;GO:0006886//intracellular protein transport;GO:0009451//RNA modification;GO:0010467//gene expression	-	protein_coding
Epidermal_cell	Solyc01g107590.3	CAD14	0.136823	0.24381	0.12	0.197	0.83298	1.14545e-05	0.459049	up	CAD14	PREDICTED: probable cinnamyl alcohol dehydrogenase 1 [Solanum lycopersicum]	GO:0044444//cytoplasmic part	GO:0016616//oxidoreductase activity, acting on the CH-OH group of donors, NAD or NADP as acceptor;GO:0046914//transition metal ion binding	GO:0006605//protein targeting;GO:0006812//cation transport;GO:0006950//response to stress;GO:0009628//response to abiotic stimulus;GO:0009699//phenylpropanoid biosynthetic process;GO:0009891//positive regulation of biosynthetic process;GO:0043067//regulation of programmed cell death;GO:0046942//carboxylic acid transport	-	protein_coding
Epidermal_cell	Solyc03g120390.3	IAA17	0.526744	0.937081	0.297	0.407	0.830953	7.149e-10	2.86503e-05	up	IAA17	protein IAA8 [Solanum lycopersicum]	GO:0043231//intracellular membrane-bounded organelle	GO:0005515//protein binding	GO:0009755//hormone-mediated signaling pathway;GO:0010467//gene expression;GO:0034645//cellular macromolecule biosynthetic process;GO:0051094//positive regulation of developmental process	-	protein_coding
Epidermal_cell	Solyc04g005160.3	PGD2	2.49497	4.43758	0.461	0.627	0.830729	1.76554e-14	7.07557e-10	up	PGD2	PREDICTED: 6-phosphogluconate dehydrogenase, decarboxylating 3-like [Solanum lycopersicum]	GO:0009532//plastid stroma;GO:0042579//microbody	GO:0000166//nucleotide binding;GO:0016616//oxidoreductase activity, acting on the CH-OH group of donors, NAD or NADP as acceptor;GO:0048037//cofactor binding	GO:0006739//NADP metabolic process;GO:0006865//amino acid transport;GO:0006970//response to osmotic stress;GO:0009664//plant-type cell wall organization;GO:0009746//response to hexose;GO:0010383//cell wall polysaccharide metabolic process;GO:0016482//cytoplasmic transport;GO:0019520//aldonic acid metabolic process;GO:0032412//regulation of ion transmembrane transporter activity;GO:0034285//respon…	-	protein_coding
Epidermal_cell	Solyc02g070550.3	LARP6A	0.220712	0.391939	0.182	0.291	0.828176	8.02688e-09	0.000321685	up	LARP6A	la-related protein 6A [Solanum lycopersicum]	GO:0044424//intracellular part	GO:0003723//RNA binding	GO:0010467//gene expression;GO:0044238//primary metabolic process;GO:0044260//cellular macromolecule metabolic process	-	protein_coding
Epidermal_cell	Solyc06g054150.1	Solyc06g054150.1	0.243274	0.431914	0.13	0.225	0.827899	2.35711e-07	0.00944634	up	Solyc06g054150.1	PREDICTED: uncharacterized protein LOC101260945 [Solanum lycopersicum]	GO:0031090//organelle membrane	-	-	-	protein_coding
Epidermal_cell	Solyc02g079280.3	MYB102	0.668901	1.18659	0.271	0.383	0.826861	1.00921e-09	4.04453e-05	up	MYB102	PREDICTED: transcription factor MYB80 [Solanum lycopersicum]	GO:0005622//intracellular	GO:0005488//binding	GO:0000160//phosphorelay signal transduction system;GO:0001101//response to acid chemical;GO:0006812//cation transport;GO:0006972//hyperosmotic response;GO:0009694//jasmonic acid metabolic process;GO:0009755//hormone-mediated signaling pathway;GO:0010468//regulation of gene expression;GO:0044249//cellular biosynthetic process;GO:0044260//cellular macromolecule metabolic process;GO:0080090//regula…	ARR-B	protein_coding
Epidermal_cell	Solyc02g083750.1	At5g28040	0.121373	0.21528	0.125	0.173	0.826249	2.55921e-05	1	up	At5g28040	PREDICTED: probable transcription factor At3g04930 [Solanum lycopersicum]	-	-	GO:0010468//regulation of gene expression	GeBP	protein_coding
Epidermal_cell	Solyc04g074040.3	SC35	0.945779	1.67683	0.483	0.681	0.826099	3.55783e-26	1.42583e-21	up	SC35	PREDICTED: serine/arginine-rich splicing factor SC35 isoform X1 [Solanum lycopersicum]	GO:0016604//nuclear body;GO:0030529//intracellular ribonucleoprotein complex;GO:0044444//cytoplasmic part	GO:0003676//nucleic acid binding	GO:0000377//RNA splicing, via transesterification reactions with bulged adenosine as nucleophile;GO:0070918//production of small RNA involved in gene silencing by RNA	-	protein_coding
Epidermal_cell	Solyc02g086590.3	CRK42	0.0961839	0.170458	0.075	0.104	0.824897	0.0124855	1	up	CRK42	PREDICTED: cysteine-rich receptor-like protein kinase 42 [Solanum lycopersicum]	GO:0016020//membrane	GO:0004672//protein kinase activity;GO:0005515//protein binding;GO:0043167//ion binding	GO:0006468//protein phosphorylation;GO:0009814//defense response, incompatible interaction;GO:0010260//organ senescence	-	protein_coding
Epidermal_cell	Solyc05g009030.4	IMDH2	0.514695	0.911326	0.344	0.512	0.824127	8.35193e-17	3.34712e-12	up	IMDH2	PREDICTED: 3-isopropylmalate dehydrogenase, chloroplastic [Solanum lycopersicum]	GO:0009526//plastid envelope;GO:0009532//plastid stroma	GO:0000166//nucleotide binding;GO:0016616//oxidoreductase activity, acting on the CH-OH group of donors, NAD or NADP as acceptor;GO:0043169//cation binding	GO:0006551//leucine metabolic process;GO:0006743//ubiquinone metabolic process;GO:0006970//response to osmotic stress;GO:0008652//cellular amino acid biosynthetic process;GO:0019758//glycosinolate biosynthetic process	-	protein_coding
Epidermal_cell	Solyc11g072160.3	Solyc11g072160.3	0.0755084	0.133751	0.074	0.102	0.82401	0.00565197	1	up	Solyc11g072160.3	PREDICTED: uncharacterized protein LOC101267483 [Solanum lycopersicum]	-	-	-	-	protein_coding
Epidermal_cell	Solyc12g044910.2	At3g09800	0.134317	0.237858	0.105	0.192	0.823988	1.08807e-06	0.0436055	up	At3g09800	nonclathrin coat protein zeta2-COP [Solanum lycopersicum]	GO:0030118//clathrin coat;GO:0030660//Golgi-associated vesicle membrane;GO:0044423//virion part	-	GO:0000302//response to reactive oxygen species;GO:0006355//regulation of transcription, DNA-templated;GO:0006810//transport;GO:0008104//protein localization;GO:0009642//response to light intensity;GO:0033554//cellular response to stress;GO:0044267//cellular protein metabolic process	-	protein_coding
Epidermal_cell	Solyc01g111690.3	trappc2l	0.148634	0.263111	0.129	0.207	0.823489	5.22991e-06	0.209594	up	trappc2l	trafficking protein particle complex subunit 2-like protein [Solanum lycopersicum]	GO:0044424//intracellular part	-	GO:0016482//cytoplasmic transport	-	protein_coding
Epidermal_cell	Solyc12g005340.3	CIGR1	3.90419	6.90733	0.719	0.9	0.823088	3.9704e-43	1.59118e-38	up	CIGR1	Hop-interacting protein THI039 [Solanum lycopersicum]	-	-	GO:0010468//regulation of gene expression	GRAS	protein_coding
Epidermal_cell	Solyc02g092440.3	VDAC2	0.543124	0.960635	0.376	0.522	0.822593	1.94891e-15	7.81047e-11	up	VDAC2	PREDICTED: mitochondrial outer membrane protein porin 2-like [Solanum lycopersicum]	GO:0009526//plastid envelope;GO:0016021//integral component of membrane;GO:0030312//external encapsulating structure;GO:0031966//mitochondrial membrane	GO:0005244//voltage-gated ion channel activity;GO:0022829//wide pore channel activity	GO:0006090//pyruvate metabolic process;GO:0006820//anion transport;GO:0009725//response to hormone;GO:0010038//response to metal ion;GO:0034765//regulation of ion transmembrane transport;GO:0045333//cellular respiration;GO:0051707//response to other organism	-	protein_coding
Epidermal_cell	Solyc03g026170.4	At4g00755	0.106208	0.187848	0.091	0.14	0.822087	0.000629746	1	up	At4g00755	PREDICTED: F-box protein At4g00755 [Solanum lycopersicum]	-	-	-	-	protein_coding
Epidermal_cell	Solyc03g082720.3	At4g27740	0.102485	0.181164	0.063	0.144	0.82127	1.3514e-07	0.00541588	up	At4g27740	PREDICTED: protein yippee-like At4g27740 [Solanum lycopersicum]	GO:0043231//intracellular membrane-bounded organelle	-	-	-	protein_coding
Epidermal_cell	Solyc03g093160.3	LUC7L3	0.242422	0.428337	0.222	0.317	0.820968	4.60652e-09	0.000184611	up	LUC7L3	PREDICTED: luc7-like protein 3 [Solanum lycopersicum]	GO:0097525//spliceosomal snRNP complex	GO:0044822//poly(A) RNA binding	GO:0022618//ribonucleoprotein complex assembly	-	protein_coding
Epidermal_cell	Solyc02g081700.1	PAC1	0.390194	0.688994	0.292	0.411	0.82014	6.00169e-12	2.40524e-07	up	PAC1	PREDICTED: proteasome subunit alpha type-4 [Solanum lycopersicum]	GO:0005840//ribosome;GO:0043231//intracellular membrane-bounded organelle;GO:0043234//protein complex	GO:0004175//endopeptidase activity	GO:0006006//glucose metabolic process;GO:0006090//pyruvate metabolic process;GO:0006970//response to osmotic stress;GO:0010038//response to metal ion;GO:0019941//modification-dependent protein catabolic process	-	protein_coding
Epidermal_cell	Solyc03g083480.4	Solyc03g083480.4	4.01477	7.08797	0.689	0.881	0.820039	7.17697e-33	2.87624e-28	up	Solyc03g083480.4	PREDICTED: LEAF RUST 10 DISEASE-RESISTANCE LOCUS RECEPTOR-LIKE PROTEIN KINASE-like 2.1 [Solanum lycopersicum]	-	-	-	-	protein_coding
Epidermal_cell	Solyc07g032090.4	Solyc07g032090.4	0.0845805	0.149397	0.07	0.152	0.820019	2.6708e-07	0.0107035	up	Solyc07g032090.4	PREDICTED: transcription initiation factor IIF subunit beta [Solanum lycopersicum]	GO:0044444//cytoplasmic part;GO:0044451//nucleoplasm part	GO:0008135//translation factor activity, RNA binding;GO:0032550//purine ribonucleoside binding;GO:0042623//ATPase activity, coupled	GO:0006352//DNA-templated transcription, initiation;GO:0006412//translation;GO:0008380//RNA splicing	-	protein_coding
Epidermal_cell	Solyc01g091880.3	ARSA2	0.165546	0.292176	0.171	0.24	0.819225	6.49153e-06	0.260155	up	ARSA2	PREDICTED: ATPase GET3 [Solanum lycopersicum]	GO:0009536//plastid	GO:0017111//nucleoside-triphosphatase activity;GO:0032550//purine ribonucleoside binding;GO:0043169//cation binding	GO:0006511//ubiquitin-dependent protein catabolic process;GO:0006811//ion transport;GO:0035966//response to topologically incorrect protein;GO:0043623//cellular protein complex assembly;GO:0048193//Golgi vesicle transport;GO:0051205//protein insertion into membrane	-	protein_coding
Epidermal_cell	Solyc07g056660.4	VPS39	0.0751148	0.132578	0.061	0.107	0.818837	0.00145808	1	up	VPS39	PREDICTED: vam6/Vps39-like protein [Solanum lycopersicum]	-	-	GO:0006810//transport	-	protein_coding
Epidermal_cell	Solyc07g064470.4	FAX6	0.113071	0.199355	0.098	0.143	0.817565	0.000340986	1	up	FAX6	PREDICTED: protein FATTY ACID EXPORT 5-like [Solanum lycopersicum]	GO:0009528//plastid inner membrane;GO:0031224//intrinsic component of membrane	-	GO:0006605//protein targeting;GO:0007165//signal transduction;GO:0009620//response to fungus;GO:0009891//positive regulation of biosynthetic process;GO:0010243//response to organonitrogen compound;GO:0033554//cellular response to stress;GO:0043067//regulation of programmed cell death;GO:0045087//innate immune response;GO:0098542//defense response to other organism	-	protein_coding
Epidermal_cell	Solyc12g056600.3	ZSD1	0.250842	0.441565	0.137	0.155	0.815596	0.000146373	1	up	ZSD1	short-chain dehydrogenase-reductase [Solanum lycopersicum]	-	GO:0016616//oxidoreductase activity, acting on the CH-OH group of donors, NAD or NADP as acceptor	GO:0044710//single-organism metabolic process	-	protein_coding
Epidermal_cell	Solyc03g123610.4	ALAAT2	0.436065	0.767529	0.314	0.428	0.815536	4.35353e-12	1.74472e-07	up	ALAAT2	PREDICTED: alanine aminotransferase 2 [Solanum lycopersicum]	GO:0043231//intracellular membrane-bounded organelle;GO:0044444//cytoplasmic part	GO:0032550//purine ribonucleoside binding;GO:0043168//anion binding;GO:0046914//transition metal ion binding;GO:0047635//alanine-oxo-acid transaminase activity	GO:0006524//alanine catabolic process;GO:0006950//response to stress	-	protein_coding
Epidermal_cell	Solyc04g078325.1	CYP81C13	0.298896	0.525441	0.115	0.179	0.813678	0.000265994	1	up	CYP81C13	PREDICTED: cytochrome P450 81E8-like [Solanum pennellii]	GO:0043231//intracellular membrane-bounded organelle	GO:0004497//monooxygenase activity;GO:0016705//oxidoreductase activity, acting on paired donors, with incorporation or reduction of molecular oxygen;GO:0046872//metal ion binding	GO:0044710//single-organism metabolic process	-	protein_coding
Epidermal_cell	Solyc11g068450.2	BLOS1	0.174755	0.307225	0.179	0.242	0.813607	7.09054e-06	0.28416	up	BLOS1	PREDICTED: biogenesis of lysosome-related organelles complex 1 subunit 1 [Solanum lycopersicum]	GO:0031082//BLOC complex;GO:0043231//intracellular membrane-bounded organelle	-	GO:0007034//vacuolar transport;GO:0019932//second-messenger-mediated signaling;GO:0044767//single-organism developmental process	-	protein_coding
Epidermal_cell	Solyc08g077180.3	PKP3	0.0749673	0.131828	0.074	0.114	0.813489	0.00069214	1	up	PKP3	PREDICTED: pyruvate kinase isozyme G, chloroplastic [Solanum lycopersicum]	GO:0009532//plastid stroma	GO:0016301//kinase activity;GO:0031420//alkali metal ion binding;GO:0032550//purine ribonucleoside binding	GO:0003006//developmental process involved in reproduction;GO:0006090//pyruvate metabolic process;GO:0006631//fatty acid metabolic process;GO:0006796//phosphate-containing compound metabolic process;GO:0009791//post-embryonic development;GO:0010038//response to metal ion	-	protein_coding
Epidermal_cell	Solyc02g092550.3	LBD37	0.478039	0.839618	0.245	0.364	0.812475	3.98748e-09	0.000159802	up	LBD37	PREDICTED: LOB domain-containing protein 37 [Solanum lycopersicum]	-	-	GO:0001101//response to acid chemical;GO:0006694//steroid biosynthetic process;GO:0015698//inorganic anion transport	LOB	protein_coding
Epidermal_cell	Solyc08g036660.4	Solyc08g036660.4	1.02692	1.80059	0.391	0.592	0.810091	5.67991e-21	2.27628e-16	up	Solyc08g036660.4	PREDICTED: protein TIFY 5A-like [Solanum lycopersicum]	-	GO:0005515//protein binding	GO:0006950//response to stress;GO:0009694//jasmonic acid metabolic process;GO:0009867//jasmonic acid mediated signaling pathway;GO:0010243//response to organonitrogen compound;GO:0044249//cellular biosynthetic process;GO:0048583//regulation of response to stimulus;GO:0051707//response to other organism;GO:1901576//organic substance biosynthetic process	Tify	protein_coding
Epidermal_cell	Solyc06g076400.3	PP2CA	0.106745	0.187195	0.104	0.165	0.809794	0.000156577	1	up	PP2CA	PREDICTED: probable protein phosphatase 2C 24 [Solanum lycopersicum]	GO:0043231//intracellular membrane-bounded organelle;GO:0044444//cytoplasmic part	GO:0004721//phosphoprotein phosphatase activity;GO:0005515//protein binding	GO:0006972//hyperosmotic response;GO:0009787//regulation of abscisic acid-activated signaling pathway;GO:0009937//regulation of gibberellic acid mediated signaling pathway;GO:0010029//regulation of seed germination;GO:0010162//seed dormancy process;GO:0034220//ion transmembrane transport;GO:0051093//negative regulation of developmental process	-	protein_coding
Epidermal_cell	Solyc03g019730.4	SAE1B-1	0.164777	0.28887	0.157	0.197	0.809524	0.000317373	1	up	SAE1B-1	PREDICTED: SUMO-activating enzyme subunit 1B-1 [Solanum lycopersicum]	-	-	-	-	protein_coding
Epidermal_cell	Solyc03g044330.1	ALS	0.82424	1.44303	0.43	0.632	0.807884	5.98652e-22	2.39916e-17	up	ALS	PREDICTED: acetolactate synthase 2, chloroplastic [Solanum lycopersicum]	GO:0009532//plastid stroma	GO:0000166//nucleotide binding;GO:0016744//transferase activity, transferring aldehyde or ketonic groups;GO:0016831//carboxy-lyase activity;GO:0019842//vitamin binding;GO:0046872//metal ion binding	GO:0006549//isoleucine metabolic process;GO:0006573//valine metabolic process;GO:0006950//response to stress;GO:0008652//cellular amino acid biosynthetic process	-	protein_coding
Epidermal_cell	Solyc01g111890.3	FBL10	0.0785375	0.137519	0.068	0.111	0.807391	0.0022548	1	up	FBL10	PREDICTED: F-box/LRR-repeat protein 10 isoform X1 [Solanum lycopersicum]	GO:0044424//intracellular part	GO:0003824//catalytic activity	GO:0006464//cellular protein modification process;GO:0019941//modification-dependent protein catabolic process	-	protein_coding
Epidermal_cell	Solyc02g082340.3	Rrn3	0.121563	0.2128	0.156	0.172	0.807283	2.72368e-06	0.109154	up	Rrn3	PREDICTED: RNA polymerase I-specific transcription initiation factor RRN3 [Solanum lycopersicum]	-	-	GO:0010467//gene expression;GO:0034645//cellular macromolecule biosynthetic process;GO:0044238//primary metabolic process	-	protein_coding
Epidermal_cell	Solyc02g067600.1	Solyc02g067600.1	1.47806	2.5853	0.37	0.473	0.806591	2.98687e-07	0.0119702	up	Solyc02g067600.1	PREDICTED: neurofilament medium polypeptide [Solanum tuberosum]	-	-	-	-	protein_coding
Epidermal_cell	Solyc01g112220.4	PIX13	0.373948	0.65409	0.241	0.341	0.806488	6.72279e-10	2.69422e-05	up	PIX13	PREDICTED: probable serine/threonine-protein kinase Cx32, chloroplastic [Solanum lycopersicum]	GO:0016020//membrane	GO:0004713//protein tyrosine kinase activity;GO:0032550//purine ribonucleoside binding	GO:0006468//protein phosphorylation;GO:0007165//signal transduction;GO:0009267//cellular response to starvation;GO:0009620//response to fungus;GO:0009696//salicylic acid metabolic process;GO:0009814//defense response, incompatible interaction;GO:0010243//response to organonitrogen compound	-	protein_coding
Epidermal_cell	Solyc12g015740.2	At3g07680	0.158579	0.27716	0.153	0.232	0.805126	3.33211e-06	0.133538	up	At3g07680	PREDICTED: transmembrane emp24 domain-containing protein p24beta2 [Solanum lycopersicum]	GO:0000139//Golgi membrane;GO:0030133//transport vesicle;GO:0031224//intrinsic component of membrane	GO:0016759//cellulose synthase activity	GO:0006810//transport;GO:0008104//protein localization;GO:0030243//cellulose metabolic process;GO:0033554//cellular response to stress	-	protein_coding
Epidermal_cell	Solyc01g102390.4	Os05g0277500	1.54985	2.7075	0.414	0.585	0.80479	2.07039e-14	8.29729e-10	up	Os05g0277500	PREDICTED: germin-like protein 5-1 [Solanum lycopersicum]	GO:0005576//extracellular region;GO:0005618//cell wall;GO:0005911//cell-cell junction;GO:0043231//intracellular membrane-bounded organelle	GO:0003824//catalytic activity;GO:0016209//antioxidant activity;GO:0046914//transition metal ion binding	GO:0001101//response to acid chemical;GO:0006498//N-terminal protein lipidation;GO:0006801//superoxide metabolic process;GO:0006865//amino acid transport;GO:0009814//defense response, incompatible interaction;GO:0010496//intercellular transport;GO:0015698//inorganic anion transport;GO:0016482//cytoplasmic transport;GO:0033554//cellular response to stress;GO:0044710//single-organism metabolic proc…	-	protein_coding
Epidermal_cell	Solyc01g094340.3	CAC3	0.193459	0.337691	0.167	0.249	0.803355	8.83105e-07	0.0353913	up	CAC3	PREDICTED: acetyl-coenzyme A carboxylase carboxyl transferase subunit alpha, chloroplastic isoform X1 [Solanum lycopersicum]	GO:0009528//plastid inner membrane;GO:0009532//plastid stroma	GO:0016787//hydrolase activity;GO:0016853//isomerase activity;GO:0016874//ligase activity;GO:0036094//small molecule binding;GO:0097159//organic cyclic compound binding;GO:1901363//heterocyclic compound binding	GO:0006631//fatty acid metabolic process;GO:0006743//ubiquinone metabolic process;GO:0009108//coenzyme biosynthetic process;GO:0044711//single-organism biosynthetic process;GO:1901576//organic substance biosynthetic process	-	protein_coding
Epidermal_cell	Solyc10g009060.1	WNK4	0.28481	0.496725	0.227	0.322	0.80223	7.92694e-09	0.00031768	up	WNK4	PREDICTED: serine/threonine-protein kinase WNK8-like [Solanum lycopersicum]	GO:0043231//intracellular membrane-bounded organelle	GO:0004672//protein kinase activity;GO:0005515//protein binding	GO:0006468//protein phosphorylation;GO:0006865//amino acid transport;GO:0009648//photoperiodism;GO:0009909//regulation of flower development;GO:0016482//cytoplasmic transport;GO:0018205//peptidyl-lysine modification;GO:0042743//hydrogen peroxide metabolic process	-	protein_coding
Epidermal_cell	Solyc05g052620.4	Solyc05g052620.4	0.129782	0.226374	0.115	0.174	0.802145	0.000219457	1	up	Solyc05g052620.4	-	-	-	-	-	protein_coding
Epidermal_cell	Solyc05g015980.3	Solyc05g015980.3	0.451506	0.787341	0.318	0.467	0.802107	2.74929e-14	1.10181e-09	up	Solyc05g015980.3	Gap junction beta-4 protein isoform 1 [Dorcoceras hygrometricum]	-	-	-	-	protein_coding
Epidermal_cell	Solyc10g005890.3	DDI1	0.143023	0.249424	0.122	0.17	0.801929	0.00261683	1	up	DDI1	Hop-interacting protein THI111 [Solanum lycopersicum]	GO:0043231//intracellular membrane-bounded organelle;GO:0044444//cytoplasmic part	GO:0043130//ubiquitin binding	GO:0006464//cellular protein modification process	-	protein_coding
Epidermal_cell	Solyc03g115870.3	At5g61440	1.06018	1.84543	0.483	0.662	0.799589	5.18327e-21	2.07725e-16	up	At5g61440	PREDICTED: thioredoxin-like 1-2, chloroplastic [Solanum lycopersicum]	-	-	-	-	protein_coding
Epidermal_cell	Solyc04g017690.3	ERD15	2.3725	4.12428	0.644	0.841	0.797708	6.85348e-36	2.7466e-31	up	ERD15	PREDICTED: protein EARLY RESPONSIVE TO DEHYDRATION 15 [Solanum lycopersicum]	GO:0044424//intracellular part	GO:0005488//binding	GO:0006090//pyruvate metabolic process;GO:0006970//response to osmotic stress;GO:0006996//organelle organization;GO:0008104//protein localization;GO:0009642//response to light intensity;GO:0010038//response to metal ion;GO:0042044//fluid transport;GO:0042743//hydrogen peroxide metabolic process	-	protein_coding
Epidermal_cell	Solyc09g011370.3	FBL14	0.138741	0.241237	0.111	0.2	0.79762	4.90052e-07	0.0196393	up	FBL14	PREDICTED: F-box/LRR-repeat protein 14 [Solanum lycopersicum]	GO:0043231//intracellular membrane-bounded organelle	GO:0003824//catalytic activity	GO:0019941//modification-dependent protein catabolic process	-	protein_coding
Epidermal_cell	Solyc01g006950.3	SYP121	0.274277	0.476741	0.162	0.277	0.797347	4.12828e-09	0.000165445	up	SYP121	PREDICTED: syntaxin-121-like [Solanum lycopersicum]	-	-	-	-	protein_coding
Epidermal_cell	Solyc07g006150.3	Solyc07g006150.3	0.250019	0.43451	0.222	0.3	0.797108	5.60904e-08	0.00224788	up	Solyc07g006150.3	PREDICTED: transmembrane protein 208 homolog [Solanum lycopersicum]	-	-	GO:0016192//vesicle-mediated transport;GO:0030243//cellulose metabolic process	-	protein_coding
Epidermal_cell	Solyc04g072060.4	RABG3A	0.148851	0.258712	0.156	0.193	0.797068	3.80106e-05	1	up	RABG3A	PREDICTED: ras-related protein Rab7 [Solanum lycopersicum]	GO:0031090//organelle membrane;GO:0043231//intracellular membrane-bounded organelle	GO:0017111//nucleoside-triphosphatase activity;GO:0032550//purine ribonucleoside binding	GO:0006810//transport;GO:0008104//protein localization;GO:0010087//phloem or xylem histogenesis;GO:0010506//regulation of autophagy;GO:0012501//programmed cell death;GO:0035556//intracellular signal transduction	-	protein_coding
Epidermal_cell	Solyc02g093990.4	At3g01820	0.895167	1.55532	0.357	0.509	0.79691	1.54157e-13	6.17799e-09	up	At3g01820	PREDICTED: probable adenylate kinase 7, mitochondrial [Solanum lycopersicum]	GO:0009536//plastid	GO:0016301//kinase activity	GO:0006139//nucleobase-containing compound metabolic process;GO:0006796//phosphate-containing compound metabolic process;GO:0044281//small molecule metabolic process;GO:0044763//single-organism cellular process;GO:0044767//single-organism developmental process	-	protein_coding
Epidermal_cell	Solyc01g096570.3	ERI2	0.180209	0.313078	0.148	0.246	0.796511	6.80582e-08	0.0027275	up	ERI2	exonuclease family protein [Solanum lycopersicum]	-	GO:0004518//nuclease activity;GO:0046914//transition metal ion binding	GO:0090304//nucleic acid metabolic process	-	protein_coding
Epidermal_cell	Solyc08g005910.3	PIA2	0.637954	1.10758	0.361	0.565	0.795798	2.2314e-19	8.94255e-15	up	PIA2	PREDICTED: 26S proteasome non-ATPase regulatory subunit 10 [Solanum lycopersicum]	-	-	-	-	protein_coding
Epidermal_cell	Solyc02g080940.3	prosc	0.508578	0.88295	0.342	0.508	0.795743	5.96437e-16	2.39028e-11	up	prosc	PREDICTED: proline synthase co-transcribed bacterial homolog protein isoform X1 [Solanum lycopersicum]	-	-	-	-	protein_coding
Epidermal_cell	Solyc02g070880.1	BHLH144	0.0944295	0.163977	0.091	0.112	0.795534	0.00360343	1	up	BHLH144	PREDICTED: transcription factor bHLH144 [Solanum lycopersicum]	-	-	GO:0009416//response to light stimulus;GO:0009987//cellular process;GO:0010467//gene expression;GO:0044699//single-organism process;GO:0050789//regulation of biological process	bHLH	protein_coding
Epidermal_cell	Solyc07g018010.3	BHLH35	1.86572	3.23789	0.55	0.697	0.795291	1.42274e-18	5.70179e-14	up	BHLH35	PREDICTED: transcription factor bHLH35 [Solanum lycopersicum]	GO:0043231//intracellular membrane-bounded organelle	GO:0001071//nucleic acid binding transcription factor activity;GO:0003676//nucleic acid binding;GO:0005515//protein binding;GO:0016628//oxidoreductase activity, acting on the CH-CH group of donors, NAD or NADP as acceptor;GO:0031406//carboxylic acid binding	GO:0001101//response to acid chemical;GO:0010468//regulation of gene expression;GO:0032787//monocarboxylic acid metabolic process	bHLH	protein_coding
Epidermal_cell	Solyc06g059800.3	ACR3	0.159069	0.276105	0.152	0.218	0.795178	6.25841e-05	1	up	ACR3	ACT domain-containing protein [Solanum lycopersicum]	-	GO:0016772//transferase activity, transferring phosphorus-containing groups;GO:0031406//carboxylic acid binding	GO:0000097//sulfur amino acid biosynthetic process;GO:0006089//lactate metabolic process	-	protein_coding
Epidermal_cell	Solyc06g062700.3	Solyc06g062700.3	0.135777	0.235666	0.143	0.18	0.795052	0.00101951	1	up	Solyc06g062700.3	PREDICTED: ribosomal L1 domain-containing protein CG13096 [Solanum pennellii]	-	-	-	-	protein_coding
Epidermal_cell	Solyc11g020230.1	CCR4	0.614604	1.06608	0.314	0.507	0.794487	9.38083e-19	3.75946e-14	up	CCR4	PREDICTED: serine/threonine-protein kinase-like protein CCR4 [Solanum lycopersicum]	GO:0016020//membrane	GO:0004672//protein kinase activity;GO:0046983//protein dimerization activity	GO:0006464//cellular protein modification process;GO:0006796//phosphate-containing compound metabolic process;GO:0009692//ethylene metabolic process;GO:0010243//response to organonitrogen compound;GO:0044763//single-organism cellular process;GO:0050794//regulation of cellular process	-	protein_coding
Epidermal_cell	Solyc12g099440.3	MFP2	0.507938	0.880947	0.288	0.479	0.794284	8.16648e-18	3.2728e-13	up	MFP2	PREDICTED: glyoxysomal fatty acid beta-oxidation multifunctional protein MFP-a isoform X1 [Solanum lycopersicum]	GO:0005777//peroxisome;GO:0005911//cell-cell junction;GO:0030312//external encapsulating structure;GO:0043232//intracellular non-membrane-bounded organelle	GO:0016616//oxidoreductase activity, acting on the CH-OH group of donors, NAD or NADP as acceptor;GO:0016836//hydro-lyase activity;GO:0016856//racemase and epimerase activity, acting on hydroxy acids and derivatives;GO:0016863//intramolecular oxidoreductase activity, transposing C=C bonds;GO:0048037//cofactor binding	GO:0006511//ubiquitin-dependent protein catabolic process;GO:0006996//organelle organization;GO:0009062//fatty acid catabolic process;GO:0009404//toxin metabolic process;GO:0035966//response to topologically incorrect protein;GO:0043248//proteasome assembly	-	protein_coding
Epidermal_cell	Solyc06g068140.3	MBD10	1.44572	2.5069	0.524	0.736	0.794075	7.65095e-29	3.06619e-24	up	MBD10	PREDICTED: methyl-CpG-binding domain-containing protein 11 [Solanum lycopersicum]	GO:0043231//intracellular membrane-bounded organelle;GO:0044444//cytoplasmic part	GO:0000166//nucleotide binding	GO:0010468//regulation of gene expression;GO:0034645//cellular macromolecule biosynthetic process	-	protein_coding
Epidermal_cell	Solyc06g073080.4	DMR6	0.269668	0.467244	0.141	0.184	0.792764	0.00345565	1	up	DMR6	PREDICTED: protein DOWNY MILDEW RESISTANCE 6-like isoform X1 [Solanum lycopersicum]	-	GO:0016706//oxidoreductase activity, acting on paired donors, with incorporation or reduction of molecular oxygen, 2-oxoglutarate as one donor, and incorporation of one atom each of oxygen into both donors;GO:0043169//cation binding	GO:0006605//protein targeting;GO:0009617//response to bacterium;GO:0009620//response to fungus;GO:0009696//salicylic acid metabolic process;GO:0009755//hormone-mediated signaling pathway;GO:0009812//flavonoid metabolic process;GO:0009814//defense response, incompatible interaction;GO:0009863//salicylic acid mediated signaling pathway;GO:0010243//response to organonitrogen compound;GO:0033554//cel…	-	protein_coding
Epidermal_cell	Solyc06g082630.4	RPT3	0.237646	0.411618	0.204	0.291	0.792235	1.23688e-07	0.00495692	up	RPT3	PREDICTED: 26S protease regulatory subunit 6B homolog [Solanum lycopersicum]	GO:0005911//cell-cell junction;GO:0030312//external encapsulating structure;GO:0043231//intracellular membrane-bounded organelle;GO:0043234//protein complex;GO:0044444//cytoplasmic part	GO:0032550//purine ribonucleoside binding;GO:0042623//ATPase activity, coupled	GO:0006006//glucose metabolic process;GO:0006511//ubiquitin-dependent protein catabolic process;GO:0006865//amino acid transport;GO:0006996//organelle organization;GO:0007276//gamete generation;GO:0009059//macromolecule biosynthetic process;GO:0009062//fatty acid catabolic process;GO:0009404//toxin metabolic process;GO:0009628//response to abiotic stimulus;GO:0009725//response to hormone;GO:00097…	-	protein_coding
Epidermal_cell	Solyc02g080630.4	GLX1	0.559167	0.96828	0.378	0.511	0.792036	4.11711e-14	1.64997e-09	up	GLX1	Glyoxalase I [Corchorus olitorius]	GO:0009526//plastid envelope;GO:0009532//plastid stroma;GO:0016020//membrane;GO:0042579//microbody;GO:0044436//thylakoid part	GO:0016846//carbon-sulfur lyase activity;GO:0043169//cation binding	GO:0000097//sulfur amino acid biosynthetic process;GO:0006006//glucose metabolic process;GO:0006089//lactate metabolic process;GO:0006090//pyruvate metabolic process;GO:0006970//response to osmotic stress;GO:0010038//response to metal ion	-	protein_coding
Epidermal_cell	Solyc04g072810.4	Solyc04g072810.4	0.0796424	0.137951	0.066	0.123	0.791786	3.10441e-05	1	up	Solyc04g072810.4	PREDICTED: random slug protein 5 isoform X2 [Solanum lycopersicum]	GO:0043231//intracellular membrane-bounded organelle	-	GO:0044085//cellular component biogenesis;GO:0051234//establishment of localization	-	protein_coding
Epidermal_cell	Solyc07g062080.4	MPK19	1.06584	1.84404	0.477	0.653	0.790828	4.78831e-22	1.91896e-17	up	MPK19	PREDICTED: mitogen-activated protein kinase 19 [Solanum lycopersicum]	-	GO:0004702//receptor signaling protein serine/threonine kinase activity;GO:0032550//purine ribonucleoside binding	GO:0006464//cellular protein modification process;GO:0006796//phosphate-containing compound metabolic process;GO:0042546//cell wall biogenesis;GO:0048509//regulation of meristem development;GO:0071555//cell wall organization	-	protein_coding
Epidermal_cell	Solyc11g012060.2	Solyc11g012060.2	0.100902	0.174597	0.094	0.138	0.790471	0.000228955	1	up	Solyc11g012060.2	PREDICTED: cell wall protein IFF6-like [Capsicum annuum]	-	-	-	-	protein_coding
Epidermal_cell	Solyc06g007480.3	Solyc06g007480.3	0.137978	0.238715	0.117	0.19	0.790409	3.14834e-05	1	up	Solyc06g007480.3	PREDICTED: chromatin-remodeling complex subunit ies6 [Solanum lycopersicum]	GO:0033202//DNA helicase complex;GO:0043231//intracellular membrane-bounded organelle	-	GO:0010468//regulation of gene expression;GO:0016568//chromatin modification	-	protein_coding
Epidermal_cell	Solyc11g012150.3	RAP74	0.158914	0.274471	0.13	0.181	0.78803	0.000970985	1	up	RAP74	PREDICTED: transcription initiation factor IIF subunit alpha isoform X1 [Solanum lycopersicum]	GO:0009521//photosystem;GO:0031224//intrinsic component of membrane;GO:0043231//intracellular membrane-bounded organelle	GO:0005515//protein binding;GO:0008135//translation factor activity, RNA binding	GO:0006352//DNA-templated transcription, initiation;GO:0006412//translation;GO:0032786//positive regulation of DNA-templated transcription, elongation	-	protein_coding
Epidermal_cell	Solyc12g056900.2	MUB6	0.126115	0.217515	0.11	0.194	0.785892	1.81551e-06	0.0727585	up	MUB6	PREDICTED: membrane-anchored ubiquitin-fold protein 6 [Solanum lycopersicum]	GO:0016020//membrane	-	-	-	protein_coding
Epidermal_cell	Solyc02g079270.4	At4g05090	0.075602	0.130402	0.085	0.111	0.785671	0.00253336	1	up	At4g05090	PREDICTED: putative PAP-specific phosphatase, mitochondrial [Solanum lycopersicum]	GO:0009536//plastid	GO:0008252//nucleotidase activity	GO:0006796//phosphate-containing compound metabolic process	-	protein_coding
Epidermal_cell	Solyc05g025900.3	Solyc05g025900.3	0.544818	0.938647	0.289	0.467	0.784697	8.26833e-16	3.31361e-11	up	Solyc05g025900.3	PREDICTED: serine/arginine repetitive matrix protein 2-like [Solanum tuberosum]	GO:0043231//intracellular membrane-bounded organelle	GO:0005488//binding	-	-	protein_coding
Epidermal_cell	Solyc07g006510.3	CNGC17	0.171844	0.296053	0.127	0.195	0.784401	0.000202957	1	up	CNGC17	PREDICTED: cyclic nucleotide-gated ion channel 17 [Solanum lycopersicum]	GO:0005886//plasma membrane;GO:0031224//intrinsic component of membrane	GO:0005267//potassium channel activity;GO:0005515//protein binding;GO:0030551//cyclic nucleotide binding	GO:0003006//developmental process involved in reproduction;GO:0009746//response to hexose;GO:0016043//cellular component organization;GO:0030001//metal ion transport;GO:0034220//ion transmembrane transport;GO:0034285//response to disaccharide;GO:0048856//anatomical structure development	-	protein_coding
Epidermal_cell	Solyc07g041200.3	WAV2	0.108818	0.187474	0.105	0.151	0.784221	0.00221182	1	up	WAV2	PREDICTED: protein bem46 isoform X1 [Solanum lycopersicum]	GO:0005576//extracellular region;GO:0031090//organelle membrane;GO:0043231//intracellular membrane-bounded organelle	GO:0003824//catalytic activity	GO:0009630//gravitropism;GO:0009648//photoperiodism;GO:0044767//single-organism developmental process	-	protein_coding
Epidermal_cell	Solyc02g062600.3	GAMMACA1	0.106133	0.18274	0.114	0.176	0.78335	0.000190997	1	up	GAMMACA1	gamma carbonic anhydrase 1, mitochondrial [Solanum lycopersicum]	GO:0009536//plastid;GO:0030964//NADH dehydrogenase complex;GO:0043232//intracellular non-membrane-bounded organelle;GO:0044455//mitochondrial membrane part	GO:0003676//nucleic acid binding;GO:0016836//hydro-lyase activity;GO:0043169//cation binding;GO:0046983//protein dimerization activity	GO:0005982//starch metabolic process;GO:0006739//NADP metabolic process;GO:0006970//response to osmotic stress;GO:0009725//response to hormone;GO:0009900//dehiscence;GO:0010038//response to metal ion;GO:0019941//modification-dependent protein catabolic process;GO:0031323//regulation of cellular metabolic process;GO:0035556//intracellular signal transduction;GO:0035966//response to topologically i…	-	protein_coding
Epidermal_cell	Solyc03g124010.3	MAA3	0.0898129	0.154413	0.057	0.104	0.781132	0.00101564	1	up	MAA3	PREDICTED: helicase SEN1 isoform X2 [Nicotiana attenuata]	-	-	-	-	protein_coding
Epidermal_cell	Solyc09g091450.3	POLD4	0.178273	0.306402	0.164	0.232	0.781002	6.03583e-06	0.241892	up	POLD4	PREDICTED: DNA polymerase delta subunit 4-like [Solanum tuberosum]	GO:0043231//intracellular membrane-bounded organelle	-	GO:0006259//DNA metabolic process	-	protein_coding
Epidermal_cell	Solyc06g007510.3	UBC28	3.97496	6.82959	0.724	0.912	0.780842	9.15517e-45	3.66903e-40	up	UBC28	ubiquitin conjugating enzyme [Solanum lycopersicum]	GO:0016020//membrane;GO:0043231//intracellular membrane-bounded organelle	GO:0016879//ligase activity, forming carbon-nitrogen bonds;GO:0019787//ubiquitin-like protein transferase activity;GO:0032550//purine ribonucleoside binding;GO:0044389//ubiquitin-like protein ligase binding	GO:0001558//regulation of cell growth;GO:0003006//developmental process involved in reproduction;GO:0006281//DNA repair;GO:0006511//ubiquitin-dependent protein catabolic process;GO:0006625//protein targeting to peroxisome;GO:0009062//fatty acid catabolic process;GO:0016192//vesicle-mediated transport;GO:0018205//peptidyl-lysine modification;GO:0032446//protein modification by small protein conjug…	-	protein_coding
Epidermal_cell	Solyc03g112450.4	Solyc03g112450.4	0.164361	0.282355	0.157	0.225	0.780277	1.73731e-05	0.696244	up	Solyc03g112450.4	PREDICTED: signal recognition particle receptor subunit beta [Solanum lycopersicum]	GO:0016020//membrane;GO:0043231//intracellular membrane-bounded organelle	GO:0032550//purine ribonucleoside binding	GO:0003006//developmental process involved in reproduction;GO:0006281//DNA repair;GO:0006310//DNA recombination;GO:0006464//cellular protein modification process;GO:0006694//steroid biosynthetic process;GO:0007059//chromosome segregation;GO:0009799//specification of symmetry;GO:0009933//meristem structural organization;GO:0009943//adaxial/abaxial axis specification;GO:0030148//sphingolipid biosyn…	-	protein_coding
Epidermal_cell	Solyc08g076960.1	PYL1	0.17795	0.305602	0.138	0.209	0.779843	2.01878e-05	0.809047	up	PYL1	PREDICTED: abscisic acid receptor PYR1-like [Solanum lycopersicum]	-	GO:0019840//isoprenoid binding;GO:0046983//protein dimerization activity;GO:0060089//molecular transducer activity	GO:0009755//hormone-mediated signaling pathway;GO:0009845//seed germination;GO:0043666//regulation of phosphoprotein phosphatase activity	-	protein_coding
Epidermal_cell	Solyc05g052200.4	scy1	0.0909019	0.155974	0.067	0.128	0.778261	6.73976e-05	1	up	scy1	PREDICTED: probable inactive serine/threonine-protein kinase scy1 [Solanum lycopersicum]	-	GO:0016772//transferase activity, transferring phosphorus-containing groups;GO:0032550//purine ribonucleoside binding	GO:0006464//cellular protein modification process;GO:0006796//phosphate-containing compound metabolic process;GO:0044763//single-organism cellular process	-	protein_coding
Epidermal_cell	Solyc04r018390.1	Solyc04r018390.1	0.215921	0.370155	0.174	0.244	0.777348	0.000120626	1	up	Solyc04r018390.1	-	-	-	-	-	lincRNA
Epidermal_cell	Solyc09g018790.3	GLYR1	0.37433	0.641467	0.298	0.403	0.776904	3.51242e-09	0.000140764	up	GLYR1	succinic semialdehyde reductase isofom1 [Solanum lycopersicum]	GO:0009536//plastid	GO:0000166//nucleotide binding;GO:0016616//oxidoreductase activity, acting on the CH-OH group of donors, NAD or NADP as acceptor;GO:0048037//cofactor binding	GO:0000097//sulfur amino acid biosynthetic process;GO:0000226//microtubule cytoskeleton organization;GO:0006090//pyruvate metabolic process;GO:0006739//NADP metabolic process;GO:0006950//response to stress;GO:0009081//branched-chain amino acid metabolic process	-	protein_coding
Epidermal_cell	Solyc01g094460.3	AHL5	0.188129	0.322252	0.173	0.249	0.776145	1.30323e-05	0.522284	up	AHL5	PREDICTED: AT-hook motif nuclear-localized protein 9 [Solanum lycopersicum]	-	-	-	-	protein_coding
Epidermal_cell	Solyc06g082980.3	At1g20050	1.06913	1.83046	0.407	0.523	0.775706	4.54753e-12	1.82247e-07	up	At1g20050	PREDICTED: probable 3-beta-hydroxysteroid-Delta(8),Delta(7)-isomerase [Solanum lycopersicum]	GO:0031090//organelle membrane;GO:0031224//intrinsic component of membrane;GO:0043231//intracellular membrane-bounded organelle	GO:0016863//intramolecular oxidoreductase activity, transposing C=C bonds	GO:0006637//acyl-CoA metabolic process;GO:0016129//phytosteroid biosynthetic process;GO:0035556//intracellular signal transduction;GO:0060147//regulation of posttranscriptional gene silencing	-	protein_coding
Epidermal_cell	Solyc10g054780.2	CXE18	0.175636	0.300734	0.147	0.232	0.775558	9.30397e-07	0.0372866	up	CXE18	PREDICTED: probable carboxylesterase 18 [Solanum lycopersicum]	-	GO:0016788//hydrolase activity, acting on ester bonds	GO:0000904//cell morphogenesis involved in differentiation	-	protein_coding
Epidermal_cell	Solyc02g084840.3	Solyc02g084840.3	0.413628	0.708	0.122	0.196	0.775272	6.90182e-05	1	up	Solyc02g084840.3	PREDICTED: late embryogenesis abundant protein-like [Solanum pennellii]	GO:0016020//membrane;GO:0044444//cytoplasmic part	-	GO:0009409//response to cold;GO:0043200//response to amino acid	-	protein_coding
Epidermal_cell	Solyc06g051420.3	AL2	0.230082	0.393828	0.2	0.289	0.775158	2.67588e-06	0.107239	up	AL2	nucleic acid-binding protein [Solanum lycopersicum]	GO:0043231//intracellular membrane-bounded organelle;GO:0044444//cytoplasmic part	GO:0000975//regulatory region DNA binding;GO:0042393//histone binding;GO:0046914//transition metal ion binding	GO:0000280//nuclear division;GO:0006325//chromatin organization;GO:0010468//regulation of gene expression;GO:0034645//cellular macromolecule biosynthetic process	Alfin-like	protein_coding
Epidermal_cell	Solyc09g011920.3	PUMP1	0.0850387	0.145512	0.091	0.119	0.774247	0.0102932	1	up	PUMP1	PREDICTED: mitochondrial uncoupling protein 1 [Ipomoea nil]	GO:0005911//cell-cell junction;GO:0009536//plastid;GO:0019866//organelle inner membrane;GO:0031224//intrinsic component of membrane	GO:0022857//transmembrane transporter activity	GO:0006006//glucose metabolic process;GO:0006818//hydrogen transport;GO:0009746//response to hexose;GO:0034285//response to disaccharide;GO:0043094//cellular metabolic compound salvage;GO:1902582//single-organism intracellular transport	-	protein_coding
Epidermal_cell	Solyc03g058430.3	FAD2	0.210363	0.359852	0.156	0.261	0.774236	6.54221e-08	0.00262185	up	FAD2	PREDICTED: delta(12)-fatty-acid desaturase FAD2 [Solanum lycopersicum]	GO:0031090//organelle membrane;GO:0031224//intrinsic component of membrane;GO:0043231//intracellular membrane-bounded organelle	GO:0016705//oxidoreductase activity, acting on paired donors, with incorporation or reduction of molecular oxygen	GO:0006633//fatty acid biosynthetic process	-	protein_coding
Epidermal_cell	Solyc01g066590.3	DYNLL2	0.887229	1.51703	0.46	0.638	0.773806	7.52626e-21	3.01623e-16	up	DYNLL2	PREDICTED: dynein light chain 2, cytoplasmic [Solanum lycopersicum]	GO:0005929//cilium;GO:0043234//protein complex	-	GO:0000097//sulfur amino acid biosynthetic process	-	protein_coding
Epidermal_cell	Solyc09g092390.2	SAHH	0.276805	0.473243	0.198	0.299	0.773498	8.02121e-07	0.0321458	up	SAHH	PREDICTED: adenosylhomocysteinase [Solanum lycopersicum]	GO:0016020//membrane;GO:0043231//intracellular membrane-bounded organelle;GO:0044444//cytoplasmic part	GO:0016802//trialkylsulfonium hydrolase activity	GO:0000097//sulfur amino acid biosynthetic process;GO:0006970//response to osmotic stress;GO:0006996//organelle organization;GO:0070838//divalent metal ion transport	-	protein_coding
Epidermal_cell	Solyc01g095040.3	AN	0.219687	0.375556	0.168	0.26	0.773306	1.01875e-06	0.0408273	up	AN	PREDICTED: C-terminal binding protein AN [Solanum lycopersicum]	GO:0015630//microtubule cytoskeleton;GO:0031984//organelle subcompartment;GO:0043231//intracellular membrane-bounded organelle;GO:0044444//cytoplasmic part	GO:0000166//nucleotide binding;GO:0016614//oxidoreductase activity, acting on CH-OH group of donors;GO:0046983//protein dimerization activity	GO:0003006//developmental process involved in reproduction;GO:0006461//protein complex assembly;GO:0007015//actin filament organization;GO:0007017//microtubule-based process;GO:0009826//unidimensional cell growth;GO:0009887//organ morphogenesis;GO:0009913//epidermal cell differentiation;GO:0010090//trichome morphogenesis;GO:0016458//gene silencing;GO:0022604//regulation of cell morphogenesis;GO:0…	-	protein_coding
Epidermal_cell	Solyc04g076280.4	AGL24	0.125716	0.214892	0.098	0.144	0.772969	0.00149513	1	up	AGL24	PREDICTED: MADS-box protein SVP [Solanum lycopersicum]	GO:0043231//intracellular membrane-bounded organelle	GO:0001071//nucleic acid binding transcription factor activity;GO:0003677//DNA binding;GO:0030371//translation repressor activity;GO:0046983//protein dimerization activity	GO:0006355//regulation of transcription, DNA-templated;GO:0006605//protein targeting;GO:0006952//defense response;GO:0009555//pollen development;GO:0009628//response to abiotic stimulus;GO:0009755//hormone-mediated signaling pathway;GO:0009863//salicylic acid mediated signaling pathway;GO:0009887//organ morphogenesis;GO:0009909//regulation of flower development;GO:0010074//maintenance of meristem…	-	protein_coding
Epidermal_cell	Solyc01g107550.3	MTK	0.284016	0.484937	0.232	0.328	0.771614	7.28992e-08	0.00292151	up	MTK	PREDICTED: methylthioribose kinase [Solanum lycopersicum]	GO:0044444//cytoplasmic part	GO:0005515//protein binding;GO:0016301//kinase activity;GO:0032550//purine ribonucleoside binding	GO:0006796//phosphate-containing compound metabolic process;GO:0009723//response to ethylene;GO:0010039//response to iron ion;GO:0034614//cellular response to reactive oxygen species;GO:0071267//L-methionine salvage	-	protein_coding
Epidermal_cell	Solyc04g082020.3	Solyc04g082020.3	0.736488	1.2572	0.436	0.608	0.771396	1.70661e-19	6.83942e-15	up	Solyc04g082020.3	Hop-interacting protein THI120 [Solanum lycopersicum]	GO:0009536//plastid	-	-	-	protein_coding
Epidermal_cell	Solyc03g118380.3	NRPE7	0.303555	0.517635	0.253	0.367	0.769781	1.75585e-10	7.03676e-06	up	NRPE7	PREDICTED: DNA-directed RNA polymerase V subunit 7 [Solanum lycopersicum]	GO:0031224//intrinsic component of membrane	GO:0004672//protein kinase activity;GO:0032550//purine ribonucleoside binding;GO:0034062//RNA polymerase activity	GO:0006464//cellular protein modification process;GO:0006508//proteolysis;GO:0034645//cellular macromolecule biosynthetic process	-	protein_coding
Epidermal_cell	Solyc07g056200.3	Solyc07g056200.3	1.63031	2.77898	0.389	0.469	0.769379	6.84363e-08	0.00274265	up	Solyc07g056200.3	PREDICTED: heavy metal-associated isoprenylated plant protein 39-like [Nicotiana attenuata]	-	-	-	-	protein_coding
Epidermal_cell	Solyc08g079450.3	spg21	0.107177	0.182696	0.1	0.137	0.768898	0.00201491	1	up	spg21	PREDICTED: maspardin isoform X1 [Solanum lycopersicum]	GO:0044424//intracellular part	GO:0003824//catalytic activity	-	-	protein_coding
Epidermal_cell	Solyc02g082710.3	Solyc02g082710.3	0.0992469	0.169183	0.111	0.141	0.768894	0.0026125	1	up	Solyc02g082710.3	PREDICTED: protein GET1-like isoform X2 [Nicotiana sylvestris]	-	-	-	-	protein_coding
Epidermal_cell	Solyc04g071890.3	PER12	0.404863	0.689638	0.173	0.3	0.768257	5.98366e-10	2.39801e-05	up	PER12	peroxidase 12 precursor [Solanum lycopersicum]	GO:0005618//cell wall;GO:0005911//cell-cell junction;GO:0043231//intracellular membrane-bounded organelle	GO:0003824//catalytic activity;GO:0016209//antioxidant activity;GO:0043169//cation binding;GO:0046906//tetrapyrrole binding	GO:0003006//developmental process involved in reproduction;GO:0006950//response to stress;GO:0042743//hydrogen peroxide metabolic process;GO:0044710//single-organism metabolic process;GO:0048509//regulation of meristem development	-	protein_coding
Epidermal_cell	Solyc11g007770.2	GINT1	0.223763	0.381173	0.126	0.206	0.768205	6.4272e-06	0.257577	up	GINT1	PREDICTED: glycosyltransferase family protein 64 protein C5 [Solanum lycopersicum]	GO:0031300//intrinsic component of organelle membrane;GO:0043231//intracellular membrane-bounded organelle	GO:0016757//transferase activity, transferring glycosyl groups	GO:0005975//carbohydrate metabolic process;GO:0006023//aminoglycan biosynthetic process;GO:0030166//proteoglycan biosynthetic process;GO:0050896//response to stimulus	-	protein_coding
Epidermal_cell	Solyc01g087680.4	Solyc01g087680.4	0.129416	0.220411	0.127	0.18	0.767725	0.000165543	1	up	Solyc01g087680.4	PREDICTED: uncharacterized protein LOC101255031 [Solanum lycopersicum]	GO:0009528//plastid inner membrane	-	-	-	protein_coding
Epidermal_cell	Solyc03g080050.3	SPBC16G5.07c	0.123909	0.210961	0.126	0.159	0.767217	5.11731e-05	1	up	SPBC16G5.07c	PREDICTED: stomatin-like protein 2, mitochondrial [Solanum lycopersicum]	-	-	-	-	protein_coding
Epidermal_cell	Solyc10g006270.4	ATG8CL	0.499217	0.849583	0.344	0.487	0.766967	1.09462e-13	4.38679e-09	up	ATG8CL	PREDICTED: autophagy-related protein 8C [Solanum lycopersicum]	GO:0005774//vacuolar membrane;GO:0009536//plastid;GO:0015630//microtubule cytoskeleton;GO:0030659//cytoplasmic vesicle membrane	GO:0008641//small protein activating enzyme activity;GO:0015631//tubulin binding;GO:0016740//transferase activity;GO:0019783//ubiquitin-like protein-specific protease activity	GO:0006281//DNA repair;GO:0008104//protein localization;GO:0009408//response to heat;GO:0009620//response to fungus;GO:0019538//protein metabolic process;GO:0044248//cellular catabolic process;GO:0046474//glycerophospholipid biosynthetic process;GO:0051234//establishment of localization	-	protein_coding
Epidermal_cell	Solyc05g052690.4	TIF3F1	0.111591	0.189896	0.105	0.149	0.766455	0.00063083	1	up	TIF3F1	PREDICTED: eukaryotic translation initiation factor 3 subunit F [Solanum lycopersicum]	GO:0043231//intracellular membrane-bounded organelle;GO:0043234//protein complex;GO:0070993//translation preinitiation complex	GO:0008135//translation factor activity, RNA binding	GO:0006417//regulation of translation;GO:0009790//embryo development;GO:0030163//protein catabolic process;GO:0034622//cellular macromolecular complex assembly;GO:0044248//cellular catabolic process;GO:0044710//single-organism metabolic process;GO:0044763//single-organism cellular process;GO:0048316//seed development	-	protein_coding
Epidermal_cell	Solyc01g107750.3	PTEN2A	0.148542	0.252719	0.127	0.196	0.766263	2.55322e-05	1	up	PTEN2A	PREDICTED: phosphatidylinositol 3,4,5-trisphosphate 3-phosphatase and protein-tyrosine-phosphatase PTEN2A [Solanum lycopersicum]	GO:0009526//plastid envelope;GO:0042579//microbody	GO:0004721//phosphoprotein phosphatase activity;GO:0005543//phospholipid binding;GO:0015926//glucosidase activity;GO:0034594//phosphatidylinositol trisphosphate phosphatase activity	GO:0006091//generation of precursor metabolites and energy;GO:0006470//protein dephosphorylation;GO:0006568//tryptophan metabolic process;GO:0006605//protein targeting;GO:0006873//cellular ion homeostasis;GO:0009683//indoleacetic acid metabolic process;GO:0009696//salicylic acid metabolic process;GO:0009755//hormone-mediated signaling pathway;GO:0009863//salicylic acid mediated signaling pathway;…	-	protein_coding
Epidermal_cell	Solyc03g006560.3	CSE	0.0830801	0.141367	0.078	0.11	0.76616	0.0255674	1	up	CSE	PREDICTED: caffeoylshikimate esterase [Solanum lycopersicum]	GO:0043231//intracellular membrane-bounded organelle	GO:0016787//hydrolase activity	-	-	protein_coding
Epidermal_cell	Solyc02g071170.3	COPZ2	0.212499	0.361457	0.185	0.261	0.766086	4.09757e-06	0.164214	up	COPZ2	PREDICTED: coatomer subunit zeta-2 [Solanum lycopersicum]	GO:0030118//clathrin coat;GO:0030660//Golgi-associated vesicle membrane;GO:0044423//virion part	-	GO:0000302//response to reactive oxygen species;GO:0006355//regulation of transcription, DNA-templated;GO:0006810//transport;GO:0008104//protein localization;GO:0009642//response to light intensity;GO:0033554//cellular response to stress;GO:0044267//cellular protein metabolic process	-	protein_coding
Epidermal_cell	Solyc06g076020.3	HSC-I	10.1854	17.3143	0.838	0.957	0.765458	1.04197e-40	4.17582e-36	up	HSC-I	heat shock cognate 70 kDa protein 1 [Solanum lycopersicum]	GO:0005576//extracellular region;GO:0030312//external encapsulating structure;GO:0031090//organelle membrane;GO:0043231//intracellular membrane-bounded organelle;GO:0044444//cytoplasmic part	GO:0016628//oxidoreductase activity, acting on the CH-CH group of donors, NAD or NADP as acceptor;GO:0032550//purine ribonucleoside binding;GO:0044389//ubiquitin-like protein ligase binding	GO:0010468//regulation of gene expression;GO:0032446//protein modification by small protein conjugation;GO:0033554//cellular response to stress;GO:0034645//cellular macromolecule biosynthetic process;GO:0044710//single-organism metabolic process	-	protein_coding
Epidermal_cell	Solyc06g050770.3	ASNAP2	0.364057	0.618678	0.293	0.408	0.76486	6.75589e-12	2.70749e-07	up	ASNAP2	PREDICTED: alpha-soluble NSF attachment protein [Solanum lycopersicum]	-	-	-	-	protein_coding
Epidermal_cell	Solyc09g091980.3	MAK3	0.143949	0.24466	0.131	0.19	0.764807	7.8153e-05	1	up	MAK3	PREDICTED: LOW QUALITY PROTEIN: N-alpha-acetyltransferase MAK3 [Solanum lycopersicum]	GO:0044424//intracellular part	GO:0034212//peptide N-acetyltransferase activity	GO:0006281//DNA repair;GO:0006631//fatty acid metabolic process;GO:0009625//response to insect	-	protein_coding
Epidermal_cell	Solyc04g007790.3	MLP43	2.37675	4.03642	0.472	0.618	0.764059	2.52171e-13	1.0106e-08	up	MLP43	PREDICTED: kirola-like [Solanum lycopersicum]	-	-	GO:0002524//hypersensitivity	-	protein_coding
Epidermal_cell	Solyc08g007990.3	NOB1	0.13974	0.237353	0.157	0.201	0.763872	1.69681e-05	0.680013	up	NOB1	PREDICTED: RNA-binding protein NOB1-like [Solanum tuberosum]	-	-	GO:0016070//RNA metabolic process;GO:0048229//gametophyte development	-	protein_coding
Epidermal_cell	Solyc11g013520.3	HAM1	0.116809	0.198237	0.119	0.164	0.762566	0.000225589	1	up	HAM1	PREDICTED: histone acetyltransferase of the MYST family 1 [Solanum lycopersicum]	GO:0043231//intracellular membrane-bounded organelle	GO:0001071//nucleic acid binding transcription factor activity;GO:0046914//transition metal ion binding;GO:0090595//acetyl-CoA:L-lysine N6-acetyltransferase	GO:0000226//microtubule cytoskeleton organization;GO:0000904//cell morphogenesis involved in differentiation;GO:0006259//DNA metabolic process;GO:0009411//response to UV;GO:0010074//maintenance of meristem identity;GO:0010468//regulation of gene expression;GO:0016570//histone modification;GO:0034645//cellular macromolecule biosynthetic process;GO:0042127//regulation of cell proliferation	-	protein_coding
Epidermal_cell	Solyc10g006490.3	TRAPPC3	0.240852	0.408628	0.213	0.312	0.762395	3.26648e-08	0.00130907	up	TRAPPC3	PREDICTED: trafficking protein particle complex subunit 3-like [Solanum tuberosum]	GO:0043231//intracellular membrane-bounded organelle	-	GO:0016192//vesicle-mediated transport;GO:0016482//cytoplasmic transport;GO:0030243//cellulose metabolic process	-	protein_coding
Epidermal_cell	Solyc02g068290.2	Solyc02g068290.2	0.205237	0.347992	0.169	0.266	0.761471	3.60282e-07	0.0144386	up	Solyc02g068290.2	uncharacterized LOC101243857 [Solanum lycopersicum]	GO:0043231//intracellular membrane-bounded organelle	-	-	-	protein_coding
Epidermal_cell	Solyc12g038670.2	RRT2	0.0750848	0.127334	0.077	0.116	0.761232	0.00487058	1	up	RRT2	PREDICTED: uncharacterized protein At1g04910-like [Solanum lycopersicum]	-	GO:0016740//transferase activity	-	-	protein_coding
Epidermal_cell	Solyc07g150116.1	Solyc07g150116.1	0.108591	0.184072	0.103	0.145	0.760819	0.00268283	1	up	Solyc07g150116.1	-	-	-	-	-	protein_coding
Epidermal_cell	Solyc01g006020.4	Solyc01g006020.4	0.0886199	0.150229	0.048	0.123	0.760798	7.00471e-08	0.00280721	up	Solyc01g006020.4	PREDICTED: uncharacterized protein LOC101264357 [Solanum lycopersicum]	GO:0009526//plastid envelope	-	-	-	protein_coding
Epidermal_cell	Solyc03g121130.3	FCF1	0.213634	0.361774	0.206	0.251	0.75967	9.91657e-07	0.0397417	up	FCF1	PREDICTED: rRNA-processing protein FCF1 homolog [Solanum lycopersicum]	-	-	-	-	protein_coding
Epidermal_cell	Solyc03g119250.4	SARD1	1.05353	1.78374	0.428	0.611	0.759624	3.30778e-17	1.32563e-12	up	SARD1	PREDICTED: protein SAR DEFICIENT 1 [Solanum lycopersicum]	-	-	GO:0009617//response to bacterium;GO:0009696//salicylic acid metabolic process;GO:0009719//response to endogenous stimulus;GO:0009814//defense response, incompatible interaction;GO:0009863//salicylic acid mediated signaling pathway;GO:0031323//regulation of cellular metabolic process;GO:0031347//regulation of defense response;GO:0044260//cellular macromolecule metabolic process;GO:0060255//regula…	-	protein_coding
Epidermal_cell	Solyc03g111870.3	RGLG2	0.176368	0.29856	0.184	0.2	0.759098	2.57433e-05	1	up	RGLG2	PREDICTED: E3 ubiquitin-protein ligase RGLG2 [Solanum lycopersicum]	GO:0016020//membrane;GO:0043231//intracellular membrane-bounded organelle	GO:0019787//ubiquitin-like protein transferase activity;GO:0046914//transition metal ion binding	GO:0006952//defense response;GO:0007165//signal transduction;GO:0009696//salicylic acid metabolic process;GO:0042445//hormone metabolic process;GO:0048585//negative regulation of response to stimulus	-	protein_coding
Epidermal_cell	Solyc03g033650.3	Solyc03g033650.3	0.150673	0.254984	0.142	0.203	0.758593	8.95591e-05	1	up	Solyc03g033650.3	PREDICTED: uncharacterized protein LOC101249050 [Solanum lycopersicum]	-	-	-	-	protein_coding
Epidermal_cell	Solyc02g087210.3	SAP12	15.1866	25.6828	0.884	0.951	0.757998	5.7786e-30	2.31583e-25	up	SAP12	stress-associated protein 11 [Solanum lycopersicum]	-	GO:0046914//transition metal ion binding	GO:0001101//response to acid chemical;GO:0006972//hyperosmotic response;GO:0009404//toxin metabolic process;GO:0009408//response to heat;GO:0009755//hormone-mediated signaling pathway;GO:0014070//response to organic cyclic compound;GO:0043067//regulation of programmed cell death	-	protein_coding
Epidermal_cell	Solyc01g008370.3	RPN8A	0.612496	1.03576	0.393	0.551	0.757825	1.56584e-16	6.27525e-12	up	RPN8A	PREDICTED: 26S proteasome non-ATPase regulatory subunit 7 homolog A [Capsicum annuum]	GO:0005838//proteasome regulatory particle;GO:0043231//intracellular membrane-bounded organelle;GO:0044444//cytoplasmic part	-	GO:0001558//regulation of cell growth;GO:0006511//ubiquitin-dependent protein catabolic process;GO:0006952//defense response;GO:0009062//fatty acid catabolic process;GO:0009404//toxin metabolic process;GO:0009793//embryo development ending in seed dormancy;GO:0009887//organ morphogenesis;GO:0035966//response to topologically incorrect protein;GO:0043248//proteasome assembly;GO:0044786//cell cycle…	-	protein_coding
Epidermal_cell	Solyc03g082620.4	YSL3	0.196481	0.33223	0.158	0.229	0.757496	5.39177e-05	1	up	YSL3	PREDICTED: metal-nicotianamine transporter YSL2-like isoform X1 [Solanum lycopersicum]	GO:0031224//intrinsic component of membrane	GO:0015197//peptide transporter activity;GO:0015603//iron chelate transmembrane transporter activity	GO:0009791//post-embryonic development;GO:0015833//peptide transport;GO:0022414//reproductive process;GO:0044763//single-organism cellular process;GO:0051707//response to other organism;GO:0055076//transition metal ion homeostasis;GO:1901678//iron coordination entity transport	-	protein_coding
Epidermal_cell	Solyc01g096430.4	NQR	1.78492	3.01727	0.441	0.609	0.757355	1.40796e-14	5.64254e-10	up	NQR	NAD(P)H:quinone oxidoreductase [Solanum lycopersicum]	GO:0009532//plastid stroma;GO:0016020//membrane;GO:0042579//microbody	GO:0004672//protein kinase activity;GO:0016646//oxidoreductase activity, acting on the CH-NH group of donors, NAD or NADP as acceptor;GO:0016655//oxidoreductase activity, acting on NAD(P)H, quinone or similar compound as acceptor;GO:0046914//transition metal ion binding	GO:0002682//regulation of immune system process;GO:0006090//pyruvate metabolic process;GO:0006468//protein phosphorylation;GO:0006605//protein targeting;GO:0006952//defense response;GO:0006970//response to osmotic stress;GO:0006996//organelle organization;GO:0009062//fatty acid catabolic process;GO:0009617//response to bacterium;GO:0009620//response to fungus;GO:0009696//salicylic acid metabolic …	-	protein_coding
Epidermal_cell	Solyc03g117590.3	ATJ8	1.98064	3.34681	0.591	0.79	0.756793	3.66734e-27	1.46972e-22	up	ATJ8	heat shock protein binding protein [Solanum lycopersicum]	GO:0009532//plastid stroma	-	GO:0009314//response to radiation	-	protein_coding
Epidermal_cell	Solyc07g066080.3	UBC28	0.103035	0.174161	0.084	0.124	0.756714	0.00226778	1	up	UBC28	PREDICTED: ubiquitin-conjugating enzyme E2 28 [Solanum lycopersicum]	GO:0016020//membrane;GO:0043231//intracellular membrane-bounded organelle	GO:0016879//ligase activity, forming carbon-nitrogen bonds;GO:0019787//ubiquitin-like protein transferase activity;GO:0032550//purine ribonucleoside binding;GO:0044389//ubiquitin-like protein ligase binding	GO:0001558//regulation of cell growth;GO:0003006//developmental process involved in reproduction;GO:0006281//DNA repair;GO:0006511//ubiquitin-dependent protein catabolic process;GO:0006625//protein targeting to peroxisome;GO:0009062//fatty acid catabolic process;GO:0009404//toxin metabolic process;GO:0009408//response to heat;GO:0016192//vesicle-mediated transport;GO:0018205//peptidyl-lysine modi…	-	protein_coding
Epidermal_cell	Solyc06g074620.3	Solyc06g074620.3	0.979471	1.65457	0.403	0.592	0.756325	2.38982e-16	9.57743e-12	up	Solyc06g074620.3	PREDICTED: uncharacterized protein At4g22758-like [Solanum lycopersicum]	-	-	GO:0044248//cellular catabolic process	-	protein_coding
Epidermal_cell	Solyc02g093250.3	CCOAOMT	0.304081	0.513603	0.161	0.193	0.756003	0.00199212	1	up	CCOAOMT	PREDICTED: caffeoyl-CoA O-methyltransferase [Solanum lycopersicum]	GO:0044444//cytoplasmic part	GO:0008171//O-methyltransferase activity;GO:0043169//cation binding	GO:0000097//sulfur amino acid biosynthetic process;GO:0006575//cellular modified amino acid metabolic process;GO:0006595//polyamine metabolic process;GO:0006950//response to stress;GO:0009699//phenylpropanoid biosynthetic process;GO:0009891//positive regulation of biosynthetic process;GO:0010038//response to metal ion	-	protein_coding
Epidermal_cell	Solyc12g099940.2	Solyc12g099940.2	0.100847	0.170367	0.07	0.134	0.755889	5.31625e-05	1	up	Solyc12g099940.2	PREDICTED: uncharacterized protein LOC101251866 isoform X1 [Solanum lycopersicum]	-	GO:0016740//transferase activity	-	-	protein_coding
Epidermal_cell	Solyc01g111620.3	Solyc01g111620.3	0.18928	0.319597	0.137	0.215	0.755418	2.09413e-05	0.839242	up	Solyc01g111620.3	chloroplast zebra-necrosis protein [Nicotiana benthamiana]	GO:0031224//intrinsic component of membrane	GO:0043169//cation binding;GO:0046915//transition metal ion transmembrane transporter activity	GO:0000097//sulfur amino acid biosynthetic process;GO:0006221//pyrimidine nucleotide biosynthetic process;GO:0008380//RNA splicing;GO:0009791//post-embryonic development;GO:0015675//nickel cation transport;GO:0045087//innate immune response	-	protein_coding
Epidermal_cell	Solyc04g076890.4	At1g27530	0.308268	0.52021	0.263	0.35	0.75472	1.07119e-09	4.29288e-05	up	At1g27530	PREDICTED: ubiquitin-fold modifier-conjugating enzyme 1 [Solanum lycopersicum]	GO:0009536//plastid	-	GO:0009404//toxin metabolic process;GO:0016192//vesicle-mediated transport;GO:0061024//membrane organization	-	protein_coding
Epidermal_cell	Solyc08g022080.4	CPRF2	0.168314	0.284005	0.148	0.224	0.754414	3.39902e-06	0.136219	up	CPRF2	PREDICTED: light-inducible protein CPRF2 isoform X2 [Solanum lycopersicum]	GO:0043231//intracellular membrane-bounded organelle	GO:0001071//nucleic acid binding transcription factor activity;GO:0003677//DNA binding;GO:0046983//protein dimerization activity	GO:0001678//cellular glucose homeostasis;GO:0007165//signal transduction;GO:0009737//response to abscisic acid;GO:0010468//regulation of gene expression;GO:0034645//cellular macromolecule biosynthetic process	bZIP	protein_coding
Epidermal_cell	Solyc11g012140.2	At4g10320	0.11991	0.202344	0.127	0.152	0.754371	0.000425456	1	up	At4g10320	PREDICTED: isoleucine--tRNA ligase, cytoplasmic [Solanum lycopersicum]	GO:0044444//cytoplasmic part	GO:0004812//aminoacyl-tRNA ligase activity;GO:0032550//purine ribonucleoside binding;GO:0046872//metal ion binding;GO:0052689//carboxylic ester hydrolase activity	GO:0006006//glucose metabolic process;GO:0006090//pyruvate metabolic process;GO:0006418//tRNA aminoacylation for protein translation;GO:0006448//regulation of translational elongation;GO:0006970//response to osmotic stress;GO:0006996//organelle organization;GO:0051603//proteolysis involved in cellular protein catabolic process	-	protein_coding
Epidermal_cell	Solyc05g054570.3	Solyc05g054570.3	0.139419	0.235138	0.122	0.189	0.753654	8.72273e-05	1	up	Solyc05g054570.3	PREDICTED: phosphatidylinositol/phosphatidylcholine transfer protein SFH12 [Solanum lycopersicum]	GO:0043231//intracellular membrane-bounded organelle	-	GO:0044237//cellular metabolic process	-	protein_coding
Epidermal_cell	Solyc02g065280.3	SABP2	0.0735893	0.124078	0.075	0.119	0.752883	0.00109118	1	up	SABP2	PREDICTED: salicylic acid-binding protein 2 [Solanum lycopersicum]	-	GO:0052689//carboxylic ester hydrolase activity	GO:0000097//sulfur amino acid biosynthetic process;GO:0006605//protein targeting;GO:0006970//response to osmotic stress;GO:0009746//response to hexose;GO:0009814//defense response, incompatible interaction;GO:0009891//positive regulation of biosynthetic process;GO:0018958//phenol-containing compound metabolic process;GO:0042044//fluid transport;GO:0043067//regulation of programmed cell death;GO:0…	-	protein_coding
Epidermal_cell	Solyc09g097900.3	RABA5B	0.139507	0.234985	0.122	0.194	0.751812	1.64314e-05	0.658503	up	RABA5B	PREDICTED: ras-related protein RABA5c-like [Solanum lycopersicum]	-	-	-	-	protein_coding
Epidermal_cell	Solyc09g013140.3	Solyc09g013140.3	0.248546	0.418505	0.208	0.302	0.751495	6.72624e-08	0.00269561	up	Solyc09g013140.3	PREDICTED: uncharacterized protein LOC101254515 [Solanum lycopersicum]	GO:0043231//intracellular membrane-bounded organelle	-	-	-	protein_coding
Epidermal_cell	Solyc11g012830.3	SKIP32	0.0875425	0.147399	0.073	0.124	0.751001	0.00106765	1	up	SKIP32	F-box protein 7 [Solanum lycopersicum]	GO:0042995//cell projection;GO:0043231//intracellular membrane-bounded organelle	-	GO:0006950//response to stress;GO:0010608//posttranscriptional regulation of gene expression;GO:0032446//protein modification by small protein conjugation	-	protein_coding
Epidermal_cell	Solyc11g071950.3	Solyc11g071950.3	0.100775	0.169656	0.12	0.15	0.75089	0.000654583	1	up	Solyc11g071950.3	PREDICTED: probable serine/threonine-protein kinase DDB_G0280133 [Solanum tuberosum]	GO:0043231//intracellular membrane-bounded organelle	-	-	-	protein_coding
Epidermal_cell	Solyc03g007810.3	PKP2	0.154175	0.259503	0.103	0.181	0.750801	6.54955e-06	0.26248	up	PKP2	PREDICTED: plastidial pyruvate kinase 2 [Solanum lycopersicum]	GO:0009532//plastid stroma	GO:0016301//kinase activity;GO:0031420//alkali metal ion binding;GO:0032550//purine ribonucleoside binding	GO:0003006//developmental process involved in reproduction;GO:0006090//pyruvate metabolic process;GO:0006631//fatty acid metabolic process;GO:0006796//phosphate-containing compound metabolic process;GO:0009791//post-embryonic development;GO:0010038//response to metal ion	-	protein_coding
Epidermal_cell	Solyc03g098320.4	RVE1	0.273082	0.459462	0.192	0.28	0.7504	1.79375e-05	0.718862	up	RVE1	PREDICTED: protein REVEILLE 7 [Solanum lycopersicum]	-	-	-	ARR-B	protein_coding
Epidermal_cell	Solyc11g006720.2	DIVARICATA	1.16088	1.95163	0.456	0.632	0.749409	1.23408e-16	4.94571e-12	up	DIVARICATA	PREDICTED: transcription factor DIVARICATA [Solanum lycopersicum]	GO:0043231//intracellular membrane-bounded organelle	GO:0001071//nucleic acid binding transcription factor activity;GO:0003676//nucleic acid binding	GO:0009408//response to heat;GO:0010468//regulation of gene expression;GO:0042221//response to chemical	ARR-B	protein_coding
Epidermal_cell	Solyc04g078640.3	ERF010	1.42613	2.39623	0.44	0.609	0.748624	2.40861e-15	9.65275e-11	up	ERF010	DEAR1-like TCP binding protein [Solanum lycopersicum]	GO:0043231//intracellular membrane-bounded organelle	GO:0001071//nucleic acid binding transcription factor activity;GO:0003676//nucleic acid binding	GO:0000160//phosphorelay signal transduction system;GO:0001101//response to acid chemical;GO:0002252//immune effector process;GO:0006355//regulation of transcription, DNA-templated;GO:0006972//hyperosmotic response;GO:0009617//response to bacterium;GO:0009755//hormone-mediated signaling pathway;GO:0010243//response to organonitrogen compound	AP2-EREBP	protein_coding
Epidermal_cell	Solyc04g009770.3	LDJ2	1.24834	2.09737	0.56	0.737	0.748523	3.52114e-23	1.41113e-18	up	LDJ2	PREDICTED: dnaJ protein homolog isoform X1 [Solanum lycopersicum]	-	-	-	-	protein_coding
Epidermal_cell	Solyc08g078310.3	Solyc08g078310.3	0.190873	0.320485	0.166	0.219	0.74734	0.000114713	1	up	Solyc08g078310.3	PREDICTED: uncharacterized protein LOC101263341 isoform X1 [Solanum lycopersicum]	-	-	-	-	protein_coding
Epidermal_cell	Solyc05g051770.3	Solyc05g051770.3	0.0803508	0.134929	0.075	0.139	0.747086	5.65972e-05	1	up	Solyc05g051770.3	PREDICTED: uncharacterized protein LOC101250695 isoform X1 [Solanum lycopersicum]	GO:0009536//plastid	-	-	-	protein_coding
Epidermal_cell	Solyc02g082270.3	rbm24	0.301317	0.505498	0.204	0.346	0.746231	1.06778e-11	4.27923e-07	up	rbm24	PREDICTED: RNA-binding protein 24 isoform X1 [Solanum lycopersicum]	-	-	-	-	protein_coding
Epidermal_cell	Solyc01g005240.4	AK2	0.113706	0.190794	0.111	0.171	0.746197	0.00017159	1	up	AK2	PREDICTED: aspartokinase 2, chloroplastic isoform X2 [Solanum lycopersicum]	GO:0009532//plastid stroma	GO:0016774//phosphotransferase activity, carboxyl group as acceptor;GO:0031406//carboxylic acid binding;GO:0032550//purine ribonucleoside binding	GO:0006566//threonine metabolic process;GO:0006796//phosphate-containing compound metabolic process;GO:0009085//lysine biosynthetic process	-	protein_coding
Epidermal_cell	Solyc07g005340.2	rtf2	0.320617	0.537803	0.225	0.353	0.746046	7.56213e-10	3.0306e-05	up	rtf2	PREDICTED: protein RTF2 homolog [Solanum lycopersicum]	-	-	-	-	protein_coding
Epidermal_cell	Solyc12g010640.3	Solyc12g010640.3	0.127706	0.214208	0.1	0.169	0.745736	3.96174e-05	1	up	Solyc12g010640.3	uncharacterized LOC101253060 [Solanum lycopersicum]	-	-	-	-	protein_coding
Epidermal_cell	Solyc02g093690.3	Solyc02g093690.3	0.0787117	0.131859	0.089	0.112	0.743614	0.0161699	1	up	Solyc02g093690.3	PREDICTED: ATP synthase mitochondrial F1 complex assembly factor 2 [Solanum lycopersicum]	GO:0043231//intracellular membrane-bounded organelle	-	-	-	protein_coding
Epidermal_cell	Solyc01g079360.4	WRKY35	0.13513	0.226317	0.11	0.178	0.743567	0.000184012	1	up	WRKY35	WRKY transcription factor 37 isoform 2 [Solanum lycopersicum]	GO:0043231//intracellular membrane-bounded organelle	GO:0003677//DNA binding	GO:0000041//transition metal ion transport;GO:0001101//response to acid chemical;GO:0003006//developmental process involved in reproduction;GO:0009267//cellular response to starvation;GO:0010468//regulation of gene expression;GO:0015698//inorganic anion transport;GO:0048229//gametophyte development	WRKY	protein_coding
Epidermal_cell	Solyc07g052600.3	PEX22	0.231783	0.388042	0.211	0.276	0.743187	1.95589e-05	0.783841	up	PEX22	PREDICTED: peroxisome biogenesis protein 22 [Solanum lycopersicum]	GO:0031224//intrinsic component of membrane;GO:0044439//peroxisomal part	-	GO:0006996//organelle organization;GO:0008104//protein localization;GO:0051234//establishment of localization	-	protein_coding
Epidermal_cell	Solyc10g080440.2	Solyc10g080440.2	0.158575	0.265368	0.112	0.201	0.742462	1.09755e-06	0.0439856	up	Solyc10g080440.2	PREDICTED: TBCC domain-containing protein 1 [Solanum lycopersicum]	GO:0043231//intracellular membrane-bounded organelle;GO:0044444//cytoplasmic part	GO:0008092//cytoskeletal protein binding	GO:0006996//organelle organization	-	protein_coding
Epidermal_cell	Solyc10g084210.2	Solyc10g084210.2	0.299289	0.50078	0.239	0.351	0.742442	1.15118e-08	0.000461345	up	Solyc10g084210.2	-	-	-	-	-	protein_coding
Epidermal_cell	Solyc09g097770.3	GRP	11.9009	19.8948	0.824	0.929	0.741311	9.51157e-21	3.81186e-16	up	GRP	tyrosine- and lysine-rich protein precursor [Solanum lycopersicum]	-	-	-	-	protein_coding
Epidermal_cell	Solyc02g085760.2	RBL9	0.354518	0.592571	0.234	0.392	0.740968	8.25768e-13	3.30935e-08	up	RBL9	PREDICTED: RHOMBOID-like protein 9, chloroplastic [Solanum lycopersicum]	GO:0016020//membrane	-	-	-	protein_coding
Epidermal_cell	Solyc03g119460.4	CSTF64	0.186048	0.310928	0.185	0.237	0.740596	3.33084e-06	0.133487	up	CSTF64	PREDICTED: cleavage stimulating factor 64 [Solanum lycopersicum]	-	-	GO:0006464//cellular protein modification process;GO:0016441//posttranscriptional gene silencing;GO:0070918//production of small RNA involved in gene silencing by RNA	-	protein_coding
Epidermal_cell	Solyc01g067330.3	VIT_05s0020g01820	0.854466	1.4276	0.276	0.41	0.740429	5.02799e-09	0.000201502	up	VIT_05s0020g01820	PREDICTED: CASP-like protein 1E2 [Solanum lycopersicum]	GO:0031224//intrinsic component of membrane	-	-	-	protein_coding
Epidermal_cell	Solyc05g051480.2	Solyc05g051480.2	0.192224	0.32101	0.1	0.16	0.739526	0.00029128	1	up	Solyc05g051480.2	-	-	-	-	-	protein_coding
Epidermal_cell	Solyc12g089030.2	RCE1	0.0670981	0.112011	0.082	0.105	0.738434	0.00130474	1	up	RCE1	NEDD8-conjugating enzyme Ubc12-like [Solanum lycopersicum]	-	GO:0005488//binding;GO:0019787//ubiquitin-like protein transferase activity	GO:0003006//developmental process involved in reproduction;GO:0006281//DNA repair;GO:0009725//response to hormone	-	protein_coding
Epidermal_cell	Solyc12g098520.2	HSFA5	0.288408	0.481073	0.237	0.333	0.737941	8.33131e-08	0.00333885	up	HSFA5	PREDICTED: heat stress transcription factor A-5 [Solanum lycopersicum]	GO:0043231//intracellular membrane-bounded organelle	GO:0001071//nucleic acid binding transcription factor activity;GO:0003677//DNA binding	GO:0006402//mRNA catabolic process;GO:0006950//response to stress;GO:0010467//gene expression;GO:0034645//cellular macromolecule biosynthetic process	HSF	protein_coding
Epidermal_cell	Solyc04g076830.4	At5g64460	0.249829	0.416439	0.209	0.307	0.736934	4.81505e-07	0.0192968	up	At5g64460	PREDICTED: phosphoglycerate mutase-like protein 1 isoform X1 [Solanum lycopersicum]	GO:0009536//plastid	-	GO:0009755//hormone-mediated signaling pathway	-	protein_coding
Epidermal_cell	Solyc04g076580.4	TAF7	0.113347	0.188929	0.12	0.155	0.736591	0.000769756	1	up	TAF7	PREDICTED: transcription initiation factor TFIID subunit 7 [Solanum lycopersicum]	-	-	-	-	protein_coding
Epidermal_cell	Solyc03g007520.3	Solyc03g007520.3	0.366356	0.610135	0.274	0.403	0.735727	1.6339e-10	6.54802e-06	up	Solyc03g007520.3	PREDICTED: homeobox protein slou-like [Nicotiana tabacum]	-	-	-	-	protein_coding
Epidermal_cell	Solyc01g068400.3	TFCA	0.113173	0.188366	0.114	0.166	0.734494	0.00027771	1	up	TFCA	PREDICTED: tubulin-folding cofactor A [Solanum lycopersicum]	GO:0015630//microtubule cytoskeleton;GO:0044444//cytoplasmic part	GO:0005515//protein binding	GO:0043623//cellular protein complex assembly;GO:1902410//mitotic cytokinetic process	-	protein_coding
Epidermal_cell	Solyc09g018750.3	CBSX3	1.00237	1.66733	0.461	0.653	0.734063	1.21733e-21	4.87857e-17	up	CBSX3	CBS domain-containing protein CBSX3, mitochondrial isoform 2 [Solanum lycopersicum]	GO:0031224//intrinsic component of membrane;GO:0043231//intracellular membrane-bounded organelle	GO:0017076//purine nucleotide binding;GO:0046914//transition metal ion binding	GO:0006090//pyruvate metabolic process;GO:0006970//response to osmotic stress;GO:0006996//organelle organization;GO:0010038//response to metal ion;GO:0019725//cellular homeostasis;GO:0042044//fluid transport	-	protein_coding
Epidermal_cell	Solyc02g063010.3	BEH2	0.136757	0.227505	0.111	0.155	0.733863	0.00327572	1	up	BEH2	PREDICTED: BES1/BZR1 homolog protein 2-like [Solanum lycopersicum]	GO:0043231//intracellular membrane-bounded organelle;GO:0044444//cytoplasmic part	GO:0000976//transcription regulatory region sequence-specific DNA binding;GO:0001071//nucleic acid binding transcription factor activity	GO:0003006//developmental process involved in reproduction;GO:0006355//regulation of transcription, DNA-templated;GO:0009617//response to bacterium;GO:0009791//post-embryonic development;GO:0043401//steroid hormone mediated signaling pathway	BES1	protein_coding
Epidermal_cell	Solyc03g121700.4	NAP1;4	0.104121	0.173183	0.083	0.121	0.73349	0.0022183	1	up	NAP1;4	PREDICTED: nucleosome assembly protein 1;4 isoform X2 [Solanum lycopersicum]	GO:0016020//membrane;GO:0043231//intracellular membrane-bounded organelle;GO:0044444//cytoplasmic part	GO:0005515//protein binding	GO:0006310//DNA recombination;GO:0009292//genetic transfer;GO:0010038//response to metal ion;GO:0034728//nucleosome organization	-	protein_coding
Epidermal_cell	Solyc04g074730.1	Solyc04g074730.1	18.0369	29.9873	0.912	0.98	0.733396	2.16823e-56	8.68939e-52	up	Solyc04g074730.1	PREDICTED: classical arabinogalactan protein 5 [Solanum lycopersicum]	-	-	-	-	protein_coding
Epidermal_cell	Solyc01g095080.3	ACS2	0.161254	0.267975	0.088	0.106	0.732406	0.0147028	1	up	ACS2	1-aminocyclopropane-1-carboxylate synthase 2 [Solanum lycopersicum]	-	GO:0016846//carbon-sulfur lyase activity;GO:0043168//anion binding	GO:0007275//multicellular organism development;GO:0009692//ethylene metabolic process;GO:0018871//1-aminocyclopropane-1-carboxylate metabolic process	-	protein_coding
Epidermal_cell	Solyc01g104510.3	MSI1	0.0819275	0.136135	0.08	0.121	0.731918	0.000934206	1	up	MSI1	WD-40 repeat-containing protein MSI1 [Solanum lycopersicum]	GO:0009536//plastid;GO:0031461//cullin-RING ubiquitin ligase complex	GO:0005488//binding;GO:0016740//transferase activity	GO:0006305//DNA alkylation;GO:0009887//organ morphogenesis;GO:0030154//cell differentiation;GO:0031497//chromatin assembly;GO:0034645//cellular macromolecule biosynthetic process;GO:0034968//histone lysine methylation;GO:0040029//regulation of gene expression, epigenetic;GO:0048229//gametophyte development;GO:0048580//regulation of post-embryonic development;GO:0048827//phyllome development;GO:00…	-	protein_coding
Epidermal_cell	Solyc04g017710.3	Os07g0281000	0.206303	0.342497	0.201	0.252	0.731043	1.21962e-06	0.0488775	up	Os07g0281000	PREDICTED: zinc finger CCCH domain-containing protein 49-like [Solanum lycopersicum]	-	GO:0003676//nucleic acid binding;GO:0043169//cation binding	-	-	protein_coding
Epidermal_cell	Solyc12g088740.2	RHG1A	0.0964426	0.160138	0.095	0.142	0.730981	0.00103126	1	up	RHG1A	PREDICTED: probable E3 ubiquitin-protein ligase RHG1A [Solanum lycopersicum]	-	-	-	-	protein_coding
Epidermal_cell	Solyc02g081140.3	PUX4	0.410855	0.681733	0.307	0.394	0.730438	9.34326e-08	0.00374441	up	PUX4	PREDICTED: plant UBX domain-containing protein 4-like [Solanum lycopersicum]	-	-	-	-	protein_coding
Epidermal_cell	Solyc08g077260.3	At1g32410	0.161551	0.267987	0.147	0.22	0.729816	3.16517e-06	0.126847	up	At1g32410	PREDICTED: vacuolar protein sorting-associated protein 55 homolog [Solanum lycopersicum]	GO:0031090//organelle membrane;GO:0031224//intrinsic component of membrane;GO:0043231//intracellular membrane-bounded organelle	-	GO:0008104//protein localization;GO:0046474//glycerophospholipid biosynthetic process;GO:0051234//establishment of localization	-	protein_coding
Epidermal_cell	Solyc02g089110.3	Slc25a44	0.203098	0.336868	0.177	0.256	0.729727	3.50682e-06	0.140539	up	Slc25a44	PREDICTED: solute carrier family 25 member 44 [Solanum lycopersicum]	GO:0019866//organelle inner membrane;GO:0031224//intrinsic component of membrane;GO:0043231//intracellular membrane-bounded organelle	-	GO:0044763//single-organism cellular process;GO:1902582//single-organism intracellular transport	-	protein_coding
Epidermal_cell	Solyc04g071970.4	Solyc04g071970.4	0.327458	0.543089	0.235	0.378	0.729702	1.10232e-11	4.41764e-07	up	Solyc04g071970.4	PREDICTED: uncharacterized protein LOC101254895 [Solanum lycopersicum]	GO:0016020//membrane;GO:0044464//cell part	-	GO:0000097//sulfur amino acid biosynthetic process;GO:0008380//RNA splicing	-	protein_coding
Epidermal_cell	Solyc11g066450.2	Solyc11g066450.2	0.0849715	0.140955	0.09	0.135	0.729506	0.00569644	1	up	Solyc11g066450.2	PREDICTED: uncharacterized protein LOC101263786 [Solanum lycopersicum]	GO:0031224//intrinsic component of membrane	-	GO:0009648//photoperiodism;GO:0046474//glycerophospholipid biosynthetic process	-	protein_coding
Epidermal_cell	Solyc02g089220.4	PRAF1	0.101892	0.168992	0.078	0.133	0.729351	0.000200127	1	up	PRAF1	PREDICTED: ultraviolet-B receptor UVR8 [Solanum lycopersicum]	GO:0044424//intracellular part	GO:0005488//binding	GO:0050896//response to stimulus	-	protein_coding
Epidermal_cell	Solyc04g076030.3	SAC51	0.0951248	0.157705	0.084	0.123	0.728736	0.0100206	1	up	SAC51	PREDICTED: transcription factor bHLH143-like [Solanum lycopersicum]	-	-	-	-	protein_coding
Epidermal_cell	Solyc12g089180.2	At1g19450	0.107543	0.178247	0.099	0.147	0.728428	0.00137233	1	up	At1g19450	sugar transporter ERD6-like 6-like [Solanum lycopersicum]	GO:0031090//organelle membrane;GO:0031224//intrinsic component of membrane;GO:0043231//intracellular membrane-bounded organelle	GO:0016628//oxidoreductase activity, acting on the CH-CH group of donors, NAD or NADP as acceptor;GO:0022891//substrate-specific transmembrane transporter activity	GO:0006812//cation transport;GO:0044710//single-organism metabolic process;GO:0044763//single-organism cellular process	-	protein_coding
Epidermal_cell	Solyc05g010540.2	Solyc05g010540.2	0.151241	0.250647	0.111	0.163	0.728424	0.00191965	1	up	Solyc05g010540.2	PREDICTED: F-box protein SKIP23-like [Nicotiana tabacum]	-	-	-	-	protein_coding
Epidermal_cell	Solyc06g007800.4	Solyc06g007800.4	0.187131	0.30999	0.14	0.25	0.72787	1.19921e-08	0.000480595	up	Solyc06g007800.4	mitochondrial import inner membrane translocase subunit Tim17/Tim22/Tim23 family protein [Populus trichocarpa]	-	-	GO:0015031//protein transport	-	protein_coding
Epidermal_cell	Solyc01g097540.4	ANN3	0.0902947	0.14959	0.067	0.126	0.727668	6.61399e-05	1	up	ANN3	PREDICTED: annexin D3 [Solanum lycopersicum]	GO:0009536//plastid	GO:0005543//phospholipid binding;GO:0046872//metal ion binding	GO:0006970//response to osmotic stress	-	protein_coding
Epidermal_cell	Solyc11g013880.1	At1g34300	0.106494	0.176325	0.12	0.145	0.726935	1.03067e-05	0.413053	up	At1g34300	PREDICTED: G-type lectin S-receptor-like serine/threonine-protein kinase At1g34300 [Solanum lycopersicum]	-	-	-	-	protein_coding
Epidermal_cell	Solyc04g079410.3	Solyc04g079410.3	0.107646	0.178157	0.129	0.146	0.726322	0.000172806	1	up	Solyc04g079410.3	PREDICTED: protein OSB1, mitochondrial-like [Solanum lycopersicum]	-	-	GO:0019219//regulation of nucleobase-containing compound metabolic process;GO:0034645//cellular macromolecule biosynthetic process;GO:0060255//regulation of macromolecule metabolic process;GO:0090304//nucleic acid metabolic process	-	protein_coding
Epidermal_cell	Solyc07g065330.3	Os11g0537350	0.105704	0.174894	0.089	0.128	0.725914	0.00464765	1	up	Os11g0537350	PREDICTED: germin-like protein subfamily 3 member 4 isoform X1 [Solanum lycopersicum]	GO:0005576//extracellular region	GO:0003824//catalytic activity;GO:0046872//metal ion binding	GO:0009987//cellular process;GO:0044710//single-organism metabolic process	-	protein_coding
Epidermal_cell	Solyc10g080970.2	FOLD2	0.0893247	0.147744	0.082	0.114	0.725335	0.0174044	1	up	FOLD2	PREDICTED: bifunctional protein FolD 2 [Solanum lycopersicum]	-	-	-	-	protein_coding
Epidermal_cell	Solyc04g080700.4	BBD2	0.200893	0.332191	0.129	0.233	0.725306	4.23653e-08	0.00169783	up	BBD2	PREDICTED: bifunctional nuclease 2 [Solanum lycopersicum]	GO:0044464//cell part	-	GO:0051234//establishment of localization;GO:0090304//nucleic acid metabolic process	-	protein_coding
Epidermal_cell	Solyc10g079370.3	TFIIB2	0.566119	0.935544	0.347	0.506	0.724599	1.53715e-13	6.16027e-09	up	TFIIB2	PREDICTED: transcription initiation factor IIB-2 isoform X2 [Solanum lycopersicum]	-	GO:0008134//transcription factor binding;GO:0008135//translation factor activity, RNA binding;GO:0046914//transition metal ion binding	GO:0006412//translation;GO:0010468//regulation of gene expression;GO:0032774//RNA biosynthetic process	-	protein_coding
Epidermal_cell	Solyc12g088290.2	PCN	0.142395	0.235258	0.105	0.167	0.723952	0.000154766	1	up	PCN	PREDICTED: U3 small nucleolar RNA-associated protein 4 homolog [Solanum lycopersicum]	-	GO:0016846//carbon-sulfur lyase activity;GO:0043168//anion binding	-	-	protein_coding
Epidermal_cell	Solyc12g098370.2	PHL3	0.0784034	0.129562	0.095	0.12	0.723927	0.00372325	1	up	PHL3	PREDICTED: protein PHR1-LIKE 3-like isoform X1 [Solanum lycopersicum]	GO:0043231//intracellular membrane-bounded organelle	GO:0001071//nucleic acid binding transcription factor activity;GO:0005488//binding	GO:0000097//sulfur amino acid biosynthetic process;GO:0006355//regulation of transcription, DNA-templated;GO:0008380//RNA splicing;GO:0009409//response to cold;GO:0009566//fertilization;GO:0009648//photoperiodism;GO:0010087//phloem or xylem histogenesis	ARR-B	protein_coding
Epidermal_cell	Solyc01g079480.3	BZIP53	1.03216	1.70398	0.431	0.621	0.723191	3.33396e-18	1.33612e-13	up	BZIP53	bZIP DNA-binding protein [Solanum lycopersicum]	GO:0043231//intracellular membrane-bounded organelle	GO:0001071//nucleic acid binding transcription factor activity;GO:0003677//DNA binding;GO:0046983//protein dimerization activity	GO:0006355//regulation of transcription, DNA-templated;GO:0006605//protein targeting;GO:0010431//seed maturation;GO:0033554//cellular response to stress	bZIP	protein_coding
Epidermal_cell	Solyc08g015990.4	DDB_G0281815	0.165757	0.273521	0.155	0.202	0.72224	9.69381e-05	1	up	DDB_G0281815	PREDICTED: Golgi to ER traffic protein 4 homolog [Solanum lycopersicum]	GO:0043231//intracellular membrane-bounded organelle	-	-	-	protein_coding
Epidermal_cell	Solyc01g110020.4	EBS	0.0915822	0.151126	0.083	0.137	0.721991	0.000862546	1	up	EBS	PREDICTED: chromatin remodeling protein EBS [Solanum lycopersicum]	GO:0043231//intracellular membrane-bounded organelle	GO:0001071//nucleic acid binding transcription factor activity;GO:0003676//nucleic acid binding;GO:0046914//transition metal ion binding	GO:0006090//pyruvate metabolic process;GO:0006325//chromatin organization;GO:0006625//protein targeting to peroxisome;GO:0006970//response to osmotic stress;GO:0009062//fatty acid catabolic process;GO:0009909//regulation of flower development;GO:0010038//response to metal ion;GO:0010468//regulation of gene expression;GO:0042044//fluid transport;GO:0042743//hydrogen peroxide metabolic process;GO:0…	Alfin-like	protein_coding
Epidermal_cell	Solyc12g055830.2	PPA1	0.0892393	0.147121	0.064	0.111	0.720615	0.000871776	1	up	PPA1	PREDICTED: soluble inorganic pyrophosphatase PPA1 [Solanum lycopersicum]	GO:0044424//intracellular part	GO:0016462//pyrophosphatase activity;GO:0046872//metal ion binding	GO:0006793//phosphorus metabolic process	-	protein_coding
Epidermal_cell	Solyc08g076950.3	Solyc08g076950.3	0.0778077	0.128266	0.085	0.104	0.720425	0.0186662	1	up	Solyc08g076950.3	-	-	-	-	-	protein_coding
Epidermal_cell	Solyc02g067590.2	rpoB	0.111997	0.184583	0.079	0.114	0.720301	0.00345305	1	up	rpoB	RNA polymerase beta subunit, partial (chloroplast) [Nicotiana tomentosiformis]	GO:0009536//plastid	GO:0001882//nucleoside binding;GO:0003676//nucleic acid binding;GO:0034062//RNA polymerase activity	GO:0034645//cellular macromolecule biosynthetic process	-	protein_coding
Epidermal_cell	Solyc02g065550.4	At2g23790	1.06102	1.74768	0.439	0.612	0.719932	5.11061e-16	2.04813e-11	up	At2g23790	ACI19 protein [Solanum lycopersicum]	GO:0009536//plastid	-	GO:0010243//response to organonitrogen compound	-	protein_coding
Epidermal_cell	Solyc06g073230.4	DUS2	0.0969136	0.159681	0.072	0.124	0.719833	0.000849611	1	up	DUS2	PREDICTED: tRNA-dihydrouridine(20) synthase [NAD(P)+]-like [Solanum lycopersicum]	-	GO:0000166//nucleotide binding;GO:0016627//oxidoreductase activity, acting on the CH-CH group of donors	GO:0006399//tRNA metabolic process;GO:0044710//single-organism metabolic process	-	protein_coding
Epidermal_cell	Solyc09g098180.4	PRN2	0.147553	0.243055	0.087	0.128	0.719669	0.0038538	1	up	PRN2	PREDICTED: pirin-like protein [Solanum lycopersicum]	-	-	-	-	protein_coding
Epidermal_cell	Solyc02g055550.3	Solyc02g055550.3	0.0984459	0.161939	0.117	0.145	0.717475	0.00462943	1	up	Solyc02g055550.3	-	-	-	-	-	protein_coding
Epidermal_cell	Solyc02g062420.4	RTH	0.0804618	0.13234	0.078	0.115	0.717169	0.00594878	1	up	RTH	green ripe-like 2 [Solanum lycopersicum]	GO:0031224//intrinsic component of membrane;GO:0043231//intracellular membrane-bounded organelle	-	GO:0046474//glycerophospholipid biosynthetic process	-	protein_coding
Epidermal_cell	Solyc11g065700.2	NFYA1	0.097964	0.161089	0.07	0.13	0.716956	0.00013595	1	up	NFYA1	PREDICTED: nuclear transcription factor Y subunit A-1 [Solanum lycopersicum]	-	GO:0001071//nucleic acid binding transcription factor activity	GO:0009555//pollen development;GO:0009793//embryo development ending in seed dormancy;GO:0048506//regulation of timing of meristematic phase transition	-	protein_coding
Epidermal_cell	Solyc01g103650.3	EMB8	0.0866311	0.142443	0.063	0.102	0.716776	0.00275467	1	up	EMB8	PREDICTED: phospholipase ABHD3 isoform X1 [Solanum lycopersicum]	-	-	-	-	protein_coding
Epidermal_cell	Solyc12g009620.2	Solyc12g009620.2	0.140596	0.231125	0.131	0.172	0.716714	0.00242794	1	up	Solyc12g009620.2	PREDICTED: uncharacterized protein LOC101260308 [Solanum lycopersicum]	-	-	GO:0016192//vesicle-mediated transport;GO:0032989//cellular component morphogenesis;GO:0040007//growth;GO:0061024//membrane organization	-	protein_coding
Epidermal_cell	Solyc02g087900.3	CUL3A	0.145334	0.238887	0.132	0.187	0.71657	0.000132021	1	up	CUL3A	PREDICTED: cullin-3A-like [Solanum lycopersicum]	GO:0031461//cullin-RING ubiquitin ligase complex;GO:0043231//intracellular membrane-bounded organelle;GO:0044444//cytoplasmic part	GO:0044389//ubiquitin-like protein ligase binding	GO:0009416//response to light stimulus;GO:0009606//tropism;GO:0009909//regulation of flower development;GO:0019941//modification-dependent protein catabolic process;GO:0042127//regulation of cell proliferation	-	protein_coding
Epidermal_cell	Solyc09g065290.4	WDR5B	0.109792	0.180352	0.119	0.142	0.71553	0.000616491	1	up	WDR5B	PREDICTED: COMPASS-like H3K4 histone methylase component WDR5B [Solanum lycopersicum]	GO:0005634//nucleus;GO:0031461//cullin-RING ubiquitin ligase complex	GO:0004683//calmodulin-dependent protein kinase activity	-	-	protein_coding
Epidermal_cell	Solyc05g011920.3	ACR4	0.149166	0.244926	0.106	0.147	0.715045	0.00243999	1	up	ACR4	PREDICTED: ACT domain-containing protein ACR4 [Solanum lycopersicum]	GO:0009536//plastid	GO:0016772//transferase activity, transferring phosphorus-containing groups;GO:0031406//carboxylic acid binding	GO:0009725//response to hormone;GO:0010565//regulation of cellular ketone metabolic process;GO:0044238//primary metabolic process	-	protein_coding
Epidermal_cell	Solyc10g006800.4	CNGC4	0.229216	0.376315	0.13	0.223	0.714986	5.63058e-07	0.0225651	up	CNGC4	PREDICTED: cyclic nucleotide-gated ion channel 4-like [Solanum lycopersicum]	GO:0031224//intrinsic component of membrane	GO:0005515//protein binding;GO:0015075//ion transmembrane transporter activity;GO:0030551//cyclic nucleotide binding	GO:0006873//cellular ion homeostasis;GO:0030001//metal ion transport;GO:0033554//cellular response to stress	-	protein_coding
Epidermal_cell	Solyc05g009600.4	PP2AA2	0.636344	1.0445	0.372	0.52	0.714852	1.12958e-13	4.5269e-09	up	PP2AA2	PREDICTED: serine/threonine-protein phosphatase 2A 65 kDa regulatory subunit A beta isoform isoform X1 [Solanum lycopersicum]	GO:0008287//protein serine/threonine phosphatase complex;GO:0016020//membrane;GO:0030312//external encapsulating structure;GO:0043231//intracellular membrane-bounded organelle;GO:0044444//cytoplasmic part	GO:0005488//binding;GO:0019888//protein phosphatase regulator activity	GO:0000160//phosphorelay signal transduction system;GO:0006006//glucose metabolic process;GO:0006498//N-terminal protein lipidation;GO:0009639//response to red or far red light;GO:0009787//regulation of abscisic acid-activated signaling pathway;GO:0016310//phosphorylation;GO:0019941//modification-dependent protein catabolic process;GO:0031399//regulation of protein modification process;GO:0032535…	-	protein_coding
Epidermal_cell	Solyc06g065950.4	VAMP713	0.209737	0.344264	0.182	0.248	0.714661	3.91434e-05	1	up	VAMP713	PREDICTED: vesicle-associated membrane protein 711 [Solanum lycopersicum]	-	-	-	-	protein_coding
Epidermal_cell	Solyc01g101040.3	ACLA-2	0.362689	0.595058	0.224	0.373	0.71414	1.21526e-11	4.87028e-07	up	ACLA-2	PREDICTED: ATP-citrate synthase alpha chain protein 3 [Solanum lycopersicum]	GO:0043234//protein complex;GO:0044444//cytoplasmic part	GO:0032550//purine ribonucleoside binding;GO:0046912//transferase activity, transferring acyl groups, acyl groups converted into alkyl on transfer	GO:0000097//sulfur amino acid biosynthetic process;GO:0005982//starch metabolic process;GO:0006084//acetyl-CoA metabolic process;GO:0006605//protein targeting;GO:0006631//fatty acid metabolic process;GO:0006779//porphyrin-containing compound biosynthetic process;GO:0008361//regulation of cell size;GO:0009826//unidimensional cell growth;GO:0009909//regulation of flower development;GO:0016109//tetr…	-	protein_coding
Epidermal_cell	Solyc08g006620.3	Solyc08g006620.3	0.369053	0.605427	0.288	0.424	0.713974	1.74865e-12	7.0079e-08	up	Solyc08g006620.3	PREDICTED: chaperone protein DnaJ [Capsicum annuum]	-	GO:0005515//protein binding	-	-	protein_coding
Epidermal_cell	Solyc09g065890.4	At2g30550	0.276588	0.453557	0.199	0.262	0.713341	5.09745e-07	0.0204285	up	At2g30550	PREDICTED: phospholipase A1-Igamma2, chloroplastic-like [Solanum lycopersicum]	GO:0009536//plastid	GO:0004620//phospholipase activity	GO:0006629//lipid metabolic process	-	protein_coding
Epidermal_cell	Solyc01g005470.3	PCR2	0.698786	1.14509	0.356	0.477	0.71246	1.11714e-08	0.000447707	up	PCR2	PREDICTED: protein PLANT CADMIUM RESISTANCE 2 [Solanum lycopersicum]	GO:0016020//membrane;GO:0044424//intracellular part	-	GO:0006950//response to stress	-	protein_coding
Epidermal_cell	Solyc09g091810.1	Solyc09g091810.1	0.106498	0.174357	0.08	0.111	0.710692	0.0206633	1	up	Solyc09g091810.1	-	-	-	-	-	protein_coding
Epidermal_cell	Solyc12g005990.2	IBR5	0.156443	0.256086	0.126	0.176	0.71063	0.00247868	1	up	IBR5	PREDICTED: protein-tyrosine-phosphatase IBR5 [Solanum lycopersicum]	-	-	-	-	protein_coding
Epidermal_cell	Solyc10g011870.3	RTNLB1	0.125106	0.204778	0.109	0.169	0.710465	0.000228066	1	up	RTNLB1	PREDICTED: reticulon-like protein B1 [Solanum lycopersicum]	GO:0031090//organelle membrane;GO:0031224//intrinsic component of membrane;GO:0043231//intracellular membrane-bounded organelle	-	GO:0006006//glucose metabolic process;GO:0009628//response to abiotic stimulus	-	protein_coding
Epidermal_cell	Solyc10g008340.4	Solyc10g008340.4	0.265369	0.434238	0.18	0.273	0.710274	1.03379e-06	0.0414302	up	Solyc10g008340.4	PREDICTED: bromodomain-containing protein 4 [Solanum lycopersicum]	-	-	-	-	protein_coding
Epidermal_cell	Solyc09g091160.1	Solyc09g091160.1	0.254181	0.415783	0.183	0.261	0.709752	1.83617e-05	0.735862	up	Solyc09g091160.1	PREDICTED: probable E3 ubiquitin ligase complex SCF subunit sconB [Nicotiana sylvestris]	-	-	-	-	protein_coding
Epidermal_cell	Solyc03g118810.1	CML27	10.2324	16.7351	0.86	0.954	0.709725	9.63485e-42	3.86126e-37	up	CML27	PREDICTED: calcium-binding allergen Ole e 8-like [Solanum lycopersicum]	GO:0016020//membrane;GO:0043231//intracellular membrane-bounded organelle	GO:0046872//metal ion binding	GO:0048580//regulation of post-embryonic development;GO:0051171//regulation of nitrogen compound metabolic process	-	protein_coding
Epidermal_cell	Solyc09g010630.3	HSC-2	9.59261	15.6716	0.883	0.953	0.708151	1.31208e-46	5.25829e-42	up	HSC-2	PREDICTED: heat shock cognate 70 kDa protein 2-like [Solanum lycopersicum]	GO:0005576//extracellular region;GO:0030312//external encapsulating structure;GO:0031090//organelle membrane;GO:0043231//intracellular membrane-bounded organelle;GO:0044444//cytoplasmic part	GO:0016628//oxidoreductase activity, acting on the CH-CH group of donors, NAD or NADP as acceptor;GO:0032550//purine ribonucleoside binding;GO:0044389//ubiquitin-like protein ligase binding	GO:0010468//regulation of gene expression;GO:0032446//protein modification by small protein conjugation;GO:0033554//cellular response to stress;GO:0034645//cellular macromolecule biosynthetic process;GO:0044710//single-organism metabolic process	-	protein_coding
Epidermal_cell	Solyc03g059100.3	SNRNP40	0.0886189	0.14478	0.089	0.12	0.707548	0.0023272	1	up	SNRNP40	PREDICTED: U5 small nuclear ribonucleoprotein 40 kDa protein isoform X1 [Solanum pennellii]	GO:0031461//cullin-RING ubiquitin ligase complex;GO:0043231//intracellular membrane-bounded organelle;GO:0044423//virion part	GO:0016740//transferase activity	GO:0016570//histone modification	-	protein_coding
Epidermal_cell	Solyc05g051620.3	Solyc05g051620.3	0.0957853	0.15648	0.093	0.129	0.707514	0.00758725	1	up	Solyc05g051620.3	PREDICTED: DNA-directed RNA polymerase III subunit RPC4 isoform X2 [Solanum lycopersicum]	-	-	-	-	protein_coding
Epidermal_cell	Solyc10g054440.3	ADC2	9.56767	15.6224	0.857	0.965	0.707371	1.5494e-38	6.20936e-34	up	ADC2	arginine decarboxylase [Solanum lycopersicum]	-	GO:0016831//carboxy-lyase activity	GO:0001101//response to acid chemical;GO:0006525//arginine metabolic process;GO:0006596//polyamine biosynthetic process;GO:0006605//protein targeting;GO:0006972//hyperosmotic response;GO:0009694//jasmonic acid metabolic process;GO:0009755//hormone-mediated signaling pathway;GO:0009791//post-embryonic development;GO:0043067//regulation of programmed cell death;GO:0051707//response to other organism	-	protein_coding
Epidermal_cell	Solyc05g009420.1	Solyc05g009420.1	1.04422	1.70502	0.46	0.581	0.707302	1.17081e-11	4.69214e-07	up	Solyc05g009420.1	PREDICTED: uncharacterized protein LOC101255885 [Solanum lycopersicum]	-	-	GO:0010033//response to organic substance;GO:0044763//single-organism cellular process;GO:0050794//regulation of cellular process;GO:0051716//cellular response to stimulus;GO:1901700//response to oxygen-containing compound	-	protein_coding
Epidermal_cell	Solyc03g119010.3	MOS4	0.209899	0.342599	0.174	0.231	0.70656	0.000162857	1	up	MOS4	PREDICTED: pre-mRNA-splicing factor SPF27 homolog [Solanum lycopersicum]	GO:0030529//intracellular ribonucleoprotein complex;GO:0043231//intracellular membrane-bounded organelle;GO:0043232//intracellular non-membrane-bounded organelle	GO:0005488//binding	GO:0002218//activation of innate immune response;GO:0006396//RNA processing;GO:0009451//RNA modification;GO:0009617//response to bacterium;GO:0009620//response to fungus	-	protein_coding
Epidermal_cell	Solyc07g007870.3	OPR3	2.1244	3.46596	0.564	0.74	0.706177	1.43598e-18	5.75485e-14	up	OPR3	12-oxophytodienoate reductase 3 [Solanum lycopersicum]	GO:0042579//microbody	GO:0016628//oxidoreductase activity, acting on the CH-CH group of donors, NAD or NADP as acceptor;GO:0032553//ribonucleotide binding	GO:0000302//response to reactive oxygen species;GO:0001101//response to acid chemical;GO:0006568//tryptophan metabolic process;GO:0006633//fatty acid biosynthetic process;GO:0006972//hyperosmotic response;GO:0009683//indoleacetic acid metabolic process;GO:0009694//jasmonic acid metabolic process;GO:0009755//hormone-mediated signaling pathway;GO:0051707//response to other organism	-	protein_coding
Epidermal_cell	Solyc01g080670.3	SPL7	0.0994427	0.162263	0.098	0.137	0.705836	0.00126198	1	up	SPL7	PREDICTED: squamosa promoter-binding-like protein 7 isoform X2 [Solanum lycopersicum]	-	-	GO:0000902//cell morphogenesis;GO:0010467//gene expression;GO:0033043//regulation of organelle organization;GO:0042546//cell wall biogenesis;GO:0044249//cellular biosynthetic process;GO:0045491//xylan metabolic process;GO:0048468//cell development;GO:0048513//animal organ development;GO:0055076//transition metal ion homeostasis;GO:0090558//plant epidermis development	SBP	protein_coding
Epidermal_cell	Solyc06g075690.3	UFC	3.85958	6.29496	0.724	0.896	0.70574	9.25754e-33	3.71005e-28	up	UFC	auxin-regulated protein [Solanum lycopersicum]	GO:0016020//membrane;GO:0044464//cell part	-	-	-	protein_coding
Epidermal_cell	Solyc10g081530.2	VHA-d2	0.458629	0.747868	0.336	0.445	0.705337	2.18493e-10	8.75631e-06	up	VHA-d2	PREDICTED: V-type proton ATPase subunit d2 [Solanum tuberosum]	GO:0005773//vacuole;GO:0005911//cell-cell junction;GO:0031090//organelle membrane;GO:0033177//proton-transporting two-sector ATPase complex, proton-transporting domain	GO:0003824//catalytic activity;GO:0015078//hydrogen ion transmembrane transporter activity	GO:0015988//energy coupled proton transmembrane transport, against electrochemical gradient	-	protein_coding
Epidermal_cell	Solyc11g010320.1	Solyc11g010320.1	0.105847	0.172634	0.104	0.137	0.705212	0.000718546	1	up	Solyc11g010320.1	PREDICTED: uncharacterized protein LOC101261189 [Solanum lycopersicum]	-	-	-	-	protein_coding
Epidermal_cell	Solyc10g085430.3	Solyc10g085430.3	0.849819	1.3855	0.441	0.643	0.705112	6.33123e-23	2.5373e-18	up	Solyc10g085430.3	PREDICTED: prosaposin [Solanum lycopersicum]	GO:0043231//intracellular membrane-bounded organelle	-	GO:0006625//protein targeting to peroxisome;GO:0006970//response to osmotic stress;GO:0009062//fatty acid catabolic process;GO:0070838//divalent metal ion transport	-	protein_coding
Epidermal_cell	Solyc03g111700.3	Solyc03g111700.3	0.511229	0.832875	0.352	0.48	0.704022	5.82856e-13	2.33585e-08	up	Solyc03g111700.3	PREDICTED: uncharacterized protein LOC101254186 isoform X1 [Solanum lycopersicum]	GO:0009536//plastid	GO:0003824//catalytic activity	GO:0032958//inositol phosphate biosynthetic process;GO:0043623//cellular protein complex assembly	-	protein_coding
Epidermal_cell	Solyc11g067010.2	Os01g0857700	0.303153	0.493896	0.232	0.354	0.703978	2.57779e-09	0.000103308	up	Os01g0857700	PREDICTED: protein BUD31 homolog 1 [Solanum lycopersicum]	GO:0044444//cytoplasmic part	GO:0004672//protein kinase activity;GO:0032550//purine ribonucleoside binding	GO:0006464//cellular protein modification process	-	protein_coding
Epidermal_cell	Solyc06g035620.3	CIGR1	1.61576	2.6297	0.492	0.683	0.70265	8.59302e-19	3.44374e-14	up	CIGR1	Hop-interacting protein THI039 [Solanum lycopersicum]	-	-	GO:0010468//regulation of gene expression	GRAS	protein_coding
Epidermal_cell	Solyc01g088820.2	ASIL2	0.278437	0.453117	0.201	0.285	0.702332	4.93162e-06	0.19764	up	ASIL2	PREDICTED: trihelix transcription factor ASIL2 [Solanum lycopersicum]	-	GO:0000975//regulatory region DNA binding	-	Trihelix	protein_coding
Epidermal_cell	Solyc09g020000.3	Solyc09g020000.3	0.125016	0.203462	0.114	0.17	0.702198	0.000233408	1	up	Solyc09g020000.3	PREDICTED: uncharacterized protein LOC101247846 [Solanum lycopersicum]	-	-	-	-	protein_coding
Epidermal_cell	Solyc07g054190.4	rib5	0.0691321	0.112477	0.074	0.107	0.701401	0.00589493	1	up	rib5	PREDICTED: riboflavin synthase [Solanum lycopersicum]	GO:0009536//plastid	GO:0016765//transferase activity, transferring alkyl or aryl (other than methyl) groups	GO:0006771//riboflavin metabolic process	-	protein_coding
Epidermal_cell	Solyc03g113990.3	At5g50100	0.40356	0.656265	0.308	0.4	0.701358	1.17399e-08	0.000470486	up	At5g50100	PREDICTED: uncharacterized protein At5g50100, mitochondrial [Solanum pennellii]	GO:0043231//intracellular membrane-bounded organelle	-	GO:0032958//inositol phosphate biosynthetic process	-	protein_coding
Epidermal_cell	Solyc06g083440.3	CYTB5-B	0.124842	0.203024	0.108	0.161	0.701102	0.000318966	1	up	CYTB5-B	PREDICTED: cytochrome b5-like [Solanum lycopersicum]	GO:0031090//organelle membrane;GO:0031224//intrinsic component of membrane;GO:0044434//chloroplast part	GO:0003824//catalytic activity;GO:0043169//cation binding;GO:0046906//tetrapyrrole binding	GO:0006694//steroid biosynthetic process;GO:0009617//response to bacterium;GO:0016104//triterpenoid biosynthetic process;GO:0043446//cellular alkane metabolic process	-	protein_coding
Epidermal_cell	Solyc07g032230.3	DDB_G0289029	0.388065	0.630919	0.256	0.38	0.701015	2.18605e-09	8.76083e-05	up	DDB_G0289029	PREDICTED: dentin sialophosphoprotein [Capsicum annuum]	-	-	-	-	protein_coding
Epidermal_cell	Solyc03g120750.3	RAB7	0.483492	0.78598	0.363	0.471	0.700886	2.73288e-11	1.09523e-06	up	RAB7	PREDICTED: ras-related protein Rab7 [Solanum lycopersicum]	-	-	-	-	protein_coding
Epidermal_cell	Solyc11g071490.2	RPL30	1.08055	1.75568	0.482	0.659	0.70022	5.4317e-19	2.17681e-14	up	RPL30	PREDICTED: 60S ribosomal protein L30 [Solanum lycopersicum]	GO:0009536//plastid;GO:0015934//large ribosomal subunit	GO:0005198//structural molecule activity	GO:0010467//gene expression	-	protein_coding
Epidermal_cell	Solyc03g116490.1	At1g80180	2.45551	3.9877	0.627	0.817	0.699508	1.47686e-26	5.91865e-22	up	At1g80180	PREDICTED: uncharacterized protein At1g15400 [Solanum lycopersicum]	GO:0016020//membrane	-	GO:0003002//regionalization	-	protein_coding
Epidermal_cell	Solyc05g052310.3	ASNAP2	0.188082	0.305461	0.153	0.204	0.699329	0.000246156	1	up	ASNAP2	PREDICTED: alpha-soluble NSF attachment protein-like [Solanum pennellii]	-	-	-	-	protein_coding
Epidermal_cell	Solyc03g082600.4	CYTB5-E	3.28101	5.32659	0.703	0.895	0.699053	6.94017e-35	2.78134e-30	up	CYTB5-E	cytochrome b5 isoform A [Solanum lycopersicum]	GO:0031090//organelle membrane;GO:0031224//intrinsic component of membrane;GO:0044434//chloroplast part	GO:0003824//catalytic activity;GO:0043169//cation binding;GO:0046906//tetrapyrrole binding	GO:0006694//steroid biosynthetic process;GO:0016104//triterpenoid biosynthetic process	-	protein_coding
Epidermal_cell	Solyc03g006540.3	Solyc03g006540.3	0.152092	0.246959	0.143	0.188	0.698962	0.000785716	1	up	Solyc03g006540.3	PREDICTED: uncharacterized protein LOC101262182 [Solanum lycopersicum]	GO:0009536//plastid	-	-	-	protein_coding
Epidermal_cell	Solyc02g093530.4	RABB1C	0.444523	0.721369	0.315	0.446	0.698355	5.70891e-11	2.2879e-06	up	RABB1C	PREDICTED: ras-related protein RABB1b [Solanum lycopersicum]	-	-	-	-	protein_coding
Epidermal_cell	Solyc04g054310.3	AGT2	0.0682972	0.11085	0.064	0.103	0.697905	0.00237362	1	up	AGT2	PREDICTED: alanine--glyoxylate aminotransferase 2 homolog 1, mitochondrial isoform X1 [Solanum lycopersicum]	GO:0031090//organelle membrane;GO:0043231//intracellular membrane-bounded organelle	GO:0008483//transaminase activity;GO:0043168//anion binding;GO:0046914//transition metal ion binding	GO:0006527//arginine catabolic process;GO:0009827//plant-type cell wall modification;GO:0010038//response to metal ion;GO:0031669//cellular response to nutrient levels;GO:0043094//cellular metabolic compound salvage;GO:0044767//single-organism developmental process	-	protein_coding
Epidermal_cell	Solyc08g067950.3	rplQ	0.202884	0.329142	0.158	0.233	0.697784	2.29845e-05	0.921127	up	rplQ	PREDICTED: 50S ribosomal protein L17-like [Solanum pennellii]	GO:0009526//plastid envelope;GO:0009532//plastid stroma;GO:0030529//intracellular ribonucleoprotein complex	-	GO:0000097//sulfur amino acid biosynthetic process;GO:0006090//pyruvate metabolic process;GO:0008380//RNA splicing;GO:0032774//RNA biosynthetic process	-	protein_coding
Epidermal_cell	Solyc10g079740.2	2024-08-01	0.215731	0.349965	0.197	0.263	0.697723	1.70973e-05	0.685193	up	2024-08-01	PREDICTED: AUGMIN subunit 1 [Solanum lycopersicum]	GO:0005875//microtubule associated complex	-	GO:0031023//microtubule organizing center organization	-	protein_coding
Epidermal_cell	Solyc07g020860.3	PRXIIB	1.44929	2.34923	0.571	0.753	0.696805	4.20551e-23	1.6854e-18	up	PRXIIB	thioredoxin peroxidase 1 [Solanum lycopersicum]	GO:0005618//cell wall;GO:0009526//plastid envelope;GO:0009532//plastid stroma;GO:0015630//microtubule cytoskeleton;GO:0016020//membrane;GO:0031981//nuclear lumen	GO:0003824//catalytic activity;GO:0015631//tubulin binding;GO:0016209//antioxidant activity;GO:0043169//cation binding;GO:0046906//tetrapyrrole binding	GO:0000280//nuclear division;GO:0006305//DNA alkylation;GO:0006950//response to stress;GO:0007015//actin filament organization;GO:0007017//microtubule-based process;GO:0008283//cell proliferation;GO:0009404//toxin metabolic process;GO:0009617//response to bacterium;GO:0010038//response to metal ion;GO:0016458//gene silencing;GO:0034968//histone lysine methylation;GO:0043623//cellular protein comp…	-	protein_coding
Epidermal_cell	Solyc06g083530.3	VAMP725	0.0899353	0.145786	0.084	0.112	0.696279	0.00969814	1	up	VAMP725	vesicle-associated membrane protein [Solanum lycopersicum]	GO:0005911//cell-cell junction;GO:0009536//plastid;GO:0012505//endomembrane system;GO:0031090//organelle membrane;GO:0031224//intrinsic component of membrane	GO:0005488//binding	GO:0000919//cell plate assembly;GO:0006405//RNA export from nucleus;GO:0006464//cellular protein modification process;GO:0006612//protein targeting to membrane;GO:0006996//organelle organization;GO:0009725//response to hormone;GO:0016192//vesicle-mediated transport;GO:0019827//stem cell population maintenance;GO:0048449//floral organ formation;GO:0048580//regulation of post-embryonic development	-	protein_coding
Epidermal_cell	Solyc12g036200.2	prsA	0.329833	0.534197	0.261	0.362	0.695469	3.8978e-08	0.00156208	up	prsA	PREDICTED: peptidyl-prolyl cis-trans isomerase NIMA-interacting 4 [Solanum lycopersicum]	GO:0005911//cell-cell junction;GO:0016020//membrane;GO:0043231//intracellular membrane-bounded organelle;GO:0044444//cytoplasmic part	GO:0005488//binding;GO:0016859//cis-trans isomerase activity	GO:0006950//response to stress;GO:0009628//response to abiotic stimulus;GO:0044267//cellular protein metabolic process;GO:0044699//single-organism process	-	protein_coding
Epidermal_cell	Solyc03g114150.3	ALDH2B4	0.282449	0.457329	0.203	0.311	0.695045	3.56255e-08	0.00142773	up	ALDH2B4	aldehyde dehydrogenase family 2 member B7a [Solanum lycopersicum]	-	-	-	-	protein_coding
Epidermal_cell	Solyc10g050510.1	Solyc10g050510.1	5.03325	8.14093	0.705	0.807	0.693692	2.3831e-15	9.55051e-11	up	Solyc10g050510.1	PREDICTED: uncharacterized protein LOC104223091 [Nicotiana sylvestris]	-	-	-	-	protein_coding
Epidermal_cell	Solyc07g005390.3	GAPN	2.61248	4.22505	0.671	0.852	0.693528	7.0489e-32	2.82492e-27	up	GAPN	PREDICTED: NADP-dependent glyceraldehyde-3-phosphate dehydrogenase isoform X1 [Solanum lycopersicum]	GO:0044444//cytoplasmic part	GO:0016620//oxidoreductase activity, acting on the aldehyde or oxo group of donors, NAD or NADP as acceptor	GO:0000097//sulfur amino acid biosynthetic process;GO:0009658//chloroplast organization	-	protein_coding
Epidermal_cell	Solyc09g092720.3	Solyc09g092720.3	0.786736	1.27222	0.229	0.424	0.693323	7.17206e-18	2.87428e-13	up	Solyc09g092720.3	PREDICTED: glycine-rich protein 3 short isoform-like [Solanum lycopersicum]	-	-	-	-	protein_coding
Epidermal_cell	Solyc05g050280.3	JAR4	0.0715512	0.115671	0.064	0.111	0.692207	0.00107651	1	up	JAR4	PREDICTED: jasmonic acid-amido synthetase JAR1 [Solanum lycopersicum]	GO:0043231//intracellular membrane-bounded organelle	GO:0005515//protein binding;GO:0016779//nucleotidyltransferase activity;GO:0016881//acid-amino acid ligase activity;GO:0032550//purine ribonucleoside binding	GO:0000302//response to reactive oxygen species;GO:0001101//response to acid chemical;GO:0002218//activation of innate immune response;GO:0007602//phototransduction;GO:0009411//response to UV;GO:0009611//response to wounding;GO:0009636//response to toxic substance;GO:0009639//response to red or far red light;GO:0009733//response to auxin;GO:0009814//defense response, incompatible interaction;GO:0…	-	protein_coding
Epidermal_cell	Solyc01g104220.3	At1g09580	0.101153	0.163487	0.069	0.141	0.692101	5.00939e-06	0.200756	up	At1g09580	PREDICTED: transmembrane emp24 domain-containing protein p24delta4 [Solanum lycopersicum]	GO:0012505//endomembrane system;GO:0031090//organelle membrane;GO:0031224//intrinsic component of membrane;GO:0043231//intracellular membrane-bounded organelle;GO:0044444//cytoplasmic part	GO:0008565//protein transporter activity	GO:0006950//response to stress;GO:0009987//cellular process;GO:0015031//protein transport	-	protein_coding
Epidermal_cell	Solyc06g071070.1	At3g03980	0.641026	1.0352	0.345	0.445	0.691364	7.91745e-07	0.03173	up	At3g03980	PREDICTED: short-chain type dehydrogenase/reductase-like [Solanum lycopersicum]	-	GO:0003824//catalytic activity;GO:0005488//binding	GO:0042221//response to chemical;GO:0044710//single-organism metabolic process	-	protein_coding
Epidermal_cell	Solyc05g050550.4	Solyc05g050550.4	0.166582	0.269055	0.15	0.213	0.691341	0.000257738	1	up	Solyc05g050550.4	PREDICTED: uncharacterized protein At4g00950-like [Solanum lycopersicum]	-	-	-	-	protein_coding
Epidermal_cell	Solyc11g071740.2	CML38	11.0242	17.7945	0.808	0.898	0.690744	9.1766e-18	3.67761e-13	up	CML38	calmodulin-like protein [Datura metel]	GO:0016020//membrane;GO:0043231//intracellular membrane-bounded organelle	GO:0046872//metal ion binding	GO:0000160//phosphorelay signal transduction system;GO:0002376//immune system process;GO:0009620//response to fungus;GO:0009694//jasmonic acid metabolic process;GO:0009755//hormone-mediated signaling pathway;GO:0009863//salicylic acid mediated signaling pathway;GO:0010243//response to organonitrogen compound;GO:0031347//regulation of defense response	-	protein_coding
Epidermal_cell	Solyc09g082990.3	GME-1	0.840115	1.35597	0.436	0.576	0.690604	2.54759e-13	1.02097e-08	up	GME-1	GDP-mannose 3',5'-epimerase [Solanum lycopersicum]	GO:0043234//protein complex;GO:0044444//cytoplasmic part	GO:0000166//nucleotide binding;GO:0016857//racemase and epimerase activity, acting on carbohydrates and derivatives;GO:0048037//cofactor binding	GO:0006355//regulation of transcription, DNA-templated;GO:0009117//nucleotide metabolic process;GO:0019852//L-ascorbic acid metabolic process	-	protein_coding
Epidermal_cell	Solyc11g072690.2	KDSA1	0.0930023	0.150147	0.08	0.141	0.690453	0.000127807	1	up	KDSA1	3-desoxy-D-manno octulosonic acid-8-phosphate synthase [Solanum lycopersicum]	GO:0044424//intracellular part	GO:0016765//transferase activity, transferring alkyl or aryl (other than methyl) groups	GO:0000904//cell morphogenesis involved in differentiation;GO:0003006//developmental process involved in reproduction;GO:0010396//rhamnogalacturonan II metabolic process;GO:0042364//water-soluble vitamin biosynthetic process;GO:0046364//monosaccharide biosynthetic process	-	protein_coding
Epidermal_cell	Solyc08g078700.2	HSP23	0.895188	1.44405	0.314	0.289	0.689792	6.97251e-07	0.027943	up	HSP23	mitochondrial small heat shock protein [Solanum lycopersicum]	GO:0009536//plastid	-	GO:0000302//response to reactive oxygen species;GO:0009642//response to light intensity;GO:0010038//response to metal ion;GO:0033554//cellular response to stress;GO:0044267//cellular protein metabolic process	-	protein_coding
Epidermal_cell	Solyc10g079610.2	SSL10	0.12477	0.201206	0.109	0.162	0.688958	0.000947047	1	up	SSL10	strictosidine synthase 1 precursor [Solanum lycopersicum]	GO:0005618//cell wall;GO:0005911//cell-cell junction;GO:0030529//intracellular ribonucleoprotein complex;GO:0031090//organelle membrane;GO:0043231//intracellular membrane-bounded organelle;GO:0044444//cytoplasmic part	GO:0003676//nucleic acid binding;GO:0005198//structural molecule activity;GO:0016843//amine-lyase activity	GO:0010467//gene expression	-	protein_coding
Epidermal_cell	Solyc09g090510.3	ufaA1	0.328368	0.528998	0.201	0.332	0.687782	1.50783e-10	6.04278e-06	up	ufaA1	PREDICTED: uncharacterized protein LOC101260476 isoform X1 [Solanum lycopersicum]	-	GO:0008757//S-adenosylmethionine-dependent methyltransferase activity	GO:0006629//lipid metabolic process	-	protein_coding
Epidermal_cell	Solyc01g099680.3	SRP	28.7644	46.3281	0.942	0.975	0.687601	1.20663e-45	4.83567e-41	up	SRP	PREDICTED: REF/SRPP-like protein At3g05500 isoform X1 [Solanum lycopersicum]	GO:0043231//intracellular membrane-bounded organelle;GO:0043232//intracellular non-membrane-bounded organelle	-	GO:0006631//fatty acid metabolic process;GO:0010243//response to organonitrogen compound;GO:0034645//cellular macromolecule biosynthetic process;GO:0046942//carboxylic acid transport;GO:0051235//maintenance of location	-	protein_coding
Epidermal_cell	Solyc09g065860.3	SPAC227.14	0.141705	0.228281	0.122	0.159	0.687537	0.00542721	1	up	SPAC227.14	PREDICTED: putative uridine kinase C227.14 isoform X1 [Solanum lycopersicum]	GO:0009536//plastid	GO:0019206//nucleoside kinase activity;GO:0032550//purine ribonucleoside binding	GO:0009174//pyrimidine ribonucleoside monophosphate biosynthetic process	-	protein_coding
Epidermal_cell	Solyc02g038814.1	Solyc02g038814.1	0.304981	0.491167	0.251	0.33	0.687315	5.02422e-07	0.0201351	up	Solyc02g038814.1	PREDICTED: phosphatidylinositol N-acetylglucosaminyltransferase subunit H [Malus domestica]	-	GO:0016740//transferase activity	-	-	protein_coding
Epidermal_cell	Solyc10g012050.3	MSL1	0.0752729	0.121257	0.058	0.103	0.687134	0.000869639	1	up	MSL1	PREDICTED: mechanosensitive ion channel protein 1, mitochondrial isoform X2 [Solanum lycopersicum]	GO:0009536//plastid	-	-	-	protein_coding
Epidermal_cell	Solyc07g008260.3	Solyc07g008260.3	0.128532	0.206987	0.105	0.176	0.686991	4.09168e-05	1	up	Solyc07g008260.3	Germin-like protein subfamily 1 member 15 [Anthurium amnicola]	-	-	-	-	protein_coding
Epidermal_cell	Solyc10g086400.2	ALY1	0.405335	0.652385	0.305	0.4	0.686475	2.95573e-09	0.000118454	up	ALY1	THO complex subunit 4A [Solanum lycopersicum]	GO:0031981//nuclear lumen;GO:0043232//intracellular non-membrane-bounded organelle	GO:0097159//organic cyclic compound binding	-	-	protein_coding
Epidermal_cell	Solyc05g052980.4	Solyc05g052980.4	0.900296	1.44876	0.409	0.588	0.686287	3.47467e-16	1.39251e-11	up	Solyc05g052980.4	-	-	-	-	-	protein_coding
Epidermal_cell	Solyc12g042730.1	VQ11	0.219733	0.353639	0.129	0.185	0.686279	0.000777032	1	up	VQ11	PREDICTED: VQ motif-containing protein 11-like [Solanum lycopersicum]	GO:0005623//cell	-	GO:0044765//single-organism transport	-	protein_coding
Epidermal_cell	Solyc12g095860.2	CDC2A	0.511327	0.822504	0.349	0.502	0.68567	2.04892e-13	8.21123e-09	up	CDC2A	cyclin-dependent protein kinase p34cdc2 [Solanum lycopersicum]	GO:0016020//membrane;GO:0043231//intracellular membrane-bounded organelle;GO:0055028//cortical microtubule	GO:0004674//protein serine/threonine kinase activity;GO:0032550//purine ribonucleoside binding	GO:0000079//regulation of cyclin-dependent protein serine/threonine kinase activity;GO:0003006//developmental process involved in reproduction;GO:0007126//meiotic nuclear division;GO:0009267//cellular response to starvation;GO:0009409//response to cold;GO:0010374//stomatal complex development;GO:0010646//regulation of cell communication;GO:0042127//regulation of cell proliferation;GO:0044786//cel…	-	protein_coding
Epidermal_cell	Solyc03g119590.1	Solyc03g119590.1	0.4184	0.673022	0.218	0.269	0.68564	0.000405332	1	up	Solyc03g119590.1	PREDICTED: protein NIM1-INTERACTING 2 [Solanum tuberosum]	-	-	-	-	protein_coding
Epidermal_cell	Solyc05g054540.4	UBC13	0.305454	0.491196	0.24	0.316	0.685165	4.69639e-07	0.0188212	up	UBC13	PREDICTED: ubiquitin-conjugating enzyme E2 7-like [Solanum lycopersicum]	GO:0043231//intracellular membrane-bounded organelle	GO:0016879//ligase activity, forming carbon-nitrogen bonds;GO:0019787//ubiquitin-like protein transferase activity;GO:0032550//purine ribonucleoside binding	GO:0019941//modification-dependent protein catabolic process;GO:0032446//protein modification by small protein conjugation	-	protein_coding
Epidermal_cell	Solyc03g110860.3	NFYC1	0.605258	0.973214	0.361	0.486	0.685115	1.05471e-12	4.22688e-08	up	NFYC1	PREDICTED: nuclear transcription factor Y subunit C-1-like isoform X1 [Solanum lycopersicum]	GO:0090575//RNA polymerase II transcription factor complex	GO:0001071//nucleic acid binding transcription factor activity;GO:0003677//DNA binding;GO:0046983//protein dimerization activity	GO:0006355//regulation of transcription, DNA-templated;GO:0009755//hormone-mediated signaling pathway	-	protein_coding
Epidermal_cell	Solyc06g073150.3	CSN5A	0.131154	0.210788	0.131	0.17	0.684119	0.00319937	1	up	CSN5A	PREDICTED: COP9 signalosome complex subunit 5b [Solanum lycopersicum]	GO:0043231//intracellular membrane-bounded organelle;GO:0043234//protein complex;GO:0044444//cytoplasmic part	GO:0043169//cation binding;GO:0070011//peptidase activity, acting on L-amino acid peptides	GO:0000338//protein deneddylation;GO:0003006//developmental process involved in reproduction;GO:0006355//regulation of transcription, DNA-templated;GO:0006511//ubiquitin-dependent protein catabolic process;GO:0006952//defense response;GO:0006970//response to osmotic stress;GO:0007602//phototransduction;GO:0009725//response to hormone;GO:0009896//positive regulation of catabolic process;GO:0010099…	-	protein_coding
Epidermal_cell	Solyc06g071140.3	ELF5	0.157441	0.253006	0.136	0.188	0.684012	0.0019512	1	up	ELF5	PREDICTED: basic proline-rich protein [Solanum lycopersicum]	-	-	-	-	protein_coding
Epidermal_cell	Solyc07g039510.4	Solyc07g039510.4	0.0805861	0.129409	0.089	0.107	0.682657	0.0161413	1	up	Solyc07g039510.4	PREDICTED: uncharacterized protein LOC101267625 isoform X1 [Solanum lycopersicum]	GO:0044444//cytoplasmic part	GO:0003824//catalytic activity	-	-	protein_coding
Epidermal_cell	Solyc07g066650.4	DCUN1D1	0.62589	1.00447	0.407	0.558	0.68236	2.26805e-13	9.08943e-09	up	DCUN1D1	PREDICTED: DCN1-like protein 1 isoform X1 [Solanum lycopersicum]	GO:0043231//intracellular membrane-bounded organelle	-	-	-	protein_coding
Epidermal_cell	Solyc05g047450.3	MBD2	0.139566	0.223992	0.135	0.183	0.682115	0.000874052	1	up	MBD2	PREDICTED: methyl-CpG-binding domain-containing protein 2-like [Solanum lycopersicum]	GO:0043231//intracellular membrane-bounded organelle	GO:0003676//nucleic acid binding;GO:0005515//protein binding;GO:0016787//hydrolase activity;GO:0046872//metal ion binding	GO:0010467//gene expression;GO:0034645//cellular macromolecule biosynthetic process	-	protein_coding
Epidermal_cell	Solyc01g079880.3	TSJT1	0.836226	1.34134	0.373	0.53	0.681644	1.69892e-12	6.8086e-08	up	TSJT1	PREDICTED: stem-specific protein TSJT1 [Solanum lycopersicum]	GO:0016020//membrane;GO:0044424//intracellular part	-	GO:0009725//response to hormone;GO:0010038//response to metal ion	-	protein_coding
Epidermal_cell	Solyc11g008450.2	WCRKC2	0.14449	0.231772	0.162	0.2	0.681359	2.02417e-05	0.811205	up	WCRKC2	PREDICTED: thioredoxin-like 3-2, chloroplastic [Solanum lycopersicum]	GO:0009532//plastid stroma;GO:0031976//plastid thylakoid	GO:0015036//disulfide oxidoreductase activity	GO:0019725//cellular homeostasis;GO:0044710//single-organism metabolic process	-	protein_coding
Epidermal_cell	Solyc02g092910.3	MRG1	0.306869	0.491905	0.239	0.308	0.68058	0.000204099	1	up	MRG1	nuA4 complex subunit EAF3 homolog isoform 1 [Solanum lycopersicum]	-	-	-	-	protein_coding
Epidermal_cell	Solyc06g051720.3	CPRD49	0.110534	0.177135	0.067	0.123	0.679871	0.000204071	1	up	CPRD49	PREDICTED: GDSL esterase/lipase CPRD49 isoform X1 [Solanum lycopersicum]	GO:0005576//extracellular region	GO:0016788//hydrolase activity, acting on ester bonds	GO:0003006//developmental process involved in reproduction;GO:0006629//lipid metabolic process;GO:0018205//peptidyl-lysine modification;GO:0042743//hydrogen peroxide metabolic process	-	protein_coding
Epidermal_cell	Solyc03g026280.3	DREB1A	1.22276	1.95841	0.362	0.517	0.67949	1.36444e-10	5.46815e-06	up	DREB1A	CBF1 protein [Solanum lycopersicum]	GO:0043231//intracellular membrane-bounded organelle	GO:0001071//nucleic acid binding transcription factor activity	GO:0001101//response to acid chemical;GO:0006073//cellular glucan metabolic process;GO:0006972//hyperosmotic response;GO:0009409//response to cold;GO:0010468//regulation of gene expression;GO:0034645//cellular macromolecule biosynthetic process;GO:0048511//rhythmic process	AP2-EREBP	protein_coding
Epidermal_cell	Solyc06g008120.1	TOM9-2	1.04968	1.67999	0.502	0.688	0.678458	1.42414e-20	5.70737e-16	up	TOM9-2	PREDICTED: mitochondrial import receptor subunit TOM9-2-like [Solanum lycopersicum]	GO:0005739//mitochondrion;GO:0031090//organelle membrane;GO:0031224//intrinsic component of membrane;GO:0043234//protein complex;GO:0044446//intracellular organelle part	GO:0008320//protein transmembrane transporter activity;GO:0016740//transferase activity	GO:0006605//protein targeting	-	protein_coding
Epidermal_cell	Solyc06g065580.3	UKL2	0.096851	0.155049	0.095	0.128	0.678324	0.0278612	1	up	UKL2	uridine kinase-like protein 1 [Solanum lycopersicum]	GO:0009536//plastid	GO:0016763//transferase activity, transferring pentosyl groups;GO:0019206//nucleoside kinase activity;GO:0032550//purine ribonucleoside binding	GO:0000097//sulfur amino acid biosynthetic process;GO:0005982//starch metabolic process;GO:0006006//glucose metabolic process;GO:0006222//UMP biosynthetic process;GO:0006241//CTP biosynthetic process;GO:0006996//organelle organization;GO:0008380//RNA splicing;GO:0009791//post-embryonic development;GO:0019856//pyrimidine nucleobase biosynthetic process;GO:0030001//metal ion transport;GO:0030244//c…	-	protein_coding
Epidermal_cell	Solyc11g044900.2	HESO1	0.0770026	0.123269	0.089	0.102	0.678133	0.00665926	1	up	HESO1	PREDICTED: protein HESO1 isoform X2 [Solanum lycopersicum]	-	-	-	-	protein_coding
Epidermal_cell	Solyc08g036640.3	TIFY5A	3.2306	5.16777	0.646	0.811	0.677723	8.9845e-24	3.60063e-19	up	TIFY5A	PREDICTED: protein TIFY 5A-like [Solanum lycopersicum]	-	GO:0005488//binding	GO:0001101//response to acid chemical;GO:0006950//response to stress;GO:0009628//response to abiotic stimulus;GO:0009694//jasmonic acid metabolic process;GO:0009755//hormone-mediated signaling pathway;GO:0010243//response to organonitrogen compound;GO:0035556//intracellular signal transduction;GO:0044249//cellular biosynthetic process;GO:1901576//organic substance biosynthetic process	Tify	protein_coding
Epidermal_cell	Solyc01g108240.3	ERF109	4.69671	7.51208	0.693	0.818	0.677553	3.85626e-22	1.54544e-17	up	ERF109	PREDICTED: ethylene-responsive transcription factor ERF109 [Solanum lycopersicum]	-	-	GO:0007165//signal transduction;GO:0009620//response to fungus;GO:0010243//response to organonitrogen compound;GO:0044237//cellular metabolic process;GO:0048731//system development;GO:0071704//organic substance metabolic process	AP2-EREBP	protein_coding
Epidermal_cell	Solyc07g006640.3	ARF1	0.317059	0.50712	0.255	0.347	0.677407	4.33714e-08	0.00173815	up	ARF1	PREDICTED: ADP-ribosylation factor 1 [Solanum lycopersicum]	GO:0005794//Golgi apparatus;GO:0016020//membrane	GO:0032550//purine ribonucleoside binding;GO:0060229//lipase activator activity	GO:0006498//N-terminal protein lipidation;GO:0009893//positive regulation of metabolic process;GO:0010038//response to metal ion;GO:0015031//protein transport;GO:0016192//vesicle-mediated transport;GO:0030243//cellulose metabolic process;GO:0035556//intracellular signal transduction	-	protein_coding
Epidermal_cell	Solyc05g011930.4	Solyc05g011930.4	0.149257	0.238711	0.11	0.154	0.677106	0.00744245	1	up	Solyc05g011930.4	PREDICTED: dentin sialophosphoprotein [Malus domestica]	GO:0031090//organelle membrane	-	-	-	protein_coding
Epidermal_cell	Solyc06g049080.3	SODA	0.607024	0.970641	0.403	0.543	0.677095	1.19763e-11	4.79961e-07	up	SODA	Mn-superoxide dismutase [Solanum lycopersicum]	GO:0044429//mitochondrial part	GO:0004672//protein kinase activity;GO:0016209//antioxidant activity;GO:0032550//purine ribonucleoside binding;GO:0046914//transition metal ion binding	GO:0003006//developmental process involved in reproduction;GO:0006006//glucose metabolic process;GO:0006090//pyruvate metabolic process;GO:0006464//cellular protein modification process;GO:0006801//superoxide metabolic process;GO:0006970//response to osmotic stress;GO:0006996//organelle organization;GO:0009617//response to bacterium;GO:0009685//gibberellin metabolic process;GO:0010038//response t…	-	protein_coding
Epidermal_cell	Solyc08g013860.3	NAD-ME1	0.129565	0.207078	0.112	0.135	0.676079	0.0448099	1	up	NAD-ME1	PREDICTED: NAD-dependent malic enzyme 62 kDa isoform, mitochondrial [Solanum lycopersicum]	GO:0009536//plastid;GO:0044429//mitochondrial part	GO:0000166//nucleotide binding;GO:0004470//malic enzyme activity;GO:0016651//oxidoreductase activity, acting on NAD(P)H;GO:0016831//carboxy-lyase activity;GO:0032550//purine ribonucleoside binding;GO:0046914//transition metal ion binding;GO:0046983//protein dimerization activity	GO:0006090//pyruvate metabolic process;GO:0006970//response to osmotic stress;GO:0006996//organelle organization;GO:0010038//response to metal ion;GO:0042044//fluid transport;GO:0043648//dicarboxylic acid metabolic process	-	protein_coding
Epidermal_cell	Solyc08g075360.3	ABCE2	0.170369	0.272235	0.116	0.194	0.675879	1.90254e-05	0.762461	up	ABCE2	PREDICTED: ABC transporter E family member 2 [Solanum lycopersicum]	-	GO:0016791//phosphatase activity;GO:0019829//cation-transporting ATPase activity;GO:0032550//purine ribonucleoside binding;GO:0043169//cation binding;GO:0051536//iron-sulfur cluster binding	GO:0006796//phosphate-containing compound metabolic process;GO:0006826//iron ion transport;GO:0010467//gene expression	-	protein_coding
Epidermal_cell	Solyc01g099100.4	LACS6	0.115292	0.184235	0.079	0.149	0.675791	2.14758e-05	0.860663	up	LACS6	PREDICTED: long chain acyl-CoA synthetase 6, peroxisomal [Solanum lycopersicum]	GO:0005778//peroxisomal membrane;GO:0009536//plastid	GO:0015645//fatty acid ligase activity;GO:0032550//purine ribonucleoside binding	GO:0000302//response to reactive oxygen species;GO:0006996//organelle organization;GO:0007049//cell cycle;GO:0009062//fatty acid catabolic process;GO:0009608//response to symbiont;GO:0009625//response to insect;GO:0010467//gene expression;GO:0044707//single-multicellular organism process	-	protein_coding
Epidermal_cell	Solyc04g016510.3	LIS	0.0723363	0.115541	0.082	0.107	0.674867	0.0348345	1	up	LIS	PREDICTED: U4/U6 small nuclear ribonucleoprotein PRP4-like protein [Solanum lycopersicum]	GO:0032991//macromolecular complex;GO:0044423//virion part;GO:0044424//intracellular part	GO:0016740//transferase activity	GO:0006396//RNA processing;GO:0016570//histone modification	-	protein_coding
Epidermal_cell	Solyc03g083530.3	RPS13	4.23267	6.75725	0.733	0.921	0.674854	1.06876e-41	4.28316e-37	up	RPS13	40S ribosomal protein S13-like [Solanum tuberosum]	-	-	-	-	protein_coding
Epidermal_cell	Solyc01g102960.3	HSP22.7	0.22794	0.363916	0.133	0.104	0.674714	0.000160347	1	up	HSP22.7	PREDICTED: 22.7 kDa class IV heat shock protein-like [Solanum lycopersicum]	GO:0043231//intracellular membrane-bounded organelle;GO:0044444//cytoplasmic part	-	GO:0000302//response to reactive oxygen species;GO:0009642//response to light intensity;GO:0044267//cellular protein metabolic process	-	protein_coding
Epidermal_cell	Solyc01g099910.4	ephA	0.101273	0.161702	0.066	0.122	0.674556	0.000193564	1	up	ephA	PREDICTED: bifunctional epoxide hydrolase 2 [Solanum lycopersicum]	GO:0005737//cytoplasm	GO:0004713//protein tyrosine kinase activity	GO:0006468//protein phosphorylation	-	protein_coding
Epidermal_cell	Solyc01g097390.4	PR	0.463338	0.739366	0.21	0.334	0.674106	2.9154e-09	0.000116838	up	PR	PREDICTED: perakine reductase-like [Solanum lycopersicum]	-	GO:0004033//aldo-keto reductase (NADP) activity	GO:0044710//single-organism metabolic process;GO:1901564//organonitrogen compound metabolic process	-	protein_coding
Epidermal_cell	Solyc03g124110.2	DREB1A	0.227534	0.363107	0.129	0.197	0.674074	0.000124997	1	up	DREB1A	PREDICTED: dehydration-responsive element-binding protein 1A [Solanum lycopersicum]	GO:0043231//intracellular membrane-bounded organelle	GO:0001071//nucleic acid binding transcription factor activity	GO:0010468//regulation of gene expression;GO:0034645//cellular macromolecule biosynthetic process	AP2-EREBP	protein_coding
Epidermal_cell	Solyc07g048120.3	Ufd1-like	0.131851	0.210428	0.094	0.134	0.674007	0.0117654	1	up	Ufd1-like	TRAF-like protein [Cynara cardunculus var. scolymus] [Cynara cardunculus]	GO:0044444//cytoplasmic part	GO:0016891//endoribonuclease activity, producing 5'-phosphomonoesters	GO:0010467//gene expression;GO:0019941//modification-dependent protein catabolic process;GO:0090501//RNA phosphodiester bond hydrolysis	-	protein_coding
Epidermal_cell	Solyc10g076860.2	FIP2	0.0917017	0.146367	0.061	0.13	0.673979	3.25549e-06	0.130467	up	FIP2	PREDICTED: FH protein interacting protein FIP2 isoform X1 [Solanum lycopersicum]	GO:0034705//potassium channel complex;GO:0043231//intracellular membrane-bounded organelle	GO:0005488//binding	GO:0030001//metal ion transport;GO:0032446//protein modification by small protein conjugation;GO:0051259//protein oligomerization	-	protein_coding
Epidermal_cell	Solyc11g012510.3	SCL13	0.414155	0.660675	0.204	0.341	0.673641	3.24308e-10	1.2997e-05	up	SCL13	GRAS1 protein [Solanum lycopersicum]	GO:0043231//intracellular membrane-bounded organelle;GO:0044444//cytoplasmic part	GO:0001071//nucleic acid binding transcription factor activity	GO:0010468//regulation of gene expression;GO:0034645//cellular macromolecule biosynthetic process	GRAS	protein_coding
Epidermal_cell	Solyc09g007180.3	ADK	0.207541	0.331071	0.178	0.23	0.673482	0.00041165	1	up	ADK	PREDICTED: adenylate kinase [Solanum lycopersicum]	GO:0009532//plastid stroma	GO:0016776//phosphotransferase activity, phosphate group as acceptor;GO:0019205//nucleobase-containing compound kinase activity;GO:0032550//purine ribonucleoside binding	GO:0006520//cellular amino acid metabolic process;GO:0009117//nucleotide metabolic process;GO:0032774//RNA biosynthetic process;GO:0044767//single-organism developmental process	-	protein_coding
Epidermal_cell	Solyc10g083360.2	IQM3	0.60124	0.958861	0.303	0.459	0.673293	5.17568e-12	2.07421e-07	up	IQM3	PREDICTED: IQ domain-containing protein IQM3 [Solanum lycopersicum]	GO:0009536//plastid	-	-	-	protein_coding
Epidermal_cell	Solyc03g123900.3	MNS1	0.241064	0.384412	0.171	0.269	0.673011	1.45656e-06	0.0583731	up	MNS1	PREDICTED: mannosyl-oligosaccharide 1,2-alpha-mannosidase MNS1-like isoform X1 [Solanum lycopersicum]	GO:0031224//intrinsic component of membrane;GO:0031984//organelle subcompartment;GO:0043231//intracellular membrane-bounded organelle	GO:0015924//mannosyl-oligosaccharide mannosidase activity;GO:0046872//metal ion binding	GO:0006511//ubiquitin-dependent protein catabolic process;GO:0009311//oligosaccharide metabolic process;GO:0009725//response to hormone;GO:0035966//response to topologically incorrect protein;GO:0043623//cellular protein complex assembly;GO:0048588//developmental cell growth	-	protein_coding
Epidermal_cell	Solyc08g008110.2	ACS2	0.251441	0.400909	0.157	0.245	0.672842	5.37933e-06	0.215582	up	ACS2	PREDICTED: 1-aminocyclopropane-1-carboxylate synthase-like [Solanum pennellii]	-	GO:0005515//protein binding;GO:0016846//carbon-sulfur lyase activity;GO:0043168//anion binding	GO:0001101//response to acid chemical;GO:0006950//response to stress;GO:0009605//response to external stimulus;GO:0009692//ethylene metabolic process;GO:0009725//response to hormone;GO:0010039//response to iron ion;GO:0010243//response to organonitrogen compound;GO:0018871//1-aminocyclopropane-1-carboxylate metabolic process;GO:0048731//system development	-	protein_coding
Epidermal_cell	Solyc06g074140.1	PUB24	0.778225	1.23978	0.316	0.444	0.671753	3.20007e-09	0.000128246	up	PUB24	PREDICTED: E3 ubiquitin-protein ligase PUB24-like [Solanum lycopersicum]	-	-	-	-	protein_coding
Epidermal_cell	Solyc04g077850.3	PUB4	0.22044	0.351192	0.171	0.275	0.671631	1.03858e-07	0.00416223	up	PUB4	PREDICTED: U-box domain-containing protein 4-like [Solanum lycopersicum]	-	-	-	-	protein_coding
Epidermal_cell	Solyc01g091190.3	EPSPS-1	0.246746	0.393014	0.184	0.276	0.671337	3.0778e-07	0.0123346	up	EPSPS-1	3-phosphoshikimate 1-carboxyvinyltransferase, chloroplastic [Solanum lycopersicum]	GO:0009536//plastid	GO:0016765//transferase activity, transferring alkyl or aryl (other than methyl) groups	GO:0006575//cellular modified amino acid metabolic process;GO:0006950//response to stress;GO:0008652//cellular amino acid biosynthetic process;GO:0043650//dicarboxylic acid biosynthetic process	-	protein_coding
Epidermal_cell	Solyc01g058280.4	emc6	0.264269	0.420511	0.219	0.311	0.669935	5.48977e-07	0.0220008	up	emc6	PREDICTED: ER membrane protein complex subunit 6 [Solanum lycopersicum]	GO:0030529//intracellular ribonucleoprotein complex;GO:0031224//intrinsic component of membrane;GO:0043231//intracellular membrane-bounded organelle;GO:0043234//protein complex	-	GO:0010467//gene expression;GO:0016192//vesicle-mediated transport;GO:0030243//cellulose metabolic process	-	protein_coding
Epidermal_cell	Solyc12g009580.2	YAB5	0.416015	0.661817	0.239	0.317	0.669668	9.84222e-07	0.0394437	up	YAB5	PREDICTED: axial regulator YABBY 5-like isoform X1 [Solanum lycopersicum]	GO:0043231//intracellular membrane-bounded organelle	GO:0001071//nucleic acid binding transcription factor activity	GO:0006325//chromatin organization;GO:0006355//regulation of transcription, DNA-templated;GO:0009887//organ morphogenesis;GO:0010608//posttranscriptional regulation of gene expression;GO:0048869//cellular developmental process	C2C2-YABBY	protein_coding
Epidermal_cell	Solyc02g094130.3	Solyc02g094130.3	1.38997	2.21105	0.535	0.737	0.669633	1.4223e-24	5.7e-20	up	Solyc02g094130.3	PREDICTED: B2 protein isoform X1 [Solanum lycopersicum]	-	-	-	-	protein_coding
Epidermal_cell	Solyc11g072050.1	At5g21040	0.108705	0.172955	0.108	0.155	0.669482	0.00117888	1	up	At5g21040	PREDICTED: F-box/WD-40 repeat-containing protein At5g21040 [Solanum lycopersicum]	GO:0031461//cullin-RING ubiquitin ligase complex	-	GO:0009267//cellular response to starvation	-	protein_coding
Epidermal_cell	Solyc02g032120.3	SUF4	0.085714	0.136354	0.082	0.106	0.669135	0.0443941	1	up	SUF4	PREDICTED: protein SUPPRESSOR OF FRI 4-like [Solanum lycopersicum]	GO:0043231//intracellular membrane-bounded organelle	GO:0001071//nucleic acid binding transcription factor activity;GO:0003676//nucleic acid binding;GO:0043169//cation binding;GO:0046983//protein dimerization activity	GO:0009909//regulation of flower development;GO:0010468//regulation of gene expression	-	protein_coding
Epidermal_cell	Solyc10g078490.2	SIP1-1	0.199168	0.316746	0.177	0.234	0.669074	2.58861e-05	1	up	SIP1-1	aquaporin SIP1-2-like [Solanum lycopersicum]	-	-	-	-	protein_coding
Epidermal_cell	Solyc01g008530.3	CCR1	0.193167	0.307194	0.169	0.242	0.669023	3.19838e-05	1	up	CCR1	phenylacetaldehyde reductase [Solanum lycopersicum]	GO:0005911//cell-cell junction;GO:0016020//membrane;GO:0043231//intracellular membrane-bounded organelle;GO:0044444//cytoplasmic part	GO:0016616//oxidoreductase activity, acting on the CH-OH group of donors, NAD or NADP as acceptor;GO:0048037//cofactor binding	GO:0003006//developmental process involved in reproduction;GO:0009072//aromatic amino acid family metabolic process	-	protein_coding
Epidermal_cell	Solyc02g085010.1	Solyc02g085010.1	2.53245	4.02662	0.606	0.757	0.669016	8.68496e-15	3.48058e-10	up	Solyc02g085010.1	PREDICTED: protein Shroom-like [Nicotiana sylvestris]	-	-	GO:0044763//single-organism cellular process;GO:0045087//innate immune response;GO:0050789//regulation of biological process;GO:0051707//response to other organism	-	protein_coding
Epidermal_cell	Solyc09g007150.3	GSTL3	0.375521	0.597084	0.236	0.353	0.668899	1.74376e-08	0.000698828	up	GSTL3	PREDICTED: glutathione S-transferase L3 [Solanum lycopersicum]	GO:0009536//plastid	GO:0016740//transferase activity	GO:0042221//response to chemical;GO:0044237//cellular metabolic process	-	protein_coding
Epidermal_cell	Solyc12g062870.2	ASK5	0.433241	0.688826	0.314	0.417	0.668845	5.49528e-09	0.000220229	up	ASK5	PREDICTED: shaggy-related protein kinase epsilon isoform X1 [Solanum lycopersicum]	GO:0043231//intracellular membrane-bounded organelle;GO:0044444//cytoplasmic part	GO:0004672//protein kinase activity;GO:0032550//purine ribonucleoside binding	GO:0006305//DNA alkylation;GO:0006468//protein phosphorylation;GO:0006972//hyperosmotic response;GO:0048507//meristem development;GO:0048584//positive regulation of response to stimulus	-	protein_coding
Epidermal_cell	Solyc12g098850.2	DGAT3	0.13801	0.219342	0.1	0.161	0.668024	0.000587635	1	up	DGAT3	PREDICTED: NKAP family protein CG6066 [Solanum lycopersicum]	-	-	-	-	protein_coding
Epidermal_cell	Solyc01g049650.3	At4g26390	0.0906061	0.143937	0.085	0.121	0.667164	0.00346242	1	up	At4g26390	PREDICTED: pyruvate kinase, cytosolic isozyme [Solanum lycopersicum]	GO:0044444//cytoplasmic part	GO:0016301//kinase activity;GO:0031420//alkali metal ion binding;GO:0032550//purine ribonucleoside binding	GO:0006006//glucose metabolic process;GO:0006090//pyruvate metabolic process;GO:0006796//phosphate-containing compound metabolic process;GO:0006996//organelle organization;GO:0046942//carboxylic acid transport;GO:0051603//proteolysis involved in cellular protein catabolic process	-	protein_coding
Epidermal_cell	Solyc11g006460.3	DNAJ1	5.80657	9.21653	0.8	0.952	0.666527	1.51762e-44	6.082e-40	up	DNAJ1	DnaJ-like protein [Solanum lycopersicum]	-	-	-	-	protein_coding
Epidermal_cell	Solyc07g065500.2	NFYB3	0.781912	1.24086	0.367	0.503	0.666198	5.64468e-12	2.26216e-07	up	NFYB3	PREDICTED: nuclear transcription factor Y subunit B-3-like [Solanum lycopersicum]	GO:0043231//intracellular membrane-bounded organelle	GO:0001071//nucleic acid binding transcription factor activity;GO:0003677//DNA binding;GO:0046983//protein dimerization activity	GO:0010468//regulation of gene expression;GO:0034645//cellular macromolecule biosynthetic process	-	protein_coding
Epidermal_cell	Solyc05g042030.3	EBS	0.353447	0.560871	0.265	0.384	0.666024	2.60911e-09	0.000104563	up	EBS	PREDICTED: chromatin remodeling protein EBS [Solanum lycopersicum]	GO:0043231//intracellular membrane-bounded organelle	GO:0003676//nucleic acid binding;GO:0046914//transition metal ion binding	GO:0006325//chromatin organization;GO:0009909//regulation of flower development;GO:0010468//regulation of gene expression	Alfin-like	protein_coding
Epidermal_cell	Solyc09g090730.2	AMT1-1	0.480109	0.76164	0.267	0.368	0.665636	8.02978e-08	0.00321802	up	AMT1-1	ammonium transporter 1 member 1 [Solanum lycopersicum]	GO:0005911//cell-cell junction;GO:0031224//intrinsic component of membrane;GO:0043231//intracellular membrane-bounded organelle	GO:0015077//monovalent inorganic cation transmembrane transporter activity;GO:0015291//secondary active transmembrane transporter activity	GO:0001763//morphogenesis of a branching structure;GO:0006605//protein targeting;GO:0006865//amino acid transport;GO:0006952//defense response;GO:0009628//response to abiotic stimulus;GO:0009791//post-embryonic development;GO:0009863//salicylic acid mediated signaling pathway;GO:0015695//organic cation transport;GO:0015696//ammonium transport;GO:0015748//organophosphate ester transport;GO:0016482…	-	protein_coding
Epidermal_cell	Solyc01g008070.3	Solyc01g008070.3	0.12826	0.203455	0.127	0.162	0.665227	0.00714493	1	up	Solyc01g008070.3	PREDICTED: uncharacterized protein LOC101248126 [Solanum lycopersicum]	GO:0009536//plastid	-	-	-	protein_coding
Epidermal_cell	Solyc08g041980.3	At4g32130	0.144994	0.229922	0.127	0.179	0.664785	0.000499446	1	up	At4g32130	PREDICTED: ER membrane protein complex subunit 7 homolog [Solanum lycopersicum]	-	-	-	-	protein_coding
Epidermal_cell	Solyc12g005780.3	MJ1365	0.176335	0.279541	0.166	0.22	0.66444	0.000283228	1	up	MJ1365	PREDICTED: traB domain-containing protein [Solanum lycopersicum]	-	-	-	-	protein_coding
Epidermal_cell	Solyc08g079600.3	Solyc08g079600.3	0.170721	0.270594	0.106	0.152	0.664178	0.00113252	1	up	Solyc08g079600.3	PREDICTED: uncharacterized protein At4g22758-like [Solanum lycopersicum]	GO:0043231//intracellular membrane-bounded organelle	-	GO:0044248//cellular catabolic process	-	protein_coding
Epidermal_cell	Solyc06g068030.3	TRAPPC2	0.133818	0.212038	0.111	0.179	0.663652	0.00012683	1	up	TRAPPC2	PREDICTED: trafficking protein particle complex subunit 2 [Solanum lycopersicum]	GO:0044464//cell part	-	GO:0016482//cytoplasmic transport	-	protein_coding
Epidermal_cell	Solyc09g005390.3	ACOT13	0.338273	0.535814	0.241	0.361	0.663385	4.48082e-09	0.000179574	up	ACOT13	PREDICTED: acyl-coenzyme A thioesterase 13 [Solanum lycopersicum]	GO:0042579//microbody	GO:0016289//CoA hydrolase activity	-	-	protein_coding
Epidermal_cell	Solyc12g006450.2	GABA-TP3	0.156565	0.247987	0.136	0.2	0.663167	0.00022206	1	up	GABA-TP3	gamma aminobutyrate transaminase 3, chloroplastic [Solanum lycopersicum]	GO:0009536//plastid;GO:0031090//organelle membrane	GO:0003867//4-aminobutyrate transaminase activity;GO:0043168//anion binding;GO:0046914//transition metal ion binding	GO:0000904//cell morphogenesis involved in differentiation;GO:0005984//disaccharide metabolic process;GO:0006105//succinate metabolic process;GO:0006511//ubiquitin-dependent protein catabolic process;GO:0006970//response to osmotic stress;GO:0006996//organelle organization;GO:0009062//fatty acid catabolic process;GO:0009063//cellular amino acid catabolic process;GO:0009064//glutamine family amino…	-	protein_coding
Epidermal_cell	Solyc12g096470.2	TAF10	0.195037	0.308831	0.214	0.248	0.662796	7.55779e-06	0.302886	up	TAF10	PREDICTED: transcription initiation factor TFIID subunit 10 [Solanum lycopersicum]	GO:0043231//intracellular membrane-bounded organelle	GO:0008135//translation factor activity, RNA binding	GO:0006351//transcription, DNA-templated;GO:0006412//translation;GO:0008380//RNA splicing	-	protein_coding
Epidermal_cell	Solyc10g005310.3	MAPDA	0.098702	0.156309	0.068	0.123	0.662707	0.000330936	1	up	MAPDA	PREDICTED: adenosine deaminase-like protein [Solanum lycopersicum]	-	GO:0003824//catalytic activity	-	-	protein_coding
Epidermal_cell	Solyc12g089140.2	At1g01500	0.0740481	0.11724	0.041	0.101	0.662214	2.82363e-06	0.11316	up	At1g01500	PREDICTED: uncharacterized protein At1g01500 [Solanum lycopersicum]	GO:0043231//intracellular membrane-bounded organelle	-	-	-	protein_coding
Epidermal_cell	Solyc11g069180.2	IVD	0.0978636	0.154851	0.064	0.132	0.661494	8.97016e-06	0.359488	up	IVD	PREDICTED: isovaleryl-CoA dehydrogenase, mitochondrial [Solanum lycopersicum]	GO:0044429//mitochondrial part	GO:0000166//nucleotide binding;GO:0003995//acyl-CoA dehydrogenase activity;GO:0032550//purine ribonucleoside binding	GO:0006551//leucine metabolic process;GO:0009063//cellular amino acid catabolic process;GO:0009746//response to hexose;GO:0034285//response to disaccharide;GO:0036115//fatty-acyl-CoA catabolic process	-	protein_coding
Epidermal_cell	Solyc01g099720.2	Solyc01g099720.2	0.0673348	0.106544	0.085	0.106	0.661232	0.0196028	1	up	Solyc01g099720.2	-	-	-	-	-	protein_coding
Epidermal_cell	Solyc11g065750.2	Solyc11g065750.2	0.199959	0.316128	0.141	0.191	0.660541	0.00126359	1	up	Solyc11g065750.2	PREDICTED: armadillo repeat-containing protein 8 [Solanum lycopersicum]	GO:0031978//plastid thylakoid lumen	-	-	-	protein_coding
Epidermal_cell	Solyc06g005500.4	PBL9	1.06981	1.69051	0.494	0.66	0.66006	5.68796e-15	2.27951e-10	up	PBL9	protein kinase 1b [Solanum lycopersicum]	GO:0009536//plastid;GO:0016020//membrane	GO:0004713//protein tyrosine kinase activity;GO:0032550//purine ribonucleoside binding	GO:0006468//protein phosphorylation;GO:0006952//defense response;GO:0009620//response to fungus;GO:0009625//response to insect	-	protein_coding
Epidermal_cell	Solyc01g105630.4	CML8	0.265424	0.419389	0.138	0.19	0.65979	0.00303767	1	up	CML8	PREDICTED: calmodulin [Solanum lycopersicum]	GO:0031090//organelle membrane;GO:0043231//intracellular membrane-bounded organelle;GO:0044444//cytoplasmic part	GO:0016628//oxidoreductase activity, acting on the CH-CH group of donors, NAD or NADP as acceptor;GO:0046872//metal ion binding;GO:0060089//molecular transducer activity	GO:0006928//movement of cell or subcellular component;GO:0009605//response to external stimulus;GO:0016192//vesicle-mediated transport;GO:0019932//second-messenger-mediated signaling;GO:0044710//single-organism metabolic process;GO:0051640//organelle localization	-	protein_coding
Epidermal_cell	Solyc03g095190.4	At5g47030	0.138317	0.218375	0.145	0.181	0.658442	0.00832908	1	up	At5g47030	PREDICTED: ATP synthase subunit delta', mitochondrial-like [Solanum lycopersicum]	-	-	-	-	protein_coding
Epidermal_cell	Solyc09g091250.4	GATA1	0.447841	0.706896	0.287	0.441	0.658391	1.77111e-13	7.0979e-09	up	GATA1	PREDICTED: GATA transcription factor 1 [Solanum lycopersicum]	-	GO:0003677//DNA binding	GO:0010467//gene expression	C2C2-GATA	protein_coding
Epidermal_cell	Solyc08g008280.3	WRKY53	1.7175	2.71067	0.561	0.718	0.658312	8.18476e-16	3.28012e-11	up	WRKY53	PREDICTED: probable WRKY transcription factor 53 [Solanum lycopersicum]	-	-	GO:0001101//response to acid chemical	WRKY	protein_coding
[truncated: 20,579 more rows]

## Sheet: GO_rich factor
Table S9.Rich factors of GO pathways in each cell type: comparison between RG-ToB and JP-ToB.
Type	Term	Epidermal_cell	Guard_cell	Meristem_cell	Mesophyll_cell	Phloem	Trichome_cell	Xylem
Biological Process	GO:0000003 reproduction	0.133196	0.115643	0.16159	0.128549	0.151781	0.0521425	0.119257
[truncated: 1,218 more rows]
