# Supplementary material for: Dissecting the Cell‐Type‐Specific Response to an Emerging Tobamovirus in Tomato Reveals Cultivar‐Dependent Involvement of Brassinosteroid Signalling
Source: Plant Biotechnol J. 2026 Jan 21;24(5):3106–24. doi: 10.1111/pbi.70559 (PMC13110166; doi:10.1111/pbi.70559)
Supplement: Supplementary file 12 — Table S10: List of genes annotated as ‘positive regulators of the BR signaling pathway’ and ‘negative regulators of the BR signaling pathway’ according to the TAIR database. [file PBI-24-3106-s009.xlsx]

## Sheet: postive BR regulator
Table S10. List of genes annotated as ‘positive regulators of the BR signaling pathway’ and ‘negative regulators of the BR signaling pathway’ according to the TAIR database.
Locus	Gene Symbol	Gene Full Name	Publication Title	Publication Year
AT4G12810	KIB1	KINK SUPPRESSED IN BZR1-1D 1	The F-box Protein KIB1 Mediates Brassinosteroid-Induced Inactivation and Degradation of GSK3-like Kinases in Arabidopsis	2017
AT1G03445	BSU1	BRI1 SUPPRESSOR 1	The CDG1 kinase mediates brassinosteroid signal transduction from BRI1 receptor kinase to BSU1 phosphatase and GSK3-like kinase BIN2	2011
AT1G67160	KIB3	KINK SUPPRESSED IN BZR1-1D 3	The F-box Protein KIB1 Mediates Brassinosteroid-Induced Inactivation and Degradation of GSK3-like Kinases in Arabidopsis	2017
AT1G50030	TOR	TARGET OF RAPAMYCIN	TOR Signaling Promotes Accumulation of BZR1 to Balance Growth with Carbon Availability in Arabidopsis	2016
AT1G76650	CML38	CALMODULIN-LIKE 38	CALMODULIN-LIKE-38 and PEP1 RECEPTOR 2 integrate nitrate and brassinosteroid signals to regulate root growth	2021
AT3G26940	CDG1	CONSTITUTIVE DIFFERENTIAL GROWTH 1	The CDG1 kinase mediates brassinosteroid signal transduction from BRI1 receptor kinase to BSU1 phosphatase and GSK3-like kinase BIN2	2011
AT5G02800	CDL1	CDG1-LIKE 1	The CDG1 kinase mediates brassinosteroid signal transduction from BRI1 receptor kinase to BSU1 phosphatase and GSK3-like kinase BIN2	2011
AT3G56400	WRKY70	WRKY DNA-BINDING PROTEIN 70	Arabidopsis WRKY46; WRKY54 and WRKY70 Transcription Factors Are Involved in Brassinosteroid-Regulated Plant Growth and Drought Response	2017
AT1G75080	BZR1	BRASSINAZOLE-RESISTANT 1	Nuclear-localized BZR1 mediates brassinosteroid-induced growth and feedback suppression of brassinosteroid biosynthesis.	2002
AT1G19350	BES1	BRI1-EMS-SUPPRESSOR 1	BES1 accumulates in the nucleus in response to brassinosteroids to regulate gene expression and promote stem elongation.	2002
AT4G33430	BAK1	BRI1-ASSOCIATED RECEPTOR KINASE	BRI1/BAK1; a receptor kinase pair mediating brassinosteroid signaling.	2002
AT4G30610	BRS1	BRI1 SUPPRESSOR 1	BRS1; a serine carboxypeptidase; regulates BRI1 signaling in Arabidopsis thaliana.	2001
AT5G08130	BIM1	BES1-INTERACTING MYC-LIKE1	A New Class of Transcription Factors Mediates Brassinosteroid-Regulated Gene Expression in Arabidopsis.	2005
AT2G13790	SERK4	SOMATIC EMBRYOGENESIS RECEPTOR-LIKE KINASE 4	Genetic evidence for an indispensable role of somatic embryogenesis receptor kinases in brassinosteroid signaling	2012
AT4G15400	BIA1	BRASSINOSTEROID INACTIVATOR1	Overexpression of a putative Arabidopsis BAHD acyltransferase causes dwarfism that can be rescued by brassinosteroid	2012
AT4G39400	BRI1	BRASSINOSTEROID INSENSITIVE 1	A putative leucine-rich repeat receptor kinase involved in brassinosteroid signal transduction.	1997
AT2G01950	BRL2	BRI1-LIKE 2	VH1/BRL2 receptor-like kinase interacts with vascular-specific adaptor proteins VIT and VIK to influence leaf venation.	2008
AT4G00710	BSK3	BRASSINOSTEROID-SIGNALING KINASE 3	BSKs mediate signal transduction from the receptor kinase BRI1 in Arabidopsis.	2008
AT1G71830	SERK1	SOMATIC EMBRYOGENESIS RECEPTOR-LIKE KINASE 1	The Arabidopsis SERK proteins serve brassinosteroid dependent and independent signaling pathways.	2008
AT5G54380	THE1	THESEUS1	Three related receptor-like kinases are required for optimal cell elongation in Arabidopsis thaliana.	2009
AT3G57180	BPG2	BRASSINAZOLE(BRZ) INSENSITIVE PALE GREEN 2	The chloroplast protein BPG2 functions in brassinosteroid-mediated posttranscriptional accumulation of chloroplast rRNA	2009
AT1G69960	PP2A	PROTEIN PHOSPHATASE 2A	PP2A activates brassinosteroid-responsive gene expression and plant growth by dephosphorylating BZR1	2011
AT1G58100.1	TCP8	TEOSINTE BRANCHED1/CYCLOIDEA/PROLIFERATING CELL FACTOR	Class I TCP transcription factor AtTCP8 modulates key brassinosteroid-responsive genes	2011
AT5G58220	TTL	TRANSTHYRETIN-LIKE PROTEIN	TTL Proteins Scaffold Brassinosteroid Signaling Components at the Plasma Membrane to Optimize Signal Transduction in Arabidopsis	2019
AT5G38970	BR6OX1	BRASSINOSTEROID-6-OXIDASES 1	Molecular mechanisms of brassinosteroid-mediated responses to changing environments in Arabidopsis	2020
AT4G31910	BAT1	BR-RELATED ACYLTRANSFERASE 1	BAT1, a putative acyltransferase, modulates brassinosteroid levels in Arabidopsis	2012
AT1G78700	BEH4	BES1/BZR1 HOMOLOG 4	Expression profiles of four BES1/BZR1 homologous genes encoding bHLH transcription factors in Arabidopsis	2020
AT3G46290	HERK1	HERCULES RECEPTOR KINASE 1	A family of receptor-like kinases are regulated by BES1 and involved in plant growth in Arabidopsis thaliana	2009
AT2G37640	EXPA3	EXPANSIN A3	A conserved brassinosteroid-mediated BES1-CERPEXPA3 signaling cascade controls plant cell elongation	2023
AT1G50430	DWF5	DWARF5	Mutations of the brassinosteroid biosynthesis gene HvDWARF5 enable balance between semi‐dwarfism and maintenance of grain size in barley	2025
AT3G19820	DIM	DIMINUTO/DWARF1	The Arabidopsis DIMINUTO/DWARF1 gene encodes a protein involved in steroid synthesis	1998
AT4G39350	CESA2	CELLULOSE SYNTHASE A2	Functional analysis of the cellulose synthase genes CesA1, CesA2, and CesA3 in Arabidopsis	2002
AT4G17460	HAT1	HOMEOBOX ARABIDOPSIS THALIANA 1	Transcription factor HAT1 is phosphorylated by BIN2 kinase and mediates brassinosteroid repressed gene expression in Arabidopsis	2014
AT3G28910	MYB30	MYELOBLASTOSIS FAMILY TRANSCRIPTION FACTOR-LIKE 2	Arabidopsis MYB30 is a direct target of BES1 and cooperates with BES1 to regulate brassinosteroid-induced gene expression	2009

## Sheet: negtive BR regulator
Table S10. List of genes annotated as ‘negative regulators of the BR signaling pathway’ and ‘negative regulators of the BR signaling pathway’ according to the TAIR database.
Locus	Gene Symbol	Gene Full Name	Publication Title	Publication Year
AT4G39070	BZS1	BZS1	BZS1; a B-box protein; promotes photomorphogenesis downstream of both brassinosteroid and light signaling pathways	2012
AT4G18710	BIN2	BRASSINOSTEROID-INSENSITIVE 2	The F-box Protein KIB1 Mediates Brassinosteroid-Induced Inactivation and Degradation of GSK3-like Kinases in Arabidopsis	2017
AT1G02100	SBI1	SUPPRESSOR OF BRI1	Methylation of a phosphatase specifies dephosphorylation and degradation of activated brassinosteroid receptors	2011
AT1G77220	LAZ1H1	LAZ1 HOMOLOG1	Vacuole Integrity Maintained by DUF300 Proteins Is Required for Brassinosteroid Signaling Regulation	2017
AT4G38360	LAZ1	LAZARUS 1	Vacuole Integrity Maintained by DUF300 Proteins Is Required for Brassinosteroid Signaling Regulation	2017
AT1G06390	GSK1	GSK3/SHAGGY-LIKE PROTEIN KINASE 1	Nucleocytoplasmic Shuttling of BZR1 Mediated by Phosphorylation Is Essential in Arabidopsis Brassinosteroid Signaling.	2007
AT5G42750	BKI1	BRI1 KINASE INHIBITOR1	BKI1 Regulates Plant Architecture through Coordinated Inhibition of the Brassinosteroid and ERECTA Signaling Pathways in Arabidopsis	2017
AT1G78300	14-3-3	14-3-3 PROTEIN	An Essential Role for 14-3-3 Proteins in Brassinosteroid Signal Transduction in Arabidopsis	2007
AT5G25810	TINY	ERF/AP2 TRANSCRIPTION FACTOR FAMILY	The AP2/ERF Transcription Factor TINY Modulates Brassinosteroid-Regulated Plant Growth and Drought Responses in Arabidopsis	2019
AT4G27410	RD26	RESPONSIVE TO DESICCATION 26	RD26 mediates crosstalk between drought and brassinosteroid signalling pathways	2016
AT1G27190	BIR3	LEUCINE-RICH REPEAT RECEPTOR KINASE	The Arabidopsis Leucine-Rich Repeat Receptor Kinase BIR3 Negatively Regulates BAK1 Receptor Complex Formation and Stabilizes BAK1	2017
AT5G60880	BASL	BREAKING OF ASYMMETRY IN THE STOMATAL LINEAGE	A spatiotemporal molecular switch governs plant asymmetric cell division	2021
AT2G42620	MAX2	AXILLARY GROWTH LOCUS 2	Strigolactone/MAX2-Induced Degradation of Brassinosteroid Transcriptional Effector BES1 Regulates Shoot Branching	2020
AT5G40140	PUB40	PLANT U-BOX 40	Plant U-Box40 Mediates Degradation of the Brassinosteroid-Responsive Transcription Factor BZR1 in Arabidopsis Roots	2020
AT2G32950	COP1	CONSTITUTIVE PHOTOMORPHOGENIC 1	Regulation of COP1 Function by Brassinosteroid Signaling	2020
AT3G58040	SINAT2	SINA of Arabidopsis thaliana	SINAT E3 Ligases Control the Light-Mediated Stability of the Brassinosteroid-Activated Transcription Factor BES1 in Arabidopsis	2017
AT3G61790	SINAT3	SINA of Arabidopsis thaliana	SINAT E3 Ligases Control the Light-Mediated Stability of the Brassinosteroid-Activated Transcription Factor BES1 in Arabidopsis	2017
AT2G17200	DSK2	UBIQUITIN RECEPTOR PROTEIN 2	Selective Autophagy of BES1 Mediated by DSK2 Balances Plant Growth and Survival	2017
AT4G08920	CRY1	CRYPTOCHROME 1	CRY1 interacts with BES1 to regulate BR signaling and photomorphogenesis	2018
AT1G04400	CRY2	CRYPTOCHROME 2	Transcriptional regulatory network of the light signaling pathways	2020
AT1G17060	PHYB	PHYB-4 7	phyB Interacts with BES1 to Regulate Brassinosteroid Signaling in Arabidopsis	2018
AT3G53060	ASK6	GSK3/SHAGGY-LIKE KINASES	ASKθ, a group-III Arabidopsis GSK3, functions in the brassinosteroid signalling pathway	2010
AT5G24630	BIN4	BRASSINOSTEROID-INSENSITIVE 4	The F-box Protein KIB1 Mediates Brassinosteroid-Induced Inactivation and Degradation of GSK3-like Kinases in Arabidopsis	2017
AT4G15400	BIA1	BRASSINOSTEROID INACTIVATOR1	Genetic Evidence for the Reduction of Brassinosteroid Levels by a BAHD Acyltransferase-Like Protein in Arabidopsis	2012
