# Supplementary material for: Dissecting the Cell‐Type‐Specific Response to an Emerging Tobamovirus in Tomato Reveals Cultivar‐Dependent Involvement of Brassinosteroid Signalling
Source: Plant Biotechnol J. 2026 Jan 21;24(5):3106–24. doi: 10.1111/pbi.70559 (PMC13110166; doi:10.1111/pbi.70559)
Supplement: Supplementary file 13 — Table S11: Primer sequences. [file PBI-24-3106-s001.xlsx]

## Sheet: Sheet1
Table S11. Primer sequences.
Primer name	Gene	sequence(5' to 3')	Description
TRV-slTCP8-F	SlTCP8	CGACGACAAGACCGTCACC GCACATGCGGCTGGCATTC	Preparation of VIGS vectors
TRV-slTCP8-R		GAGGAGAAGAGCCGTCG CTATACAGCCCACTGCACAAG
TRV-slDIM-F	SlDIM	CGACGACAAGACCGTCACC CATTCCAACAACCACCCAAG
TRV-slDIM-R		GAGGAGAAGAGCCGTCG CCACTGCTTACCCTAAGAGG
TRV-slHERK1-F	SlHERK1	CGACGACAAGACCGTCACC CACGATCAAGGGTATATCCG
TRV-slHERK1-R		GAGGAGAAGAGCCGTCG ATGCCGCCGTGTCTCTGCC
TRV-slCESA2-F	SlCESA2	CGACGACAAGACCGTCACC GAAATTGTATCATCCTCTTGAC
TRV-slCESA2-R		GAGGAGAAGAGCCGTCG GAGTATGAAAGGAGAGAAGGG
TRV-slJMT-F	SlJMT	CGACGACAAGACCGTCACC CCAAGTGGAACCTGAGAGAG
TRV-slJMT-R		GAGGAGAAGAGCCGTCG CGAACACATTAATAGTCGTTTC
TRV-slMPK3-F	SlMPK3	CGACGACAAGACCGTCACC GTTTTCATGGTCTAAATGGCG
TRV-slMPK3-R		GAGGAGAAGAGCCGTCG GGTTGATGCTAATATGGGTGC
TRV-slDWF5-F	SlDWF3	CGACGACAAGACCGTCACC CCAGTAGGAGATATCGGTCC
TRV-slDWF5-R		GAGGAGAAGAGCCGTCG ATGGCGGAGTCTCAGTTGG
TRV-slEXPA3-F	SlEXPA3	CGACGACAAGACCGTCACC CCAGGGTTGCAATATTCCTTC
TRV-slEXPA3-R		GAGGAGAAGAGCCGTCG ATGGCTGTGAATTGGGCACTC	qRT-PCR quantification of the relative expression levels of genes in silenced plants
slTCP8qRT-F	SlTCP8	CGCTTCTCTTGCAATTGCC
slTCP8qRT-R		GCGGCTGGCATTCGGATG
slDIMqRT-F	SlDIM	GATCAATGGGTTCGGGGTTG
slDIMqRT-R		CCTTGAGACCACGGAATAGC
slHERK1qRT-F	SlHERK1	CGCGGCTGTTCAATTTCATC
slHERK1qRT-R		GTGCTGGAATCCGATCCTG
slCESA2qRT-F	SlCESA2	GCCCTTAACTCAGAGATCCCTC
slCESA2qRT-R		CTTAGGGTCCATGGGGCG
slJMTqRT-F	SlJMT	GGCATTGCGGATTTGGGT
slJMTqRT-R		ACTCCGGGAAGGATATACCC
slMPK3qRT-F	SlMPK3	CCTCCGCCCTTACGAAGG
slMPK3qRT-R		CATGCGCGGAATGTATGTAC
slDWF5qRT-F	SlDWF3	CTGGACACAGGCCTGTCTAT
slDWF5qRT-R		GTGGAAGATGGTGCAACATG
slEXPA3qRT-F	SlEXPA3	CCCACGCCACCTTTTATGG
slEXPA3qRT-R		GCCGCAGCTCAGACCATT
ToBRFV-RdRp-qF	ToBRFV genomic RNA	CAATACCTTGGTCAACGAT	qRT-PCR quantification of ToBRFV accumulation
ToBRFV-RdRp-qR		TTGGGCATACAGCAGTG
ToBRFV-CP-qF	ToBRFV CP subgenomic RNA	GATGACGCAACGGTGGCT
ToBRFV-CP-qR		TCAAGATGCAGGTGCAGAG
Slactin-F	Slactin	TGGTCGGAATGGGACAGAAG
Slactin-R		CTCAGTCAGGAGAACAGGGT
